# Supplementary material for: Analysis of Genetic and Non-Genetic Factors Influencing Timing and Time Perception
Source: PLoS One. 2015 Dec 7;10(12):e0143873. doi: 10.1371/journal.pone.0143873 (PMC4671567; doi:10.1371/journal.pone.0143873)
Supplement: S1 File — Phenotypic and covariate information for the samples included in this study. (XLSX) [file pone.0143873.s001.xlsx]

## Sheet: Data
SubjectID	Counting 1s	Counting 3s	Counting 6s	Counting 12s	Counting 15s	Timing 1s	Timing 3s	Timing 6s	Timing 12s	Timing 15s	Able to resist counting during timing portion?	Counting	Timing	Counting: Standard Deviation	Timing: Standard Deviation	Age	Sex	Years of education	Current student	CIRENS	ADHD	European	African	East Asian	South Asian	Hispanic	Other ethnicities	BDI Score	Immediate Total Score	Delayed Total Score	Trails A (box cox transformation)	Trails B (box cox transformation)	Span Forward	Span Backward	COWA	Digit Symbol	Animals	Symbol Search	Stroop	Intelligence, PC1	Exclude counting?	Exclude Timing?	Formal musical training	Musical training before the age of 6?	Extraversion	Neuroticism	Duration Discrim 1	Duration Discrim 2	Duration Discrim 3
1	0.566	2.193	5.992	13.345	15.43	0.248	2.553	4.898	7.381	11.067	1	0.00584761	-0.110097	0.0801402	0.0628046	24	0	16	1	1	0	0	0	1	0	0	0	2	34	25	1.31063	1.32345	5	5	26	101	8	38	35	-3.45521	0	0	1	1	46	24	37.725	54.845	60.182
2	0.467	1.886	4.537	9.759	12.172	0.506	2.244	4.438	9.523	10.725	1	-0.106056	-0.128531	0.0525665	0.0188618	20	0	14	1	2	0	0	0	1	0	0	0	0	61	55	1.26829	1.31552	8	6	58	13	8	6	48	-2.64113	0	0	0	0	39	25	32.784	31.157	60.182
3	0.208	1.704	4.786	10.077	12.258	0.258	1.387	3.865	11.028	10.395	1	-0.0929251	-0.175134	0.0797325	0.122649	22	0	16	1	0	0	0	0	1	0	0	0	12	48	37	1.35139	1.35519	6	6	37	108	9	48	45	-1.90487	0	0	0	0	30	24	32.784	26.332	27.93
4	0.795	2.379	5.697	13.72	15.781	0.727	2.76	5.203	10.684	16.687	1	-0.000230885	-0.0433298	0.0684587	0.0490417	18	0	16	0	1	0	0	1	0	0	0	0	17	54	15	1.26829	1.33457	5	3	35	86	9	37	45	-3.10008	0	0	1	1	31	40	51.339	63.793	74.888
5	2.359	2.391	3.948	9.478	11.333	1.94	3.176	3.92	5.76	9.799	1	-0.112105	-0.184887	0.0384563	0.141936	52	1	12	0	0	0	0	0	0	0	0	1	13	32	5	1.45015	1.36492	7	4	29	48	11	11	24	-7.75192	0	0	0	0	19	14	90.309	71.146	73.011
6	0.318	1.578	3.086	8.099	13.661	0.248	1.131	2.063	4.653	4.911	1	-0.224882	-0.443655	0.115863	0.034251	22	0	16	0	1	0	0	1	0	0	0	0	7	49	48	1.32644	1.33315	5	6	38	70	11	29	39	-2.8575	0	0	0	0	52	19	53.087	76.776	61.982
7	0.751	2.465	4.168	10.31	15.661	0.379	1.924	5.32	7.575	11.323	0	-0.0756135	-0.157523	0.0727512	0.0692452	21	0	16	1	-1	0	0	0	0	1	0	0	5	57	50	1.31063	1.32523	8	7	39	91	12	33	47	-0.711661	0	0	0	0	34	33	136.695	46.158	36.068
8	1.783	3.457	5.701	10.648	13.778	1.744	3.818	6.063	10.814	12.599	1	-0.0295526	-0.0203293	0.0507628	0.079021	28	1	12	0	-1	0	0	1	0	0	0	0	4	19	5	1.36145	1.36264	9	5	44	78	12	34	41	-4.55072	0	0	0	0	31	23	53.087	78.675	47.875
9	0.532	2.037	4.838	11.844	17.164	0.492	1.526	2.57	6.645	12.265	1	-0.0495841	-0.275126	0.0992785	0.1188	25	1	17	1	1	0	0	0	0	1	0	0	12	43	28	1.32644	1.32694	8	5	33	89	12	40	42	-2.31715	0	0	0	0	27	36	58.392	39.392	69.291
10	1.241	2.749	5.418	12.871	17.84	1.359	2.55	5.089	10.208	14.97	1	-0.00375774	-0.0704108	0.0573365	0.0349595	27	1	17	1	2	0	1	0	0	0	0	0	2	55	39	1.36601	1.35109	5	4	30	73	12	34	35	-3.80454	0	0	1	0	38	26	44.451	37.725	42.755
11	1.235	3.48	7.347	16.042	19.232	0.782	2.506	4.972	7.974	13.214	1	0.097946	-0.0798802	0.0264898	0.0542459	32	1	17	1	1	0	0	0	1	0	0	0	3	52	47	1.37031	1.34095	8	5	31	106	12	45	57	-1.03846	0	0	0	0	40	21	32.784	32.784	29.539
12	0.742	2.277	5.84	11.608	14.519	0.843	1.997	4.696	10.646	10.074	1	-0.0142892	-0.139656	0.0531734	0.0595242	24	1	16	1	-1	0	0	0	0	1	0	0	8	28	22	1.3016	1.34929	8	5	39	81	13	43	38	-3.11924	0	0	0	0	50	49	47.875	46.158	184.455
13	1.092	0.591	5.229	12.814	17.763	1.202	2.384	4.499	14.698	17.675	0	-0.0156146	-0.0142734	0.364026	0.111596	23	0	17	1	1	0	0	1	0	0	0	0	1	32	30	1.35658	1.3528	6	5	44	53	13	35	32	-4.49333	0	0	0	0	30	20	63.793	108.556	108.556
14	0.892	2.518	6.364	11.122	16.029	0.833	2.28	5.601	10.16	15.594	1	-0.00370972	-0.0510866	0.0503728	0.0581783	23	1	16	1	1	0	0	0	0	1	0	0	0	31	24	1.36145	1.35441	8	5	39	77	14	38	40	-3.60387	0	0	0	0	36	32	37.725	54.845	53.087
15	0.862	1.922	3.944	8.541	10.692	0.753	2.13	3.894	7.323	11.108	1	-0.164943	-0.168248	0.0237886	0.0379033	29	0	16	1	1	0	1	0	0	0	0	0	5	48	39	1.34582	1.34211	6	5	46	94	14	34	52	-1.93756	0	0	0	0	34	31	24.742	31.157	42.755
16	0.109	1.892	3.425	7.766	10.252	0.179	0.901	1.783	4.081	8.985	1	-0.194592	-0.495406	0.0327469	0.144157	24	1	16	1	1	0	0	0	0	1	0	0	5	53	51	1.37436	1.34639	9	6	32	64	14	27	46	-2.47911	0	0	0	0	35	35	34.421	65.615	112.745
17	0.121	1.404	3.078	8.221	11.531	0.121	0.161	2.687	7.481	11.553	1	-0.22707	-0.277053	0.101888	0.532785	37	0	14	0	0	0	0	1	0	0	0	0	1	50	45	1.37436	1.36015	7	5	38	64	14	39	41	-2.99278	0	0	0	0	17	23	41.068	86.385	51.339
18	0.802	1.665	3.871	9.037	12.849	0.883	1.827	4.083	7.935	12.419	0	-0.156743	-0.173403	0.0817345	0.0565186	24	0	18	1	1	0	0	0	1	0	0	0	6	51	48	1.40009	1.36264	8	5	36	90	14	44	57	-1.72045	0	0	1	1	36	33	31.157	46.158	31.157
19	1.239	2.673	6.189	13.983	17.401	1.584	3.942	6.596	15.126	19.416	1	0.0389761	0.106306	0.0549014	0.0354314	23	1	17	1	2	0	0	0	1	0	0	0	11	57	45	1.31063	1.30329	8	5	49	109	14	46	50	0.473239	0	0	1	0	42	31	29.539	49.602	32.784
20	0.51	1.143	1.518	3.916	9.242	0.238	0.536	1.108	2.165	3.204	0	-0.452707	-0.738667	0.162671	0.0361864	24	0	18	0	0	0	0	1	0	0	0	0	1	48	33	1.32644	1.36437	5	4	36	75	14	29	35	-4.03557	0	0	0	0	51	22	80.585	44.451	61.982
21	0.271	1.205	2.38	5.833	6.375	0.361	1.004	1.683	5.564	6.673	1	-0.383873	-0.413579	0.0404019	0.103801	26	1	12	0	2	0	0	1	0	0	0	0	16	18	12	1.45289	1.38057	5	3	29	67	14	27	36	-7.21774	0	0	0	0	40	42	41.068	44.451	47.875
22	0.754	1.971	5.223	12.003	15.224	0.456	2.31	3.697	9.159	13.159	1	-0.0300613	-0.115421	0.0875852	0.0635299	22	0	16	1	0	0	0	0	0	0	1	0	2	46	31	1.34582	1.31763	6	6	23	85	14	43	62	-1.76392	0	0	1	0	35	25	41.068	42.755	42.755
23	0.846	1.943	4.112	8.75	8.876	1.012	2.561	4.22	9.417	11.666	0	-0.176373	-0.107219	0.0385249	0.0344429	21	1	15	1	0	0	0	0	0	0	0	1	1	37	19	1.31888	1.34537	8	3	35	69	14	34	30	-4.22444	0	0	1	0	39	23	24.742	39.392	29.539
24	0.307	2.311	6.574	12.961	16.907	0.535	3.322	7.367	14.814	17.76	1	0.0365679	0.0812456	0.0778935	0.0217383	22	0	13	1	2	0	0	0	1	0	0	0	9	51	33	1.33985	1.31966	8	4	33	108	14	48	62	-0.630946	0	0	1	1	33	35	29.539	34.421	29.539
25	0.765	2.186	4.384	11.964	16.219	1.109	4.307	7.008	13.231	17.66	0	-0.0687928	0.0691711	0.0896078	0.0500379	20	1	15	1	1	0	0	0	1	0	0	0	1	59	52	1.23872	1.30329	8	6	43	109	15	58	55	1.90616	0	0	1	0	34	28	42.755	41.068	53.087
26	0.415	1.101	3.46	7.466	9.201	0.793	1.943	4.321	7.943	8.845	1	-0.225666	-0.183923	0.10904	0.0356759	29	1	16	0	1	0	0	1	0	0	0	0	16	41	33	1.35658	1.33853	7	6	35	77	15	34	60	-2.3317	0	0	0	0	40	26	41.068	53.087	49.602
27	0.614	1.702	4.216	8.154	15.132	0.831	0.099	3.454	5.652	10.857	1	-0.160531	-0.283404	0.104716	0.627526	21	0	15	1	1	0	0	0	0	0	0	1	0	43	30	1.35139	1.34639	6	7	51	115	15	56	62	-0.283546	0	1	0	0	56	30	34.421	37.725	116.984
28	0.436	1.776	4.426	9.515	10.985	0.208	1.876	3.503	9.22	11.859	1	-0.133716	-0.159169	0.0547368	0.0651757	24	0	16	1	-1	0	1	0	0	0	0	0	13	37	31	1.33341	1.33457	7	5	25	72	15	23	54	-3.45636	0	0	1	0	45	31	29.539	34.421	46.158
29	0.109	1.437	3.15	5.934	8.263	0.208	1.278	1.982	5.033	4.3	1	-0.292837	-0.429201	0.0270381	0.083516	21	0	17	1	0	0	0	0	0	1	0	0	12	48	38	1.40978	1.37722	8	6	37	84	15	34	39	-3.19527	0	0	0	0	38	34	34.421	36.068	42.755
30	0.139	0.763	1.378	1.011	3.728	0.109	0.724	0.872	2.29	3.232	0	-0.621759	-0.692983	0.231641	0.0945825	21	0	16	1	-1	0	0	0	0	1	0	0	0	51	28	1.36145	1.32694	9	8	49	91	15	40	39	-1.07673	0	0	0	0	43	32	54.845	121.274	194.707
31	0.367	1.815	4.725	10.351	13.185	0.287	0.694	1.299	5.558	6.706	1	-0.0839742	-0.492695	0.0747603	0.178441	22	0	16	1	-3	0	0	0	1	0	0	0	11	23	17	1.26829	1.29744	7	7	33	86	15	38	45	-2.1289	0	0	1	1	36	36	27.93	32.784	31.157
32	1.103	3.121	6.121	12.172	14.661	1.107	2.991	5.76	11.781	13.629	1	0.00742591	-0.0128639	0.0113252	0.0176473	22	1	12	1	1	0	0	0	1	0	0	0	3	53	53	1.34582	1.32694	7	7	28	109	16	58	55	0.372925	0	0	0	0	37	34	29.539	26.332	26.332
33	1.32	3.093	5.522	8.427	14.367	1.091	2.092	3.281	6.862	9.757	0	-0.02739	-0.214753	0.0727599	0.0488836	28	1	12	0	2	1	0	1	0	0	0	0	39	23	10	1.42836	1.38697	6	4	31	51	16	19	24	-7.57532	0	0	0	0	28	48	41.068	96.283	132.223
34	1.264	3.184	6.376	12.512	17.6	1.592	4.44	7.12	10.144	14.328	1	0.0261244	0.0272115	0.0232852	0.107208	49	1	14	0	-2	0	1	0	0	0	0	0	0	44	31	1.33985	1.34739	7	7	36	66	16	39	34	-2.90312	0	0	0	0	44	20	47.875	56.613	71.146
35	0.565	1.418	3.083	6.574	10.083	0.228	1.061	2.34	5.582	5.265	1	-0.275265	-0.430171	0.065254	0.0569279	21	0	15	1	1	0	0	1	0	0	0	0	1	43	36	1.35139	1.33457	5	4	22	94	16	45	48	-2.62789	0	0	0	0	48	19	73.011	123.438	192.121
36	0.722	2.298	4.736	10.205	13.546	0.652	2.028	3.804	7.817	13.104	1	-0.0865539	-0.178097	0.0322596	0.0640334	21	1	15	1	1	0	0	0	0	0	1	0	1	37	24	1.36601	1.32159	7	5	29	97	16	43	47	-2.40414	0	0	0	0	31	27	46.158	53.087	54.845
37	1.012	3.757	7.625	14.521	16.586	1.393	3.538	6.284	12.289	16.961	1	0.0902676	0.0367226	0.0271192	0.0285816	19	0	12	1	1	0	0	0	1	0	0	0	0	54	40	1.26829	1.33457	8	8	40	116	16	54	42	0.67725	0	0	1	1	41	28	36.068	31.157	46.158
38	0.635	1.805	3.957	6.009	11.355	0.626	1.023	2.609	6.068	7.903	0	-0.200715	-0.328906	0.075274	0.0854838	46	0	12	0	0	0	0	1	0	0	0	0	6	38	30	1.36601	1.39008	7	5	36	56	16	29	45	-4.57052	0	0	0	0	33	34	67.448	69.291	54.845
39	0.822	1.535	3.26	7.635	10.738	0.614	0.901	2.328	5.371	9.817	0	-0.230653	-0.380147	0.0661905	0.141263	31	0	16	0	-2	0	0	0	0	0	0	1	7	42	39	1.40009	1.35595	7	4	32	86	16	33	43	-3.44262	0	0	1	0	43	38	37.725	39.392	39.392
40	0.622	2.107	3.892	8.116	10.544	0.301	1.124	3.341	6.763	10.656	0	-0.161648	-0.251658	0.0165516	0.115319	28	1	13	0	1	0	0	1	0	0	0	0	4	34	18	1.37031	1.37327	8	5	37	69	16	35	41	-4.21459	0	0	1	0	38	18	23.162	36.068	29.539
41	0.521	2.669	4.871	11.135	13.051	0.762	1.955	3.569	7.499	9.585	1	-0.0556101	-0.199339	0.024263	0.0170659	24	0	16	1	1	0	0	0	0	1	0	0	0	63	60	1.40009	1.36703	9	7	39	75	16	34	37	-1.70559	0	0	1	0	36	25	36.068	46.158	27.93
42	0.962	2.245	4.209	9.982	13.36	0.682	1.503	2.856	7.297	13.02	1	-0.102934	-0.2581	0.0463015	0.118257	19	0	13	1	1	0	1	0	0	0	0	0	0	49	39	1.31888	1.30855	7	5	47	115	16	48	64	0.451205	0	0	1	1	41	23	34.421	36.068	32.784
43	1.029	1.93	3.385	6.295	8.63	0.148	1.296	3.731	4.978	8.175	0	-0.244337	-0.31406	0.036673	0.0835423	50	0	16	0	0	0	0	1	0	0	0	0	6	21	7	1.31888	1.35881	8	4	32	76	16	27	24	-5.37158	0	0	0	0	36	29	112.745	121.274	159.867
44	0.841	1.287	2.257	6.484	7.824	0.208	0.297	0.337	0.248	0.228	1	-0.325103	-1.46763	0.0739524	0.377966	32	0	13	0	-2	0	0	1	0	0	0	0	7	32	16	1.36601	1.35196	7	5	28	68	16	29	42	-4.5949	0	1	0	0	38	20	76.776	123.438	121.274
45	1.109	2.319	5.797	10.404	12.099	1.077	4.013	7.352	8.809	12.039	1	-0.0776613	-0.0036233	0.0423782	0.130179	20	1	13	1	0	0	0	0	1	0	0	0	4	60	54	1.29164	1.32159	6	8	35	108	16	52	55	0.992718	0	0	1	0	35	24	69.291	76.776	169.527
46	0.742	1.761	2.147	5.618	5.886	0.198	1.059	2.136	3.907	4.422	0	-0.367935	-0.469782	0.0946733	0.0381285	43	0	15	1	-2	0	0	1	0	0	0	0	6	40	25	1.32644	1.34639	6	4	33	74	16	38	46	-3.36484	0	0	0	0	40	34	69.291	71.146	84.44
47	0.992	2.897	6.15	10.438	14.85	0.734	2.847	4.533	8.907	10.881	1	-0.00976878	-0.125608	0.030708	0.0542234	24	1	16	1	1	0	0	0	0	0	0	1	3	40	27	1.34582	1.31552	5	4	28	94	16	40	43	-2.84304	0	0	0	0	35	21	26.332	32.784	42.755
48	0.801	3.412	7.665	13.423	16.699	1.128	2.839	5.52	10.023	11.052	0	0.0522781	-0.0571978	0.0282697	0.0491036	52	1	18	0	1	1	1	0	0	0	0	0	3	57	39	1.31063	1.29744	8	6	53	96	16	47	52	0.609349	0	0	0	0	49	26	53.087	51.339	26.332
49	0.763	2.24	4.698	9.525	12.071	0.624	1.754	4.231	7.114	11.086	1	-0.103277	-0.189388	0.0141452	0.0518659	40	1	20	0	1	0	0	0	0	0	0	1	11	46	29	1.33985	1.3502	8	4	45	81	16	31	35	-3.04647	0	0	0	0	25	26	42.755	56.613	56.613
50	1.001	2.714	4.567	9.818	11.067	0.654	2.388	3.844	6.094	9.046	1	-0.102839	-0.206501	0.0393231	0.0806046	24	1	17	1	-1	0	0	0	0	1	0	0	13	50	46	1.33341	1.31552	7	6	35	89	16	40	56	-0.76672	0	0	1	0	52	26	34.421	36.068	31.157
51	0.652	1.383	3.665	9.704	9.842	0.178	0.8	3.113	4.803	5.04	0	-0.198543	-0.435665	0.100854	0.12207	24	1	12	0	-1	0	0	1	0	0	0	0	4	24	9	1.38524	1.37787	7	4	29	66	16	28	38	-5.92434	0	0	0	0	50	24	58.392	82.507	41.068
52	0.694	2.033	3.948	11.01	12.538	0.714	1.597	4.404	8.114	10.207	1	-0.123423	-0.16857	0.0701566	0.0605398	21	1	16	0	1	0	0	1	0	0	0	0	1	48	44	1.28061	1.31098	8	5	43	101	16	48	59	0.377418	0	0	1	0	54	31	56.613	90.309	125.615
53	0.773	3.012	6.341	12.089	15.441	0.773	1.863	3.489	10.19	12.65	1	0.00789665	-0.140455	0.0102749	0.0866337	31	1	17	1	0	0	1	0	0	0	0	0	0	59	52	1.33985	1.33315	8	6	31	66	16	36	48	-1.45582	0	0	1	1	40	33	23.162	27.93	21.592
54	0.306	2.162	5.013	11.241	14.966	0.208	2.076	4.249	11.486	15.606	1	-0.0532149	-0.0844385	0.0620561	0.0902103	21	1	16	1	-1	0	0	0	0	0	1	0	3	37	31	1.33985	1.36015	5	3	29	74	16	41	30	-4.42133	0	0	1	0	24	21	60.182	46.158	67.448
55	0.952	3.085	6.16	13.698	15.275	0.665	2.301	3.422	7.21	11.097	1	0.0117817	-0.176066	0.023569	0.0642186	26	0	18	0	2	0	1	0	0	0	0	0	1	61	55	1.33341	1.30855	7	5	64	104	16	46	52	0.911041	0	0	1	0	39	35	32.784	41.068	23.162
56	0.579	1.814	3.06	7.575	9.313	0.507	2.134	3.745	6.596	9.949	0	-0.212743	-0.191506	0.0426999	0.0475085	23	1	18	1	0	0	0	0	1	0	0	0	1	38	37	1.38851	1.34432	7	4	37	81	16	41	44	-3.01056	0	0	0	0	34	31	49.602	56.613	80.585
57	0.959	2.622	5.075	11.032	11.498	0.99	2.731	5.363	11.31	14.438	1	-0.0656019	-0.0332591	0.0332926	0.0145049	21	1	15	1	0	0	1	0	0	0	0	0	0	47	40	1.3016	1.34639	8	4	29	93	16	45	56	-1.34866	0	0	1	1	31	23	49.602	67.448	86.385
58	0.279	1.276	1.942	2.809	3.165	0.9	1.869	2.543	2.165	3.442	0	-0.560266	-0.506043	0.138562	0.245851	26	0	16	1	1	0	0	1	0	0	0	0	0	43	35	1.44617	1.36323	8	7	36	67	16	22	36	-4.18284	0	0	0	0	46	20	42.755	32.784	53.087
59	1.593	5.952	13.418	20.943	22.718	1.263	3.217	4.607	9.069	11.796	0	0.2697	-0.109545	0.0727952	0.0722992	27	0	20	1	0	0	0	0	1	0	0	0	19	39	33	1.36145	1.33725	5	4	42	100	17	35	40	-2.90845	0	0	0	0	46	35	51.339	51.339	36.068
60	0.63	1.931	4.58	9.823	12.334	0.782	1.992	4.208	8.755	10.768	0	-0.102111	-0.149016	0.0497178	0.0178682	36	0	16	0	1	0	0	1	0	0	0	0	4	37	33	1.35139	1.31966	7	4	35	99	17	37	42	-2.36268	0	0	0	0	37	21	49.602	44.451	58.392
61	0.591	2.024	5.58	13.004	16.202	0.631	1.223	3.077	7.856	8.598	0	0.000980159	-0.265859	0.0966947	0.0871155	22	0	15	1	-1	0	0	0	1	0	0	0	2	39	29	1.31063	1.30598	7	6	36	113	17	56	46	-0.377152	0	0	1	1	37	20	41.068	34.421	34.421
62	0.534	2.115	4.015	9.127	11.966	0.573	2.947	5.37	9.476	12.514	0	-0.135332	-0.063436	0.0339445	0.0409443	55	1	12	0	-1	0	0	1	0	0	0	0	10	49	41	1.36601	1.33853	8	7	55	65	17	36	44	-1.64637	0	0	0	0	36	23	34.421	32.784	34.421
63	1.053	2.163	4.465	10.775	11.966	1.112	2.371	5.08	8.582	9.803	1	-0.113236	-0.123891	0.0422335	0.0492786	47	1	15	0	0	0	0	1	0	0	0	0	15	43	25	1.36145	1.38344	5	3	43	72	17	27	42	-4.70389	0	0	0	0	38	17	56.613	31.157	36.068
64	0.486	0.695	1.637	4.603	5.576	0.228	0.644	1.508	3.779	4.087	1	-0.496936	-0.582218	0.106186	0.0694555	22	0	15	1	0	0	0	0	0	0	1	0	0	42	39	1.35658	1.35109	4	4	41	82	17	40	26	-3.64287	0	0	0	0	41	21	58.392	37.725	54.845
65	0.258	0.952	2.707	8.818	12.032	0.228	1.121	3.273	4.136	10.069	1	-0.239737	-0.34536	0.188706	0.13682	26	1	16	1	-1	0	1	0	0	0	0	0	5	56	40	1.29164	1.31966	7	5	41	75	17	30	57	-1.16225	0	0	0	0	39	21	46.158	26.332	37.725
66	0.554	1.475	3.444	7.205	8.304	0.426	1.287	2.702	6.196	8.136	0	-0.248946	-0.316768	0.0371699	0.0481385	39	0	14	0	-1	0	0	0	0	0	0	1	2	38	29	1.31888	1.35742	7	8	34	80	17	37	37	-2.67074	0	0	1	1	39	29	31.157	36.068	31.157
67	0.761	2.165	3.342	6.645	8.671	0.573	1.246	2.551	4.578	6.833	1	-0.246083	-0.376522	0.0546062	0.0317813	45	0	13	0	-1	0	0	1	0	0	0	0	4	21	6	1.32644	1.37035	7	4	34	81	17	37	41	-4.65876	0	0	0	0	43	21	51.339	73.011	104.417
68	0.218	1.575	3.569	8.199	10.399	0.276	1.467	3.995	5.432	7.058	1	-0.195513	-0.31905	0.0567869	0.0766356	22	1	16	1	-1	0	1	0	0	0	0	0	1	53	41	1.32644	1.32345	8	7	40	76	17	48	51	-0.476354	0	0	1	0	48	31	53.087	36.068	42.755
69	0.735	1.767	4.293	9.907	12.238	0.71	2.009	4.334	7.812	8.758	0	-0.116886	-0.18028	0.0681951	0.0382893	33	0	18	0	1	0	1	0	0	0	0	0	6	52	46	1.35139	1.32159	7	4	22	100	17	33	49	-1.7971	0	0	0	0	48	38	41.068	41.068	37.725
70	0.535	1.437	2.617	6.264	7.315	0.585	1.368	2.161	4.995	6.344	0	-0.315771	-0.377187	0.03217	0.0428192	29	1	17	1	-1	0	0	0	0	0	1	0	10	52	47	1.33985	1.30855	8	6	30	100	17	57	66	0.697541	0	0	1	1	36	29	60.182	51.339	32.784
71	1.05	3.458	5.519	10.394	13.406	1.07	2.454	4.32	9.393	12.673	1	-0.0425415	-0.0968118	0.0564481	0.0301046	19	1	12	1	0	0	1	0	0	0	0	0	6	41	21	1.28061	1.35109	9	7	36	75	17	34	45	-2.21709	0	0	0	0	41	20	41.068	114.858	58.392
72	1.1	3.702	7.275	13.358	16.129	0.983	2.968	6.948	12.08	12.625	1	0.065121	-0.000885835	0.0288137	0.0567187	21	0	15	1	1	0	1	0	0	0	0	0	0	41	37	1.35658	1.33593	7	4	35	93	17	45	63	-1.56949	0	0	0	0	47	21	32.784	37.725	32.784
73	0.862	4.886	10.956	15.879	21.859	1.823	5.681	10.481	15.328	16.568	1	0.187686	0.174278	0.0604469	0.110823	24	1	16	1	1	0	0	0	0	1	0	0	13	51	40	1.39739	1.3699	9	6	32	71	17	36	39	-2.90342	0	0	1	1	26	38	54.845	60.182	42.755
74	0.731	1.76	3.243	7.219	8.615	1.038	1.7	3.155	5.459	5.983	1	-0.236222	-0.31061	0.0198619	0.0677223	33	1	12	0	0	0	0	1	0	0	0	0	5	31	23	1.29164	1.32523	7	5	34	86	18	38	45	-2.45894	0	0	0	0	40	18	63.793	61.982	60.182
75	0.664	2.029	4.8	10.174	12.51	0.891	2.633	3.84	8.888	11.303	1	-0.087872	-0.126637	0.0449517	0.0560801	27	0	16	0	1	1	1	0	0	0	0	0	19	58	42	1.33985	1.32159	9	5	35	88	18	42	38	-0.99339	0	0	0	0	39	39	42.755	53.087	65.615
76	0.99	2.237	4.791	11.007	12.78	1.138	2.138	4.93	9.424	13.118	1	-0.0836427	-0.0951251	0.0384831	0.0374188	31	0	15	0	2	0	0	0	0	0	0	1	0	49	47	1.3016	1.34835	7	5	44	91	18	56	43	-0.64757	0	0	1	0	55	22	27.93	32.784	37.725
77	0.544	1.674	4.548	10.127	12.723	0.286	0.923	2.487	6.957	11.724	1	-0.0970156	-0.309617	0.0854478	0.17568	18	0	12	1	0	0	0	0	1	0	0	0	0	46	39	1.32644	1.34095	7	5	31	69	18	46	30	-2.59909	0	0	0	0	33	24	36.068	47.875	44.451
78	0.692	2.276	4.892	11.088	14.927	0.632	2.206	2.877	7.94	11.068	1	-0.0614964	-0.156438	0.0529731	0.0882354	18	0	12	1	1	0	0	0	0	0	0	1	1	64	46	1.36601	1.34095	8	6	30	95	18	41	53	-0.691401	0	0	1	1	29	37	29.539	61.982	47.875
79	0.793	2.299	4.996	10.586	16.276	1.18	2.686	4.411	13.146	15.674	0	-0.0669891	-0.0144633	0.0644098	0.0781321	24	0	12	0	-1	0	0	0	0	0	1	0	5	49	40	1.29164	1.33168	5	4	39	81	18	26	45	-2.48108	0	0	0	0	48	21	41.068	51.339	46.158
80	0.82	2.351	4.781	10.89	13.691	0.584	1.622	4.061	5.897	11.305	1	-0.0703929	-0.218294	0.0355556	0.0856596	24	0	16	0	1	0	0	1	0	0	0	0	2	55	56	1.33985	1.3133	8	7	54	101	18	42	57	0.944848	0	0	0	0	40	23	56.613	67.448	54.845
81	0.602	1.965	5.042	11.339	15.48	0.793	1.544	2.975	5.264	8.152	1	-0.0500774	-0.296569	0.085656	0.0394862	24	0	16	0	1	0	1	0	0	0	0	0	0	45	20	1.26829	1.3133	7	5	35	99	18	57	55	-0.391262	0	0	0	0	32	25	26.332	20.031	21.592
82	0.496	1.955	3.831	8.785	10.988	0.496	1.648	3.722	7.941	12.278	1	-0.160707	-0.19334	0.0320178	0.0725356	26	1	19	1	2	0	1	0	0	0	0	0	10	71	66	1.31063	1.30598	9	5	51	84	18	45	52	1.36647	0	0	1	1	38	25	36.068	36.068	37.725
83	1.316	4.256	8.027	15.255	19.619	1.089	3.049	5.998	9.75	11.532	1	0.121494	-0.0451607	0.0202194	0.0618362	18	1	12	1	2	0	0	0	0	1	0	0	5	53	38	1.28061	1.28349	9	8	45	107	18	51	66	2.12065	0	0	1	0	30	19	39.392	36.068	37.725
84	0.723	2.358	4.205	9.322	11.13	1.044	1.234	1.666	3.021	3.904	1	-0.119634	-0.570529	0.0226264	0.0987059	32	1	17	1	0	0	1	0	0	0	0	0	4	41	29	1.31063	1.34211	6	4	38	78	18	38	45	-2.77148	0	0	0	0	35	44	20.031	24.742	21.592
85	0.605	1.566	3.32	7.286	9.416	0.575	1.189	2.478	3.854	5.995	1	-0.236853	-0.400121	0.0367455	0.0498542	27	0	14	1	-1	0	0	0	0	0	1	0	3	43	32	1.35139	1.37206	6	5	32	102	18	51	44	-2.32557	0	0	0	0	34	31	41.068	53.087	29.539
86	0.761	2.791	5.643	12.968	18.396	0.929	2.688	6.152	10.514	17.148	0	0.00352528	-0.0184135	0.056715	0.0539782	22	0	16	1	0	0	1	0	0	0	0	0	7	40	30	1.32644	1.32694	8	5	47	104	18	47	37	-1.254	0	0	0	0	30	23	31.157	27.93	18.479
87	0.731	1.732	3.865	10.673	14.097	0.571	2.753	4.335	11.343	12.815	1	-0.120948	-0.0528438	0.103833	0.0522513	24	1	16	1	0	0	0	0	0	1	0	0	0	49	34	1.35139	1.34432	6	8	35	101	18	38	46	-1.5115	0	0	0	0	22	22	39.392	36.068	65.615
88	0.772	2.386	4.373	8.784	11.642	0.762	2.256	4.772	9.487	11.623	0	-0.122776	-0.106413	0.0188085	0.0109714	23	1	16	1	2	1	1	0	0	0	0	0	11	25	7	1.37818	1.34432	8	7	31	72	18	44	44	-3.58516	0	0	0	0	55	37	53.087	32.784	56.613
89	0.99	3.199	6.784	13.67	18.039	1.08	2.922	6.495	12.671	17.794	1	0.0549609	0.0290288	0.0213705	0.0352584	44	1	13	0	0	0	0	0	0	0	0	1	19	47	23	1.38181	1.36142	6	3	30	69	18	38	43	-4.12992	0	0	0	0	50	19	73.011	39.392	51.339
90	0.833	1.264	1.867	4.848	6.715	0.542	0.683	1.556	2.721	3.463	1	-0.384496	-0.63967	0.0696113	0.0277638	50	0	12	0	0	0	0	1	0	0	0	0	0	44	23	1.33341	1.36547	8	5	20	51	18	19	24	-5.25295	0	0	0	0	43	25	63.793	65.615	114.858
91	0.899	2.933	7.406	14.009	17.165	0.979	1.768	5.908	15.158	19.203	0	0.0628892	0.0473749	0.0433973	0.157471	23	0	18	1	-1	0	0	0	1	0	0	0	2	56	55	1.31063	1.33168	7	4	35	82	18	39	44	-1.24211	0	0	0	0	27	24	44.451	42.755	60.182
92	0.762	2.947	6.154	13.653	17.853	0.812	1.483	3.408	7.027	10.948	1	0.0335265	-0.239031	0.0386826	0.0700428	23	0	16	1	2	0	0	0	1	0	0	0	2	49	44	1.31888	1.29426	8	7	55	87	18	51	45	0.561325	0	0	1	0	33	19	34.421	32.784	54.845
93	0.251	0.878	1.826	2.545	3.718	0.279	0.67	1.155	1.746	2.183	1	-0.569704	-0.776303	0.0719874	0.0926098	24	0	16	0	0	0	0	1	0	0	0	0	3	54	28	1.37031	1.35196	5	4	43	76	18	30	36	-3.59445	0	0	0	0	36	21	78.675	92.289	102.365
94	0.614	1.861	4.375	8.789	12.035	0.277	1.198	3.504	6.444	8.878	1	-0.136207	-0.251806	0.0464679	0.0796596	25	1	16	0	0	0	1	0	0	0	0	0	4	59	51	1.29164	1.27941	8	7	46	95	18	43	66	1.76391	0	0	1	0	29	32	56.613	26.332	31.157
95	1.174	3.05	7.122	15.842	18.118	1.184	3.1	4.947	10.613	17.405	1	0.0782349	-0.0195513	0.0471504	0.0668148	20	0	14	1	1	0	0	0	0	0	1	0	3	57	39	1.35658	1.35949	9	6	29	72	18	45	36	-2.0499	0	0	1	0	35	17	63.793	41.068	58.392
96	0.912	2.37	5.564	12.307	13.585	1.081	2.35	4.809	8.864	12.701	1	-0.0378979	-0.101075	0.0466798	0.0245519	23	0	16	1	-1	0	0	0	1	0	0	0	9	50	48	1.34582	1.31966	5	5	48	83	18	51	53	-0.727956	0	0	1	1	28	21	54.845	49.602	71.146
97	0.512	2.187	5.176	11.3	14.785	0.341	1.917	4.947	10.95	13.57	0	-0.0451299	-0.0636604	0.0577773	0.0722087	20	0	15	1	1	0	0	1	0	0	0	0	11	54	50	1.23872	1.29089	7	7	37	106	18	53	85	2.57484	0	0	1	0	27	39	27.93	29.539	27.93
98	0.663	2.398	5.142	5.241	14.336	0.643	2.368	5.559	10.661	14.258	0	-0.0821456	-0.0422689	0.152604	0.0357195	18	0	12	1	2	0	0	0	0	0	1	0	2	51	42	1.31063	1.30598	8	5	55	101	18	49	56	0.651283	0	0	1	1	50	16	42.755	63.793	60.182
99	0.231	1.21	2.419	5.067	7.467	1.011	1.349	2.083	3.531	5.167	0	-0.384383	-0.461157	0.0434427	0.0762629	22	0	13	0	0	0	0	1	0	0	0	0	0	25	4	1.33341	1.37287	6	3	35	63	18	21	26	-6.41301	0	0	0	0	52	60	96.283	96.283	205.205
100	0.722	2.738	3.671	11.846	17.935	0.281	1.875	3.059	5.146	6.701	1	-0.0226487	-0.321262	0.12242	0.0736583	23	0	16	1	2	0	0	0	0	1	0	0	5	34	28	1.37436	1.31763	9	6	33	74	18	48	44	-2.06097	0	0	0	0	46	45	20.031	36.068	41.068
101	0.772	2.337	4.644	9.308	11.804	0.624	2.388	4.259	8.192	14.759	1	-0.109394	-0.123965	0.00319563	0.0712974	20	0	15	1	1	0	0	1	0	0	0	0	21	51	29	1.37436	1.34432	8	3	35	91	18	16	34	-3.74748	0	0	0	0	25	51	41.068	51.339	60.182
102	0.732	2.209	3.753	8.136	10.912	1.187	1.769	3.286	3.429	9.154	0	-0.153479	-0.245439	0.032652	0.155687	52	0	14	0	0	0	0	1	0	0	0	0	1	25	11	1.39457	1.34929	7	4	32	60	19	29	43	-5.16297	0	0	0	0	34	18	47.875	34.421	31.157
103	0.752	2.405	5.216	10.768	14.633	0.746	1.392	4.093	9.5	12.046	1	-0.0539299	-0.133784	0.0352548	0.110997	22	0	16	0	-1	0	1	0	0	0	0	0	3	44	35	1.31888	1.32694	7	4	41	85	19	37	44	-1.96283	0	0	1	0	36	28	65.615	34.421	53.087
104	0.407	1.419	3.444	7.532	10.521	0.209	0.476	1.697	3.841	5.39	1	-0.22168	-0.521603	0.0723704	0.15763	21	0	15	1	1	0	1	0	0	0	0	0	7	36	21	1.3016	1.30598	9	6	40	100	19	50	49	-0.514621	0	0	0	0	47	26	49.602	41.068	108.556
105	1.108	2.74	6.46	11.881	17.098	1.484	2.483	4.493	7.581	12.202	1	0.0138765	-0.107638	0.0421062	0.053625	21	0	15	1	2	0	0	0	1	0	0	0	4	56	43	1.23872	1.30855	9	6	46	97	19	56	54	1.57283	0	0	0	0	48	19	47.875	51.339	36.068
106	0.964	2.762	5.723	12.082	15.709	0.884	3.09	4.72	11.984	13.902	1	-0.00878496	-0.0167967	0.024779	0.0523148	27	1	17	1	2	0	1	0	0	0	0	0	2	57	42	1.33341	1.34537	8	7	45	88	19	41	31	-1.10876	0	0	0	0	40	35	51.339	56.613	44.451
107	1.485	4.317	7.912	15.804	21.004	1.772	5.049	7.842	13.745	13.32	1	0.133173	0.0876195	0.0192532	0.115748	21	0	15	1	0	0	1	0	0	0	0	0	0	56	51	1.32644	1.31098	9	5	42	85	19	40	53	-0.0170049	0	0	0	0	51	19	42.755	54.845	37.725
108	1.191	3.684	7.768	15.808	21.923	1.311	4.495	7.629	13.036	15.66	1	0.115927	0.0701397	0.0316732	0.0715913	26	0	18	0	0	0	1	0	0	0	0	0	23	53	51	1.33985	1.34929	9	5	44	94	19	40	52	-0.575154	0	0	1	0	34	42	18.479	26.332	24.742
109	0.706	1.52	3.249	7.472	10.253	0.477	1.22	1.987	3.477	4.85	1	-0.236073	-0.485151	0.0586751	0.0614332	29	1	16	1	1	0	0	0	0	0	0	1	2	47	42	1.31888	1.31763	5	5	32	94	19	36	51	-1.53977	0	0	0	0	33	30	37.725	49.602	54.845
110	1.232	4.915	10.006	21.508	25.201	1.457	3.43	5.076	8.941	12.908	1	0.223718	-0.068931	0.0170314	0.0784933	20	1	16	1	-1	0	1	0	0	0	0	0	9	47	36	1.32644	1.33853	8	7	50	100	19	45	46	-0.440822	0	0	0	0	42	35	23.162	37.725	41.068
111	0.495	1.149	1.941	6.042	5.775	0.218	0.515	1.209	28	0.843	0	-0.41567	-0.730519	0.079426	0.682034	21	0	15	1	2	0	0	1	0	0	0	0	0	37	11	1.35139	1.31098	5	4	31	73	19	38	38	-3.78679	0	1	0	0	35	20	121.274	207.868	184.455
112	0.783	2.358	5.618	11.454	13.723	0.644	1.497	1.932	3.886	13.41	1	-0.0336059	-0.395789	0.0384605	0.209515	21	1	16	0	1	0	0	1	0	0	0	0	5	59	54	1.32644	1.31098	6	4	30	81	19	40	41	-1.27083	0	0	1	0	39	18	24.742	49.602	60.182
113	0.555	1.518	3.382	5.862	8.768	0.714	1.775	3.561	5.991	9.414	1	-0.272414	-0.227251	0.0371315	0.0430119	23	1	17	1	0	0	0	0	1	0	0	0	5	44	34	1.28061	1.32345	8	8	29	102	19	51	53	0.0915202	0	0	0	0	38	24	36.068	47.875	41.068
114	1.062	3.055	5.931	11.65	15.355	1.543	3.466	5.981	12.603	12.113	1	0.00143332	0.00995762	0.0108924	0.0657788	24	1	16	0	2	0	1	0	0	0	0	0	11	54	51	1.31063	1.30044	7	7	31	82	19	44	45	-0.218644	0	0	1	1	27	28	34.421	39.392	47.875
115	1.019	2.805	7.136	16.075	22.519	1.12	2.716	4.836	9.804	16.692	1	0.101137	-0.0654847	0.088008	0.0646988	24	0	17	1	-1	0	0	0	1	0	0	0	6	45	40	1.29164	1.32523	7	5	45	103	19	53	61	0.22806	0	0	0	0	17	33	42.755	42.755	49.602
116	1.091	4.434	6.884	15.269	19.98	1.101	3.254	5.368	11.638	16.61	1	0.114567	0.0109967	0.0456284	0.0433574	22	0	15	1	0	0	0	0	1	0	0	0	0	59	56	1.29164	1.30044	7	4	42	106	19	51	83	1.90548	0	0	1	1	29	21	23.162	49.602	29.539
117	0.467	2.696	5.977	13.918	17.902	0.505	2.339	5.333	12.43	16.94	1	0.0313638	-0.0179449	0.0578327	0.0712964	24	1	19	1	2	0	0	0	1	0	0	0	0	54	42	1.31063	1.30329	8	7	43	99	19	51	57	0.970584	0	0	1	0	31	24	41.068	34.421	46.158
118	1.065	2.647	5.226	12.629	16.706	1.205	2.58	6.218	15.708	16.534	1	-0.0160898	0.0288931	0.0539122	0.0753022	23	1	15	1	0	0	1	0	0	0	0	0	1	61	44	1.35658	1.33168	7	6	43	90	19	38	50	-0.747199	0	0	1	0	49	16	18.479	24.742	24.742
119	0.534	2.194	4.311	9.152	12.976	0.494	2.069	4.152	10.014	14.225	1	-0.126775	-0.119234	0.0363724	0.0673394	22	0	16	1	-2	0	1	0	0	0	0	0	0	57	47	1.31063	1.32159	8	6	49	77	19	39	43	-0.484099	0	0	1	0	30	35	49.602	36.068	73.011
120	0.944	2.008	4.856	11.448	14.288	0.816	1.344	3.656	8.616	9.784	1	-0.0564962	-0.20036	0.0730753	0.08856	22	0	16	0	0	0	0	0	0	0	0	1	0	32	28	1.31888	1.32345	9	6	38	99	19	35	47	-1.55783	0	0	1	0	36	14	58.392	80.585	53.087
121	0.851	2.216	4.719	10.041	13.441	0.9	2.088	4.265	8.796	11.024	1	-0.0908528	-0.141564	0.0359731	0.0113193	39	0	16	1	-1	0	1	0	0	0	0	0	6	59	41	1.26829	1.29426	7	4	57	112	19	40	56	0.978996	0	0	1	0	36	25	23.162	15.402	24.742
122	0.248	1.439	3.422	7.851	10.62	0.318	1.408	2.61	7.405	7.206	1	-0.214064	-0.323458	0.0741429	0.0658675	18	0	13	1	2	0	0	0	1	0	0	0	5	59	30	1.38524	1.33976	8	6	49	104	19	57	62	0.234087	0	0	1	1	42	32	47.875	37.725	58.392
123	0.555	1.803	4.954	11.602	18.658	0.287	1.337	3.309	7.333	13.775	1	-0.0489218	-0.236177	0.132223	0.131741	18	0	12	1	2	0	0	0	0	0	0	1	3	49	45	1.3016	1.30855	6	4	48	105	19	60	61	0.729088	0	0	1	1	44	33	26.332	42.755	47.875
124	0.744	2.577	5.074	11.1	14.637	0.732	2.646	5.451	8.652	14.805	1	-0.0499326	-0.0481032	0.0289611	0.0578699	20	0	14	1	1	0	0	0	1	0	0	0	8	39	37	1.31888	1.32694	7	5	33	98	19	50	56	-0.929047	0	0	1	1	33	33	36.068	41.068	44.451
125	1.133	4.018	8.508	17.697	24.765	0.742	2.546	7.617	25.809	33.348	1	0.160197	0.218111	0.0383829	0.200095	20	1	12	1	-1	0	0	1	0	0	0	0	5	54	52	1.3016	1.32345	7	7	51	70	19	29	41	-0.957502	0	0	0	0	47	18	26.332	37.725	32.784
126	0.982	2.688	5.589	12.517	15.118	0.571	1.98	4.338	7.207	9.957	1	-0.013707	-0.179209	0.03036	0.0329252	20	1	16	1	2	0	0	1	0	0	0	0	2	55	41	1.35139	1.30044	8	5	49	97	19	40	53	-0.0554723	0	0	0	0	45	21	26.332	29.539	31.157
127	0.912	2.914	5.868	12.814	14.819	0.671	2.815	5.174	8.039	12.867	1	-0.00746675	-0.0654694	0.0190868	0.0631369	24	1	16	0	0	0	1	0	0	0	0	0	2	51	41	1.32644	1.32159	7	5	45	97	19	43	59	-0.305496	0	0	0	0	40	28	53.087	46.158	49.602
128	1.07	2.347	4.099	10.786	14.263	1.07	1.545	2.506	9.023	9.32	1	-0.0764645	-0.247434	0.0643506	0.109451	29	0	16	0	0	0	1	0	0	0	0	0	0	54	44	1.31888	1.34095	7	4	45	83	19	51	56	-0.631207	0	0	1	0	40	14	61.982	63.793	65.615
129	0.634	2.189	4.694	11.023	13.263	0.515	1.724	4.349	10.085	8.579	1	-0.0800288	-0.190173	0.0464013	0.0816879	30	0	18	0	0	0	0	0	0	0	1	0	2	30	31	1.37031	1.33593	6	6	45	80	19	37	39	-2.96736	0	0	0	0	48	26	42.755	46.158	46.158
130	0.745	1.944	4.387	9.657	13.082	0.645	1.866	4.268	8.176	14.483	1	-0.115161	-0.157284	0.0555739	0.0828236	24	1	17	1	1	0	1	0	0	0	0	0	3	65	55	1.23872	1.31552	8	5	52	88	20	42	56	1.25787	0	0	1	0	45	25	27.93	21.592	39.392
131	1.192	3.176	7.536	15.864	22.056	0.504	1.952	3.456	7.336	9.944	1	0.110111	-0.200182	0.0595034	0.0277416	24	0	20	1	-1	0	0	0	0	0	1	0	2	41	26	1.33341	1.32523	9	6	47	109	20	50	67	0.25908	0	0	1	1	36	28	39.392	34.421	34.421
132	1.053	2.759	5.922	11.899	15.119	0.803	2.899	4.013	7.756	8.477	1	-0.00467681	-0.182113	0.0176366	0.099708	21	1	15	1	1	0	1	0	0	0	0	0	0	56	48	1.3016	1.30855	8	6	52	85	20	35	48	0.0651992	0	0	1	0	46	18	67.448	34.421	29.539
133	0.664	1.853	4.647	8.68	12.169	0.555	1.209	1.992	4.429	5.887	1	-0.12582	-0.419536	0.051761	0.0373952	29	0	14	0	0	0	0	0	0	0	0	1	3	61	40	1.38524	1.35881	6	6	42	82	20	34	46	-2.04537	0	0	0	0	43	23	39.392	51.339	42.755
134	0.952	2.416	4.892	10.497	13.315	0.602	2.276	4.091	8.563	14.169	1	-0.0733904	-0.133252	0.0212949	0.0627093	21	0	15	1	1	0	0	0	0	0	1	0	0	49	47	1.31888	1.32159	8	6	52	90	20	32	51	-0.418361	0	0	0	0	29	27	32.784	44.451	46.158
135	0.763	1.662	4.415	9.462	11.861	0.793	2.478	4.225	9.543	11.09	1	-0.118209	-0.115328	0.0732859	0.031136	18	1	13	1	3	0	0	0	1	0	0	0	3	53	41	1.3016	1.34639	9	8	51	93	20	53	55	0.797263	0	0	1	1	46	33	18.479	24.742	26.332
136	1.245	2.919	5.586	12.357	17.755	1.145	3.227	5.802	12.673	13.613	1	0.00042232	0.00456233	0.0453406	0.0344121	41	0	16	0	-1	0	0	1	0	0	0	0	2	42	32	1.37436	1.33725	6	4	46	98	20	45	56	-1.65125	0	0	0	0	26	20	29.539	34.421	54.845
137	0.881	2.692	5.325	10.967	12.769	0.792	2.416	5.662	10.136	7.554	1	-0.0494389	-0.0836695	0.013074	0.120376	18	0	12	1	0	0	0	0	0	0	1	0	6	54	47	1.32644	1.32159	8	5	37	72	20	42	44	-1.06668	0	0	1	0	27	15	44.451	31.157	56.613
138	0.992	1.696	3.32	8.92	9.96	1.728	4.032	5.44	9.24	9.656	0	-0.212764	-0.0780308	0.060695	0.136369	28	0	14	0	0	1	1	0	0	0	0	0	17	34	18	1.40514	1.34432	8	5	28	79	20	43	44	-3.38991	0	0	0	0	21	36	65.615	108.556	136.695
139	1.115	3.421	11.207	24.728	24.731	1.239	4.891	8.647	16.463	23.763	1	0.244244	0.179262	0.11245	0.0349904	28	0	20	1	2	0	0	0	0	0	0	1	0	50	42	1.36601	1.33976	8	6	42	100	20	45	40	-0.970495	0	0	0	0	39	23	32.784	42.755	47.875
140	0.491	2.497	5.166	10.06	0.115	0.736	2.491	4.649	9.024	11.192	0	-0.078143	-0.117287	1.02084	0.0211344	29	1	20	0	1	0	1	0	0	0	0	0	3	48	8	1.26829	1.31552	7	6	34	92	20	43	46	-1.36873	1	0	0	0	39	23	32.784	18.479	27.93
141	0.863	1.917	4.156	9.415	12.537	0.853	2.069	4.968	8.703	14.222	1	-0.132418	-0.110741	0.0525244	0.0620522	35	1	16	1	0	0	1	0	0	0	0	0	3	61	57	1.35658	1.32523	9	4	48	85	20	40	48	-0.240221	0	0	0	0	31	24	60.182	42.755	32.784
142	0.845	1.918	4.547	10.385	13.397	0.397	1.508	3.18	8.532	12.446	1	-0.0916005	-0.211927	0.066097	0.103784	19	0	16	1	1	0	1	0	0	0	0	0	2	40	22	1.3016	1.32345	8	4	44	86	20	46	50	-1.42161	0	0	1	0	51	20	36.068	39.392	41.068
143	0.327	1.289	2.399	5.939	7.168	0.288	0.903	2.181	3.965	6.067	1	-0.343781	-0.460217	0.042515	0.0550755	27	0	16	1	1	0	1	0	0	0	0	0	1	65	52	1.34582	1.31763	8	4	37	98	20	43	49	-0.0702621	0	0	0	0	35	25	15.717	43.893	12.585
144	1.345	3.302	6.268	13.299	14.851	0.913	2.482	3.394	6.249	7.631	1	0.0303168	-0.265405	0.0228012	0.0982361	23	0	17	1	-1	0	1	0	0	0	0	0	1	48	39	1.33985	1.31966	7	5	43	86	20	37	44	-1.44792	0	0	1	0	49	22	23.162	39.392	37.725
145	1.091	3.283	6.931	13.906	17.596	1.189	3.809	6.755	14.483	17.798	1	0.0633328	0.0779786	0.0134028	0.021531	22	0	16	0	1	0	1	0	0	0	0	0	0	56	36	1.32644	1.3133	7	5	50	98	20	51	54	0.206273	0	0	1	0	36	21	29.539	49.602	54.845
146	0.386	1.811	4.591	8.637	11.577	0.475	2.137	4.909	9.234	11.51	1	-0.129531	-0.114404	0.0495491	0.0246191	22	1	16	1	-1	0	0	0	1	0	0	0	1	52	49	1.3016	1.31098	6	5	35	107	20	56	63	0.754364	0	0	0	0	40	32	47.875	37.725	36.068
147	0.552	2.017	3.783	10.506	10.717	0.632	2.137	5.64	12.665	15.978	1	-0.159217	-0.0017241	0.0617061	0.0814917	21	0	15	1	1	0	0	0	0	0	1	0	8	43	28	1.37031	1.34211	5	4	32	91	20	42	28	-3.42407	0	0	0	0	27	33	84.44	127.804	84.44
148	1.111	2.666	5.789	12.807	18.356	1.039	2.616	3.796	8.415	12.261	1	0.00635923	-0.120846	0.059871	0.0632252	23	0	17	1	2	0	0	0	0	1	0	0	1	58	51	1.37818	1.31552	8	7	55	102	20	58	62	1.55991	0	0	0	0	51	29	24.742	37.725	39.392
149	0.545	2.181	5.513	11.166	14.568	0.337	2.132	6.535	10.948	12.684	0	-0.0340234	-0.0563407	0.0567198	0.0768906	25	1	16	1	0	0	0	0	0	1	0	0	5	53	48	1.26829	1.3133	8	6	65	103	20	47	47	1.26072	0	0	0	0	37	27	27.93	21.592	63.793
150	0.119	0.695	3.225	10.736	14.587	0.069	0.486	1.26	3.066	2.967	1	-0.15898	-0.690777	0.286161	0.0814777	20	0	14	1	0	0	0	0	0	0	0	1	16	42	35	1.37436	1.33853	9	7	40	67	20	34	44	-2.1724	0	0	0	0	29	26	44.451	42.755	94.28
151	0.901	3.152	5.209	9.983	13.213	0.951	2.853	6.845	11.125	17.358	1	-0.0582434	0.0177014	0.0447261	0.0508776	19	1	13	1	0	0	1	0	0	0	0	0	5	58	47	1.3016	1.30598	6	4	43	89	20	41	42	-0.635766	0	0	0	0	34	37	34.421	27.93	41.068
152	0.764	1.894	4.293	9.122	13.058	1.081	2.975	5.771	9.33	12.781	1	-0.132241	-0.0432133	0.0579793	0.0487955	25	0	17	1	-1	0	1	0	0	0	0	0	1	54	30	1.3016	1.33725	8	3	43	85	20	33	40	-2.00977	0	0	1	0	42	15	41.068	53.087	41.068
153	0.744	2.796	5.067	10.55	13.386	0.773	3.609	6.108	11.919	23.095	1	-0.0526846	0.0440067	0.0176837	0.0877043	21	0	15	1	0	0	1	0	0	0	0	0	3	59	49	1.23872	1.30044	8	4	36	110	20	51	51	1.22436	0	0	1	0	44	41	26.332	39.392	29.539
154	1.053	3.873	6.803	12.783	16.627	1.013	2.238	7.194	10.466	12.453	0	0.0496359	-0.0701089	0.036123	0.0886371	26	1	20	0	1	0	1	0	0	0	0	0	6	57	38	1.25444	1.3133	9	4	45	88	20	43	59	0.417372	0	0	1	1	39	25	44.451	46.158	44.451
155	0.627	1.397	3.36	8.6	9.929	0.129	1.189	2.227	6.292	10.156	1	-0.215499	-0.341166	0.0830404	0.119953	21	0	14	1	1	0	0	0	1	0	0	0	3	57	48	1.28061	1.3133	9	5	28	100	20	44	46	0.164963	0	0	0	0	41	30	71.146	37.725	73.011
156	0.652	2.26	5.036	11.092	13.987	0.991	2.18	5.874	7.023	16.004	0	-0.0551185	-0.073941	0.0433379	0.119983	21	0	15	1	1	0	0	1	0	0	0	0	0	55	48	1.35658	1.34929	7	4	47	80	20	43	51	-1.29556	0	0	1	0	44	32	71.146	51.339	53.087
157	0.871	2.919	6.142	11.655	14.109	0.509	2.39	3.94	10.15	9.347	1	-0.0122781	-0.140689	0.0151899	0.0641094	25	1	16	0	1	0	0	0	0	0	0	1	0	35	32	1.31888	1.33593	5	6	33	79	20	36	44	-2.75798	0	0	1	0	37	16	32.784	88.341	51.339
158	1.444	3.49	4.583	8.624	11.444	1.645	3.029	5.146	11.366	11.236	1	-0.117257	-0.0451275	0.0966436	0.0564968	22	0	15	1	-1	0	0	1	0	0	0	0	1	45	44	1.31888	1.36015	8	5	39	88	20	34	40	-2.02467	0	0	0	0	39	17	47.875	74.888	102.365
159	0.722	1.742	4.662	8.414	10.67	0.802	1.811	4.108	8.84	11.265	1	-0.151053	-0.148625	0.0532103	0.0429696	26	0	16	0	2	0	1	0	0	0	0	0	3	59	53	1.33341	1.32345	6	4	35	69	20	39	54	-1.24833	0	0	1	1	54	35	51.339	54.845	18.479
160	0.109	2.823	5.57	11.743	15.151	0.852	3.141	6.322	11.751	16.268	0	-0.0179063	0.021325	0.0166491	0.0187564	25	0	16	1	-1	0	0	0	0	1	0	0	10	49	46	1.41802	1.35949	8	5	55	89	21	37	49	-1.60961	0	0	0	0	46	28	47.875	58.392	53.087
161	0.942	2.063	4.978	11.189	14.399	1.111	3.193	6.033	11.018	10.154	1	-0.0557432	-0.0173482	0.065739	0.0875399	19	1	12	1	1	0	0	0	0	0	0	1	0	58	53	1.23872	1.31098	8	7	45	104	21	51	74	2.53909	0	0	1	0	50	31	34.421	84.44	46.158
162	0.823	2.438	4.13	8.638	10.544	0.803	2.408	5.318	7.937	10.736	1	-0.147927	-0.120357	0.0322898	0.0557928	27	0	20	0	0	0	1	0	0	0	0	0	8	54	46	1.38524	1.34211	7	4	36	74	21	32	57	-2.05334	0	0	1	1	24	21	44.451	24.742	29.539
163	0.492	1.665	3.912	8.677	11.667	0.431	1.876	3.401	9.2	7.966	1	-0.163282	-0.225217	0.0635562	0.0695912	18	0	12	1	0	0	0	0	1	0	0	0	0	49	41	1.31063	1.32159	6	6	45	122	21	57	71	1.31033	0	0	1	0	43	19	23.162	42.755	36.068
164	0.698	2.354	5.483	11.523	14.41	0.623	2.515	4.74	8.639	11.627	1	-0.0283743	-0.106498	0.0415628	0.0272694	21	0	16	1	-1	0	1	0	0	0	0	0	2	53	49	1.26829	1.3133	8	5	39	84	21	44	54	0.209366	0	0	1	0	40	24	44.451	34.421	47.875
165	0.012	2.687	6.287	12.061	16.084	0.943	2.286	5.344	13.257	11.463	1	0.0112471	-0.0835389	0.0347311	0.0760518	20	1	14	1	0	0	0	0	1	0	0	0	0	65	58	1.26829	1.30329	9	7	34	97	21	42	52	1.5308	0	0	1	0	49	15	46.158	36.068	53.087
166	0.702	1.916	4.736	11.388	13.828	0.783	2.388	4.184	10.105	14.179	1	-0.0690357	-0.0868659	0.0788207	0.0548907	32	0	19	0	1	0	1	0	0	0	0	0	5	49	42	1.35139	1.33725	5	4	32	74	21	33	45	-2.79148	0	0	1	0	36	36	39.392	39.392	46.158
167	0.739	2.273	5.111	10.613	13.141	0.567	1.723	3.808	11.285	14.042	1	-0.0635541	-0.113058	0.030969	0.11196	19	0	13	1	-1	0	1	0	0	0	0	0	0	65	59	1.28061	1.29426	5	5	40	107	21	43	51	0.965444	0	0	1	1	44	19	27.93	44.451	51.339
168	0.635	1.587	3.095	6.051	8.491	0.605	0.982	2.381	4.546	6.487	0	-0.282017	-0.411472	0.0217298	0.0506282	21	0	15	1	-1	0	0	1	0	0	0	0	1	52	49	1.3016	1.30855	7	6	32	67	21	34	55	-0.853218	0	0	0	0	45	20	39.392	46.158	63.793
169	0.97	2.178	4.921	10.398	12.765	0.611	1.891	3.634	4.753	7.011	1	-0.0780842	-0.274039	0.0345886	0.095631	22	1	16	1	1	0	0	0	0	1	0	0	1	49	46	1.29164	1.33315	8	7	10	90	21	40	46	-1.09453	0	0	0	0	44	33	32.784	27.93	58.392
170	0.683	3.132	5.591	10.116	11.642	0.416	1.218	3.385	7.584	8.257	1	-0.0524171	-0.253931	0.0556239	0.0821454	19	1	14	1	2	0	0	0	0	0	1	0	0	41	30	1.33341	1.31763	6	4	33	97	21	46	57	-1.39129	0	0	1	1	40	20	84.44	67.448	65.615
171	0.843	2.207	4.726	10.305	13.717	0.923	2.699	5.539	11.058	14.019	1	-0.0848954	-0.0351123	0.0415103	0.00691818	24	0	17	1	0	0	1	0	0	0	0	0	4	57	51	1.26829	1.31098	7	6	36	100	21	41	59	0.747363	0	0	1	0	41	19	60.182	46.158	27.93
172	0.971	2.852	5.397	11.417	15.046	1.05	2.654	5.595	11.22	10.554	0	-0.0218005	-0.0417857	0.0193248	0.0585979	19	1	13	1	2	0	0	0	1	0	0	0	2	51	41	1.33341	1.33016	7	7	62	106	21	53	60	1.02142	0	0	1	1	46	30	27.93	32.784	42.755
173	1.092	3.156	6.002	12.807	15.374	1.203	2.716	4.861	9.12	17.34	1	0.0163557	-0.0673086	0.0124379	0.0801825	20	0	12	1	2	0	0	0	1	0	0	0	5	63	47	1.36601	1.31966	8	7	51	87	21	39	69	0.735022	0	0	1	1	39	27	80.585	49.602	39.392
174	0.912	1.932	3.895	7.811	9.961	0.932	3.241	5.085	10.457	15.602	1	-0.187059	-0.0213426	0.00566491	0.0532768	25	1	18	0	-2	0	1	0	0	0	0	0	13	58	46	1.36601	1.33725	8	4	47	61	21	30	46	-1.98368	0	0	1	0	31	39	41.068	34.421	39.392
175	1.042	2.885	5.901	12.453	15.952	1.13	2.5	4.879	9.494	13.683	1	0.00443355	-0.0845008	0.0202228	0.0268	21	1	15	1	0	0	1	0	0	0	0	0	0	52	48	1.31063	1.31763	9	7	42	74	21	40	63	0.314569	0	0	1	0	45	17	41.068	49.602	47.875
176	0.466	1.853	4.003	9.066	11.583	0.515	1.556	3.488	9.936	11.621	1	-0.148766	-0.173211	0.0458402	0.0974995	20	0	15	1	0	0	1	0	0	0	0	0	3	63	51	1.28061	1.3133	8	7	44	91	21	45	64	1.4894	0	0	1	0	25	17	44.451	27.93	34.421
177	1.051	3.144	5.335	9.619	10.769	1.408	3.828	5.92	7.556	10.819	1	-0.0735341	-0.0738668	0.0698708	0.137837	23	0	16	0	-1	0	1	0	0	0	0	0	4	51	41	1.31888	1.35196	6	5	42	86	21	33	44	-1.94693	0	0	0	0	40	20	44.451	60.182	47.875
178	0.711	3.414	7.019	13.867	17.443	0.741	1.002	2.934	6.81	8.613	1	0.0641656	-0.278363	0.00515217	0.10987	29	0	19	1	2	0	0	0	0	0	0	1	4	52	50	1.36145	1.34639	5	5	25	65	21	28	39	-3.25389	0	0	1	0	34	31	49.602	29.539	29.539
179	0.797	2.923	6.729	12.849	14.073	1.244	3.257	6.663	12.728	16.508	0	0.00919782	0.0386499	0.0358076	0.00867671	22	1	15	1	2	0	1	0	0	0	0	0	6	66	56	1.14532	1.28349	9	7	74	105	21	58	66	4.84162	0	0	0	0	31	36	24.742	24.742	26.332
180	1.24	2.946	5.893	12.253	15.727	0.853	1.945	6.023	9.516	13.388	1	0.000623189	-0.0750512	0.0138985	0.0809824	20	0	14	1	3	0	0	0	0	0	1	0	4	54	48	1.32644	1.33016	8	5	50	118	21	47	45	0.41655	0	0	0	0	40	39	58.392	74.888	36.068
181	1.29	2.53	5.399	11.373	14.481	1.085	2.392	5.291	11.347	14.574	1	-0.0345721	-0.0394568	0.0263227	0.0382958	18	0	12	1	-1	0	0	0	1	0	0	0	4	55	53	1.31063	1.30855	5	4	58	107	21	49	53	0.630904	0	0	0	0	38	23	54.845	46.158	61.982
182	0.702	2.186	3.581	7.646	9.497	0.643	1.622	3.344	4.59	8.409	0	-0.197126	-0.260478	0.0366351	0.0802637	23	0	16	1	1	0	0	0	0	1	0	0	4	48	39	1.31063	1.32694	9	8	56	91	21	41	42	0.0783816	0	0	0	0	29	24	47.875	44.451	23.162
183	0.704	2.211	5.066	9.517	11.946	0.793	1.794	2.31	3.222	5.294	1	-0.099775	-0.433423	0.0241891	0.144331	18	0	12	1	1	0	1	0	0	0	0	0	0	50	45	1.26829	1.31966	6	4	34	102	21	45	49	-0.457713	0	0	0	0	36	14	44.451	42.755	61.982
184	0.644	1.595	3.24	7.679	10.324	0.773	2.19	4.568	8.65	13.348	1	-0.230741	-0.127551	0.0552507	0.0421146	19	1	14	1	2	0	0	0	1	0	0	0	0	56	46	1.22068	1.30044	8	6	43	97	21	52	56	1.6662	0	0	1	1	34	39	27.93	26.332	16.936
185	0.633	2.162	4.216	10.582	12.04	0.605	1.705	3.342	6.704	11.148	1	-0.118865	-0.249122	0.0453975	0.0610728	19	0	13	1	-2	0	0	0	1	0	0	0	1	43	36	1.22068	1.27941	8	5	48	81	21	49	57	0.812195	0	0	0	0	43	38	24.742	34.421	39.392
186	0.78	2.583	5.85	11.093	14.705	0.729	2.181	4.348	8.468	13.308	1	-0.0225638	-0.139164	0.026201	0.0459987	20	0	16	1	0	0	1	0	0	0	0	0	0	41	30	1.37031	1.31552	8	7	54	105	21	53	56	0.20509	0	0	0	0	51	25	31.157	27.93	27.93
187	0.622	1.785	4.472	9.656	11.73	0.575	1.884	4.036	9.955	11.602	0	-0.117221	-0.141879	0.0595407	0.0552185	20	1	14	1	1	0	1	0	0	0	0	0	9	64	56	1.32644	1.31966	8	8	35	100	21	42	67	1.38385	0	0	1	0	40	38	36.068	44.451	29.539
188	1.343	3.79	8.211	17.071	21.598	1.133	2.156	2.738	4.443	12.165	1	0.144661	-0.242095	0.0256407	0.161037	22	1	16	0	0	0	1	0	0	0	0	0	1	62	55	1.28061	1.32345	8	7	59	99	21	57	71	2.6419	0	0	1	0	45	15	49.602	46.158	47.875
189	0.641	1.622	2.583	5.637	6.889	0.31	0.851	1.943	2.743	3.394	1	-0.333034	-0.594074	0.0416973	0.0757668	21	0	13	0	0	0	0	1	0	0	0	0	0	19	20	1.38851	1.34537	6	4	40	79	21	34	32	-4.61581	0	0	0	0	38	14	199.925	76.776	34.421
190	0.744	2.857	7.271	17.618	21.773	0.645	0.932	3.174	6.764	9.89	1	0.122635	-0.262761	0.0879901	0.141929	23	0	16	0	1	0	1	0	0	0	0	0	3	54	40	1.26829	1.32694	6	3	45	92	21	47	51	-0.553003	0	0	0	0	33	12	29.539	37.725	27.93
191	0.764	2.055	4.537	9.62	13.64	0.625	1.658	3.673	8.458	11.545	0	-0.108694	-0.182522	0.0513981	0.0638441	23	0	16	1	1	0	0	0	0	1	0	0	19	48	46	1.25444	1.31763	7	7	52	102	21	54	43	0.942909	0	0	1	0	48	29	39.392	37.725	42.755
192	0.407	1.474	3.344	6.787	9.874	0.357	1.355	4.283	8.51	11.48	1	-0.250694	-0.147827	0.0520234	0.10503	21	1	16	1	0	0	0	0	0	1	0	0	0	60	47	1.37436	1.33168	9	8	50	85	21	34	46	-0.233821	0	0	1	1	45	22	27.93	36.068	44.451
193	0.723	2.596	5.341	11.089	13.706	0.565	2.418	5.262	6.115	9.396	1	-0.0448546	-0.148407	0.0127146	0.107226	26	1	14	0	-2	0	1	0	0	0	0	0	16	53	44	1.3016	1.33593	8	5	48	84	21	35	43	-0.959556	0	0	1	0	29	49	54.845	51.339	37.725
194	0.545	2.361	4.893	10.62	13.235	0.406	1.437	3.062	7.46	7.817	0	-0.0714717	-0.287599	0.0253902	0.0484886	19	0	13	1	1	0	0	1	0	0	0	0	2	60	54	1.29164	1.31552	8	4	50	89	21	42	50	0.382393	0	0	1	1	35	14	23.162	34.421	24.742
195	1.061	3.272	6.485	13.177	16.558	0.644	2.28	5.453	11.948	15.011	1	0.0391637	-0.0217009	0.00395589	0.0558263	19	0	14	1	3	0	1	0	0	0	0	0	12	62	58	1.33985	1.30044	7	4	57	118	22	49	72	2.10985	0	0	0	0	38	40	32.784	29.539	34.421
196	0.76	2.352	5.928	12.232	16.28	1.224	2.736	5.624	10.824	18.104	1	0.00153659	-0.0340556	0.0616621	0.0600702	24	1	16	1	-1	0	0	0	0	1	0	0	0	61	48	1.33341	1.31966	9	5	60	68	22	36	31	-0.711183	0	0	1	1	30	25	29.539	26.332	20.031
197	0.508	2.083	4.746	8.306	10.696	0.251	0.931	3.962	7.876	8.346	1	-0.152651	-0.218744	0.0272277	0.15501	21	0	15	1	0	0	0	0	1	0	0	0	1	56	45	1.29164	1.31098	7	4	51	102	22	48	55	0.6614	0	0	1	0	36	28	54.845	63.793	71.146
198	0.528	1.931	3.851	7.751	9.865	0.852	1.417	1.753	2.888	3.231	0	-0.190581	-0.576477	0.00476141	0.150691	20	1	14	0	1	0	0	0	0	0	1	0	3	48	38	1.28061	1.34095	7	4	33	65	22	39	40	-2.22891	0	0	0	0	31	27	63.793	119.123	65.615
199	0.228	0.575	1.33	2.342	3.899	0.248	0.734	0.953	1.855	1.697	1	-0.681947	-0.804948	0.0611608	0.137664	27	0	16	0	1	0	0	1	0	0	0	0	10	46	41	1.36145	1.36802	7	5	46	102	22	27	55	-1.86617	0	0	0	0	33	20	37.725	53.087	41.068
200	1.504	3.721	7.432	14.142	21.795	1.836	7.744	9.962	11.859	16.954	1	0.0932464	0.136688	0.0395369	0.187373	43	0	18	0	2	0	1	0	0	0	0	0	4	49	40	1.29164	1.3502	8	5	44	88	22	35	52	-1.03057	0	0	0	0	39	33	15.402	26.332	16.936
201	0.703	2.257	4.555	9.762	13.525	0.852	1.525	4.416	9.574	10.455	1	-0.104653	-0.144945	0.0363216	0.085722	25	1	16	1	-1	0	0	0	0	1	0	0	5	51	45	1.42346	1.33853	9	8	42	81	22	43	44	-0.944106	0	0	0	0	38	31	34.421	41.068	51.339
202	0.754	1.279	2.399	5.958	8.417	0.506	1.219	2.756	5.156	9.241	1	-0.337166	-0.35237	0.0662847	0.080457	23	1	16	1	-1	0	0	0	0	1	0	0	0	55	51	1.37436	1.33593	8	5	41	88	22	40	39	-1.1445	0	0	1	0	47	39	36.068	41.068	90.309
203	0.864	2.71	4.974	11.267	16.818	1.261	3.256	6.453	10.354	10.921	1	-0.0357625	-0.0162313	0.0551766	0.083323	19	1	12	1	0	0	0	0	0	0	0	1	14	49	35	1.31063	1.33976	7	4	42	84	22	41	44	-1.62246	0	0	1	0	30	30	31.157	74.888	88.341
204	0.9	2.334	5.164	9.527	10.644	0.841	2.226	3.967	5.585	9.358	1	-0.104623	-0.192299	0.0344369	0.0862593	20	0	14	1	1	0	1	0	0	0	0	0	1	54	46	1.29164	1.28349	8	7	27	87	22	46	51	0.627054	0	0	1	0	32	25	21.592	23.162	31.157
205	0.823	1.938	4.366	9.255	11.594	0.642	1.536	3.021	5.441	8.633	1	-0.125436	-0.294365	0.0365058	0.0424151	18	1	12	1	1	0	0	0	1	0	0	0	2	55	52	1.25444	1.27505	8	5	48	93	22	51	42	1.40009	0	0	0	0	25	23	46.158	26.332	41.068
206	1.132	2.233	4.646	10.074	14.097	0.721	2.043	3.906	8.754	12.421	1	-0.0935257	-0.151914	0.0447103	0.0455318	19	0	14	1	1	0	0	0	1	0	0	0	5	55	38	1.31063	1.31552	6	7	41	92	22	53	56	0.385487	0	0	0	0	41	29	31.157	32.784	54.845
207	1.127	2.284	4.645	8.698	11.993	0.625	1.689	2.66	5.508	9.751	1	-0.114795	-0.293839	0.0177681	0.0781242	19	0	14	1	2	0	0	0	1	0	0	0	3	58	48	1.32644	1.30044	7	4	46	96	22	40	52	0.0805946	0	0	1	0	39	28	46.158	36.068	34.421
208	0.671	2.275	4.361	9.914	12.823	0.712	2.015	3.539	7.99	9.394	1	-0.101536	-0.189938	0.0325473	0.0262646	25	1	16	0	0	0	1	0	0	0	0	0	0	64	59	1.33341	1.33016	8	6	51	85	22	40	45	0.267603	0	0	1	0	40	20	47.875	39.392	46.158
209	0.545	1.992	3.735	7.481	9.216	0.472	1.368	2.705	5.449	6.351	1	-0.205541	-0.344424	0.0151257	0.015116	18	1	14	1	3	0	0	1	0	0	0	0	0	57	52	1.3016	1.30044	8	7	48	82	22	38	54	0.755106	0	0	1	0	40	35	36.068	56.613	46.158
210	0.863	2.659	6.826	16.799	21.462	1.002	3.056	7.213	15.477	18.821	0	0.101059	0.0892581	0.0968391	0.0459075	30	0	17	1	2	0	0	0	1	0	0	0	1	65	61	1.35139	1.34929	8	6	34	93	22	31	38	-0.877095	0	0	0	0	27	39	36.068	24.742	46.158
211	1.051	3.826	6.562	12.292	15.475	1.229	3.142	6.126	12.253	14.062	0	0.0262122	0.00904346	0.04421	0.0210381	25	1	16	1	-2	0	0	0	0	1	0	0	9	55	44	1.33341	1.31763	8	8	51	87	22	37	46	0.0781755	0	0	0	0	51	35	24.742	34.421	49.602
212	0.852	2.557	6.383	11.092	16.494	0.426	2.745	4.659	9.734	11.22	0	-0.0036489	-0.100374	0.0519326	0.0380132	21	0	15	1	1	0	0	0	1	0	0	0	2	52	58	1.31888	1.30598	9	7	50	102	22	57	53	1.91499	0	0	0	0	30	33	26.332	41.068	21.592
213	1.349	2.62	5.569	11.161	13.727	1.881	3.391	5.253	12.568	18.687	0	-0.0354448	0.0366457	0.0127386	0.064805	21	1	16	1	0	0	0	1	0	0	0	0	3	59	57	1.38524	1.34095	9	6	54	61	22	34	41	-1.08482	0	0	0	0	41	14	36.068	63.793	53.087
214	0.435	0.158	2.808	5.506	7.659	0.387	0.803	1.349	3.394	4.672	0	-0.33405	-0.560438	0.479653	0.0594174	27	1	16	0	2	0	0	1	0	0	0	0	20	47	35	1.39739	1.37247	5	3	45	60	22	11	28	-5.3774	1	0	0	0	49	30	42.755	123.438	102.365
215	1.151	3.056	6.032	12.75	18.063	0.704	2.37	4.225	8.311	11.477	1	0.0171805	-0.134294	0.0357371	0.0276571	18	1	12	1	1	0	0	0	0	1	0	0	5	55	43	1.25444	1.33593	9	8	44	126	22	57	46	1.89942	0	0	1	0	37	22	31.157	49.602	41.068
216	1.394	3.54	7.426	17.98	17.654	0.94	2.769	4.036	7.656	12.197	1	0.0822429	-0.131019	0.0496253	0.0741839	19	1	13	1	2	0	1	0	0	0	0	0	0	47	41	1.26829	1.31966	6	5	43	97	22	51	59	0.232555	0	0	1	0	46	18	46.158	29.539	47.875
217	0.993	2.307	4.433	9.769	11.081	1.014	2.244	4.022	7.963	11.344	1	-0.122764	-0.149904	0.0199414	0.0302511	21	0	15	1	0	0	0	0	0	0	0	1	0	55	47	1.3016	1.33976	8	7	32	93	22	46	53	0.0774765	0	0	1	0	41	29	46.158	74.888	60.182
218	0.972	3.309	7.007	14.828	16.414	1.2	3.975	7.187	16.267	16.179	1	0.0549782	0.100306	0.0245722	0.0454761	22	0	15	1	1	0	1	0	0	0	0	0	6	52	47	1.31888	1.31552	7	5	34	99	22	48	45	-0.27895	0	0	0	0	33	28	34.421	27.93	58.392
219	0.744	2.154	6.065	14.503	19.048	0.714	1.469	3.355	10.77	12.299	0	0.0434781	-0.16934	0.112114	0.127177	24	0	18	1	-2	0	1	0	0	0	0	0	11	42	39	1.31063	1.35812	7	4	41	64	22	38	48	-2.46833	0	0	1	0	50	34	37.725	27.93	42.755
220	0.971	3.433	6.963	14.1	19.061	1.47	4.679	9.153	12.979	13.101	1	0.0673415	0.108736	0.020369	0.121917	23	1	16	0	1	0	1	0	0	0	0	0	1	53	35	1.25444	1.26533	6	4	40	122	22	50	44	0.960808	0	0	0	0	42	35	29.539	18.479	41.068
221	1.002	2.6	5.537	10.935	13.514	1.062	3.463	6.31	13.324	16.094	1	-0.0428349	0.0380131	0.0117802	0.0177547	19	1	12	1	1	0	1	0	0	0	0	0	10	54	45	1.26829	1.27941	7	7	38	89	22	55	58	1.53601	0	0	0	0	31	25	21.592	18.479	20.031
222	0.813	2.605	5.39	12.442	16.547	1.231	3.198	5.356	12.567	15.916	1	-0.0154268	0.0228965	0.049591	0.0370577	27	1	16	0	1	0	1	0	0	0	0	0	6	48	42	1.34582	1.33315	7	5	43	65	22	34	49	-1.91765	0	0	0	0	36	31	58.392	41.068	51.339
223	0.673	1.35	2.369	5.324	6.237	0.367	1.061	1.279	3.401	4.283	0	-0.367029	-0.545959	0.0263086	0.0902116	23	0	16	0	0	0	0	1	0	0	0	0	6	55	45	1.42515	1.37327	8	3	40	76	22	27	43	-3.23357	0	0	0	0	48	23	86.385	74.888	123.438
224	0.863	2.423	5.954	13.357	17.863	0.814	3.165	7.076	16.762	21.189	0	0.0215926	0.108391	0.0738567	0.061128	18	1	12	1	2	0	0	0	1	0	0	0	0	53	47	1.33341	1.31763	8	4	32	91	22	43	51	-0.618295	0	0	1	0	49	32	37.725	21.592	46.158
225	1.164	2.972	5.974	11.415	14.259	0.673	1.466	2.961	5.447	10.943	1	-0.0128889	-0.30885	0.0109344	0.0930648	20	1	13	1	-1	0	1	0	0	0	0	0	0	67	65	1.36145	1.33016	7	7	49	61	22	41	38	-0.384122	0	0	1	0	41	20	53.087	58.392	31.157
226	0.477	1.341	2.484	4.711	4.979	0.358	1.441	2.405	4.701	5.337	1	-0.394534	-0.402014	0.0548064	0.0544105	35	1	13	0	1	0	0	1	0	0	0	0	2	30	15	1.37436	1.35441	9	4	43	87	22	31	37	-3.6064	0	0	0	0	36	25	29.539	46.158	46.158
227	0.158	1.325	3.154	8.355	12.864	0.643	1.829	4.45	9.227	13.144	1	-0.218262	-0.121956	0.127842	0.0651508	25	0	15	0	-2	1	0	0	0	0	0	1	13	41	35	1.33341	1.36753	6	4	49	81	22	29	47	-2.88849	0	0	1	0	46	35	58.392	42.755	41.068
228	1.029	3.116	5.392	11.111	14.545	0.693	1.741	4.413	7.828	14.715	1	-0.0234028	-0.159474	0.0273803	0.0978568	24	1	18	1	3	0	1	0	0	0	0	0	1	58	53	1.29164	1.35441	8	5	47	65	22	36	44	-1.08008	0	0	1	0	50	18	37.725	84.44	46.158
229	0.604	2.207	5.424	11.59	15.243	0.455	1.366	4.365	8.315	8.968	1	-0.0294647	-0.191357	0.0616188	0.0915022	20	0	12	1	-1	0	0	0	1	0	0	0	2	60	51	1.28061	1.31763	9	7	48	109	22	45	49	1.56305	0	0	1	1	39	31	37.725	51.339	31.157
230	1.033	3.008	5.896	11.833	14.127	0.824	2.849	4.795	10.869	14.362	1	-0.00684008	-0.0327102	0.0115814	0.0362266	19	1	13	1	2	0	1	0	0	0	0	0	1	58	47	1.33985	1.30855	9	8	61	79	22	44	64	1.42925	0	0	1	0	47	24	39.392	37.725	34.421
231	0.554	2.502	4.501	9.797	12.892	0.396	2.801	5.452	11.766	18.1	1	-0.083461	-0.0191803	0.0253499	0.0558202	20	0	14	1	1	0	0	0	0	0	0	1	2	56	45	1.31888	1.30855	9	5	32	89	23	44	55	0.177417	0	0	0	0	45	19	44.451	36.068	63.793
232	0.843	0.01	4.904	12.504	17.252	0.783	2.168	5.5	10.297	16.741	1	-0.0348665	-0.0521295	1.23863	0.0780056	26	0	18	0	0	0	1	0	0	0	0	0	7	38	34	1.26829	1.31966	7	4	39	98	23	49	61	-0.302607	1	0	1	0	34	22	51.339	61.982	53.087
233	0.713	3.09	6.844	14.025	18.298	1.08	3.052	6.906	11.851	16.132	0	0.0624402	0.0195301	0.0312015	0.029276	19	1	13	1	3	0	0	1	0	0	0	0	0	49	39	1.25444	1.30598	9	7	50	114	23	37	73	1.87304	0	0	0	0	42	23	27.93	34.421	37.725
234	0.664	1.616	3.311	7.535	9.855	0.278	1.388	3.083	10.42	15.884	1	-0.230145	-0.175246	0.042085	0.174193	23	0	16	0	-1	0	0	1	0	0	0	0	6	24	13	1.26829	1.32159	5	5	45	95	23	41	52	-2.01149	0	0	1	0	49	40	39.392	31.157	112.745
235	0.663	2.109	4.535	10.398	13.487	0.644	1.733	3.436	6.546	11.101	1	-0.0919027	-0.24021	0.050102	0.0595876	20	1	15	1	-1	0	0	0	1	0	0	0	2	58	57	1.34582	1.32159	7	5	47	84	23	39	60	0.0831278	0	0	1	0	34	22	26.332	23.162	32.784
236	0.903	2.809	5.857	13.274	15.785	1.191	2.313	4.434	8.915	18.455	1	0.00583865	-0.121003	0.032433	0.107551	21	0	15	1	2	0	1	0	0	0	0	0	3	67	48	1.25444	1.28349	8	6	43	107	23	44	63	2.33822	0	0	0	0	44	28	44.451	54.845	41.068
237	1.05	2.864	5.61	11.418	15.413	0.872	2.171	3.46	4.272	13.906	1	-0.0208697	-0.189768	0.0181576	0.176867	21	0	15	1	1	0	1	0	0	0	0	0	6	44	33	1.29164	1.31098	8	6	49	80	23	39	55	-0.346934	0	0	1	1	34	31	44.451	76.776	49.602
238	0.893	2.688	6.148	13.049	14.122	1.183	2.989	6.74	16.147	20.682	1	-0.00780622	0.0897096	0.0374893	0.0669786	20	0	14	1	0	0	1	0	0	0	0	0	0	55	41	1.31063	1.32159	7	7	47	89	23	36	55	-0.02204	0	0	0	0	44	32	44.451	39.392	42.755
239	0.542	2.74	6.323	13.289	19.011	0.622	2.951	3.975	7.83	6.796	1	0.0335415	-0.182117	0.058758	0.137531	21	0	15	1	0	0	0	0	0	0	0	1	2	64	60	1.25444	1.3133	7	5	31	96	23	47	59	1.22441	0	0	0	0	40	20	56.613	34.421	42.755
240	0.331	0.741	1.163	2.776	2.496	0.261	0.551	1.254	1.794	1.874	1	-0.674167	-0.780664	0.0775048	0.0984606	25	0	14	0	0	0	0	1	0	0	0	0	9	45	23	1.39739	1.36437	6	5	29	64	23	24	32	-4.74066	0	0	0	0	43	20	60.182	155.122	171.979
241	0.367	1.19	3.846	7.454	10.578	0.261	1.884	3.908	7.496	12.137	0	-0.199967	-0.194119	0.111344	0.0533881	24	1	16	1	-1	0	0	0	0	1	0	0	5	55	37	1.36145	1.34929	8	4	44	89	23	36	46	-1.61037	0	0	0	0	45	36	29.539	42.755	27.93
242	1.3	3.667	7.953	17.646	19.276	0.96	2.683	5.231	8.087	10.794	1	0.115653	-0.101238	0.0339061	0.0608282	23	1	18	1	3	0	1	0	0	0	0	0	7	57	54	1.29164	1.29089	9	8	35	112	23	44	69	2.43821	0	0	1	0	32	37	24.742	31.157	37.725
243	0.882	2.529	5.335	11.078	15.482	1.041	2.926	5.297	6.556	9.026	1	-0.0428684	-0.137359	0.0372234	0.123197	23	0	16	1	2	0	1	0	0	0	0	0	5	41	47	1.31888	1.2873	8	7	41	101	23	44	64	1.02132	0	0	1	0	19	26	24.742	37.725	34.421
244	0.604	2.328	5.449	10.7	15.02	0.268	2.13	4.132	8.353	12.901	1	-0.045816	-0.15304	0.0456113	0.0456094	21	0	14	1	1	0	1	0	0	0	0	0	5	60	55	1.37436	1.33853	8	6	51	89	23	39	46	-0.234234	0	0	1	0	24	28	47.875	58.392	67.448
245	0.525	1.912	4.607	9.135	12.623	0.466	1.833	0.079	6.985	11.968	1	-0.116603	-0.224487	0.0504667	0.85122	27	1	18	1	1	0	1	0	0	0	0	0	7	62	59	1.26829	1.28349	8	6	52	79	23	56	57	2.29076	0	1	0	0	38	30	31.157	34.421	39.392
246	1.042	3.448	6.604	13.612	15.986	1.243	3.177	6.264	10.333	15.235	0	0.0481983	0.0127258	0.0146136	0.0415567	20	0	15	1	-1	0	1	0	0	0	0	0	22	67	58	1.29164	1.27941	9	7	56	104	23	47	65	3.20944	0	0	1	0	24	48	63.793	46.158	16.936
247	0.962	2.797	6.058	12.481	14.542	0.793	2.331	4.573	10.931	14.431	1	-0.00464455	-0.0750502	0.0207187	0.0501983	21	0	15	1	1	0	0	0	0	1	0	0	0	50	38	1.29164	1.33016	8	4	38	112	23	40	53	-0.280465	0	0	1	0	50	27	31.157	39.392	39.392
248	1.41	3.095	5.883	11.329	13.63	0.605	2.441	3.671	9.216	8.204	1	-0.016771	-0.164003	0.023541	0.0814314	24	1	18	1	2	0	1	0	0	0	0	0	1	65	51	1.26829	1.31552	8	6	51	97	23	45	62	1.76778	0	0	1	0	23	22	39.392	63.793	112.745
249	0.258	1.427	3.498	7.758	10.315	0.188	1.258	2.894	6.947	14.121	1	-0.211881	-0.277018	0.0701602	0.153265	19	0	13	1	1	0	1	0	0	0	0	0	0	58	53	1.31063	1.32858	6	4	38	97	23	36	59	-0.340194	0	0	1	0	41	14	29.539	49.602	47.875
250	0.526	1.674	3.429	7.118	9.542	0.322	1.582	3.383	6.705	6.369	1	-0.234904	-0.265349	0.0248333	0.0575444	22	0	16	1	0	0	1	0	0	0	0	0	6	57	48	1.29164	1.27941	8	6	39	90	23	51	71	1.8936	0	0	1	0	30	35	29.539	37.725	27.93
251	0.805	1.933	4.102	9.008	10.705	0.224	1.171	2.987	8.015	10.849	0	-0.15583	-0.239097	0.028153	0.12286	22	0	16	0	-1	0	1	0	0	0	0	0	4	61	58	1.31063	1.31552	7	7	57	107	23	54	46	1.78294	0	0	0	0	52	17	23.162	47.875	41.068
252	0.645	2.4	4.254	8.45	11.186	0.714	1.973	3.917	8.985	11.841	1	-0.138385	-0.153829	0.0255966	0.0411779	18	0	12	1	-1	0	1	0	0	0	0	0	1	45	38	1.33341	1.3133	8	6	33	85	23	42	47	-0.908969	0	0	0	0	39	22	24.742	27.93	32.784
253	0.862	2.458	5.937	12.31	16.166	0.981	1.576	4.024	7.423	9.861	1	0.0032463	-0.195386	0.0520412	0.0481138	25	0	18	1	1	0	1	0	0	0	0	0	0	57	49	1.23872	1.29426	9	7	31	102	23	48	49	1.6415	0	0	0	0	49	18	53.087	51.339	58.392
254	1.17	3.341	6.762	13.505	16.422	1.011	2.24	4.761	7.22	11.564	1	0.0490343	-0.119928	0.00580875	0.0546791	18	1	12	1	0	0	0	0	0	1	0	0	4	54	48	1.4075	1.35109	9	5	38	70	23	37	43	-1.93972	0	0	1	0	30	25	29.539	80.585	42.755
255	1.081	2.767	4.552	9.54	12.486	0.585	1.329	3.184	7.567	11.276	1	-0.0896504	-0.237718	0.0362622	0.0986231	29	0	18	0	0	0	1	0	0	0	0	0	5	63	65	1.22068	1.26533	8	4	61	100	23	42	48	2.55675	0	0	1	1	36	28	31.157	36.068	13.877
256	1.022	2.224	4.367	9.124	11.701	0.852	2.014	3.857	7.544	11.193	1	-0.124491	-0.182482	0.0131132	0.0330457	24	0	16	1	0	0	1	0	0	0	0	0	0	56	44	1.31063	1.32159	9	7	53	77	23	34	46	-0.0438573	0	0	1	0	51	23	21.592	23.162	32.784
257	0.534	3.352	5.468	13.171	16.198	0.593	2.779	5.172	8.357	10.998	1	0.0369038	-0.0996351	0.0409425	0.0582099	20	0	14	1	0	0	1	0	0	0	0	0	1	44	42	1.23872	1.29089	7	5	41	110	23	49	57	1.10047	0	0	1	0	41	17	41.068	51.339	27.93
258	1.457	4.293	7.931	14.773	15.755	1.051	3.143	4.928	10.46	13.734	0	0.105732	-0.0489719	0.0571388	0.045025	23	0	16	1	1	0	1	0	0	0	0	0	2	50	42	1.29164	1.27505	7	7	45	105	23	50	68	1.92286	0	0	1	0	34	27	34.421	32.784	39.392
259	1.654	3.973	8.135	18.506	20.879	1.576	5.222	6.114	10.019	16.918	1	0.137912	0.030216	0.0291328	0.13475	30	0	16	1	-1	0	1	0	0	0	0	0	0	54	36	1.29164	1.30044	7	5	52	97	23	37	43	-0.139113	0	0	1	0	42	33	37.725	26.332	21.592
260	0.604	1.09	2.566	7.173	12.345	0.307	1.06	1.427	5.777	9.165	1	-0.296188	-0.384647	0.157879	0.177151	21	0	15	1	1	0	0	1	0	0	0	0	5	60	49	1.28061	1.30855	9	8	50	92	23	49	41	1.47505	0	0	0	0	60	24	46.158	32.784	29.539
261	0.478	2.066	4.09	8.876	13.239	0.657	2.09	4.596	9.727	12.247	1	-0.146477	-0.103487	0.0519016	0.0318253	20	0	16	1	2	0	0	0	0	1	0	0	0	57	40	1.37818	1.32523	7	7	53	121	23	51	57	1.00406	0	0	1	1	54	22	36.068	69.291	36.068
262	0.584	1.278	2.398	3.418	8.6	0.644	1.248	1.949	2.526	3.705	1	-0.384446	-0.547821	0.124657	0.130637	18	0	12	1	2	0	0	0	1	0	0	0	0	42	33	1.31063	1.34095	7	4	53	80	23	37	39	-1.99339	0	0	1	1	27	15	51.339	47.875	74.888
263	1.228	3.406	6.882	13.665	17.07	1.426	2.812	3.991	8.923	12.588	1	0.0562853	-0.102402	0.00191637	0.0644854	19	0	13	1	0	0	1	0	0	0	0	0	6	46	36	1.28061	1.32694	8	4	52	108	24	46	58	0.36324	0	0	0	0	44	35	46.158	61.982	63.793
264	0.544	2	4.696	10.024	12.424	0.656	2.28	4.96	8.568	18.568	1	-0.0941265	-0.100928	0.0454163	0.107571	21	0	16	1	1	0	0	1	0	0	0	0	2	38	20	1.29164	1.30329	9	4	46	93	24	47	51	-0.520026	0	0	0	0	48	14	27.93	37.725	42.755
265	1.141	4.07	7.196	11.132	14.81	0.987	3.195	5.054	5.452	8.413	1	0.0367019	-0.162828	0.07609	0.167398	21	1	15	1	1	0	1	0	0	0	0	0	2	47	38	1.26829	1.29426	8	5	44	111	24	43	56	0.893369	0	0	0	0	36	32	24.742	47.875	47.875
266	0.753	1.438	4.868	9.163	10.284	0.406	1.002	1.537	1.338	7.061	1	-0.140536	-0.533865	0.102275	0.266785	18	0	12	1	1	0	0	0	1	0	0	0	8	61	49	1.31888	1.31966	7	6	39	118	24	53	58	1.41986	0	0	0	0	36	41	42.755	60.182	39.392
267	0.576	1.796	3.105	8.553	12.136	0.444	1.678	2.262	5.428	8.684	1	-0.184939	-0.298435	0.0850852	0.0868564	29	1	14	0	1	0	1	0	0	0	0	0	9	59	55	1.37031	1.33315	7	7	42	81	24	38	53	-0.307575	0	0	1	0	44	24	39.392	44.451	31.157
268	1.059	2.925	6.587	11.887	15.833	1.143	2.896	5.333	12.404	15.617	0	0.00968148	-0.000471093	0.0240417	0.0319784	27	1	17	0	-1	0	1	0	0	0	0	0	0	59	48	1.29164	1.30044	8	5	60	100	24	52	50	1.6336	0	0	1	0	40	13	24.742	24.742	39.392
269	0.815	1.776	4.274	8.608	12.041	0.431	1.906	5.267	11.208	18.435	1	-0.145798	-0.0431205	0.0547657	0.117659	23	0	17	1	0	0	1	0	0	0	0	0	0	53	52	1.23872	1.28349	9	4	39	87	24	43	60	1.29475	0	0	1	0	31	23	51.339	53.087	49.602
270	0.711	2.053	4.526	9.974	12.268	1.061	2.383	3.556	7.131	8.324	1	-0.104877	-0.22661	0.0386929	0.0695375	21	0	15	1	2	0	0	0	0	0	0	1	9	42	41	1.3016	1.29744	7	7	46	110	24	46	66	1.19565	0	0	1	0	35	36	51.339	29.539	32.784
271	0.84	2.048	4.692	9.205	16.196	0.804	2.767	5.427	9.741	10.798	1	-0.110975	-0.0670846	0.0853589	0.0495776	20	1	15	1	1	0	0	0	0	0	0	1	12	55	52	1.31888	1.30598	8	7	65	110	24	52	60	2.35613	0	0	1	1	39	26	47.875	49.602	53.087
272	0.973	2.517	4.452	8.152	9.877	0.672	1.925	2.918	5.174	7.02	0	-0.148757	-0.32141	0.0471413	0.0749276	20	1	13	1	1	0	0	0	0	0	0	1	4	54	55	1.32644	1.31763	8	7	60	85	24	40	48	0.674373	0	0	1	0	35	21	51.339	58.392	67.448
273	0.461	1.254	2.868	5.385	7.472	0.562	1.043	2.146	3.25	4.113	1	-0.334284	-0.510385	0.0332595	0.0648585	32	0	14	0	0	0	0	0	0	0	1	0	8	46	21	1.40514	1.36802	7	3	37	68	24	31	34	-4.38715	0	0	0	0	28	25	54.845	58.392	100.326
274	0.466	1.635	3.803	8.475	10.379	0.555	1.814	4.233	8.902	9.804	1	-0.17898	-0.168095	0.0511982	0.0388519	18	1	12	1	1	0	0	0	0	1	0	0	1	47	34	1.3016	1.31966	8	6	46	103	24	48	48	0.186722	0	0	1	1	56	17	46.158	67.448	74.888
275	0.861	2.443	4.956	10.403	12.227	0.551	2.333	4.577	11.125	13.66	1	-0.0858956	-0.0749235	0.0128007	0.0444854	27	1	16	1	1	0	0	0	0	1	0	0	11	35	26	1.37436	1.34211	7	5	45	71	24	17	45	-3.60029	0	0	0	0	43	30	36.068	29.539	34.421
276	0.585	2.211	4.443	10.707	14.598	1.141	3.521	6.713	12.903	17.735	1	-0.0899942	0.0591551	0.060232	0.0192812	21	1	16	1	2	0	1	0	0	0	0	0	4	66	56	1.31888	1.32345	7	3	49	101	24	47	48	0.512695	0	0	1	1	36	47	26.332	37.725	26.332
277	0.603	2.62	5.04	10.333	14.219	0.603	1.869	4.015	4.826	10.028	1	-0.0618874	-0.190194	0.0227378	0.10632	19	0	13	1	0	0	0	0	1	0	0	0	6	60	50	1.32644	1.31552	8	6	57	120	24	60	47	2.01631	0	0	1	1	43	29	41.068	82.507	61.982
278	0.794	2.648	6.317	13.161	15.869	0.703	1.279	2.033	6.892	11.939	1	0.023409	-0.305543	0.0423363	0.160825	24	0	17	1	1	0	1	0	0	0	0	0	1	36	31	1.31063	1.31552	7	4	59	104	24	31	43	-1.24988	0	0	0	0	46	23	58.392	44.451	69.291
279	1.009	2.691	6.282	14.514	20.598	0.445	3.733	7.016	14.429	15.695	1	0.0512763	0.0739967	0.0797933	0.0325812	21	1	15	1	0	0	0	0	0	0	0	1	2	50	45	1.25444	1.31552	7	4	70	104	24	51	58	1.47206	0	0	1	0	37	28	24.742	34.421	27.93
280	0.445	1.673	4.828	11.698	13.517	0.355	1.25	2.571	4.303	8.056	0	-0.0697975	-0.37413	0.107297	0.0724189	19	0	16	1	2	0	0	0	1	0	0	0	0	52	54	1.26829	1.28349	7	4	38	121	24	54	63	2.01966	0	0	1	0	40	37	37.725	61.982	56.613
281	0.772	2.502	5.015	9.664	13.799	1.355	2.077	4.263	8.19	11.514	1	-0.0783571	-0.15406	0.0247966	0.0227489	19	0	14	1	2	0	0	0	0	0	0	1	3	56	46	1.33985	1.32858	9	7	49	106	24	43	60	1.07501	0	0	0	0	49	21	36.068	39.392	31.157
282	0.477	1.42	3.567	7.065	9.648	0.566	1.58	3.359	5.038	7.99	1	-0.227959	-0.276004	0.0571384	0.0556747	19	1	14	1	1	0	0	0	1	0	0	0	7	54	45	1.31063	1.2873	9	8	68	106	24	59	43	2.55505	0	0	1	1	41	24	36.068	34.421	36.068
283	0.644	2.545	5.476	11.507	15.101	0.505	2.05	4.03	7.13	9.517	1	-0.0289535	-0.185219	0.0317407	0.0274491	27	1	16	1	0	1	0	0	0	1	0	0	1	38	24	1.35658	1.34537	8	5	42	93	24	50	50	-1.47718	0	0	1	1	32	30	37.725	44.451	39.392
284	0.698	2.429	4.508	8.492	10.064	0.582	2.318	4.003	6.08	8.181	0	-0.137169	-0.219525	0.0350776	0.0834186	28	0	16	0	-1	0	1	0	0	0	0	0	0	62	52	1.31888	1.32694	7	5	44	97	24	49	48	0.449749	0	0	1	0	38	18	67.448	71.146	67.448
285	0.506	2.333	4.745	9.499	12.447	1.39	2.789	4.427	8.956	13.175	1	-0.101709	-0.0917039	0.0121189	0.0504481	18	1	12	1	1	0	0	1	0	0	0	0	7	56	51	1.29164	1.31552	6	7	40	119	24	52	54	1.44894	0	0	0	0	48	36	51.339	60.182	60.182
286	0.613	1.824	4.752	8.7	11.459	0.55	1.994	4.629	8.177	14.397	0	-0.128303	-0.139626	0.0509023	0.0729195	21	1	15	1	0	0	0	0	0	0	0	1	9	50	24	1.38181	1.32345	8	5	41	94	24	40	55	-1.15917	0	0	0	0	48	35	32.784	63.793	58.392
287	1.14	3.272	5.897	12.441	15.663	1.081	2.488	5.483	12.056	13.732	1	0.0172289	-0.0387452	0.0185427	0.0340094	24	1	16	1	1	0	0	0	0	0	0	1	2	42	39	1.33341	1.30329	8	5	53	92	24	46	48	-0.118563	0	0	1	0	56	31	32.784	29.539	27.93
288	1.117	3.076	6.22	13.46	16.616	1.167	2.236	5.648	9.051	11.9	1	0.0300372	-0.111514	0.019792	0.0468168	26	0	19	1	1	0	1	0	0	0	0	0	0	53	47	1.23872	1.2873	9	7	54	95	24	50	76	2.95535	0	0	1	0	48	20	27.93	15.402	13.877
289	1	2.218	5.356	11.821	14.197	0.792	1.733	4.409	6.921	11.85	1	-0.0366027	-0.186067	0.0551637	0.0707881	20	0	15	1	-2	0	1	0	0	0	0	0	1	65	63	1.26829	1.29426	7	6	48	95	24	43	52	1.79596	0	0	1	1	32	31	44.451	37.725	53.087
290	1.308	2.784	4.657	11.622	13.584	1.04	3.062	6.114	8.918	13.406	1	-0.0377578	-0.0203089	0.041891	0.0650468	25	1	17	1	1	0	0	0	0	1	0	0	6	52	36	1.38851	1.32694	9	5	32	89	24	40	42	-1.43725	0	0	0	0	42	17	34.421	29.539	39.392
291	0.386	1.95	5.346	10.305	15.81	0.277	1.752	3.068	4.959	7.049	1	-0.0581278	-0.30963	0.0870607	0.063122	21	0	14	1	1	0	1	0	0	0	0	0	0	49	42	1.35658	1.33168	5	4	44	65	24	38	37	-2.52785	0	0	0	0	39	26	46.158	53.087	51.339
292	0.642	0.06	4.692	10.799	13.095	0.903	2.496	5.385	11.392	15.893	0	-0.0828895	-0.0347734	0.814644	0.0442098	21	0	15	1	1	0	0	0	1	0	0	0	2	48	40	1.29164	1.31552	5	4	56	111	24	56	52	0.511251	1	0	1	1	43	27	47.875	41.068	24.742
293	0.765	2.234	5.044	10.674	13.979	0.725	1.757	3.554	8.685	12.338	1	-0.0631151	-0.183923	0.0420678	0.0714291	20	0	14	1	2	0	0	0	0	0	1	0	5	54	52	1.33341	1.32858	9	7	52	85	24	30	51	0.048557	0	0	0	0	29	21	42.755	71.146	46.158
294	0.611	1.733	3.88	9.603	11.583	0.594	1.654	3.871	5.951	7.912	0	-0.150795	-0.268195	0.0665005	0.0487945	19	0	14	1	1	0	0	0	0	0	0	1	1	55	51	1.26829	1.29089	7	6	51	111	24	53	64	2.38262	0	0	1	0	46	21	26.332	36.068	51.339
295	0.871	2.897	5.989	12.244	14.193	1.504	3.088	6.116	12.371	14.013	1	-0.00798485	0.0104361	0.0146063	0.0205778	26	1	19	1	-1	0	1	0	0	0	0	0	3	46	32	1.31063	1.29744	9	7	40	101	24	57	57	1.16661	0	0	1	1	37	18	15.402	32.784	23.162
296	0.635	1.913	4.471	13.046	16.902	0.614	0.793	1.953	3.955	5.442	1	-0.0457252	-0.484742	0.122067	0.0579159	29	0	18	1	2	0	1	0	0	0	0	0	2	76	73	1.37436	1.33016	7	6	47	84	24	37	60	0.933939	0	0	1	0	22	30	26.332	41.068	44.451
297	0.615	1.983	4.384	9.155	11.914	0.605	1.796	3.035	6.458	11.458	1	-0.126902	-0.245949	0.0342857	0.0788456	19	1	13	1	0	0	1	0	0	0	0	0	1	59	42	1.33985	1.34537	7	4	42	70	24	38	35	-1.9768	0	0	0	0	55	24	69.291	42.755	58.392
298	0.626	2.473	5.283	11.382	13.955	0.626	2.274	5.073	10.301	13.479	0	-0.043316	-0.0695941	0.0273534	0.0313166	21	0	15	1	2	1	1	0	0	0	0	0	0	62	58	1.43138	1.36142	9	4	42	65	24	39	40	-1.87334	0	0	1	1	45	21	31.157	39.392	47.875
299	1.163	3.135	6.079	12.318	15.496	0.953	2.85	4.595	8.734	10.96	1	0.0127437	-0.126073	0.00560383	0.0548092	21	1	15	1	1	0	1	0	0	0	0	0	3	60	57	1.19973	1.25989	8	7	59	97	24	58	69	4.2223	0	0	1	0	54	24	18.479	23.162	39.392
300	0.476	2.286	4.489	11.117	13.655	0.921	2.081	3.973	8.095	10.057	1	-0.0794223	-0.172294	0.0492955	0.00853348	21	1	15	1	2	0	0	0	0	0	0	1	3	54	38	1.28061	1.3502	4	5	50	77	24	39	59	-1.11759	0	0	1	0	49	27	27.93	42.755	47.875
301	0.803	2.509	4.493	9.632	12.707	1.29	2.548	5.049	9.989	13.185	1	-0.0865427	-0.0729339	0.0241172	0.0102259	19	0	13	1	1	0	0	0	1	0	0	0	4	52	53	1.29164	1.31966	9	5	71	101	24	60	45	1.86666	0	0	1	1	26	26	31.157	36.068	32.784
302	1.224	3.12	7.164	16.055	20.54	0.983	3.312	6.362	14.151	18.064	1	0.101717	0.0572875	0.0547142	0.0255321	24	0	16	0	0	0	0	0	0	1	0	0	8	58	47	1.3016	1.29426	9	7	56	105	25	43	55	1.99028	0	0	1	1	47	24	24.742	32.784	46.158
303	0.502	1.765	4.052	9.039	10.915	0.451	1.746	2.759	6.902	13.816	1	-0.154275	-0.237642	0.0475654	0.126665	21	0	15	1	-1	0	1	0	0	0	0	0	1	58	47	1.29164	1.30598	6	8	54	97	25	46	39	0.959482	0	0	0	0	43	23	31.157	39.392	49.602
304	0.773	2.833	5.071	12.074	15.064	0.852	2.585	5.17	11.982	14.309	1	-0.0115128	-0.0425713	0.0355209	0.0322632	19	0	13	1	0	0	1	0	0	0	0	0	0	55	50	1.23872	1.3133	8	6	48	92	25	50	74	2.13739	0	0	0	0	36	28	24.742	23.162	31.157
305	1.129	3.511	7.425	19.01	23.29	0.851	3.03	6.525	14.171	20.281	1	0.141812	0.0543243	0.0672298	0.0542887	23	1	15	1	1	1	1	0	0	0	0	0	5	61	36	1.26829	1.32858	8	7	56	105	25	43	62	1.53775	0	0	0	0	38	21	49.602	67.448	56.613
306	0.671	2.255	5.391	9.732	12.97	0.713	2.115	3.78	5.552	10.755	1	-0.0770652	-0.176235	0.0339431	0.0881414	26	1	17	1	-1	0	1	0	0	0	0	0	0	66	59	1.37031	1.34323	7	4	60	78	25	33	43	-0.736046	0	0	1	1	50	26	36.068	37.725	53.087
307	0.771	2.11	5.138	11.723	14.645	1.013	1.792	3.695	6.083	7.973	1	-0.0388795	-0.249126	0.0673765	0.0402923	19	0	13	1	0	0	1	0	0	0	0	0	1	64	64	1.3016	1.31098	7	5	46	105	25	35	57	1.19688	0	0	1	1	28	16	44.451	54.845	54.845
308	1.015	2.836	5.541	10.511	12.351	1.121	3.046	5.29	11.039	14.119	0	-0.0460502	-0.0312694	0.026659	0.0256967	24	1	20	1	0	0	1	0	0	0	0	0	2	54	55	1.23872	1.29426	9	6	47	96	25	54	57	2.38527	0	0	0	0	27	37	34.421	39.392	44.451
309	0.566	1.966	4.964	10.612	14.86	0.695	2.214	3.583	10.522	12.884	1	-0.0678517	-0.0989921	0.0757102	0.077047	19	0	13	1	0	0	0	0	0	0	0	1	3	53	42	1.32644	1.34835	8	5	43	93	25	41	42	-0.879442	0	0	0	0	33	32	26.332	37.725	37.725
310	0.506	2.071	4.787	9.851	12.924	0.862	2.28	4.718	11.577	15.621	1	-0.0918944	-0.0599893	0.0414175	0.0667978	21	1	15	1	1	0	0	0	0	0	0	1	2	50	52	1.34582	1.31763	7	6	61	101	25	44	62	1.00471	0	0	0	0	60	33	21.592	31.157	36.068
311	1.406	2.655	4.676	6.222	7.916	1.853	1.853	2.437	3.458	5.33	1	-0.192931	-0.42033	0.118117	0.139733	24	0	16	1	3	0	0	0	0	0	0	1	4	57	56	1.38524	1.33457	7	6	52	93	25	35	44	-0.483448	0	0	0	0	52	32	162.26	132.223	86.385
312	0.278	1.417	3.301	7.197	12.164	0.545	1.547	4.441	9.706	11.522	1	-0.240768	-0.122617	0.0988292	0.089	25	1	16	1	1	0	0	0	0	1	0	0	3	52	44	1.28061	1.30598	8	8	48	112	25	45	62	1.93419	0	0	1	0	35	20	41.068	46.158	36.068
313	0.584	2.593	6.533	13.995	18.598	0.792	2.692	6.493	11.867	17.801	1	0.0518765	0.0147269	0.0685059	0.0520762	18	0	12	1	1	0	1	0	0	0	0	0	6	61	60	1.3016	1.29744	9	8	47	109	25	58	60	3.17461	0	0	0	0	44	20	71.146	37.725	39.392
314	0.535	1.941	5.429	10.332	13.641	0.644	2.912	4.577	7.657	11.69	1	-0.0542141	-0.112924	0.0704228	0.0746535	21	0	15	1	-1	0	1	0	0	0	0	0	6	69	61	1.28061	1.32159	9	7	50	100	25	36	78	2.62707	0	0	1	0	31	19	37.725	42.755	41.068
315	0.297	2.146	4.816	16.496	17.613	0.822	1.533	2.917	3.176	5.449	1	-0.0128613	-0.376495	0.134128	0.13189	23	0	15	1	-1	0	0	1	0	0	0	0	0	52	41	1.23872	1.30044	7	4	38	98	25	55	43	0.584029	0	0	0	0	41	22	46.158	41.068	51.339
316	1.15	2.945	5.841	10.652	14.374	1.141	2.688	4.949	8.232	15.702	1	-0.0150888	-0.0656629	0.019984	0.0764379	20	1	14	1	1	0	0	0	1	0	0	0	0	56	47	1.25444	1.26533	9	7	59	103	25	50	58	3.07438	0	0	1	0	34	13	42.755	29.539	34.421
317	0.763	2.369	4.55	10.39	13.81	0.684	2.449	4.64	11.214	14.16	0	-0.0825609	-0.0587766	0.0381603	0.0430699	22	1	15	1	1	0	0	0	0	0	1	0	0	53	37	1.3016	1.31966	6	7	52	102	25	48	60	0.863686	0	0	1	0	40	19	20.031	27.93	18.479
318	0.622	2.499	5.057	11.329	14.049	0.261	0.662	2.89	4.183	6.723	0	-0.0513521	-0.403111	0.0290279	0.153209	26	0	16	1	1	0	0	1	0	0	0	0	2	53	43	1.35139	1.34739	8	5	34	88	25	32	37	-1.83985	0	0	1	0	41	20	53.017	60.112	42.685
319	0.805	2.766	6.177	13.712	16.668	0.993	2.477	6.078	12.345	16.297	0	0.0292093	0.00895965	0.0416809	0.0522417	22	0	15	1	1	0	0	0	0	0	0	1	2	54	52	1.32644	1.32858	8	5	50	87	25	30	42	-0.66332	0	0	1	1	42	27	61.982	44.451	36.068
320	0.318	2.318	5.367	12.777	16.237	0.281	1.09	2.688	6.881	11.648	1	-0.010586	-0.295126	0.06923	0.142082	20	0	14	1	2	0	0	1	0	0	0	0	6	50	48	1.23872	1.30044	9	7	58	98	25	54	59	2.53018	0	0	0	0	36	24	31.157	32.784	44.451
321	0.148	2.429	4.779	11.196	14.737	0.942	2.529	5.669	12.357	12.476	0	-0.060906	-0.0494086	0.0451181	0.0438792	23	0	16	0	1	0	1	0	0	0	0	0	1	57	54	1.29164	1.30329	8	7	30	105	25	34	60	1.06436	0	0	1	0	33	27	32.784	39.392	34.421
322	0.724	2.242	3.998	10.179	12.639	0.714	1.369	3.532	8.561	13.087	1	-0.100432	-0.188394	0.0496752	0.120042	19	0	13	1	0	0	0	0	1	0	0	0	3	60	51	1.26829	1.30044	8	5	54	102	25	42	48	1.39123	0	0	1	1	42	33	46.158	34.421	44.451
323	0.713	2.408	4.866	10.68	11.582	0.575	1.892	4.368	7.301	11.353	1	-0.093222	-0.169034	0.0261517	0.0463259	22	0	13	0	1	0	1	0	0	0	0	0	7	45	42	1.38851	1.34095	8	5	48	87	25	36	48	-1.44574	0	0	0	0	48	21	26.332	41.068	20.031
324	0.814	2.997	5.418	11.612	15.175	1.449	2.789	4.911	10.431	12.554	0	-0.00735437	-0.0690822	0.0220933	0.0242215	22	1	17	1	1	0	0	0	0	1	0	0	2	40	34	1.38851	1.33725	9	5	53	73	25	39	45	-1.75171	0	0	1	0	47	18	39.392	37.725	51.339
325	0.993	2.264	4.836	8.541	11.411	0.884	1.748	3.247	5.075	6.535	1	-0.120506	-0.313757	0.0220943	0.0688239	23	1	16	1	-2	0	1	0	0	0	0	0	4	53	47	1.26829	1.32694	9	4	57	85	25	51	55	0.920411	0	0	0	0	34	18	60.182	61.982	80.585
326	1.19	2.411	5.535	15.316	18.071	1.944	1.884	4.007	6.893	8.232	1	0.0229287	-0.221407	0.0952196	0.0382802	21	0	15	1	3	0	1	0	0	0	0	0	0	45	25	1.28061	1.32694	8	8	44	83	25	45	62	0.157214	0	0	0	0	46	33	53.087	65.615	67.448
327	0.883	2.879	7.536	13.653	17.58	1.06	2.776	5.573	11.155	13.824	0	0.0624872	-0.032882	0.0496427	0.0017179	24	1	16	1	-1	0	0	0	0	1	0	0	0	57	39	1.40978	1.34537	9	8	50	80	25	40	52	-0.458669	0	0	0	0	46	39	26.332	24.742	39.392
328	0.149	0.09	1.609	5.015	6.306	0.05	0.04	1.489	2.969	3.565	1	-0.475253	-0.615301	0.547983	0.631612	29	1	17	1	-1	0	0	0	0	1	0	0	1	45	34	1.40009	1.35949	8	5	37	79	25	38	45	-2.47781	1	1	0	0	32	24	65.615	82.507	96.283
329	0.682	2.377	4.742	11.32	15.271	0.582	1.615	2.948	5.984	11.032	0	-0.0632134	-0.285569	0.0552933	0.081778	18	0	12	1	1	0	1	0	0	0	0	0	1	69	65	1.3016	1.31763	7	6	45	99	25	40	55	1.44497	0	0	1	1	37	31	56.613	36.068	34.421
330	0.853	5.173	9.462	22.059	28.171	0.699	2.19	5.442	12.372	12.485	0	0.250513	-0.0610477	0.0340691	0.0630789	21	0	16	1	1	0	1	0	0	0	0	0	0	57	53	1.32644	1.32694	5	4	46	75	25	28	45	-1.53113	0	0	0	0	30	24	36.068	61.982	29.539
331	0.959	3.343	6.369	15.281	15.174	0.564	2.701	5.016	13.891	11.605	1	0.0364676	-0.0616952	0.0430571	0.0758408	19	0	13	1	0	0	0	0	1	0	0	0	1	59	43	1.22068	1.29744	8	5	39	106	25	56	66	2.32284	0	0	1	0	52	19	53.087	65.615	42.755
332	0.733	2.188	4.505	10.336	14.515	1.089	3.802	6.502	11.742	13.418	0	-0.0946426	0.0127283	0.0567962	0.0649063	20	1	15	1	0	0	1	0	0	0	0	0	2	59	38	1.28061	1.29426	8	8	43	87	25	52	61	1.76399	0	0	1	0	43	18	41.068	46.158	32.784
333	0.644	2.33	4.471	9.625	12.461	0.734	2.102	4.739	9.576	11.559	0	-0.102773	-0.107818	0.0201161	0.025771	22	0	15	1	2	0	1	0	0	0	0	0	6	56	54	1.25444	1.29426	7	5	44	88	25	60	49	1.55199	0	0	0	0	28	20	39.392	32.784	36.068
334	0.752	2.009	5.076	10.529	16.677	0.336	1.514	3.524	8.099	13.952	0	-0.0647119	-0.200933	0.0901162	0.113174	23	0	15	1	-2	1	0	1	0	0	0	0	7	57	52	1.28061	1.30044	9	3	42	80	25	42	47	0.247809	0	0	0	0	41	31	20.031	47.875	27.93
335	0.784	1.965	4.516	8.823	11.037	0.586	1.806	2.213	8.048	11.692	0	-0.133403	-0.196948	0.0272571	0.140641	31	0	20	0	0	0	0	0	0	0	0	1	1	71	69	1.31888	1.34639	8	7	56	84	26	46	64	1.93106	0	0	1	1	43	18	41.068	53.087	49.602
336	1.079	3.128	6.161	14.158	16.279	1.072	2.841	4.871	10.097	13.608	1	0.026841	-0.0586429	0.0270193	0.0304054	23	1	16	0	1	0	1	0	0	0	0	0	1	60	57	1.31063	1.33976	7	7	52	95	26	50	77	1.9381	0	0	1	0	40	27	27.93	34.421	39.392
337	0.99	2.387	5.022	10.085	12.483	0.822	2.14	3.934	7.57	9.246	1	-0.0785234	-0.191701	0.0110157	0.0278603	20	0	14	1	-1	0	0	0	0	0	0	1	0	62	52	1.38851	1.33853	7	5	52	74	26	38	58	-0.490424	0	0	0	0	46	24	46.158	39.392	16.936
338	1.219	2.191	3.985	8.237	13.549	1.308	3.737	6.274	13.303	18.497	1	-0.149946	0.0678892	0.0599983	0.0368233	25	1	16	1	1	0	1	0	0	0	0	0	2	66	52	1.3016	1.31098	8	5	51	91	26	44	42	0.8701	0	0	1	1	25	26	63.793	116.984	96.283
339	0.951	3.955	9.01	16.989	23.142	0.961	3.855	6.372	11.019	13.537	1	0.16378	-0.00545727	0.0302827	0.0711506	21	0	15	1	-1	0	1	0	0	0	0	0	4	41	33	1.25444	1.32523	8	4	39	114	26	41	41	-0.495038	0	0	0	0	45	14	71.146	69.291	60.182
340	0.831	2.925	5.559	12.282	15.949	0.982	2.194	4.077	7.223	8.325	1	-0.000453769	-0.194137	0.0259354	0.0534404	27	0	13	1	0	0	1	0	0	0	0	0	1	64	58	1.31063	1.32858	8	7	41	96	26	45	43	0.926827	0	0	1	0	41	33	39.392	36.068	51.339
341	1.983	3.955	6.889	13.346	18.853	1.491	2.933	5.797	9.774	13.849	1	0.0796471	-0.0248104	0.0342094	0.036269	22	0	17	1	-1	0	1	0	0	0	0	0	2	53	55	1.31888	1.29426	7	4	42	109	26	49	53	1.0262	0	0	1	0	48	31	36.068	39.392	34.421
342	0.713	2.278	4.636	10.579	14.235	0.872	2.358	4.656	8.56	15.099	1	-0.0833722	-0.107358	0.0464677	0.0644352	18	1	12	1	0	0	1	0	0	0	0	0	2	61	48	1.36145	1.33853	7	5	40	104	26	54	56	0.456617	0	0	0	0	33	36	37.725	44.451	53.087
343	1.09	3.041	5.912	12.627	14.078	1.361	3.662	5.904	11.297	9.616	0	-0.00026083	-0.0166115	0.0209391	0.116392	19	1	15	1	1	0	0	0	1	0	0	0	0	50	48	1.23872	1.28349	9	8	66	101	26	48	61	3.11037	0	0	1	1	35	24	54.845	49.602	44.451
344	0.732	2.077	4.263	10.852	12.861	0.514	1.959	3.582	9.469	9.053	0	-0.107626	-0.202193	0.0580109	0.0560494	38	1	18	0	0	0	1	0	0	0	0	0	10	66	47	1.31888	1.3133	9	4	57	108	26	48	68	2.05069	0	0	1	0	35	40	34.421	13.877	15.402
345	1.032	2.154	5.569	10.523	12.518	0.596	1.628	2.949	5.133	9.054	1	-0.067799	-0.286972	0.0478221	0.0636624	23	1	16	1	1	0	1	0	0	0	0	0	1	68	54	1.31888	1.3133	7	6	45	92	26	47	46	0.968871	0	0	1	0	45	20	29.539	44.451	31.157
346	0.664	1.624	3.099	5.852	10.012	0.167	1.802	3.268	5.774	8.121	1	-0.276732	-0.265175	0.0594062	0.0394247	20	1	14	1	1	0	0	0	1	0	0	0	0	58	35	1.25444	1.25989	8	7	57	107	26	46	48	2.35561	0	0	0	0	59	25	34.421	36.068	67.448
347	0.406	1.468	3.46	7.686	9.737	0.326	1.507	3.342	6.109	11.374	1	-0.216278	-0.273678	0.0566962	0.0833867	19	0	13	1	1	0	0	0	0	0	1	0	4	56	45	1.37031	1.33315	9	7	42	94	26	41	58	0.314693	0	0	1	0	45	24	41.068	27.93	56.613
348	0.723	1.683	4.574	9.514	13.86	0.634	2.228	4.554	5.792	12.852	0	-0.109337	-0.124482	0.0908084	0.108974	20	0	14	1	1	0	0	1	0	0	0	0	8	57	50	1.28061	1.3133	9	7	35	102	26	51	58	1.76028	0	0	0	0	23	35	49.602	44.451	36.068
349	0.635	1.916	4.338	9.719	12.724	0.803	1.737	4.278	8.765	12.446	1	-0.116211	-0.14167	0.0550659	0.0647316	22	0	15	1	0	0	1	0	0	0	0	0	3	63	57	1.23872	1.29744	8	8	43	117	26	60	78	4.16658	0	0	1	0	49	19	51.339	42.755	37.725
350	1.388	2.796	5.563	10.174	14.804	3.491	6.237	6.119	8.518	12.397	1	-0.0317131	-0.0371227	0.0272512	0.20645	19	0	14	1	1	0	0	0	1	0	0	0	7	64	57	1.33341	1.32858	5	5	29	85	26	47	41	-0.620467	0	0	0	0	39	27	56.613	56.613	58.392
351	0.605	1.901	4.22	8.842	11.05	0.83	1.881	2.794	4.746	8.503	1	-0.142784	-0.289222	0.030869	0.089173	21	0	16	1	0	0	1	0	0	0	0	0	0	49	48	1.33985	1.33853	8	5	46	83	26	42	72	0.0991149	0	0	1	0	41	18	32.784	56.613	61.982
352	0.16	0.853	2.869	6.541	8.668	0.12	1.063	2.047	3.552	6.652	0	-0.291979	-0.458811	0.140343	0.0727266	49	0	18	0	0	0	0	1	0	0	0	0	2	47	38	1.37031	1.35109	5	3	44	83	26	33	49	-2.59771	0	0	1	1	34	20	46.158	63.793	61.982
353	0.675	2.104	4.832	8.572	11.112	0.506	2.014	5.071	9.862	12.153	1	-0.138199	-0.088312	0.0266339	0.0455594	20	0	14	1	2	0	0	1	0	0	0	0	2	56	51	1.22068	1.34211	9	7	41	101	26	47	40	1.118	0	0	0	0	48	34	34.421	26.332	42.755
354	0.992	2.374	5.328	10.697	13.48	0.891	2.053	4.277	7.372	12.181	1	-0.0507531	-0.155872	0.0262581	0.0500797	21	1	15	1	-1	0	1	0	0	0	0	0	3	63	60	1.25444	1.29744	8	8	47	112	26	60	70	3.8884	0	0	1	0	40	26	27.93	32.784	31.157
355	0.923	3.028	6.159	12.071	14.815	1.015	3.124	5.671	12.553	15.698	0	0.00329831	0.018578	0.00686634	0.0217527	19	0	16	1	1	0	1	0	0	0	0	0	1	61	59	1.28061	1.28349	7	6	48	103	26	46	61	2.31727	0	0	1	0	44	20	26.332	18.479	26.332
356	0.257	1.641	4.972	13.136	18.731	0.85	2.237	5.427	11.309	17.34	0	-0.0211691	-0.0346742	0.158491	0.0780886	21	0	16	1	1	0	0	0	0	1	0	0	8	60	53	1.32644	1.34537	8	7	40	82	26	43	36	-0.316937	0	0	0	0	38	30	53.087	36.068	46.158
357	0.41	1.974	4.346	10.391	10.84	0.269	2.06	4.874	10.039	13.809	1	-0.140562	-0.0838783	0.0498325	0.0530231	21	0	15	1	1	0	0	0	0	0	0	1	3	60	54	1.3016	1.32523	7	4	39	97	26	48	48	0.341156	0	0	1	0	39	25	67.448	54.845	65.615
358	0.668	1.764	3.734	7.896	10.59	0.496	1.461	1.764	6.137	7.219	1	-0.193876	-0.315043	0.0339413	0.112854	24	1	20	1	1	0	1	0	0	0	0	0	14	53	50	1.34582	1.33016	8	6	40	108	26	43	65	0.758239	0	0	1	0	35	36	47.875	41.068	41.068
359	0.792	2.197	6.226	13.86	18.286	0.465	2.515	4.674	11.803	15.348	1	0.0393199	-0.0418861	0.0994368	0.0561962	20	1	14	1	0	0	1	0	0	0	0	0	0	67	56	1.28061	1.27941	9	7	54	95	26	41	61	2.78505	0	0	0	0	41	19	36.068	21.592	34.421
360	0.542	2.615	5.657	12.523	16.515	0.911	2.764	6.995	15.396	20.647	1	-0.00351897	0.0874316	0.0452625	0.0760442	24	1	16	1	0	0	0	0	0	1	0	0	2	62	58	1.41196	1.34323	9	8	42	79	26	49	53	0.450477	0	0	0	0	42	19	37.725	34.421	51.339
361	0.685	2.808	5.11	10.566	13.622	0.655	1.429	2.659	5.129	8.533	1	-0.0485605	-0.337761	0.0176186	0.0551995	23	0	16	0	1	0	1	0	0	0	0	0	8	58	51	1.25444	1.3133	7	7	46	103	26	52	46	1.62048	0	0	0	0	54	40	32.784	27.93	46.158
362	0.724	2.183	5.021	10.557	16.155	0.664	1.43	2.421	4.614	8.545	0	-0.0665009	-0.357971	0.070518	0.0774363	41	0	18	0	0	0	1	0	0	0	0	0	2	69	60	1.33985	1.29089	5	6	45	89	26	41	47	0.767901	0	0	0	0	37	25	54.845	58.392	46.158
363	0.862	2.144	4.802	10.387	12.058	0.8	1.574	2.326	3.98	7.672	1	-0.0957725	-0.351362	0.0343318	0.0964075	45	0	16	0	0	0	1	0	0	0	0	0	0	64	54	1.32644	1.32523	9	6	56	88	26	41	54	1.13899	0	0	0	0	42	19	34.421	34.421	53.087
364	1.32	3.214	7.212	14.694	17.381	0.754	1.567	1.607	4.663	5.218	1	0.071944	-0.434552	0.025689	0.120118	19	0	13	1	1	0	0	0	0	0	0	1	0	57	55	1.36145	1.33593	7	5	41	88	26	35	42	-0.943983	0	0	1	1	36	21	37.725	61.982	63.793
365	0.675	2.096	4.301	9.217	12.584	1.43	2.612	4.241	9.862	10.905	1	-0.129587	-0.111841	0.0355481	0.04304	19	1	12	1	0	0	0	0	0	1	0	0	2	43	36	1.25444	1.28349	8	6	52	111	26	54	69	2.28455	0	0	0	0	51	27	46.158	44.451	46.158
366	0.565	1.995	3.799	7.605	9.787	0.7	1.48	3.099	5.316	6.216	0	-0.191762	-0.330228	0.0103645	0.0435399	23	1	15	1	1	0	0	0	0	1	0	0	1	56	53	1.35139	1.31098	9	8	38	79	26	34	45	0.0719627	0	0	0	0	36	32	84.44	67.448	86.385
367	0.471	1.752	3.49	7.306	9.209	0.621	1.704	3.357	5.732	7.797	1	-0.224544	-0.268182	0.0121011	0.0344847	36	0	17	1	-3	0	1	0	0	0	0	0	1	48	37	1.31063	1.33016	8	5	33	95	26	43	60	-0.309985	0	0	1	0	49	17	42.755	65.615	32.784
368	0.9	2.211	5.459	11.656	14.369	0.66	2.195	3.408	6.152	8.668	1	-0.0298514	-0.241912	0.0555707	0.0653195	19	1	16	1	2	0	0	0	1	0	0	0	5	70	66	1.3016	1.30329	8	7	67	106	26	37	67	3.07157	0	0	1	0	31	14	16.936	44.451	24.742
369	0.464	1.904	3.904	8.81	11.142	0.549	1.623	3.296	7.285	9.839	1	-0.160423	-0.238458	0.0352005	0.0392594	23	0	16	0	1	0	0	0	0	0	0	1	0	46	35	1.33985	1.3133	8	4	47	86	26	45	45	-0.773946	0	0	0	0	39	18	51.339	46.158	46.158
370	0.555	1.794	4.183	7.346	9.458	0.555	0.872	2.994	7.665	8.131	0	-0.206711	-0.283923	0.0293397	0.14808	20	1	14	1	-3	0	0	0	0	0	0	1	19	52	44	1.35139	1.35441	9	8	41	71	26	38	61	-0.404876	0	0	1	0	43	37	67.448	60.182	54.845
371	0.643	2.047	4.066	8.481	10.85	0.562	1.887	4.388	6.625	10.671	1	-0.158369	-0.174618	0.0132945	0.0559254	21	1	15	1	2	0	1	0	0	0	0	0	2	57	53	1.33341	1.31763	9	7	71	98	26	47	53	1.92547	0	0	1	1	50	24	36.068	65.615	44.451
372	0.832	2.158	5.178	11.75	16.143	0.911	2.039	4.029	8.751	12.454	1	-0.0365663	-0.152414	0.0756568	0.0423004	29	0	16	0	1	0	1	0	0	0	0	0	3	52	43	1.3016	1.32345	7	5	48	83	26	28	46	-0.931454	0	0	0	0	43	26	76.776	80.585	34.421
373	1.319	3.423	6.15	11.239	15.564	1.359	2.63	3.73	6.627	9.416	1	0.0133769	-0.204334	0.035075	0.0862958	22	1	16	1	1	0	0	1	0	0	0	0	16	64	56	1.32644	1.30329	8	7	36	86	27	41	52	0.993208	0	0	0	0	22	31	49.602	54.845	60.182
374	0.983	2.538	6.239	12.8	16.503	1.445	3.973	7.022	15.611	24.231	1	0.0224962	0.118123	0.0517059	0.0584031	25	1	16	0	1	0	1	0	0	0	0	0	12	67	59	1.31063	1.32345	9	7	66	88	27	43	60	2.24662	0	0	1	0	40	32	20.031	15.402	16.936
375	1.186	2.727	6.006	10.388	11.782	0.83	2.216	3.51	6.067	7.742	1	-0.0520427	-0.260041	0.0438548	0.0756439	26	0	18	1	0	0	1	0	0	0	0	0	1	56	36	1.31888	1.32345	8	5	36	92	27	45	44	-0.383724	0	0	1	1	32	37	29.539	36.068	20.031
376	0.555	2.813	6.112	12.304	17.336	0.624	2.001	4.883	8.44	15.207	1	0.00944859	-0.121152	0.0373775	0.0813395	22	0	15	1	3	0	0	0	0	0	0	1	3	54	50	1.26829	1.30855	8	4	45	90	27	51	53	1.00187	0	0	0	0	35	21	49.602	44.451	47.875
377	2.324	5.805	11.779	25.1	34.777	1.187	3.155	4.719	9.21	13.405	1	0.306725	-0.0765629	0.0357353	0.062712	22	1	15	1	0	0	0	0	0	0	0	1	0	64	53	1.26829	1.30044	9	8	69	112	27	54	62	3.87676	0	0	1	1	48	14	44.451	37.725	61.982
378	1.245	2.237	5.28	10.369	14.001	0.662	1.154	2.168	8.543	8.815	1	-0.0594808	-0.322892	0.0414565	0.142706	20	0	14	1	1	0	0	1	0	0	0	0	6	41	25	1.29164	1.30044	6	4	43	95	27	34	59	-0.875857	0	0	0	0	45	34	37.725	34.421	26.332
379	0.521	2.043	4.808	10.067	13.272	0.183	1.089	2.534	4.568	5.209	1	-0.086234	-0.429774	0.0490807	0.0364787	48	0	18	0	0	0	1	0	0	0	0	0	0	60	52	1.37031	1.31763	6	4	45	87	27	38	43	-0.77092	0	0	1	0	40	33	29.539	36.068	42.755
380	0.963	3.159	6.598	13.649	13.039	0.893	2.407	6.921	10.431	25.177	1	0.0318447	0.000581149	0.0521907	0.144949	24	0	18	1	0	0	1	0	0	0	0	0	2	63	49	1.29164	1.28349	7	7	61	95	27	48	50	2.16215	0	0	1	0	58	16	24.742	23.162	39.392
381	0.506	3.135	5.387	11.143	14.318	0.397	2.956	5.636	11.887	15.212	1	-0.026194	-0.0052629	0.0282662	0.0139542	21	0	15	1	0	0	0	0	0	0	0	1	1	48	43	1.31063	1.29744	7	5	49	113	27	38	62	0.885895	0	0	1	0	39	34	21.592	29.539	76.776
382	0.307	1.587	3.897	7.817	10.327	0.337	1.448	2.847	5.118	11.528	1	-0.186781	-0.320058	0.0503557	0.113711	18	1	13	1	2	0	0	1	0	0	0	0	11	58	52	1.3016	1.31098	6	5	38	109	27	53	68	1.55619	0	0	0	0	36	36	20.031	29.539	26.332
383	0.664	2.644	5.13	10.28	13.035	0.875	1.65	3.452	7.849	10.866	1	-0.0640842	-0.212224	0.00613739	0.0543433	24	0	16	0	1	0	1	0	0	0	0	0	5	65	48	1.32644	1.34835	7	6	41	97	27	45	40	-0.0778469	0	0	1	0	45	28	54.845	51.339	60.182
384	0.763	2.26	4.044	10.01	12.131	0.426	2.19	3.677	7.561	14.301	1	-0.107604	-0.16864	0.0410924	0.0878653	59	0	14	0	1	0	0	1	0	0	0	0	11	46	30	1.35139	1.31763	6	5	57	83	27	23	39	-2.01483	0	0	0	0	41	27	54.845	42.755	46.158
385	0.694	3.094	7.905	13.947	19.509	0.387	3.61	6.675	12.249	15.645	0	0.0897217	0.0322922	0.0496118	0.0321401	22	0	16	1	0	0	0	0	1	0	0	0	2	45	34	1.35139	1.31098	6	7	53	87	27	36	44	-0.82739	0	0	0	0	36	37	32.784	119.123	31.157
386	0.625	1.508	3.311	8.947	11.793	0.239	1.051	2.261	6.735	9.948	1	-0.192848	-0.337347	0.0957136	0.133905	21	0	15	1	-1	0	1	0	0	0	0	0	1	55	50	1.31063	1.29426	5	4	43	115	27	50	71	1.48416	0	0	1	1	40	22	39.392	21.592	32.784
387	0.574	2.07	4.862	10.845	15.344	0.664	2.09	3.625	6.182	9.936	0	-0.067644	-0.198861	0.0725878	0.0575864	20	0	14	1	0	0	0	0	1	0	0	0	0	42	28	1.28061	1.30329	7	4	55	110	27	48	65	0.786301	0	0	1	1	46	21	98.299	37.725	37.725
388	1.04	3.14	6.082	12.935	16.031	0.99	3.199	6.052	11.905	14.414	0	0.0243389	0.000147911	0.0118775	0.01892	21	0	15	1	2	0	1	0	0	0	0	0	6	73	67	1.31063	1.31098	9	8	50	99	27	53	66	3.44317	0	0	1	0	30	38	23.162	39.392	41.068
389	0.601	1.613	3.445	8.675	11.759	0.521	1.492	3.695	7.012	7.854	1	-0.190937	-0.25717	0.0783705	0.0425958	19	0	13	1	1	0	1	0	0	0	0	0	2	55	50	1.23872	1.30329	5	4	52	97	27	51	70	1.66264	0	0	1	0	42	25	42.755	32.784	31.157
390	1.224	3.373	5.38	11.392	15.277	1.104	2.399	3.674	6.777	10.491	1	-0.00731723	-0.184143	0.0423334	0.0663529	23	1	16	0	1	0	1	0	0	0	0	0	0	69	66	1.37031	1.34739	9	8	41	92	27	48	51	1.30618	0	0	1	0	34	18	32.784	42.755	41.068
391	0.387	1.734	4.332	9.556	13.914	0.404	1.844	3.52	9.258	12.786	1	-0.120184	-0.162012	0.0860951	0.0778166	19	1	13	1	1	0	0	0	0	0	1	0	6	57	51	1.3016	1.29426	9	8	49	106	27	39	72	2.56947	0	0	0	0	38	29	82.507	119.123	56.613
392	1.142	3.535	6.76	17.126	21.084	1.262	3.746	6.511	14.939	19.235	0	0.109565	0.0957934	0.0524282	0.0326979	18	0	12	1	2	0	0	0	0	0	0	1	2	51	45	1.22068	1.30855	8	6	53	103	27	50	60	2.09443	0	0	1	0	49	39	34.421	24.742	36.068
393	1.011	2.22	4.529	10.19	15.116	0.654	2.418	5.551	10.804	16.245	1	-0.096578	-0.0396883	0.0615934	0.052924	20	0	14	1	3	0	0	1	0	0	0	0	1	56	37	1.33985	1.34639	6	4	45	89	27	47	43	-1.14739	0	0	1	0	46	32	41.068	36.068	34.421
394	0.595	1.944	4.68	9.519	12.523	0.447	0.932	2.945	6.257	9.39	1	-0.104248	-0.295941	0.0480676	0.129348	18	0	12	1	1	0	0	0	0	0	0	1	2	51	46	1.28061	1.31552	6	5	73	93	27	39	63	1.05678	0	0	1	1	36	26	36.068	47.875	42.755
395	1.061	2.964	5.371	11.657	17.157	1.606	2.953	5.306	10.259	12.479	1	-0.00891875	-0.0607301	0.0443084	0.0320271	67	1	18	0	2	0	1	0	0	0	0	0	0	54	41	1.36145	1.35812	8	6	69	79	27	30	46	-0.928071	0	0	0	0	28	19	71.146	74.888	74.888
396	0.771	2.164	4.515	8.655	12.401	0.702	2.036	3.824	7.807	11.454	1	-0.132679	-0.17752	0.0279411	0.035101	21	1	14	1	0	0	1	0	0	0	0	0	5	60	48	1.34582	1.35669	8	5	34	78	27	39	59	-0.7334	0	0	1	1	48	19	41.068	26.332	24.742
397	2.015	3.772	6.462	8.39	10.683	1.797	2.352	5.668	10.236	11.199	1	-0.0575912	-0.0873675	0.128435	0.0448177	23	1	14	1	2	0	1	0	0	0	0	0	13	48	37	1.31888	1.32858	7	7	51	95	27	50	61	0.659295	0	0	1	0	53	21	102.365	49.602	108.556
398	0.805	2.035	4.902	12.464	15.808	0.582	2.043	5.458	13.546	18.914	0	-0.0356509	0.00575605	0.0915184	0.117888	22	0	16	0	-1	0	0	0	1	0	0	0	2	55	41	1.29164	1.33168	7	5	63	85	27	41	60	0.46508	0	0	0	0	30	33	20.031	21.592	42.755
399	0.743	2.388	4.341	9.277	11.894	0.942	2.151	4.51	9.119	11.31	0	-0.106269	-0.123302	0.0191871	0.0114427	21	1	15	1	1	0	1	0	0	0	0	0	2	61	50	1.37436	1.33016	7	5	54	95	27	42	35	-0.361898	0	0	0	0	38	41	42.755	37.725	44.451
400	0.665	2.578	4.909	11.235	13.092	0.863	2.411	4.7	11.305	16.105	0	-0.0624618	-0.0604174	0.0242062	0.0639697	20	0	14	1	0	0	1	0	0	0	0	0	0	40	41	1.3016	1.33593	7	4	40	98	27	45	60	-0.466225	0	0	0	0	54	29	46.158	58.392	56.613
401	0.642	2.247	4.835	8.215	12.54	0.933	1.726	3.601	5.588	14.186	1	-0.109636	-0.230904	0.0383109	0.129482	21	0	15	1	-1	0	1	0	0	0	0	0	0	53	50	1.26829	1.32159	7	6	42	108	27	37	47	0.537836	0	0	1	0	27	37	34.421	96.283	74.888
402	0.93	2.573	4.582	8.936	11.955	1.118	2.395	4.681	10.273	9.393	1	-0.107819	-0.102814	0.0268567	0.0586858	23	0	16	1	1	0	1	0	0	0	0	0	3	57	56	1.25444	1.30855	7	5	36	117	27	56	57	2.03958	0	0	0	0	33	28	47.875	46.158	29.539
403	0.634	2.109	4.544	10.398	13.682	0.208	1.723	3.654	9.506	16.249	1	-0.0914722	-0.158283	0.0520621	0.125885	18	1	13	1	0	0	0	0	1	0	0	0	1	42	37	1.33341	1.33725	8	6	50	104	27	46	46	-0.231643	0	0	1	0	35	21	47.875	34.421	36.068
404	0.724	2.756	4.62	9.33	13.662	0.418	1.636	3.847	7.891	12.393	1	-0.0749383	-0.187539	0.0420333	0.0742614	25	0	16	1	-1	0	1	0	0	0	0	0	4	59	50	1.34582	1.33976	8	7	46	92	27	51	49	0.66291	0	0	1	0	37	24	32.784	29.539	44.451
405	0.539	2.403	5.28	11.69	14.973	0.518	2.662	4.565	12.085	13.904	0	-0.033442	-0.0424324	0.043863	0.0510924	24	0	16	0	2	0	1	0	0	0	0	0	4	47	34	1.32644	1.34432	7	6	53	94	27	41	57	-0.372078	0	0	1	0	40	41	21.592	26.332	27.93
406	1.043	4.202	7.483	15.578	20.855	1.093	2.98	5.407	9.541	21.899	1	0.128225	-0.0240499	0.0242529	0.113878	21	0	15	1	1	0	0	0	0	1	0	0	1	65	63	1.31888	1.32159	6	6	48	93	27	39	38	0.407837	0	0	1	1	32	27	41.068	26.332	42.755
407	1.09	2.675	5.707	12.079	14.923	0.773	2.656	6.064	12.217	14.872	1	-0.0119892	0.00044303	0.023861	0.0283103	19	0	14	1	0	0	1	0	0	0	0	0	4	56	57	1.3016	1.33457	7	4	60	100	27	41	65	1.04099	0	0	0	0	49	30	31.157	21.592	44.451
408	1.508	3.592	5.904	12.453	17.205	1.409	2.649	5.556	12.759	18.235	1	0.0378281	-0.00337681	0.0390769	0.0626997	18	1	12	1	0	0	1	0	0	0	0	0	1	45	35	1.26829	1.33315	8	5	53	89	27	42	50	-0.158911	0	0	0	0	36	34	51.339	49.602	114.858
409	0.843	2.617	5.372	11.189	13.222	0.773	2.626	4.667	11.279	14.758	0	-0.0514047	-0.0423686	0.0127055	0.0444675	24	0	16	0	0	0	1	0	0	0	0	0	6	57	49	1.31063	1.31763	7	6	55	93	27	40	56	0.823719	0	0	1	1	44	38	41.068	27.93	32.784
410	0.602	2.505	4.685	10.193	14.009	1.103	2.257	5.579	10.868	14.471	1	-0.0745964	-0.0373133	0.0320788	0.0480934	20	1	15	1	1	0	0	0	0	1	0	0	0	57	48	1.29164	1.24756	9	8	41	84	28	44	57	2.3808	0	0	1	1	49	22	32.784	31.157	42.755
411	1.149	2.934	5.174	10.727	14.037	0.961	1.844	3.797	14.046	22.636	1	-0.03876	-0.0651696	0.0237691	0.195046	27	0	17	1	2	0	1	0	0	0	0	0	6	69	61	1.34582	1.32159	9	7	57	83	28	54	66	2.50506	0	0	0	0	33	41	37.725	37.725	39.392
412	0.733	1.951	5.201	11.531	15.505	0.644	1.704	6.222	9.244	14.398	1	-0.0396893	-0.0655552	0.0883517	0.117153	26	0	18	0	0	0	1	0	0	0	0	0	0	53	34	1.31063	1.32694	9	6	47	74	28	37	42	-0.624666	0	0	0	0	32	30	34.421	36.068	60.182
413	0.584	1.885	4.021	8.002	11.261	0.604	2.08	4.427	8.825	12.064	1	-0.1749	-0.132754	0.0322874	0.0265427	24	0	17	1	0	0	0	0	1	0	0	0	6	53	46	1.26829	1.29089	7	5	40	94	28	51	80	1.99829	0	0	1	1	34	34	41.068	76.776	37.725
414	0.742	2.045	3.68	8.523	11.227	0.461	1.935	3.379	8.052	11.23	1	-0.157508	-0.181859	0.0366594	0.0510698	35	1	20	0	0	0	0	0	0	0	0	1	0	62	55	1.32644	1.32523	8	7	56	88	28	41	56	1.2832	0	0	0	0	25	26	31.157	29.539	41.068
415	1.372	3.585	6.66	13.839	17.565	1.572	3.298	5.999	10.395	14.903	1	0.0652402	-0.00144497	0.0135476	0.0425931	21	0	15	1	1	0	1	0	0	0	0	0	0	64	62	1.26829	1.30329	8	7	41	104	28	51	58	2.67562	0	0	1	0	45	20	34.421	96.283	46.158
416	0.911	1.783	3.369	7.083	9.48	0.951	2.07	3.348	5.755	6.755	1	-0.227467	-0.286251	0.0210558	0.0824342	42	1	14	0	0	0	0	1	0	0	0	0	3	57	45	1.3016	1.32345	7	5	48	66	28	36	42	-0.782821	0	0	1	0	56	19	56.613	44.451	56.613
417	1.053	3.026	4.981	8.95	12.166	0.902	2.475	4.49	9.862	12.268	0	-0.0858891	-0.0862669	0.0554542	0.0203311	43	1	15	0	1	1	1	0	0	0	0	0	0	27	16	1.31063	1.32159	8	5	45	67	28	27	44	-2.74527	0	0	1	0	37	15	39.392	84.44	73.011
418	0.506	3.104	6.694	14.61	19.301	0.565	2.251	4.324	11.257	17.585	1	0.0665017	-0.0762522	0.041719	0.0976428	21	0	15	1	0	0	0	0	1	0	0	0	3	61	64	1.3016	1.2873	8	8	59	108	28	53	58	3.44851	0	0	1	1	31	16	36.068	42.755	34.421
419	1.132	2.785	5.501	11.383	14.14	0.702	2.298	3.427	5.171	9.641	1	-0.028969	-0.217603	0.00666474	0.10497	23	0	16	0	-1	0	0	0	0	0	0	1	0	60	56	1.28061	1.32523	7	6	59	91	28	53	60	1.93396	0	0	1	1	39	13	37.725	44.451	36.068
420	1.073	3.643	7.286	15.745	19.427	0.825	3.584	5.023	12.579	17.016	1	0.0983262	0.0376155	0.0179312	0.0681324	20	0	14	1	1	0	0	0	1	0	0	0	0	50	49	1.23872	1.29426	8	5	62	113	28	46	53	2.20616	0	0	1	1	36	32	32.784	41.068	80.585
421	0.426	1.675	4.718	9.812	10.763	0.684	1.417	2.418	5.867	6.938	1	-0.124276	-0.330304	0.0744559	0.036817	28	0	16	1	-1	0	1	0	0	0	0	0	7	46	39	1.33341	1.32159	7	4	56	82	28	39	56	-0.566287	0	0	0	0	43	35	32.784	39.392	56.613
422	1.143	3.656	7.257	16.799	24.843	1.223	3.639	7.839	14.516	20.281	0	0.115994	0.0999851	0.0641502	0.0240477	24	1	16	0	0	1	1	0	0	0	0	0	4	58	52	1.28061	1.30855	9	8	61	87	28	36	45	1.53603	0	0	1	0	38	22	60.182	67.448	69.291
423	0.912	2.815	5.16	10.36	13.447	0.993	2.485	4.85	8.046	16.114	1	-0.0556437	-0.0871022	0.0176322	0.0841855	26	1	19	1	2	0	1	0	0	0	0	0	2	62	48	1.17501	1.26533	9	7	45	132	28	58	58	4.56112	0	0	1	1	34	43	23.162	32.784	24.742
424	0.719	1.451	4.167	9.54	12.592	0.458	1.155	3.367	6.485	0.124	1	-0.12898	-0.340905	0.107777	0.888932	26	1	18	0	2	0	0	1	0	0	0	0	0	45	33	1.35658	1.32523	7	7	59	93	28	46	56	0.155853	0	1	1	1	49	15	58.392	73.011	32.784
425	1.013	2.493	4.179	10.066	14.047	0.864	1.878	4.229	9.947	13.441	0	-0.0783616	-0.116701	0.0531722	0.069975	45	0	20	0	2	0	1	0	0	0	0	0	5	71	63	1.36145	1.33593	9	6	51	78	28	38	52	0.804434	0	0	1	1	26	21	41.068	36.068	23.162
426	1.002	2.789	5.955	12.306	17.068	0.804	1.647	3.046	6.141	6.677	1	0.00383309	-0.292682	0.0366166	0.0379938	34	0	20	0	-1	0	1	0	0	0	0	0	7	53	31	1.31063	1.30855	8	8	54	90	28	41	45	0.53464	0	0	1	1	45	43	49.602	36.068	39.392
427	0.833	2.162	4.523	9.942	14.985	0.665	2.213	4.833	10.229	14.003	1	-0.102216	-0.0816413	0.0628542	0.0429426	19	0	13	1	1	0	0	0	1	0	0	0	2	43	31	1.29164	1.3133	5	6	36	119	28	32	52	-0.555941	0	0	1	1	34	34	34.421	60.182	71.146
428	0.694	2.27	4.768	9.447	12.451	0.922	2.349	4.599	9.118	14.996	1	-0.101851	-0.110863	0.0165064	0.0570404	25	0	18	0	0	0	0	0	1	0	0	0	3	55	45	1.28061	1.33593	7	5	42	97	28	47	47	0.200466	0	0	1	1	59	16	26.332	34.421	34.421
429	0.654	1.952	4.31	8.502	10.841	0.631	1.804	4.667	7.651	9.425	1	-0.146667	-0.198636	0.0212376	0.0496589	28	1	14	0	0	0	0	0	0	0	0	1	12	49	32	1.31888	1.29426	8	8	53	86	28	47	55	1.03176	0	0	1	0	49	46	16.936	23.162	23.162
430	0.921	2.852	5.863	11.784	15.319	0.99	2.386	5.228	11.01	16.07	1	-0.00895993	-0.0486048	0.0128155	0.0541971	30	1	19	1	2	0	1	0	0	0	0	0	5	56	52	1.28061	1.25989	9	8	65	115	28	54	86	4.89196	0	0	1	0	38	23	24.742	26.332	44.451
431	1.012	2.817	6.288	11.188	13.38	0.198	2.36	6.019	11.832	17.734	1	-0.0288816	-0.002375	0.0297627	0.0727051	46	0	12	0	-2	0	1	0	0	0	0	0	17	43	23	1.26829	1.32345	7	7	54	95	28	49	39	-0.0655551	0	0	0	0	38	28	53.087	34.421	51.339
432	0.94	3.791	7.681	16.293	18.599	1.336	2.979	5.049	6.632	8.8	1	0.10445	-0.153277	0.0170087	0.122721	26	0	17	1	-1	0	1	0	0	0	0	0	0	53	41	1.34582	1.32523	7	6	60	94	28	50	54	0.662574	0	0	1	0	55	33	67.448	37.725	49.602
433	0.891	2.239	4.765	9.748	12.623	0.585	1.04	2.665	2.844	5.43	1	-0.095177	-0.45069	0.0219191	0.113787	25	1	17	1	-2	0	1	0	0	0	0	0	3	62	55	1.29164	1.32159	7	5	53	92	28	47	60	1.41284	0	0	1	0	50	22	44.451	31.157	41.068
434	0.783	2.289	4.183	8.713	11.053	0.645	1.626	4.56	9.715	14.651	0	-0.135812	-0.105462	0.0162268	0.106698	45	0	16	0	0	0	1	0	0	0	0	0	4	68	53	1.29164	1.2873	7	8	52	78	28	44	60	2.17262	0	0	1	0	34	24	46.158	44.451	41.068
435	0.624	1.312	4.128	8.84	10.136	0.328	1.096	3.344	8.192	13.432	0	-0.166318	-0.209838	0.103303	0.164069	23	1	16	1	-1	0	0	0	0	1	0	0	5	61	54	1.33985	1.31966	8	5	53	88	28	43	47	0.587304	0	0	0	0	47	28	39.392	41.068	46.158
436	0.396	1.731	5.078	9.264	12.534	0.599	1.742	2.982	6.277	11.398	1	-0.0951921	-0.258751	0.07764	0.0821865	23	1	16	0	0	0	1	0	0	0	0	0	4	58	43	1.28061	1.30598	8	7	62	110	28	43	49	1.90433	0	0	0	0	37	37	32.784	53.087	46.158
437	1.596	3.578	6.978	14.212	17.041	0.644	1.932	2.676	4.946	8.843	0	0.0695268	-0.290078	0.00943042	0.0933229	22	1	16	0	2	0	1	0	0	0	0	0	13	54	46	1.33341	1.33457	6	5	59	93	28	52	54	0.455587	0	0	1	0	28	46	24.742	26.332	42.755
438	0.735	2.324	6.476	12.911	16.468	0.607	1.917	4.986	9.714	16.568	0	0.0324671	-0.0860911	0.0731247	0.0973294	20	0	12	1	1	0	0	0	1	0	0	0	6	50	46	1.34582	1.32523	7	8	55	109	28	53	54	1.37291	0	0	1	1	20	34	41.068	65.615	37.725
439	0.541	2.485	5.213	9.659	13.084	0.906	2.102	4.365	7.229	9.515	0	-0.0714292	-0.176086	0.0168591	0.0378546	21	0	16	1	2	0	0	0	1	0	0	0	7	48	39	1.28061	1.2873	7	5	51	113	28	42	58	1.26471	0	0	1	0	41	27	42.755	49.602	41.068
440	0.793	2.101	5.144	10.893	12.937	0.724	1.923	3.083	5.79	6.999	1	-0.065554	-0.30284	0.0497534	0.0620302	27	1	16	1	2	0	1	0	0	0	0	0	1	44	44	1.33985	1.32523	6	5	39	92	28	52	55	-0.308788	0	0	1	0	42	14	56.613	76.776	65.615
441	0.594	2.426	4.654	10.234	9.646	0.832	2.109	2.585	5.735	7.626	1	-0.101278	-0.307221	0.0533245	0.09176	25	0	17	1	2	0	1	0	0	0	0	0	3	51	42	1.33985	1.34835	9	6	55	87	28	38	48	-0.289729	0	0	1	0	40	24	42.755	21.592	46.158
442	0.556	1.349	2.738	6.378	8.67	0.397	1.428	2.271	3.363	3.889	1	-0.307607	-0.487194	0.0527973	0.121668	19	0	13	1	0	0	1	0	0	0	0	0	5	57	56	1.22068	1.29089	9	8	45	107	28	47	72	3.57326	0	0	1	0	54	24	36.068	54.845	36.068
443	0.916	1.946	3.867	8.07	10.555	1.101	1.956	3.887	6.353	7.94	1	-0.180143	-0.23237	0.0175259	0.0514499	19	1	13	1	1	0	0	0	1	0	0	0	13	66	65	1.3016	1.31098	7	5	53	100	29	41	44	1.39986	0	0	1	0	39	24	31.157	41.068	145.799
444	0.663	2.823	6.448	14.613	17.466	0.565	2.18	4.637	9.016	12.059	1	0.048688	-0.118041	0.0491268	0.0186167	19	0	13	1	2	0	0	0	1	0	0	0	2	55	52	1.33341	1.32345	8	5	57	107	29	49	61	1.55239	0	0	1	0	38	22	27.93	34.421	32.784
445	0.922	2.325	4.173	8.851	12.15	0.852	2.556	4.099	6.917	10.777	1	-0.121444	-0.154533	0.0284685	0.0698545	38	1	20	0	1	0	1	0	0	0	0	0	0	49	42	1.3016	1.32159	8	5	30	79	29	45	58	-0.194224	0	0	0	0	44	24	54.845	54.845	58.392
446	0.525	2.042	4.084	10.081	13.769	0.585	1.645	3.37	0.01	11.507	1	-0.121372	-0.255738	0.0657779	1.43669	21	0	15	1	0	0	0	0	0	0	1	0	7	59	47	1.3016	1.32159	9	6	60	102	29	39	67	1.8896	0	1	1	0	40	20	39.392	71.146	36.068
447	0.426	1.447	3.787	8.02	10.142	0.278	0.813	1.626	2.935	3.371	1	-0.187431	-0.589302	0.0687736	0.0393057	26	0	18	0	0	0	1	0	0	0	0	0	1	54	49	1.3016	1.31552	8	4	57	104	29	42	67	1.43587	0	0	0	0	40	18	21.592	23.162	31.157
448	1.272	3.592	7.016	7.632	12.936	1.064	3.04	5.688	0.912	11.888	1	0.00182354	-0.0620871	0.129367	0.541734	20	1	16	1	1	0	0	0	0	0	0	1	15	21	16	1.34582	1.34929	6	4	38	91	29	35	42	-3.45762	0	0	1	1	35	44	46.158	53.087	44.451
449	1.069	2.525	5.477	11.27	15.787	0.594	1.961	5.884	12.904	17.033	1	-0.0334329	0.0115323	0.0401576	0.108594	21	0	15	1	-1	0	0	0	0	0	0	1	0	64	58	1.28061	1.30044	7	6	50	112	29	48	57	2.48492	0	0	1	1	43	22	58.392	29.539	39.392
450	1.172	3.937	7.061	13.292	18.08	1.252	3.206	5.66	11.471	13.877	1	0.0759111	-0.0224574	0.030514	0.0281516	18	1	12	1	1	0	0	0	0	0	0	1	2	51	51	1.29164	1.30044	8	5	47	101	29	51	56	1.56621	0	0	0	0	28	23	31.157	36.068	20.031
451	0.414	1.318	3.206	7.198	10.11	0.256	0.796	2.379	4.218	6.606	1	-0.247079	-0.427916	0.0792246	0.0949473	20	0	16	1	2	0	0	0	0	0	0	1	6	54	42	1.31063	1.3133	9	6	55	89	29	49	51	1.15418	0	0	0	0	31	20	34.421	39.392	47.875
452	0.936	2.824	5.056	9.68	12.76	1.136	2.56	4.168	8.76	10.664	1	-0.0722924	-0.142424	0.0283593	0.0403759	23	1	18	1	-2	0	1	0	0	0	0	0	1	41	32	1.31888	1.32858	6	5	33	87	29	51	56	-0.853846	0	0	1	0	45	18	27.93	42.755	39.392
453	1.068	2.588	5.542	10.718	13.476	0.883	2.182	3.679	8.757	11.872	1	-0.0477989	-0.137546	0.0121896	0.0466318	20	0	14	1	1	0	0	0	1	0	0	0	5	52	43	1.26829	1.27941	8	4	70	115	29	58	68	3.19541	0	0	1	1	40	35	20.031	31.157	76.776
454	0.704	2.221	4.274	9.461	11.98	0.615	1.914	4.264	6.99	8.896	1	-0.116908	-0.211038	0.0233708	0.0392168	18	0	13	1	1	0	0	1	0	0	0	0	0	59	53	1.36601	1.33457	8	6	47	90	29	40	54	0.323102	0	0	0	0	38	32	23.162	41.068	36.068
455	0.625	2.283	4.795	10.702	14.295	0.714	2.591	3.057	7.623	8.477	1	-0.0735395	-0.222452	0.0444328	0.0991803	24	1	17	1	-1	0	1	0	0	0	0	0	8	51	44	1.34582	1.35669	6	4	46	78	29	38	45	-1.7132	0	0	1	0	36	35	44.451	47.875	36.068
456	0.896	2.176	6.48	12.336	17.008	0.936	1.736	3.96	8.368	14.168	0	0.0227084	-0.168508	0.0881249	0.0900345	26	1	16	0	0	0	0	1	0	0	0	0	1	44	40	1.33341	1.31763	8	4	59	104	30	43	48	0.181496	0	0	1	0	35	15	37.725	37.725	41.068
457	0.703	2.48	4.829	12.366	15.108	0.873	2.098	4.688	10.1	13.162	0	-0.0397769	-0.0910118	0.0560994	0.043218	26	0	17	1	0	0	0	0	0	0	0	1	0	69	56	1.38851	1.35441	8	5	44	95	30	57	63	1.1321	0	0	1	1	34	22	34.421	21.592	34.421
458	0.794	2.768	6.344	12.737	16.329	1.072	2.194	4.467	8.297	13.149	0	0.0250489	-0.13201	0.032461	0.0442827	21	0	15	1	0	0	1	0	0	0	0	0	0	57	46	1.32644	1.32159	8	6	55	89	30	37	65	0.980428	0	0	1	0	35	23	39.392	31.157	41.068
459	0.341	1.863	3.106	8.436	10.239	0.571	1.713	3.988	8.357	14.851	1	-0.186371	-0.167263	0.0599244	0.10109	24	0	17	1	1	0	1	0	0	0	0	0	0	49	39	1.3016	1.29089	8	6	44	100	30	49	44	0.944883	0	0	0	0	37	32	51.339	56.613	51.339
460	0.504	2.093	4.194	8.714	12.206	0.416	1.705	2.587	5.463	10.577	1	-0.147243	-0.293573	0.0314187	0.0977876	27	0	17	0	2	0	0	0	0	0	0	1	3	60	56	1.32644	1.32159	9	8	56	107	30	53	54	2.56738	0	0	0	0	46	39	32.784	31.157	41.068
461	0.723	1.895	4.205	7.996	10.078	0.724	2.102	1.151	2.46	2.748	1	-0.174513	-0.702661	0.0185346	0.280539	18	0	13	1	-2	0	0	0	0	0	0	1	11	65	61	1.26829	1.33315	9	5	47	100	30	56	42	1.90153	0	0	1	0	32	55	29.539	42.755	69.291
462	0.883	2.811	5.12	11.275	16.806	0.703	1.515	3.654	7.893	10.379	1	-0.0276626	-0.198661	0.0493743	0.059979	21	0	17	1	0	0	1	0	0	0	0	0	2	51	52	1.3016	1.33016	8	7	57	104	30	56	72	2.49215	0	0	1	0	45	20	44.451	32.784	44.451
463	0.783	2.646	5.856	12.812	16.638	0.525	3.26	5.44	12.436	20.868	1	0.00894275	0.0257979	0.0443545	0.0776863	18	1	13	1	3	0	1	0	0	0	0	0	14	46	46	1.25444	1.30855	7	7	66	89	30	53	47	1.64911	0	0	1	1	39	51	42.755	34.421	42.755
464	0.593	1.555	3.565	8.219	11.419	0.604	1.386	3.773	9.635	11.319	0	-0.195227	-0.161874	0.0727612	0.107704	21	0	15	1	0	0	0	1	0	0	0	0	4	51	40	1.29164	1.34639	6	4	46	113	30	56	45	0.199041	0	0	1	0	41	25	60.182	80.585	41.068
465	0.962	2.092	4.086	8.44	11.772	0.793	2.102	3.561	7.467	9.521	0	-0.154699	-0.201722	0.0274034	0.0303365	21	0	15	1	0	0	1	0	0	0	0	0	5	55	34	1.34582	1.33168	8	6	56	93	30	51	67	1.0349	0	0	0	0	42	37	32.784	44.451	39.392
466	0.275	2.197	5.649	11.771	15.715	0.409	1.523	3.201	6.82	10.122	1	-0.0172738	-0.259131	0.0679997	0.0539073	25	0	16	0	3	0	1	0	0	0	0	0	1	55	54	1.23872	1.33315	8	6	42	108	30	39	61	1.56527	0	0	1	0	45	34	53.087	53.087	56.613
467	1.239	3.431	7.051	13.833	17.479	0.793	1.656	2.707	6.246	14.226	1	0.0640802	-0.27082	0.00518437	0.141254	21	1	14	1	2	0	1	0	0	0	0	0	3	53	48	1.31888	1.33725	8	4	57	93	30	44	52	0.362701	0	0	1	0	47	19	37.725	47.875	82.507
468	0.635	2.231	4.75	10.146	12.991	0.536	2.073	2.955	6.694	7.673	1	-0.087172	-0.272311	0.0298191	0.0657936	21	0	15	1	2	0	1	0	0	0	0	0	10	51	38	1.29164	1.33315	9	7	65	95	30	40	44	0.808595	0	0	0	0	48	39	27.93	31.157	49.602
469	0.873	3.104	7.22	12.943	16.334	1.438	3.153	5.643	11.298	15.166	0	0.0349275	-0.0106999	0.0278074	0.023874	23	1	14	1	-1	0	1	0	0	0	0	0	0	54	34	1.28061	1.31763	8	5	61	111	30	48	60	1.63718	0	0	1	1	30	33	42.755	78.675	46.158
470	0.701	1.924	3.798	7.015	6.651	0.581	1.915	3.257	4.58	6.916	1	-0.215875	-0.300785	0.07464	0.0957312	23	1	16	0	1	0	1	0	0	0	0	0	1	54	56	1.3016	1.32523	8	4	49	87	30	51	50	0.792496	0	0	0	0	42	21	32.784	36.068	46.158
471	1.17	2.177	5.658	12.124	15.523	1.007	2.846	5.325	8.897	10.213	1	-0.0105118	-0.0908846	0.0707103	0.0669376	20	0	15	1	2	0	1	0	0	0	0	0	1	61	50	1.31888	1.28349	9	8	39	108	30	53	58	2.79292	0	0	0	0	48	23	54.845	31.157	51.339
472	0.723	3.924	8.334	17.781	23.14	0.684	3.321	6.691	17.159	18.547	1	0.156739	0.0697611	0.0315193	0.0519042	19	0	13	1	1	0	0	0	0	0	0	1	3	59	59	1.23872	1.3133	6	6	47	110	30	41	53	1.79819	0	0	0	0	41	20	51.339	63.793	31.157
473	0.674	2.331	5.029	11.436	18.112	0.546	2.171	4.673	8.847	11.387	1	-0.0487884	-0.126034	0.0838702	0.0140476	20	0	15	1	1	0	0	0	1	0	0	0	1	57	53	1.25444	1.28349	9	7	70	122	31	52	65	4.28528	0	0	1	1	34	20	32.784	26.332	37.725
474	0.902	2.756	6.246	11.767	15.466	0.822	2.25	6.126	10.102	11.787	1	0.00238563	-0.0897309	0.0248829	0.0589641	22	0	15	1	1	0	0	0	0	0	0	1	7	73	61	1.3016	1.29744	9	7	51	99	31	48	51	2.94323	0	0	1	0	47	33	26.332	44.451	37.725
475	0.813	2.438	5.771	11.01	14.152	0.743	1.867	5.692	8.522	12.612	1	-0.0313337	-0.111974	0.0328772	0.0805315	20	1	14	1	1	0	1	0	0	0	0	0	8	56	49	1.35139	1.33853	9	7	45	64	31	33	64	0.034258	0	0	0	0	40	27	37.725	36.068	36.068
476	0.902	2.408	5.025	12.607	15.056	0.664	1.566	3.727	5.214	14.592	1	-0.0376984	-0.244561	0.0575162	0.149921	24	0	16	0	1	0	0	0	0	0	0	1	6	53	48	1.29164	1.32159	8	8	55	102	31	44	61	1.97227	0	0	0	0	39	27	44.451	42.755	36.068
477	0.922	2.892	5.752	12.014	15.012	1.022	2.525	5.652	10.262	20.334	1	-0.00778783	-0.0469492	0.0101829	0.0966399	23	0	16	0	1	0	0	0	1	0	0	0	3	65	53	1.31063	1.33016	7	5	48	89	31	37	43	0.251966	0	0	1	1	43	22	27.93	41.068	42.755
478	0.347	1.902	3.307	7.417	10.128	0.238	1.762	5.01	6.367	7.922	1	-0.203432	-0.253181	0.0368411	0.0938926	22	0	15	1	0	0	0	0	0	0	0	1	10	55	53	1.35658	1.32345	8	7	52	103	31	47	54	1.38723	0	0	1	0	28	31	34.421	47.875	46.158
479	1.071	3.323	6.061	12.371	16.915	1.042	3.353	5.446	9.434	15.736	1	0.0288163	-0.0106353	0.0232979	0.0682028	19	0	12	1	1	0	1	0	0	0	0	0	2	64	63	1.19973	1.27505	9	8	68	133	31	52	51	5.19731	0	0	1	1	30	29	34.421	31.157	53.087
480	0.565	2.272	5.376	9.53	12.507	0.962	1.535	3.007	7.399	10.386	1	-0.0895132	-0.250511	0.0311871	0.0672337	20	1	14	1	1	0	0	0	0	1	0	0	0	43	28	1.31888	1.30044	8	7	57	78	31	31	60	0.0702244	0	0	1	1	29	28	49.602	31.157	205.205
481	1.092	2.6	5.28	11.998	16.384	1.141	3.553	6.352	13.468	16.564	1	-0.0277949	0.0465979	0.0477395	0.0201473	32	1	20	0	1	0	0	0	0	0	0	1	4	60	54	1.36601	1.33315	7	7	56	81	31	44	63	0.991604	0	0	1	1	29	23	23.162	27.93	41.068
482	0.991	2.894	5.827	12.229	15.233	1.05	2.567	5.263	9.458	16.265	1	-0.00300602	-0.0623066	0.0125522	0.0590211	22	1	16	0	1	0	1	0	0	0	0	0	7	66	61	1.3016	1.30598	9	8	61	83	31	52	70	3.41826	0	0	0	0	38	31	16.936	32.784	29.539
483	1.128	2.9	6.276	13.463	18.444	1.297	3.297	6.892	13.566	19.509	1	0.0347461	0.0567323	0.0444576	0.0323181	21	0	15	1	-2	0	1	0	0	0	0	0	4	58	54	1.29164	1.29426	5	5	36	127	31	51	53	1.76806	0	0	0	0	30	18	27.93	42.755	44.451
484	1.585	1.99	6.203	13.501	17.137	0.911	2.892	6.518	9.649	18.476	1	0.0328176	0.0100201	0.111361	0.0788356	19	0	13	1	1	0	0	0	1	0	0	0	15	56	56	1.25444	1.30044	9	6	63	93	31	45	49	2.32964	0	0	1	0	40	34	24.742	44.451	32.784
485	1.17	3.025	6.268	12.558	15.573	0.952	2.727	4.227	10.049	14.176	1	0.0176294	-0.0592473	0.00751224	0.0566236	20	0	14	1	0	0	0	1	0	0	0	0	4	67	64	1.34582	1.31763	7	6	67	85	31	46	46	1.58583	0	0	1	0	44	25	29.539	41.068	39.392
486	1.356	3.137	6.967	14.598	17.616	0.961	2.355	4.928	15.815	18.011	1	0.0673553	-0.00301699	0.0282824	0.114054	21	0	15	1	1	0	1	0	0	0	0	0	12	64	54	1.25444	1.30044	7	7	45	120	31	58	68	3.61535	0	0	1	0	40	21	41.068	39.392	29.539
487	0.31	1.862	5.267	10.893	14.718	0.2	2.013	5.287	8.151	8.983	1	-0.0493108	-0.170624	0.0881187	0.0709291	25	0	19	1	-2	0	1	0	0	0	0	0	2	49	32	1.3016	1.31098	7	5	43	101	31	46	60	0.534123	0	0	1	0	40	32	31.157	47.875	49.602
488	1.039	2.834	5.905	11.762	14.725	0.87	2.715	5.311	10.971	15.163	0	-0.00836801	-0.0411432	0.0084477	0.0255714	47	1	18	0	-1	0	1	0	0	0	0	0	10	57	46	1.34582	1.30855	9	7	76	87	32	45	54	1.9549	0	0	1	0	29	38	49.602	32.784	39.392
489	0.694	1.803	3.864	8.819	10.217	0.198	2.031	2.567	8.592	12.625	0	-0.178941	-0.157249	0.0370352	0.126016	25	1	18	0	-1	0	0	0	0	1	0	0	3	61	53	1.31888	1.30855	6	8	62	113	32	45	44	2.02978	0	0	1	0	39	38	36.068	39.392	34.421
490	0.665	2.458	5.853	11.455	14.052	0.635	2.359	5.734	11.972	14.066	1	-0.0242696	-0.0238071	0.0341484	0.0455062	21	0	15	1	-1	0	0	0	1	0	0	0	2	69	64	1.31063	1.2873	8	6	39	128	32	56	61	3.64537	0	0	1	0	39	32	37.725	31.157	44.451
491	0.674	2.652	5.133	10.138	12.433	0.742	1.87	3.848	6.351	11.435	1	-0.0705045	-0.199098	0.0117584	0.0649077	21	0	15	1	0	0	1	0	0	0	0	0	2	52	32	1.31888	1.30855	9	6	64	91	32	39	50	0.840834	0	0	1	1	45	28	51.339	32.784	37.725
492	0.602	1.867	4.165	8.291	9.364	0.692	1.575	2.298	5.42	8.16	1	-0.182602	-0.312511	0.0264315	0.0696101	19	0	14	1	0	0	1	0	0	0	0	0	3	57	46	1.29164	1.29089	5	5	49	88	32	43	46	0.581908	0	0	1	0	31	34	44.451	53.087	67.448
493	0.811	2.394	5.191	13.285	16.773	0.942	2.275	4.94	9.11	16.539	1	-0.00935995	-0.102044	0.0746172	0.0770832	19	1	13	1	-1	0	1	0	0	0	0	0	5	49	30	1.29164	1.29744	8	5	51	86	32	47	50	0.576993	0	0	1	0	39	23	27.93	26.332	23.162
494	0.833	2.33	4.62	10.28	15.176	0.862	2.537	4.817	10.685	14.264	0	-0.0884767	-0.0616038	0.0551056	0.0314252	21	0	15	1	1	0	0	0	1	0	0	0	14	53	49	1.29164	1.29089	9	7	65	113	32	56	72	3.80328	0	0	1	1	47	47	29.539	36.068	27.93
495	0.852	3.049	5.777	10.913	14.203	1.043	2.999	5.339	11.956	17.042	1	-0.02008	-0.000870064	0.0200034	0.043368	25	1	16	0	0	0	1	0	0	0	0	0	3	58	51	1.34582	1.30855	7	5	59	100	32	39	43	0.711016	0	0	0	0	41	17	23.162	42.755	26.332
496	0.733	1.913	4.679	9.943	12.709	0.823	1.358	2.013	4.194	5.216	1	-0.094831	-0.457653	0.0561962	0.0600141	20	1	15	1	2	0	0	1	0	0	0	0	1	59	44	1.23872	1.34432	7	7	40	78	32	43	44	0.313837	0	0	0	0	49	36	98.299	186.996	92.289
497	0.932	2.638	5.603	11.127	14.649	0.883	1.864	4.036	9.165	13.885	1	-0.0312669	-0.144624	0.0186722	0.0755177	20	1	14	1	-1	0	0	1	0	0	0	0	9	58	52	1.28061	1.31966	9	6	62	84	32	49	60	2.15761	0	0	1	0	37	28	49.602	29.539	58.392
498	1.06	2.964	5.818	11.529	13.938	0.939	2.28	3.826	6.493	15.127	1	-0.0153836	-0.157296	0.011154	0.115651	28	0	20	0	2	0	1	0	0	0	0	0	0	59	48	1.31063	1.32159	8	8	71	103	32	49	63	2.77297	0	0	0	0	33	36	16.936	24.742	24.742
499	0.681	1.904	4.148	8.906	10.749	0.802	1.673	3.247	6.724	10.712	1	-0.152518	-0.252589	0.0291582	0.0559326	21	1	15	1	1	0	0	0	0	1	0	0	1	59	48	1.23872	1.32858	7	4	47	99	32	42	41	0.613876	0	0	0	0	41	29	27.93	26.332	21.592
500	0.881	3.238	5.723	11.892	14.982	1	3.069	6.09	11.893	16.092	1	-0.00222391	0.00817084	0.0225065	0.014425	20	1	13	1	0	0	1	0	0	0	0	0	6	54	48	1.25444	1.32159	7	5	61	116	33	58	53	2.4003	0	0	1	0	25	25	32.784	24.742	34.421
501	0.526	1.637	3.749	8.7	12.114	0.506	1.141	2.461	4.994	8.721	1	-0.171949	-0.383886	0.0744234	0.0819841	21	1	15	1	0	0	0	0	0	0	1	0	0	59	49	1.3016	1.34537	7	6	41	93	33	46	62	0.917871	0	0	1	0	48	26	26.332	29.539	20.031
502	0.89	2.859	5.47	11.168	13.752	0.871	2.572	5.56	14.207	19.076	1	-0.0344656	0.0201223	0.00860447	0.0823098	21	0	15	1	0	0	0	0	0	1	0	0	5	57	49	1.23872	1.27941	9	7	64	119	33	54	53	3.94164	0	0	1	1	55	27	37.725	36.068	51.339
503	0.933	2.46	5.346	11.479	15.495	1.498	2.649	4.197	6.012	9.833	1	-0.0346997	-0.169309	0.0428416	0.101236	21	1	14	1	1	0	1	0	0	0	0	0	3	67	58	1.28061	1.30855	9	6	48	113	33	42	69	3.11085	0	0	0	0	37	15	41.068	54.845	61.982
504	0.703	1.841	5.881	11.96	17.921	0.99	1.574	4.079	6.861	13.129	1	-0.00507507	-0.205196	0.123516	0.098043	20	0	13	1	0	0	0	0	1	0	0	0	4	67	60	1.22068	1.30044	8	5	77	131	33	55	58	4.60848	0	0	1	1	27	26	29.539	29.539	24.742
505	0.683	1.654	4.289	8.994	9.598	0.367	1.218	3.298	5.408	6.231	1	-0.169853	-0.363839	0.0592622	0.0598262	22	0	15	1	2	0	0	0	1	0	0	0	3	60	59	1.26829	1.30044	8	7	62	93	33	43	51	2.52841	0	0	0	0	45	20	41.068	51.339	47.875
506	0.952	2.915	6.052	12.501	16.15	0.734	2.053	4.117	8.67	10.525	0	0.0107556	-0.15872	0.0190797	0.0109263	20	0	15	1	0	0	1	0	0	0	0	0	9	68	61	1.26829	1.29089	9	8	60	95	33	55	58	4.01421	0	0	1	0	35	27	34.421	21.592	24.742
507	0.198	1.633	3.98	8.296	12.082	0.446	1.98	3.336	8.626	11.465	1	-0.16929	-0.161914	0.070089	0.0600275	19	1	13	1	0	0	0	1	0	0	0	0	5	51	37	1.33985	1.31966	8	5	71	90	33	45	43	0.515353	0	0	0	0	60	21	69.291	90.309	92.289
508	1.219	2.993	4.975	10.286	13.379	1.041	1.774	3.984	7.749	7.384	1	-0.0583012	-0.209052	0.034974	0.058642	23	1	16	1	2	0	1	0	0	0	0	0	4	65	55	1.29164	1.28349	8	7	61	82	34	49	60	2.99748	0	0	1	0	41	28	21.592	34.421	26.332
509	1.049	2.841	5.751	12.067	14.611	0.683	2.326	3.089	5.92	8.019	0	-0.0149096	-0.280152	0.0112943	0.0904021	22	0	15	1	-1	0	0	0	0	0	0	1	0	69	50	1.29164	1.30044	8	5	46	113	34	53	52	2.57505	0	0	1	1	37	13	24.742	67.448	37.725
510	1.291	3.074	6.47	16.385	15.624	1.354	2.946	4.648	9.056	13.614	1	0.025227	-0.0764953	0.0581984	0.0548775	21	1	14	1	1	0	1	0	0	0	0	0	0	49	43	1.26829	1.29089	6	5	31	84	34	44	63	0.700985	0	0	0	0	32	24	21.592	47.875	42.755
511	0.893	3.006	7.341	15.419	21.639	0.982	2.53	5.864	9.644	11.301	1	0.0982395	-0.0844624	0.066042	0.0480597	22	1	15	1	0	0	1	0	0	0	0	0	0	59	36	1.25444	1.33457	7	6	46	77	34	36	51	0.141695	0	0	0	0	38	26	29.539	41.068	56.613
512	0.552	1.674	3.05	6.626	8.25	0.575	1.615	2.704	4.745	5.558	1	-0.258784	-0.374545	0.018626	0.0715796	21	1	14	1	0	0	1	0	0	0	0	0	5	50	46	1.32644	1.29744	7	6	56	88	34	48	55	1.29379	0	0	0	0	44	23	37.725	29.539	53.087
513	0.534	2.305	5.253	11.913	15.564	0.465	2.038	3.908	8.916	10.955	1	-0.030452	-0.152198	0.0587484	0.0268235	29	0	16	0	0	0	1	0	0	0	0	0	7	54	48	1.25444	1.3133	6	7	60	98	34	41	64	2.03701	0	0	1	0	41	48	37.725	36.068	37.725
514	0.842	2.405	4.81	9.71	12.787	0.982	1.654	3.537	7.317	11.467	0	-0.0939841	-0.222182	0.0128104	0.061581	33	0	18	1	0	0	1	0	0	0	0	0	12	51	49	1.28061	1.30855	7	8	66	92	34	47	51	2.06559	0	0	1	0	46	42	34.421	37.725	36.068
515	1.147	3.086	5.48	12.207	14.522	1.069	2.661	5.026	9.241	10.994	1	-0.00331856	-0.0951955	0.0235883	0.0369821	21	0	15	1	2	0	0	0	1	0	0	0	0	59	60	1.29164	1.30044	9	5	63	107	34	52	60	3.18766	0	0	1	1	29	29	27.93	31.157	37.725
516	0.913	3.088	6.285	13.296	16.841	0.894	2.125	3.565	6.306	13.356	1	0.0323469	-0.187927	0.018345	0.0994413	18	1	12	1	0	0	0	0	0	0	0	1	3	51	40	1.19973	1.28349	8	8	52	106	34	55	52	3.19694	0	0	0	0	54	18	34.421	47.875	63.793
517	0.972	2.766	5.681	11.569	14.049	1.507	2.815	4.67	9.319	17.835	0	-0.0260862	-0.0682386	0.00814981	0.0875606	20	0	13	1	0	0	1	0	0	0	0	0	3	53	41	1.35658	1.33725	8	7	41	104	34	51	55	0.885179	0	0	1	0	36	28	41.068	36.068	36.068
518	1.032	2.946	0.09	12.779	17.209	0.762	2.526	4.761	12.982	17.824	1	0.00971356	-0.0202638	0.925547	0.084374	21	0	15	1	1	0	0	0	1	0	0	0	0	66	62	1.25444	1.30598	7	5	53	110	35	55	43	2.75495	1	0	1	1	22	17	34.421	34.421	41.068
519	1.598	3.524	6.652	11.866	15.44	1.261	2.74	6.276	9.732	15.919	1	0.0286785	-0.0099195	0.0333242	0.0549838	21	1	15	1	2	0	0	0	1	0	0	0	1	53	40	1.26829	1.33725	7	7	67	112	35	53	57	2.2795	0	0	1	0	37	22	39.392	27.93	31.157
520	0.972	3.452	6.31	8.979	24.179	1.002	2.629	2.262	5.725	7.909	1	0.0414138	-0.299688	0.137002	0.154429	23	1	15	1	3	0	0	1	0	0	0	0	11	57	52	1.25444	1.34211	6	5	66	93	35	48	30	0.757888	0	0	0	0	31	23	96.283	71.146	58.392
521	0.939	2.255	4.541	5.665	11.359	0.81	2.076	4.26	8.236	9.146	0	-0.122487	-0.161679	0.102047	0.0294226	19	0	12	1	1	0	1	0	0	0	0	0	13	58	59	1.37031	1.32523	8	7	47	92	35	51	58	1.66357	0	0	1	1	29	38	32.784	34.421	21.592
522	0.772	2.287	3.941	11.297	13.764	0.891	2.059	4.625	12.141	15.272	1	-0.0776008	-0.0539832	0.0734326	0.0860438	19	0	13	1	1	0	1	0	0	0	0	0	5	61	57	1.26829	1.30598	8	4	37	101	35	47	64	2.10244	0	0	1	1	41	33	26.332	47.875	108.556
523	1.128	2.295	4.145	9.517	14.712	0.831	1.89	4.215	10.271	13.519	1	-0.10851	-0.110461	0.0639829	0.0728616	18	0	12	1	-1	0	0	0	0	1	0	0	2	63	57	1.19973	1.29426	8	4	70	106	35	49	57	3.58102	0	0	1	0	40	32	47.875	53.087	37.725
524	0.821	2.158	4.553	10.839	14.176	1.772	1.831	5.967	8.426	11.803	1	-0.0820228	-0.128829	0.0574179	0.089666	22	0	16	1	-1	0	1	0	0	0	0	0	1	61	53	1.26829	1.30044	7	6	33	103	35	45	47	1.60959	0	0	0	0	41	24	44.451	42.755	76.776
525	1.918	5.09	9.324	18.754	24.243	1.812	4.824	8.29	13.718	15.353	1	0.201204	0.0992564	0.0175188	0.0870059	26	1	17	1	1	0	1	0	0	0	0	0	4	51	47	1.28061	1.27037	8	5	41	92	36	48	48	1.65362	0	0	1	1	38	28	42.755	36.068	39.392
526	1.011	2.255	5.269	11.737	14.645	1.134	2.798	5.042	11.507	18.586	1	-0.0334125	-0.0242463	0.0538878	0.0716082	18	1	12	1	2	0	1	0	0	0	0	0	0	68	61	1.19973	1.24756	9	8	63	128	36	50	57	5.83512	0	0	1	1	46	30	32.784	26.332	21.592
527	0.718	3.159	6.567	13.893	17.197	0.621	1.914	3.509	10.063	8.433	1	0.0492886	-0.214074	0.0190645	0.0782558	21	0	16	1	0	0	0	0	1	0	0	0	2	65	63	1.29164	1.27941	8	7	49	98	36	55	52	3.41261	0	0	1	1	44	20	31.157	34.421	54.845
528	0.247	2.306	5.057	13.321	18.261	0.208	1.069	3.84	9.492	11.927	1	-0.0144514	-0.147822	0.0950313	0.164185	19	0	12	1	1	0	1	0	0	0	0	0	0	65	58	1.3016	1.30044	7	8	52	104	38	50	64	3.39156	0	0	0	0	44	27	27.93	44.451	53.087
529	0.611	2.248	4.291	8.605	10.783	0.511	1.825	3.892	7.933	11.125	1	-0.143891	-0.183861	0.00961032	0.0358677	19	1	12	1	4	0	0	0	0	0	0	1	6	56	57	1.28061	1.30329	8	6	75	76	46	51	86	4.09267	0	0	0	0	40	32	12.362	16.936	12.362
530	1.056	1.568	4.088	7.976	11.088	0.512	2.592	3.936	9.408	10.088	0	-0.172018	-0.138985	0.0647508	0.0566201	23	1	14	0	1	0	0	1	0	0	0	0		44	22	1.31888	1.34323	8	5	32	77	8	40	33	-3.41867	0	0	0	0	35	37	67.448	88.341	51.339
531	0.76	1.352	2.064	6.48	9.904	0.512	0.72	1.432	2.296	3.504	0	-0.306875	-0.626868	0.120276	0.0471232	22	0	14	0	1	0	0	1	0	0	0	0		30	26	1.37436	1.34432	5	5	24	95	12	30	57	-3.88904	0	0	1	0	28	32	61.982	37.725	32.784
532	0.842	2.295	4.921	9.551	13.662	1.303	2.677	4.862	9.685	12.222	1	-0.0926151	-0.0901426	0.0324309	0.0208935	41	1	16	0	-1	0	1	0	0	0	0	0		49	45	1.35658	1.33593	7	6	46	65	13	30	42	-2.51616	0	0	1	0	28	18	46.158	60.182	34.421
533	0.408	0.896	2.472	0.064	7.744	0.384	0.704	1.456	4.224	6.936	0	-0.454958	-0.534224	0.942056	0.140393	42	0	13	0	-1	0	0	1	0	0	0	0		32	17	1.38851	1.3528	6	5	41	89	13	45	23	-4.2424	1	0	0	0	36	36	34.421	26.332	29.539
534	0.908	3.091	6.41	10.341	14.223	1.393	2.667	5.235	9.513	11.173	1	-0.00506115	-0.0800492	0.0415207	0.0360874	51	0	17	0	0	0	1	0	0	0	0	0		56	48	1.38181	1.37689	6	5	54	77	13	40	47	-2.33947	0	0	1	0	22	24	73.011	61.982	39.392
535	0.888	1.72	4.4	10.992	13.432	0.728	0.928	2.32	6.096	6.176	1	-0.0913246	-0.399024	0.0945532	0.0886691	26	0	13	0	1	0	0	1	0	0	0	0		45	37	1.31063	1.33168	7	5	43	81	15	26	42	-2.45852	0	0	0	0	44	20	100.326	65.615	26.332
536	0.336	0.544	0.912	1.632	2.208	0.152	0.568	1.072	1.752	2.32	1	-0.825124	-0.77928	0.0527527	0.0527023	35	0	11	0	-1	0	0	1	0	0	0	0		28	12	1.34582	1.34211	7	4	34	68	15	33	34	-4.72507	1	0	0	0	60	23	46.158	56.613	69.291
537	0.861	2.342	4.725	9.621	12.776	0.681	2.213	4.467	5.498	6.46	0	-0.0998552	-0.235558	0.017054	0.128812	20	1	12	1	0	0	0	0	1	0	0	0		50	38	1.33985	1.32694	9	4	27	81	15	46	39	-1.94074	0	0	0	0	35	29	56.613	78.675	29.539
538	0.413	1.212	2.193	4.445	5.207	0.35	1.802	2.413	6.338	6.85	1	-0.434211	-0.308815	0.0273604	0.0756594	25	1	13	0	0	0	0	1	0	0	0	0		34	20	1.3016	1.40102	7	4	46	54	16	39	41	-4.42058	0	0	0	0	35	23	47.875	104.417	110.644
539	0.216	0.36	0.792	0.704	0.76	0.2	0.168	0.128	0.184	0.216	0	-1.07621	-1.74265	0.212042	0.272409	50	0	18	0	-1	0	0	0	0	0	0	1		48	34	1.33341	1.34835	4	3	28	75	16	32	40	-3.97376	1	1	0	0	43	26	34.421	41.068	29.539
540	0.698	1.985	4.75	10.998	14.778	0.345	1.239	2.147	6.465	6.36	1	-0.0696626	-0.378342	0.0763922	0.0736903	18	0	13	0	2	0	0	0	1	0	0	0		67	55	1.29164	1.30044	8	4	49	96	16	41	50	0.686313	0	0	1	1	28	29	51.339	36.068	44.451
541	0.682	2.728	5.846	12.889	16.522	0.361	1.665	3.19	8.992	11.027	0	0.00987277	-0.19467	0.0385219	0.0787051	43	1	14	0	2	0	1	0	0	0	0	0		31	22	1.31063	1.31763	6	4	40	81	17	39	49	-2.68647	0	0	0	0	45	20	20.031	24.742	26.332
542	0.576	1.368	2.792	5.4	7.256	0.224	0.64	1.296	2.496	4.848	0	-0.336635	-0.668244	0.0136898	0.0913945	29	0	15	1	1	0	0	1	0	0	0	0		32	19	1.3016	1.34639	6	4	42	87	18	31	42	-3.41496	0	0	1	0	23	14	47.875	69.291	58.392
543	0.751	1.983	4.049	8.421	10.184	0.481	1.774	3.318	5.755	6.557	1	-0.169488	-0.288205	0.0107726	0.0593115	44	1	14	0	-2	0	1	0	0	0	0	0		45	49	1.33985	1.31763	7	6	37	94	18	43	39	-1.06988	0	0	1	0	19	22	51.339	47.875	41.068
544	1.16	3.192	6.632	12.368	16.76	1.024	2.136	4.56	8.232	13.656	0	0.0352174	-0.133353	0.0160478	0.0545398	26	1	13	0	3	0	0	0	0	0	0	1		38	26	1.31063	1.35812	8	5	43	65	18	30	38	-3.36907	0	0	1	0	43	37	23.162	31.157	44.451
545	0.589	2.511	5.033	11.48	16.542	0.416	1.17	4.278	5.135	11.23	1	-0.0477818	-0.257776	0.0569376	0.146948	36	0	17	1	2	0	1	0	0	0	0	0		44	36	1.34582	1.34639	7	4	49	78	18	36	37	-2.6697	0	0	1	0	23	35	54.845	56.613	36.068
546	1.152	2.616	4.68	10.424	13.256	0.984	1.784	2.712	5.4	7.472	1	-0.0603152	-0.323758	0.0251061	0.056642	29	0	16	0	-1	0	1	0	0	0	0	0		31	24	1.35658	1.33976	7	6	33	87	18	39	43	-2.92478	0	0	0	0	29	27	32.784	47.875	36.068
547	0.837	2.144	4.552	10.022	12.548	0.872	2.008	3.6	6.967	7.198	1	-0.0990879	-0.228992	0.0335037	0.0601554	18	0	12	1	0	0	1	0	0	0	0	0		58	46	1.23872	1.30855	8	6	41	90	18	48	61	1.12909	0	0	0	0	32	26	88.341	67.448	27.93
548	0.391	1.133	3.079	7.653	10.353	0.201	0.662	1.856	5.458	10.054	1	-0.242546	-0.42586	0.117166	0.2086	38	0	13	0	0	0	0	1	0	0	0	0		38	18	1.33341	1.33168	7	4	41	79	18	35	49	-2.88647	0	0	0	0	37	20	39.392	39.392	46.158
549	0.896	3.064	5.336	12.136	16.92	0.864	2.48	5.544	8.816	16.984	0	0.00703091	-0.0584988	0.0423442	0.0799099	24	0	17	1	2	0	1	0	0	0	0	0		40	55	1.28061	1.31098	8	5	41	89	19	42	42	-0.496991	0	0	1	1	45	42	27.93	31.157	24.742
550	0.26	1.312	3.548	8.127	11.235	0.191	0.08	0.1	0.09	10.757	1	-0.198709	-1.67609	0.101556	0.870869	29	0	16	0	1	0	1	0	0	0	0	0		51	43	1.34582	1.33725	5	4	32	94	19	44	37	-2.15821	0	1	0	0	30	26	60.182	73.011	63.793
551	0.832	2.512	5.432	11.32	15.608	0.712	1.712	4.344	7.648	10.592	1	-0.0342632	-0.173373	0.0392851	0.0471768	57	0	18	0	0	0	1	0	0	0	0	0		60	52	1.34582	1.33315	7	6	52	74	19	36	57	-0.496756	0	0	1	0	30	17	58.392	67.448	44.451
552	0.6	1.784	4.184	9.096	11.808	0.56	1.6	2.848	6.16	7.576	1	-0.138445	-0.293126	0.0540708	0.0210743	22	0	15	1	3	1	0	1	0	0	0	0		62	55	1.26829	1.32694	7	6	46	93	19	31	52	0.155656	0	0	1	0	51	24	24.52	56.202	32.514
553	0.76	1.912	4.672	8.272	11.6	1.088	2.88	6.408	11.864	10.84	1	-0.136602	-0.0113394	0.0419187	0.0741303	27	0	16	0	2	1	1	0	0	0	0	0		54	51	1.25444	1.31966	7	4	34	90	19	45	45	-0.397879	0	0	0	0	54	25	29.539	37.725	24.742
554	0.832	2.48	5.296	11.408	13.704	0.544	1.288	2.176	3.056	8.432	1	-0.0467236	-0.403849	0.025725	0.143922	59	0	17	0	1	0	1	0	0	0	0	0		52	41	1.38851	1.32159	8	7	41	80	19	41	39	-1.31682	0	0	0	0	44	20	37.725	73.011	36.068
555	0.424	1.76	3.904	9.488	21.112	0.752	2.096	4.912	11.128	15.672	0	-0.144324	-0.0598285	0.169661	0.0748524	23	0	17	1	1	0	0	0	1	0	0	0		38	31	1.31063	1.30598	8	6	47	111	19	49	62	0.368034	0	0	0	0	29	24	35.779	35.779	37.425
556	0.936	2.008	4.576	11.648	21.256	0.304	0.896	1.456	4.888	6.064	0	-0.0652976	-0.459073	0.143104	0.109286	33	0	16	0	-1	0	0	1	0	0	0	0		35	28	1.35658	1.33853	7	5	49	86	19	34	41	-2.67774	0	0	1	0	56	22	67.448	110.644	80.585
557	0.621	2.526	5.753	12.47	16.441	0.531	1.414	2.677	3.85	7.349	1	-0.000785834	-0.338587	0.0498174	0.0840249	60	0	17	0	-1	0	1	0	0	0	0	0		61	46	1.35658	1.33593	8	5	38	78	19	32	36	-1.82334	0	0	0	0	30	18	24.742	49.602	36.068
558	0.813	1.765	3.093	5.968	8.148	0.853	1.725	2.399	4.501	6.127	1	-0.276406	-0.393482	0.0316866	0.0834692	26	0	14	0	0	0	0	0	0	0	0	1		48	37	1.38524	1.37366	6	3	32	64	20	17	26	-5.23424	0	0	1	0	24	19	157.487	186.996	205.205
559	0.992	3.416	6.408	13.184	18.016	0.88	3.096	6.864	15.32	19.608	0	0.0486313	0.0822518	0.0219883	0.0472665	29	0	12	1	0	0	1	0	0	0	0	0		39	22	1.17501	1.30044	9	8	42	106	20	48	55	1.2183	0	0	1	1	30	26	24.742	24.742	36.068
560	0.683	2.141	3.944	8.505	12.56	0.605	1.813	3.331	11.221	16.417	1	-0.148006	-0.123937	0.0442172	0.14337	19	1	12	1	2	0	1	0	0	0	0	0		46	31	1.3016	1.30598	9	7	51	91	20	43	63	0.551327	0	0	1	0	36	15	29.539	44.451	63.793
561	0.36	1.584	3.816	8.304	11.336	0.576	1.704	3.096	4.448	7.28	1	-0.178218	-0.300655	0.0664607	0.0794854	23	0	14	0	2	0	0	1	0	0	0	0		74	66	1.36601	1.31763	9	5	47	91	20	53	66	1.83023	0	0	1	0	40	15	32.784	76.776	54.845
562	0.896	2.16	4.232	9.52	13.024	0.824	2.048	4.36	9.48	10.72	1	-0.121606	-0.142281	0.0415909	0.0264847	23	1	16	0	1	0	0	1	0	0	0	0		54	49	1.33341	1.36204	7	6	37	64	20	40	49	-1.7559	0	0	0	0	53	31	15.402	36.068	21.592
563	0.664	1.88	3.752	9.312	11.768	0.832	2.096	3.952	7.224	13.584	1	-0.156551	-0.168532	0.0552661	0.0761723	40	1	14	0	1	0	1	0	0	0	0	0		47	38	1.31888	1.35595	6	3	30	59	20	37	40	-3.47247	0	0	0	0	36	18	51.339	56.613	49.602
564	1.107	3.004	5.551	10.802	13.362	1.797	2.519	4.388	12.459	17.694	1	-0.0397285	-0.0297956	0.0229729	0.0927507	18	0	13	1	1	0	0	1	0	0	0	0		60	52	1.33341	1.30329	8	8	41	111	20	30	51	0.713509	0	0	1	0	30	17	42.755	47.875	54.845
565	0.208	0.112	3.656	6.928	8.28	0.152	1.512	3.2	6.272	8.168	1	-0.248317	-0.277388	0.59558	0.0143087	31	1	18	1	-1	0	0	0	1	0	0	0		46	48	1.34582	1.30598	9	5	39	85	20	45	41	-0.669959	1	0	0	0	37	29	34.421	61.982	84.44
566	1.192	2.624	5.672	11.12	14.944	0.808	1.928	3.4	10.528	14.68	0	-0.0287457	-0.124425	0.0233582	0.111515	56	1	12	0	0	0	0	1	0	0	0	0		49	33	1.40009	1.36264	7	4	57	40	21	30	37	-3.88088	0	0	0	0	25	35	65.615	46.158	18.479
567	0.448	1.552	3.2	7.04	10.24	0.288	1.168	1.936	4.32	5.888	1	-0.252305	-0.426688	0.0541626	0.0395197	20	0	15	1	0	0	0	1	0	0	0	0		47	42	1.31888	1.33315	8	4	52	76	21	36	45	-1.42816	0	0	1	1	54	37	39.392	39.392	51.339
568	0.512	2.416	5.928	12.984	17.232	0.424	2.272	5.624	7.792	17.656	1	0.0144921	-0.0744094	0.0674863	0.112418	22	0	18	1	-1	0	1	0	0	0	0	0		42	39	1.36601	1.33168	7	5	39	87	21	42	47	-1.73206	0	0	1	0	30	30	49.602	71.146	32.784
569	1.134	3.999	8.018	15.659	20.464	0.853	1.384	3.526	8.849	6.362	0	0.125372	-0.283427	0.00789871	0.108533	28	0	16	1	0	0	1	0	0	0	0	0		71	67	1.31888	1.31098	9	8	55	116	21	40	57	2.70317	0	0	1	0	37	31	39.392	36.068	42.755
570	0.584	1.832	3.632	8.384	11.808	0.296	1.568	3.32	7.376	9.176	1	-0.184963	-0.235226	0.0541405	0.0344344	31	0	16	0	0	0	1	0	0	0	0	0		39	30	1.3016	1.3133	5	4	28	88	21	33	42	-2.64099	0	0	1	0	43	29	46.158	41.068	32.784
571	0.888	2.464	5.312	11.312	15.36	0.648	2.368	4.4	9.096	12.64	1	-0.0392675	-0.111535	0.0406656	0.0259823	23	0	17	1	0	0	1	0	0	0	0	0		65	48	1.35139	1.30855	8	8	38	89	21	44	41	0.318059	0	0	1	0	44	28	47.875	61.982	80.585
572	1.016	3.896	8.4	19.024	25	0.728	2.024	2.424	6.296	11.688	0	0.173124	-0.225514	0.049522	0.125566	50	0	18	0	-2	0	1	0	0	0	0	0		67	56	1.37031	1.35362	8	7	39	84	21	34	44	-0.774185	0	0	1	0	41	24	34.421	34.421	41.068
573	0.984	2.456	5.568	11.784	17.216	1.056	1.704	3.784	6.456	9.12	1	-0.0201703	-0.230874	0.0608584	0.030731	20	0	15	1	1	0	0	1	0	0	0	0		51	46	1.33341	1.2873	6	4	39	113	22	55	72	1.18952	0	0	0	0	60	19	108.556	60.182	56.613
574	0.834	2.272	5.212	9.644	12.885	0.542	1.632	2.823	5.688	7.685	1	-0.0804654	-0.307335	0.0276988	0.029931	20	0	16	1	-1	0	1	0	0	0	0	0		57	56	1.25444	1.2873	8	7	41	94	22	45	56	1.79107	0	0	1	0	43	25	32.784	29.539	46.158
575	0.711	2.469	5.193	10.022	13.192	0.359	1.237	3.145	4.561	7.251	1	-0.0704799	-0.350222	0.0133591	0.0635801	20	0	15	1	0	0	0	0	0	0	0	1		55	50	1.29164	1.30044	6	6	44	91	22	40	48	0.176659	0	0	1	1	40	33	63.793	63.793	56.613
576	0.824	1.96	4.848	9.04	10.24	0.448	1.728	3.336	6.92	8.408	1	-0.144402	-0.245488	0.0416521	0.00811926	27	1	18	0	0	0	1	0	0	0	0	0		53	43	1.35658	1.33315	6	4	49	64	22	30	43	-2.35959	0	0	0	0	39	24	36.068	26.332	67.448
577	0.772	2.218	4.772	9.337	11.852	0.98	2.812	4.634	11.358	16.053	1	-0.105637	-0.0259927	0.0143583	0.058535	23	1	16	0	2	0	1	0	0	0	0	0		67	61	1.32644	1.32694	7	6	61	80	22	39	63	1.00885	0	0	1	0	39	17	16.936	29.539	24.742
578	0.76	1.488	3.512	8.136	10.648	0.936	1.536	3.208	7.592	11.288	1	-0.200684	-0.235371	0.0703153	0.0762836	25	0	18	0	1	0	1	0	0	0	0	0		51	42	1.38181	1.35109	8	5	50	83	22	38	33	-1.94457	0	0	0	0	47	41	34.421	74.888	112.745
579	0.664	2.856	7.472	14.312	19.6	0.528	1.752	4.44	7.176	13.624	1	0.0859023	-0.177034	0.0608698	0.089857	20	0	14	1	2	0	0	0	1	0	0	0		50	42	1.31888	1.33725	6	4	56	99	23	56	58	0.162509	0	0	1	1	43	31	39.392	92.289	37.725
580	0.768	2.256	4.536	9	11.368	0.64	1.832	2.912	4.616	7.52	1	-0.12263	-0.306917	0.00207552	0.0822633	38	0	14	0	2	0	1	0	0	0	0	0		52	48	1.38181	1.34095	7	5	44	83	23	39	39	-1.63184	0	0	1	0	45	30	42.755	29.539	32.784
581	1.11	2.588	5.185	11.303	17.025	0.545	2.697	7.485	16.252	30.314	1	-0.044695	0.113883	0.0559994	0.144643	64	1	20	0	0	0	1	0	0	0	0	0		52	37	1.35139	1.32523	7	7	44	69	23	33	30	-1.94499	0	0	0	0	32	16	29.539	53.087	47.875
582	0.571	2.064	3.907	7.855	10.57	0.521	2.014	3.367	8.278	8.99	1	-0.173223	-0.197697	0.0167156	0.042043	39	1	18	0	-1	0	0	1	0	0	0	0		43	29	1.37031	1.33976	7	7	50	82	23	36	47	-1.72447	0	0	0	0	34	17	27.93	34.421	24.742
583	0.612	2.251	5.263	11.771	16.419	0.702	2.601	6.159	13.261	17.322	1	-0.0326429	0.027377	0.0700685	0.0547629	20	0	12	1	0	0	0	0	1	0	0	0		63	55	1.3016	1.33315	9	8	46	101	23	45	54	1.5611	0	0	0	0	42	48	26.332	44.451	76.776
584	0.24	1.816	3.816	7.8	10	0.248	1.664	3.384	5.144	6.816	1	-0.191815	-0.299265	0.0177998	0.060361	19	0	13	1	-2	0	1	0	0	0	0	0		58	53	1.23872	1.27941	8	6	70	123	23	60	64	4.01732	0	0	1	0	45	17	37.725	41.068	42.755
585	0.344	2.312	3.952	9.808	10.832	0.832	2.12	3.128	7.704	8.208	1	-0.127258	-0.227159	0.0401828	0.0612076	24	0	17	1	-1	1	1	0	0	0	0	0		52	32	1.36601	1.34432	7	4	42	111	23	44	54	-0.977867	0	0	0	0	45	29	26.332	41.068	41.068
586	0.712	2.398	4.635	10.534	14.218	0.843	2.348	4.504	8.088	11.849	1	-0.07693	-0.115488	0.0402503	0.0316093	18	0	12	1	-1	0	1	0	0	0	0	0		55	42	1.31063	1.30044	6	7	57	86	23	42	53	0.519544	0	0	1	1	48	20	21.592	31.157	36.068
587	0.192	0.832	1.664	4.464	5.56	0.248	0.52	0.872	2.312	4.032	0	-0.494007	-0.738156	0.0731884	0.112362	40	0	15	0	-1	0	0	1	0	0	0	0		50	27	1.35139	1.34095	5	5	49	86	23	36	47	-2.07468	0	0	0	0	41	16	56.613	49.602	27.93
588	0.933	2.789	5.328	9.473	12.343	1.264	2.629	5.731	11.713	22.092	1	-0.0681288	-0.015217	0.0319903	0.100749	32	1	16	0	0	0	1	0	0	0	0	0		38	17	1.31888	1.30598	8	6	41	86	23	33	46	-1.65871	0	0	0	0	26	12	29.539	18.479	18.479
589	1.412	3.337	6.736	13.643	18.546	0.983	2.52	5.109	12.472	7.276	1	0.0529897	-0.072768	0.0210728	0.14207	19	1	13	1	1	0	1	0	0	0	0	0		64	57	1.32644	1.30329	9	8	43	86	23	50	64	2.05232	0	0	1	0	39	17	24.742	31.157	34.421
590	0.848	1.76	3.808	8.264	11.648	0.672	1.56	2.448	6	7.92	1	-0.179723	-0.292513	0.0520372	0.0519038	25	1	18	1	2	0	0	0	1	0	0	0		41	36	1.33341	1.31966	8	7	51	91	23	39	37	-0.863457	0	0	0	0	25	26	23.162	18.479	44.451
591	0.613	1.73	3.567	8.835	10.966	0.604	1.18	1.888	4.529	6.597	1	-0.180946	-0.414209	0.0568241	0.0604548	24	0	16	1	-1	0	1	0	0	0	0	0		58	53	1.3016	1.30329	6	4	49	89	23	41	45	-0.0318765	0	0	0	0	47	27	54.845	37.725	37.725
592	0.92	3.264	5.992	11.36	16.128	2.12	3.288	4.448	6.904	11.36	1	0.0154549	-0.12535	0.0284134	0.115251	25	0	19	1	-2	0	1	0	0	0	0	0		51	45	1.3016	1.30598	7	7	55	85	24	36	59	0.543134	0	0	0	0	50	31	49.602	49.602	24.742
593	0.341	1.301	3.04	7.058	9.008	0.472	1.512	2.467	4.483	7.873	1	-0.262889	-0.341776	0.0656984	0.0706034	43	1	13	1	0	0	0	1	0	0	0	0		39	28	1.35658	1.33853	7	4	59	58	24	30	32	-3.24905	0	0	0	0	38	13	54.845	58.392	63.793
594	0.512	1.808	5.528	11.336	16.144	0.216	1.864	3.136	4.896	13.464	1	-0.0301523	-0.244225	0.109313	0.143907	22	0	15	1	2	0	0	0	1	0	0	0		42	43	1.29164	1.31966	5	7	57	82	24	53	55	0.251976	0	0	1	1	34	25	24.742	37.725	32.784
595	0.63	1.709	3.654	7.755	12.203	0.738	2.135	3.885	8.878	9.806	0	-0.202491	-0.166161	0.0672467	0.0282612	19	1	12	1	1	0	0	0	1	0	0	0		56	50	1.32644	1.33976	7	4	44	107	24	46	44	-0.251162	0	0	1	0	32	29	42.755	34.421	37.725
596	0.552	2.176	4.768	8.936	12.64	0.48	1.856	3.064	5.72	10.944	1	-0.113927	-0.250203	0.0292563	0.0836547	21	1	15	1	0	0	1	0	0	0	0	0		63	52	1.29164	1.33976	8	3	34	86	24	44	40	-0.657022	0	0	1	0	34	25	32.784	31.157	31.157
597	1.344	3.24	5.472	10.072	12.816	0.688	2.616	3.952	5.2	8.864	1	-0.054172	-0.204898	0.0499151	0.125522	34	1	16	0	1	0	1	0	0	0	0	0		52	43	1.32644	1.33457	8	5	44	65	24	36	52	-1.18776	0	0	0	0	40	14	18.479	36.068	36.068
598	1.163	2.805	5.509	11.007	14.163	0.08	2.293	5.052	9.808	15.264	1	-0.0331334	-0.0811443	0.00616045	0.0532732	19	1	13	1	2	0	0	0	0	0	0	1		61	53	1.35139	1.32858	9	7	39	83	24	44	47	0.245456	0	0	0	0	25	18	36.068	32.784	31.157
599	0.501	1.815	4.042	10.623	14.576	0.14	0.953	1.425	4.204	7.143	1	-0.112245	-0.476773	0.0969883	0.124574	33	0	18	0	1	0	1	0	0	0	0	0		52	46	1.3016	1.32523	7	4	45	90	24	43	43	-0.592192	0	0	1	0	14	35	100.326	51.339	53.087
600	0.963	3.029	6.072	8.217	15.507	0.998	3.126	7.233	2.689	16.502	1	0.00467927	0.0296565	0.0863234	0.349187	18	1	13	1	1	0	0	0	0	1	0	0		70	62	1.3016	1.2873	9	8	39	105	24	50	58	2.96135	0	0	1	0	30	30	51.339	32.784	65.615
601	1.096	2.704	5.736	10.888	14.168	0.864	2.24	4.68	9.496	10.568	1	-0.0335079	-0.117389	0.0126573	0.0226772	22	0	15	1	-1	0	0	0	1	0	0	0		41	39	1.25444	1.29426	7	5	37	114	24	45	50	0.433277	0	0	0	0	31	23	56.613	56.613	53.087
602	0.67	2.032	4.004	8.699	9.539	0.641	2.152	3.134	6.588	9.351	1	-0.172427	-0.23283	0.0234991	0.0616459	41	0	18	0	1	0	1	0	0	0	0	0		57	44	1.35658	1.31552	8	4	57	104	25	51	58	0.901234	0	0	1	0	38	17	60.182	21.592	42.755
603	1.304	4.152	8.552	17.44	19.08	1.808	3.72	8.2	18.304	23.96	1	0.147526	0.159514	0.0255305	0.0493565	41	0	19	0	-1	0	1	0	0	0	0	0		55	43	1.29164	1.33853	8	7	58	102	25	37	46	0.479923	0	0	1	0	42	18	58.392	44.451	37.725
604	0.728	2.464	6.39	15.997	19.125	0.743	2.262	4.533	10.282	13.28	1	0.0664299	-0.0944346	0.0954992	0.0363777	25	0	18	1	0	0	1	0	0	0	0	0		66	54	1.35139	1.33168	8	6	42	93	25	42	56	0.584801	0	0	1	0	29	21	34.421	37.725	27.93
605	0.189	1.071	2.315	5.891	9.227	0.153	0.718	1.917	4.319	7.238	0	-0.361296	-0.469664	0.107117	0.126104	32	0	17	0	0	0	1	0	0	0	0	0		49	36	1.36601	1.34323	5	4	31	73	25	32	46	-2.9814	0	0	0	0	45	32	27.93	46.158	23.162
606	0.22	0.908	2.543	5.752	7.65	0.132	1.071	2.159	5.456	6.953	0	-0.346084	-0.393103	0.101096	0.0621766	18	0	12	1	0	0	0	1	0	0	0	0		59	56	1.32644	1.34095	7	6	52	92	25	35	37	-0.370824	0	0	1	0	29	22	49.602	102.365	56.613
607	0.079	1.577	6.833	15.599	17.921	0.119	0.169	0.188	0.119	0.179	0	0.0668656	-1.71362	0.182472	0.355923	55	0	18	0	3	0	1	0	0	0	0	0		47	34	1.34582	1.32858	6	5	51	87	25	36	42	-1.57126	0	1	0	0	26	50	46.158	51.339	53.087
608	0.216	1.744	2.888	7.856	9.208	0.12	1.168	2.752	5.928	4.624	1	-0.22375	-0.374091	0.0575343	0.0907387	19	0	12	1	1	0	1	0	0	0	0	0		72	63	1.3016	1.29744	6	6	52	119	26	56	54	2.8832	0	0	1	0	29	43	71.146	49.602	69.291
609	0.768	2.024	4.256	7.472	10.64	0.736	2.096	4.448	6.4	10.84	1	-0.16003	-0.148396	0.0267183	0.0662158	21	0	14	1	2	0	1	0	0	0	0	0		49	36	1.28061	1.32345	8	5	53	112	26	50	87	1.96754	0	0	1	0	41	33	36.068	21.592	41.068
610	0.944	2.752	5.856	11.856	15.152	1.024	2.184	3.88	5.92	9.168	1	-0.00789662	-0.201568	0.0179322	0.0707378	43	1	20	0	1	0	1	0	0	0	0	0		57	50	1.37031	1.34537	7	6	37	81	26	40	53	-0.811845	0	0	0	0	44	27	34.421	47.875	20.031
611	1.143	2.407	6.129	12.441	14.949	0.762	3.201	7.596	12.614	15.816	0	0.00387963	0.0255849	0.0522097	0.0391768	18	1	12	1	1	0	0	0	1	0	0	0		70	64	1.31063	1.29089	9	6	56	105	26	44	66	3.08368	0	0	1	0	43	40	47.875	61.982	78.675
612	1.07	2.317	4.288	9.171	11.65	0.812	1.704	3.041	5.129	7.478	1	-0.11448	-0.29872	0.0167473	0.0507503	31	1	19	0	0	0	0	1	0	0	0	0		59	44	1.36601	1.33853	8	7	41	113	26	41	47	0.205636	0	0	0	0	21	18	58.392	47.875	49.602
613	0.68	1.792	3.128	7.432	9.08	0.6	1.608	3.56	5.088	6.888	1	-0.220894	-0.304417	0.0337606	0.0656409	57	0	18	0	-2	0	1	0	0	0	0	0		60	53	1.34582	1.29744	9	6	57	89	26	43	45	1.12495	0	0	1	1	49	19	37.725	42.755	29.539
614	0.688	2.152	4.968	10.024	12.056	0.536	2.536	4.192	7.376	12.952	1	-0.0884288	-0.114351	0.0304936	0.0703722	35	0	16	0	-1	0	1	0	0	0	0	0		64	54	1.31063	1.30855	9	8	41	96	26	46	65	2.19226	0	0	1	0	18	27	24.742	37.725	36.068
615	1.48	3.072	5.712	11.32	14.232	1.4	2.944	5	8.192	11.656	1	-0.0220942	-0.0943615	0.0168173	0.0656642	48	1	18	0	-1	0	1	0	0	0	0	0		59	51	1.37818	1.33725	5	6	35	72	26	28	52	-1.72321	0	0	1	1	33	19	21.592	13.877	18.479
616	0.864	2.424	5.4	11.48	14.64	0.88	2.24	5.176	7.32	10.584	1	-0.0324984	-0.139157	0.0368803	0.0622601	30	1	16	0	1	0	1	0	0	0	0	0		60	50	1.32644	1.27037	7	6	45	90	26	59	64	2.19498	0	0	0	0	49	28	31.157	24.742	32.784
617	0.368	1.352	3.208	5.942	9.011	0.109	0.802	2.418	2.94	4.243	1	-0.288583	-0.560683	0.0528199	0.0948918	32	0	20	0	-2	0	0	0	0	1	0	0		55	58	1.33341	1.33853	6	3	49	85	26	35	45	-1.08129	0	0	0	0	45	25	32.784	27.93	44.451
618	0.45	1.631	3.333	7.306	9.078	0.45	1.111	1.802	4.625	6.637	1	-0.236709	-0.422738	0.0252488	0.0696413	18	0	12	1	0	0	1	0	0	0	0	0		71	61	1.28061	1.27037	7	8	62	111	27	56	75	4.65341	0	0	1	1	51	14	46.158	32.784	36.068
619	0.672	2.032	4.736	9.04	11.744	0.88	2.192	3.944	9.984	11.288	1	-0.114644	-0.129877	0.0305676	0.0421104	23	0	16	0	-1	0	1	0	0	0	0	0		43	36	1.29164	1.31552	8	5	40	95	27	40	60	-0.0426727	0	0	1	0	31	30	27.93	32.784	27.93
620	0.904	2.072	4.28	8.384	10.448	0.712	1.816	3.304	8.04	9.28	0	-0.156394	-0.213274	0.0059546	0.035041	42	0	16	0	0	0	1	0	0	0	0	0		54	41	1.35139	1.29744	9	4	42	101	27	44	54	0.469132	0	0	0	0	44	19	54.845	42.755	37.725
621	0.776	2.613	5.197	11.081	13.943	0.647	2.638	4.598	7.323	12.174	0	-0.0472921	-0.10312	0.0162505	0.0681224	25	1	16	1	-1	0	0	0	1	0	0	0		62	55	1.25444	1.30855	7	6	44	104	27	49	53	1.87548	0	0	0	0	22	31	29.539	27.93	26.332
622	0.552	1.785	3.35	5.837	7.084	0.069	1.324	2.859	3.621	5.517	1	-0.283049	-0.394811	0.0478919	0.0885261	30	0	16	0	1	0	0	0	0	0	0	1		50	34	1.40267	1.33168	9	5	44	86	27	28	47	-1.64388	0	0	1	0	36	29	73.011	112.745	92.289
623	1.52	4.832	8.72	13.192	27.224	0.944	2.224	4.456	9.376	15.192	0	0.184685	-0.118185	0.0929216	0.0646922	20	0	14	1	-2	0	1	0	0	0	0	0		56	52	1.31063	1.32858	6	6	56	93	27	44	69	1.12515	0	0	1	0	45	40	58.392	51.339	29.539
624	0.552	1.32	3.544	8.744	11.512	0.584	1.672	2.832	5.496	10.528	1	-0.183064	-0.289971	0.109726	0.0850177	32	0	20	0	0	0	1	0	0	0	0	0		50	45	1.34582	1.33315	8	7	29	99	27	42	38	-0.629937	0	0	1	0	28	25	32.784	32.784	36.068
625	0.747	2.678	5.485	11.065	14.224	0.623	2.599	4.968	9.704	11.69	1	-0.0371022	-0.0871001	0.0108343	0.0192539	21	0	15	1	3	0	1	0	0	0	0	0		51	40	1.31063	1.29426	8	5	45	99	27	60	58	1.45784	0	0	0	0	30	47	34.421	44.451	61.982
626	0.544	1.512	3.264	7.392	10.776	0.352	1.424	2.328	5.352	7.288	1	-0.23741	-0.337138	0.0672995	0.0438618	26	0	17	1	-1	0	1	0	0	0	0	0		66	57	1.28061	1.29426	8	5	52	104	28	52	61	2.71018	0	0	0	0	30	32	26.332	23.162	34.421
627	0.144	1.696	3.504	8.376	10.264	0.44	1.344	2.776	5.176	6.76	1	-0.199181	-0.347433	0.0467827	0.0125627	20	0	14	1	-2	0	1	0	0	0	0	0		51	45	1.25444	1.30598	8	3	42	99	28	60	61	1.49353	0	0	0	0	41	37	23.162	26.332	24.742
628	0.712	1.92	3.832	7.424	9.424	0.6	2.32	3.784	6.76	9.936	1	-0.198291	-0.18954	0.00688389	0.0570884	49	0	18	0	0	0	1	0	0	0	0	0		59	44	1.31063	1.30329	7	5	53	107	28	41	54	1.07383	0	0	1	0	31	31	42.755	31.157	32.784
629	0.488	1.744	4.056	8.832	11.784	0.48	1.592	3.624	6.04	8.128	1	-0.151588	-0.270643	0.0565069	0.0332772	23	1	15	1	1	0	0	0	0	0	0	1		38	18	1.32644	1.31098	9	5	34	87	28	43	42	-1.38939	0	0	1	0	42	20	16.936	21.592	34.421
630	0.456	1.84	3.4	7.824	9.208	0.104	1.4	2.232	4.512	5.088	1	-0.212115	-0.427135	0.0249832	0.058682	24	0	16	1	2	0	0	0	0	0	0	1		48	42	1.33341	1.33315	9	6	60	108	29	51	60	1.39662	0	0	1	0	42	33	39.392	41.068	46.158
631	1.056	2.992	7.832	15.568	20.928	0.68	2.224	4.016	8.832	15.456	0	0.114387	-0.131554	0.0644223	0.0819473	18	1	14	1	1	1	0	1	0	0	0	0		35	32	1.36601	1.3502	8	6	68	76	29	26	53	-1.6178	0	0	1	0	48	32	32.784	36.068	42.755
632	0.892	2.475	5.401	11.955	15.133	0.822	1.804	3.598	9.191	9.332	1	-0.0236544	-0.213501	0.0410289	0.0507945	20	0	14	1	1	0	1	0	0	0	0	0		60	50	1.25444	1.29426	7	6	62	100	29	51	54	2.47114	0	0	1	1	53	27	34.421	39.392	51.339
633	0.871	2.029	4.97	10.187	12.426	0.881	2.755	3.644	9.621	10.396	1	-0.0817774	-0.127593	0.0460786	0.0777283	23	1	16	0	1	0	0	0	0	0	0	1		57	46	1.35658	1.33168	5	5	48	64	29	33	45	-1.58594	0	0	1	0	41	14	36.068	49.602	36.068
634	0.448	1.272	2.792	10.977	13.544	0.128	0.816	1.6	4.92	7.288	0	-0.18829	-0.476324	0.180277	0.130235	45	0	17	0	-1	0	1	0	0	0	0	0		59	46	1.33985	1.33593	7	4	59	88	30	42	44	-0.16304	0	0	0	0	38	41	29.539	37.725	44.451
635	0.568	2.448	4.368	8.8	12.2	0.504	1.136	2.544	5.904	5.864	1	-0.112215	-0.390266	0.0273241	0.0507625	25	0	18	1	1	0	1	0	0	0	0	0		61	54	1.33341	1.31552	8	6	57	107	31	48	56	2.01274	0	0	1	0	40	38	41.068	73.011	58.392
636	0.856	2.424	4.608	9.008	11.456	0.48	0.944	2.112	5.16	11.4	1	-0.115849	-0.409994	0.0137447	0.170269	22	0	16	0	1	0	0	0	1	0	0	0		46	34	1.31063	1.31966	8	5	54	108	31	40	42	0.0927014	0	0	1	0	49	15	44.451	46.158	39.392
637	0.682	2.206	5.335	10.981	14.601	0.511	1.835	4.383	7.422	11.304	1	-0.0447781	-0.17252	0.0525073	0.0473909	20	1	15	1	3	0	1	0	0	0	0	0		47	34	1.29164	1.32345	8	3	54	100	31	45	40	-0.204136	0	0	0	0	30	41	37.725	42.755	36.068
638	1.111	2.426	5.425	11.375	14.523	0.914	2.45	5.019	10.998	14.42	0	-0.0334907	-0.0577008	0.0348982	0.0332753	30	0	18	0	0	0	1	0	0	0	0	0		55	46	1.26829	1.29744	9	7	54	104	31	45	58	2.45454	0	0	0	0	28	18	20.031	36.068	53.087
639	0.621	2.984	5.915	10.387	12.334	1.223	2.571	4.807	11.059	14.35	1	-0.0344438	-0.0512423	0.0412206	0.034194	19	0	14	1	1	0	1	0	0	0	0	0		69	63	1.31888	1.29089	9	7	37	103	32	49	80	3.58553	0	0	1	0	47	22	34.421	39.392	23.162
640	0.944	2.72	5.512	10.176	13.544	1.056	2.544	4.792	10.096	14.008	1	-0.0434483	-0.073318	0.0155124	0.028316	23	1	16	0	0	0	1	0	0	0	0	0		57	42	1.31063	1.31098	5	8	63	97	32	53	60	1.94931	0	0	0	0	44	31	23.162	23.162	24.742
641	0.654	1.755	4.244	8.677	10.136	0.466	0.803	2.251	3.957	5.117	1	-0.1603	-0.474446	0.0413751	0.0618228	19	0	13	1	3	0	1	0	0	0	0	0		67	59	1.26829	1.32159	8	7	67	99	32	50	59	3.1556	0	0	0	0	55	18	46.158	31.157	82.507
642	1.032	2.552	5.88	13.024	15.136	1.088	2.96	5.928	11.32	18.528	1	-0.00242703	-0.0055363	0.0443476	0.052769	20	1	14	1	0	0	1	0	0	0	0	0		59	58	1.31063	1.32694	9	4	30	91	32	46	53	0.705913	0	0	0	0	38	16	46.158	36.068	65.615
643	0.865	3.354	6.212	10.191	16.492	0.837	2.43	4.476	8.974	10.942	0	0.0281311	-0.126728	0.0548372	0.0199194	18	0	12	1	1	0	0	1	0	0	0	0		61	57	1.36145	1.32694	9	6	51	79	32	45	46	0.778509	0	0	1	0	35	39	39.392	42.755	78.675
644	1.101	3.503	8.041	12.228	16.029	0.95	2.491	4.776	7.464	10.106	1	0.048067	-0.135299	0.0522943	0.0593295	19	1	12	1	0	0	1	0	0	0	0	0		64	55	1.22068	1.30855	9	8	52	81	33	46	52	2.72687	0	0	1	0	49	20	46.158	67.448	74.888
645	1.36	2.552	4.792	8.536	11.344	1.496	3.2	5.152	9.52	11.592	1	-0.10948	-0.0833598	0.033158	0.0635081	19	1	12	1	3	0	1	0	0	0	0	0		60	56	1.29164	1.29089	9	7	60	84	33	44	64	2.80745	0	0	0	0	46	30	34.421	26.332	46.158
646	0.73	1.614	3.653	8.259	11.22	0.366	1.188	1.911	3.021	4.228	1	-0.188878	-0.523423	0.0625469	0.0842146	19	0	15	1	1	0	1	0	0	0	0	0		72	67	1.25444	1.29744	9	8	40	111	34	47	61	3.97372	0	0	0	0	47	26	29.539	29.539	16.936
647	0.984	2.92	6.136	11.08	15.576	1.088	2.968	5.712	13.8	18.576	1	-0.00100215	0.0280202	0.0230763	0.0539102	25	1	16	0	-2	0	0	0	0	0	0	1		58	52	1.25444	1.33593	6	6	56	74	36	41	46	0.684411	0	0	0	0	58	29	31.157	26.332	29.539
[truncated: 3 more columns]

## Sheet: key
column	meaning
SubjectID
Counting 1s	time produced for this counting condition
Counting 3s	time produced for this counting condition
Counting 6s	time produced for this counting condition
Counting 12s	time produced for this counting condition
Counting 15s	time produced for this counting condition
Timing 1s	time produced for this timing condition
Timing 3s	time produced for this timing condition
Timing 6s	time produced for this timing condition
Timing 12s	time produced for this timing condition
Timing 15s	time produced for this timing condition
Able to resist counting during timing portion?	1 if they reported not counting during the timing portion; those with 0 are excluded from timing analysis
Counting	median log-transformed ratio of time produced to time requested for counting trials 3-15
Timing	median log-transformed ratio of time produced to time requested for timing trials 3-15
Counting: Standard Deviation	individual SD log(ratio of produced time to target time) for counting trials 3-15
Timing: Standard Deviation	individual SD log(ratio of produced time to target time) for timing trials 3-15
Age
Sex	1 if male 0 if female
Years of education	maximum of 20 for PhD or MD
Current student	1 if current student 0 if not student
CIRENS	CIRENS score
ADHD	1 if reports ADHD 0 if not
European	1 if reports this ancestry 0 if not
African	1 if reports this ancestry 0 if not
East Asian	1 if reports this ancestry 0 if not
South Asian	1 if reports this ancestry 0 if not
Hispanic	1 if reports this ancestry 0 if not
Other ethnicities	1 if reports this ancestry 0 if not
BDI Score
Immediate Total Score	score from cognitive battery
Delayed Total Score	score from cognitive battery
Trails A (box cox transformation)	score from cognitive battery
Trails B (box cox transformation)	score from cognitive battery
Span Forward	score from cognitive battery
Span Backward	score from cognitive battery
COWA	score from cognitive battery
Digit Symbol	score from cognitive battery
Animals	score from cognitive battery
Symbol Search	score from cognitive battery
Stroop	score from cognitive battery
Intelligence, PC1	first principal component of the previous 11 columns
Exclude counting?	1 if should exclude from counting analysis 0 if not
Exclude Timing?	1 if should exclude from timing analysis 0 if not
Formal musical training	1 yes 0 no
Musical training before the age of 6?	1 yes 0 no
Extraversion	score on EPQ-BV
Neuroticism	score on EPQ-BV
Duration Discrim 1	score on first duration discrimination trial
Duration Discrim 2	score on second duration discrimination trial
Duration Discrim 3	score on third duration discrimination trial
Duration Discrimination	median duration discrimination
Duration: Standard Deviation	SD duration discrimination
Duration:Exclude	1 if should exclude from duration analysis 0 if not

## Sheet: Repeat data
Subject	Number of days between sessions	Counting Session 1	Timing Session 1	Counting Session 2	Timing Session 2	Duration Discrimination Session 1	Duration Discrimination Session 2	Exclude from duration discrimination	Exclude from counting	Exclude from timing
295	85	-0.00798485	0.0104361	-0.0432618	0.0355773	23.162	18.479	0	0	0
423	105	-0.0556437	-0.0871022	0.073222	-0.0493778	24.742	18.479	0	0	0
627	98	-0.199181	-0.347433	-0.210401	-0.240572	24.742	21.592	0	0	0
392	107	0.109565	0.0957934	0.00739548	-0.0390942	34.421	27.93	0	0	0
614	83	-0.0884288	-0.114351	-0.144648	-0.170255	36.068	27.93	0	0	0
242	70	0.115653	-0.101238	0.17601	-0.0776236	31.157	27.93	0	0	0
626	27	-0.23741	-0.337138	-0.218846	-0.318985	26.332	29.539	0	0	0
624	84	-0.183064	-0.289971	-0.0829901	-0.27644	32.784	29.539	0	0	0
308	79	-0.0460502	-0.0312694	-0.0430793	-0.0173822	39.392	29.539	0	0	0
610	76	-0.00789662	-0.201568	0.0103086	-0.113005	34.421	31.157	0	0	0
92	85	0.0335265	-0.239031	0.047653	-0.309625	34.421	31.157	0	0	0
549	63	0.00703091	-0.0584988	0.00585945	0.0399447	27.93	32.784	0	0	0
647	90	-0.00100215	0.0280202	0.0523818	-0.0111923	29.539	34.421	0	0	0
356	100	-0.0211691	-0.0346742	-0.0126014	-0.0275454	46.158	36.068	0	0	0
211	73	0.0262122	0.00904346	-0.020513	0.0444417	34.421	36.068	0	0	0
29	73	-0.292837	-0.429201	-0.335512	-0.225859	36.068	37.725	0	1	0
620	28	-0.156394	-0.213274	-0.146916	-0.300144	42.755	37.725	0	0	0
594	16	-0.0301523	-0.244225	-0.0864642	-0.239061	32.784	39.392	0	0	0
613	126	-0.220894	-0.304417	-0.314582	-0.468101	37.725	41.068	0	0	0
548	76	-0.242546	-0.42586	-0.548418	-0.373166	39.392	41.068	0	0	0
363	109	-0.0957725	-0.351362	-0.134811	-0.412363	34.421	41.068	0	0	0
570	125	-0.184963	-0.235226	0.0581	-0.0264105	41.068	41.068	0	0	0
552	28	-0.138445	-0.293126	-0.218403	-0.415493	32.514	42.755	0	0	0
96	80	-0.0378979	-0.101075	-0.0521149	-0.0552518	54.845	42.755	0	0	0
602	132	-0.172427	-0.23283	-0.209068	-0.359953	42.755	44.451	0	0	0
417	65	-0.0858891	-0.0862669	-0.151901	-0.0761545	73.011	44.451	0	0	0
542	21	-0.336635	-0.668244	-0.287677	-0.609079	58.392	46.158	0	0	0
567	28	-0.252305	-0.426688	-0.157807	-0.239995	39.392	46.158	0	0	0
536	91	-0.825124	-0.77928	-0.841529	-0.941273	56.613	47.875	0	1	0
554	98	-0.0467236	-0.403849	0.054401	-0.173129	37.725	47.875	0	0	0
550	56	-0.198709	-1.67609	-0.212721	-0.286948	63.793	49.602	0	0	1
634	70	-0.18829	-0.476324	-0.376688	-0.502514	37.725	51.339	0	0	0
628	76	-0.198291	-0.18954	-0.0440681	-0.154911	32.784	51.339	0	0	0
631	104	0.114387	-0.131554	-0.0137511	-0.269536	36.068	51.339	0	0	0
534	69	-0.00506115	-0.0800492	-0.0899874	-0.158278	61.982	56.613	0	0	0
12	47	-0.0142892	-0.139656	-0.168067	-0.138439	47.875	60.182	1	0	0
597	76	-0.054172	-0.204898	-0.0472671	-0.0787418	36.068	63.793	0	0	0
7	91	-0.0756135	-0.157523	0.0240369	-0.00046425	46.158	63.793	0	0	0
366	65	-0.191762	-0.330228	-0.158123	-0.310575	84.44	65.615	0	0	0
556	57	-0.0652976	-0.459073	-0.317082	-0.359693	80.585	71.146	0	0	0
138	56	-0.212764	-0.0780308	-0.163269	-0.135604	108.556	74.888	1	0	0
599	90	-0.112245	-0.476773	0.000559744	-0.193689	53.087	76.776	0	0	0
573	58	-0.0201703	-0.230874	-0.390651	-0.64046	60.182	76.776	0	0	0
530	51	-0.172018	-0.138985	-0.215539	-0.328644	67.448	84.44	0	0	0
538	63	-0.434211	-0.308815	-0.598588	-0.435502	104.417	207.868	1	0	0
353	266	-0.138199	-0.088312	-0.230754	-0.193555	34.421	34.421	0	0	0
