# Supplementary material for: Analysis of Genetic and Non-Genetic Factors Influencing Timing and Time Perception
Source: PLoS One. 2015 Dec 7;10(12):e0143873. doi: 10.1371/journal.pone.0143873 (PMC4671567; doi:10.1371/journal.pone.0143873)
Supplement: S2 File — Results from the gene-based collapsing analyses included in this study. (XLSX) [file pone.0143873.s002.xlsx]

## Sheet: ccounting_allvar
gene	p-value	beta	fraction of samples with a qualifying variant in this gene
'EYS'	5.56784e-06	0.214123	0.0342466
'AGER'	1.11832e-05	0.177091	0.0479452
'BACH1'	3.60716e-05	0.307233	0.0136986
'EXPH5'	0.000195856	-0.164301	0.0410959
'SPEG'	0.000358094	-0.268454	0.0136986
'C20ORF141'	0.000358094	-0.268454	0.0136986
'GCSAML'	0.000466559	-0.215893	0.0205479
'SGK223'	0.000899076	-0.203664	0.0205479
'PLCB3'	0.00133273	0.238994	0.0136986
'NUDT7'	0.00143427	-0.237066	0.0136986
'DNAJB9'	0.00143427	-0.237066	0.0136986
'CTD-2619J13.19'	0.00143427	-0.237066	0.0136986
'POGK'	0.00144376	-0.239053	0.0136986
'ANKDD1A'	0.00144376	-0.239053	0.0136986
'CCDC30'	0.00151757	-0.195618	0.0205479
'DGKG'	0.00153344	-0.235766	0.0136986
'ELF2'	0.00154708	0.114358	0.0616438
'PRDM11'	0.00160534	-0.235076	0.0136986
'OR51D1'	0.00176758	0.236211	0.0136986
'OR5B3'	0.00179678	-0.168055	0.0273973
'DARS'	0.001873	-0.171117	0.0273973
'PROP1'	0.00213705	0.164372	0.0273973
'TONSL'	0.00242577	-0.227353	0.0136986
'SERPINA3'	0.00254884	-0.185442	0.0205479
'C14ORF166B'	0.0026057	0.18455	0.0205479
'FAM129C'	0.00309447	0.158929	0.0273973
'F5'	0.0031359	0.121921	0.0479452
'CCDC24'	0.00330409	-0.221782	0.0136986
'CIB4'	0.0035518	0.139784	0.0342466
'SHROOM2'	0.00362669	-0.107918	0.0616438
'PSMD13'	0.00366012	0.140433	0.0342466
'RHBDD3'	0.00371074	0.216922	0.0136986
'WWC3'	0.00382471	0.138167	0.0342466
'CAMKK2'	0.00390811	0.138794	0.0342466
'CD34'	0.00396828	-0.216082	0.0136986
'TRIO'	0.00422134	0.156139	0.0273973
'ZNF211'	0.00431166	-0.1746	0.0205479
'PHKA1'	0.00461255	-0.213108	0.0136986
'SMARCD1'	0.00461255	-0.213108	0.0136986
'MYO18B'	0.00499976	-0.103679	0.0616438
'B3GALT4'	0.00513375	-0.135722	0.0342466
'DUOX1'	0.00547397	-0.17027	0.0205479
'FREM2'	0.00569859	-0.211704	0.0136986
'PELP1'	0.00580655	0.173521	0.0205479
'ZNF624'	0.00588364	0.1693	0.0205479
'PPFIBP2'	0.0059528	-0.175413	0.0205479
'PAFAH1B2'	0.0062196	0.131006	0.0342466
'SMTN'	0.006612	-0.150717	0.0273973
'OR9A2'	0.0067459	0.166505	0.0205479
'NPC1'	0.00684283	-0.168597	0.0205479
'TRPV4'	0.00685642	-0.173268	0.0205479
'TTC24'	0.00691109	0.131342	0.0342466
'DCTN4'	0.0069219	0.203669	0.0136986
'ZNF845'	0.00722748	0.209878	0.0136986
'PTGR1'	0.00726736	0.200557	0.0136986
'SPATA3'	0.00731514	-0.20258	0.0136986
'MUC2'	0.00734405	0.0967884	0.0684932
'STON2'	0.00737577	0.143459	0.0273973
'VPS72'	0.00747549	-0.200927	0.0136986
'LRRC15'	0.00747549	-0.200927	0.0136986
'RP11-503L19.1'	0.00750631	0.20672	0.0136986
'BRF2'	0.00753835	0.19964	0.0136986
'PIK3R4'	0.00786911	0.198995	0.0136986
'RNASET2'	0.0080129	-0.198689	0.0136986
'NLRP12'	0.00804534	0.142137	0.0273973
'PAXIP1'	0.00817791	0.143406	0.0273973
'MYCBP2'	0.00834642	-0.162304	0.0205479
'DEFB132'	0.00854994	0.140202	0.0273973
'AKAP3'	0.00893822	-0.128949	0.0342466
'MBOAT1'	0.00911943	0.195346	0.0136986
'GRIP1'	0.0092597	-0.10635	0.0479452
'TBC1D22B'	0.00926428	0.160282	0.0205479
'TBL3'	0.00993706	0.114334	0.0410959
'LBP'	0.00994131	-0.0990366	0.0547945
'FCRL1'	0.0101079	0.157595	0.0205479
'CLASP2'	0.0102086	0.158326	0.0205479
'CASP8AP2'	0.0102498	0.157612	0.0205479
'SNX13'	0.0103349	-0.160539	0.0205479
'NCOR2'	0.0107718	-0.122419	0.0342466
'NR2C1'	0.0108119	0.190635	0.0136986
'MAPK15'	0.0108637	0.156361	0.0205479
'ASPH'	0.0109598	-0.137546	0.0273973
'GOLGA5'	0.0113835	-0.191279	0.0136986
'C16ORF96'	0.0117116	-0.0915073	0.0616438
'GSAP'	0.0118536	-0.191198	0.0136986
'CRB2'	0.0118585	-0.1063	0.0479452
'ACTN3'	0.0119991	-0.134732	0.0273973
'TRMT13'	0.0120451	0.136634	0.0273973
'GRB7'	0.0123171	0.187349	0.0136986
'CCDC73'	0.0124859	0.120295	0.0342466
'LRRC6'	0.0127528	0.153509	0.0205479
'MS4A2'	0.0128854	-0.189378	0.0136986
'ZNF217'	0.0130791	-0.132324	0.0273973
'C8ORF48'	0.0131611	0.132237	0.0273973
'TMF1'	0.0133049	-0.112369	0.0410959
'C1ORF222'	0.0134611	-0.108536	0.0410959
'CCDC88C'	0.0135681	-0.0701423	0.109589
'HEATR4'	0.0136891	0.185372	0.0136986
'MT-TQ'	0.0137038	0.186091	0.0136986
'KIF16B'	0.013705	-0.091381	0.0616438
'CNOT10'	0.0137616	-0.152114	0.0205479
'ARHGAP26'	0.0138016	0.185176	0.0136986
'SLC25A45'	0.0138345	0.134227	0.0273973
'TBX5'	0.0138459	0.189645	0.0136986
'OR10R2'	0.0140331	0.136476	0.0273973
'SPERT'	0.0144019	-0.189518	0.0136986
'ERVV-1'	0.0144019	-0.189518	0.0136986
'DDX49'	0.0144837	-0.0893648	0.0616438
'OTOGL'	0.0146858	0.0889399	0.0616438
'METTL25'	0.0147331	0.185073	0.0136986
'ATG2A'	0.0147841	-0.107162	0.0410959
'KRT25'	0.0148095	-0.131322	0.0273973
'SYCE2'	0.0149222	0.184249	0.0136986
'METTL22'	0.0149222	0.184249	0.0136986
'IFNAR1'	0.0149222	0.184249	0.0136986
'NLRP11'	0.0151895	0.149229	0.0205479
'GSTM5'	0.0152703	0.182753	0.0136986
'SLC2A10'	0.0152743	-0.182033	0.0136986
'GADD45GIP1'	0.0154102	0.150846	0.0205479
'CNR2'	0.0156434	0.149169	0.0205479
'ADAMTS20'	0.0158136	0.148418	0.0205479
'WDR90'	0.0158694	-0.0936307	0.0547945
'CDH16'	0.0163243	0.10527	0.0410959
'SLC37A4'	0.0163332	0.147843	0.0205479
'DAGLB'	0.0167987	0.179918	0.0136986
'GNAS'	0.0168365	0.147101	0.0205479
'TMPRSS6'	0.0171394	-0.116158	0.0342466
'KCNU1'	0.0174277	0.100544	0.0479452
'DHRS7C'	0.0174423	0.17794	0.0136986
'C8ORF47'	0.0175063	-0.147647	0.0205479
'TRMT44'	0.0175638	-0.181409	0.0136986
'CDK6'	0.0176377	0.178244	0.0136986
'ADCY1'	0.0176424	-0.10477	0.0410959
'ZBP1'	0.0178887	-0.104527	0.0410959
'ECD'	0.0182556	-0.146363	0.0205479
'C19ORF60'	0.0184394	0.17702	0.0136986
'SCYL2'	0.0184819	0.145089	0.0205479
'ADH7'	0.0184883	-0.178204	0.0136986
'TEX26'	0.0186589	0.113126	0.0342466
'ARHGEF11'	0.0186653	0.179668	0.0136986
'ACVR1C'	0.0189077	0.144375	0.0205479
'ITGAD'	0.0189464	0.179208	0.0136986
'TTF2'	0.0190524	0.103172	0.0410959
'KCNK10'	0.0191916	-0.127026	0.0273973
'DNASE2'	0.019269	0.175718	0.0136986
'RAG2'	0.0196034	0.125526	0.0273973
'C1QTNF6'	0.0196093	-0.176662	0.0136986
'ZNF276'	0.0202804	-0.0957176	0.0479452
'SEC24D'	0.0204779	-0.125687	0.0273973
'ZNF225'	0.0205257	0.184959	0.0136986
'DNASE2B'	0.0207862	0.174645	0.0136986
'DMGDH'	0.020971	-0.145948	0.0205479
'TEX13A'	0.0212883	0.142084	0.0205479
'PTPRR'	0.0216392	-0.147622	0.0205479
'GRAMD1B'	0.0218363	-0.141963	0.0205479
'TUBGCP2'	0.0220477	-0.173295	0.0136986
'SYT8'	0.0220984	-0.12283	0.0273973
'ENOX1'	0.022505	-0.10985	0.0342466
'NSDHL'	0.0227046	-0.125094	0.0273973
'ZNF610'	0.0229441	-0.141114	0.0205479
'MYBPC3'	0.0230315	0.170639	0.0136986
'ANKS1A'	0.0231672	0.172277	0.0136986
'CARD11'	0.0231876	0.171985	0.0136986
'EPHB6'	0.0231876	0.171985	0.0136986
'HNRNPA1P2'	0.0233516	0.170963	0.0136986
'C16ORF89'	0.0234425	-0.140553	0.0205479
'TTBK2'	0.0236906	0.171016	0.0136986
'PODXL2'	0.0239384	0.12092	0.0273973
'SULT1A1'	0.0241171	-0.169639	0.0136986
'ZSCAN22'	0.0242298	0.169062	0.0136986
'TM4SF19'	0.0242689	-0.139408	0.0205479
'LARP6'	0.0243158	0.169535	0.0136986
'TRIML2'	0.0243714	0.0923224	0.0479452
'IL12RB1'	0.0246089	0.0924295	0.0479452
'TMEM2'	0.0248559	0.138089	0.0205479
'NEMF'	0.0252839	-0.13785	0.0205479
'C4ORF21'	0.0253684	0.169568	0.0136986
'MS4A7'	0.025406	-0.170341	0.0136986
'PSMG4'	0.0254471	0.138976	0.0205479
'TMOD4'	0.025556	-0.107564	0.0342466
'ATP2C2'	0.0258489	0.0744927	0.0753425
'CWH43'	0.0258625	0.168178	0.0136986
'SBF2'	0.0259629	-0.168254	0.0136986
'IL10RA'	0.0260795	-0.138512	0.0205479
'IQCA1'	0.0261165	-0.098485	0.0410959
'TRPM1'	0.0262811	0.137659	0.0205479
'GPR116'	0.0265523	-0.0851538	0.0547945
'KBTBD2'	0.0266393	-0.166831	0.0136986
'TBC1D16'	0.0268438	0.119548	0.0273973
'MTHFR'	0.0269327	0.169068	0.0136986
'ZFPM1'	0.0272044	-0.0977119	0.0410959
'WBP11'	0.0274893	0.136079	0.0205479
'HHAT'	0.0275783	0.136133	0.0205479
'LARS2'	0.0276417	0.139862	0.0205479
'MCHR1'	0.0278024	0.11084	0.0342466
'KIAA1549'	0.0278115	-0.0872513	0.0547945
'DRGX'	0.0278981	0.136918	0.0205479
'NOX5'	0.0281041	0.139874	0.0205479
'SHANK2'	0.0289541	-0.0975443	0.0410959
'NRXN3'	0.0291115	0.163737	0.0136986
'ATP5J2-PTCD1'	0.0297399	-0.0895544	0.0479452
'SPATA21'	0.0298295	0.142352	0.0205479
'NFRKB'	0.0298758	0.134213	0.0205479
'GPR144'	0.0301499	0.1678	0.0136986
'BPIFA2'	0.0301554	-0.163644	0.0136986
'UGCG'	0.0302326	-0.167937	0.0136986
'CTU2'	0.0302422	0.133912	0.0205479
'ST8SIA6'	0.0304427	0.134678	0.0205479
'C10ORF68'	0.0307012	0.162681	0.0136986
'MSMO1'	0.0307012	0.162681	0.0136986
'COL24A1'	0.0309914	-0.133321	0.0205479
'SCEL'	0.0309922	-0.16294	0.0136986
'NOD2'	0.0310346	-0.103995	0.0342466
'FAM151A'	0.0310731	0.133216	0.0205479
'GPR37L1'	0.0312485	0.133262	0.0205479
'STAB2'	0.031263	0.0827627	0.0547945
'NNT'	0.0313608	0.0952614	0.0410959
'PDE6A'	0.0315377	0.0946391	0.0410959
'CD1B'	0.0315645	0.115504	0.0273973
'AFTPH'	0.0315834	0.162297	0.0136986
'ZNF341'	0.0315834	0.162297	0.0136986
'KCNH6'	0.0315834	0.162297	0.0136986
'STK3'	0.0316401	0.161844	0.0136986
'OR6P1'	0.0316996	0.104938	0.0342466
'PLSCR4'	0.0317106	-0.115903	0.0273973
'IGF2R'	0.0321372	-0.061808	0.10274
'BCL2L2-PABPN1'	0.0324763	0.161036	0.0136986
'RESP18'	0.0326801	0.160526	0.0136986
'SSTR3'	0.0327183	0.161032	0.0136986
'POM121L2'	0.0329769	0.0653963	0.0890411
'PLAC1'	0.0330123	0.160299	0.0136986
'COCH'	0.0330283	-0.16192	0.0136986
'WDR6'	0.0332371	-0.131127	0.0205479
'FBXL17'	0.0333271	0.11568	0.0273973
'LRP5L'	0.033586	0.10214	0.0342466
'IFT80'	0.0337765	0.159386	0.0136986
'IMPG1'	0.0338889	-0.077099	0.0616438
'WDR75'	0.0343826	-0.159223	0.0136986
'LIPN'	0.0344453	0.131441	0.0205479
'OR52B4'	0.0347511	0.0868039	0.0479452
'ZNF558'	0.0349599	-0.133036	0.0205479
'CACNA1H'	0.0353994	0.131914	0.0205479
'CUZD1'	0.0354584	-0.116092	0.0273973
'CDYL2'	0.0355689	-0.101158	0.0342466
'PLG'	0.0357154	0.13014	0.0205479
'ATP13A1'	0.036073	-0.105094	0.0342466
'RGAG1'	0.0360945	0.0933571	0.0410959
'PIK3C2A'	0.0362387	0.129162	0.0205479
'ZNF687'	0.0362401	-0.130002	0.0205479
'GRK4'	0.0368085	0.157758	0.0136986
'RNF6'	0.0370725	0.157375	0.0136986
'SPATA6L'	0.0370725	0.157375	0.0136986
'NFIC'	0.037222	-0.156789	0.0136986
'HAVCR2'	0.0374131	0.132378	0.0205479
'NOP14'	0.0376177	0.100324	0.0342466
'NAALADL2'	0.0376452	0.127917	0.0205479
'CLCA2'	0.0377123	0.100523	0.0342466
'PGR'	0.0377502	-0.156605	0.0136986
'SMPD3'	0.0377502	-0.156605	0.0136986
'ZBTB38'	0.0379686	0.100242	0.0342466
'MYBPC2'	0.038112	0.0919584	0.0410959
'RALGPS1'	0.0381753	-0.157093	0.0136986
'APBA2'	0.0382813	-0.12949	0.0205479
'MYH10'	0.0384189	0.155908	0.0136986
'CNGA3'	0.0386272	0.111192	0.0273973
'NPC1L1'	0.038741	-0.0914534	0.0410959
'DAB2IP'	0.03883	-0.0908604	0.0410959
'TRAPPC12'	0.0389349	0.155527	0.0136986
'SULT1C2'	0.0389349	0.111196	0.0273973
'YIPF5'	0.0390172	-0.127474	0.0205479
'UNC13D'	0.0392044	-0.0754415	0.0616438
'NDFIP1'	0.0393736	-0.157628	0.0136986
'SLC34A3'	0.0393736	-0.157628	0.0136986
'RAB40AL'	0.0396282	-0.159411	0.0136986
'KIF21A'	0.0398024	-0.0992548	0.0342466
'SOX30'	0.0401735	-0.110114	0.0273973
'EPB41L3'	0.0401777	0.135348	0.0205479
'WNT10B'	0.0407679	-0.154226	0.0136986
'MTF1'	0.0408626	0.125948	0.0205479
'IGSF22'	0.0409512	-0.109639	0.0273973
'RPGRIP1L'	0.0414787	0.15422	0.0136986
'TECPR2'	0.0414954	-0.154422	0.0136986
'KIFC1'	0.0415887	0.154266	0.0136986
'PRSS23'	0.0416292	-0.0911146	0.0410959
'IFT122'	0.0417466	-0.127918	0.0205479
'ARMC10'	0.0418475	0.153036	0.0136986
'PKP2'	0.0426206	-0.0980703	0.0342466
'DIAPH2'	0.0428335	0.152898	0.0136986
'GALNT6'	0.0428726	-0.108315	0.0273973
'SDR42E1'	0.0433357	-0.111461	0.0273973
'AXIN1'	0.0434451	-0.124556	0.0205479
'PGAP1'	0.0434854	-0.152389	0.0136986
'MYO10'	0.0435159	-0.0898304	0.0410959
'GGA1'	0.0437013	0.152726	0.0136986
'PLEKHM2'	0.0439469	0.152435	0.0136986
'CELA1'	0.0439469	0.152435	0.0136986
'HPGDS'	0.044327	0.124205	0.0205479
'OR6B1'	0.0444481	-0.0997751	0.0342466
'C17ORF80'	0.0444974	0.0832996	0.0479452
'COL6A5'	0.0445215	-0.107685	0.0273973
'ABLIM3'	0.0447144	0.151405	0.0136986
'ALOX15B'	0.0449082	0.0967971	0.0342466
'MAML3'	0.0450642	-0.126438	0.0205479
'C9ORF171'	0.0451018	-0.109594	0.0273973
'KLHL35'	0.0459467	0.151081	0.0136986
'DDX52'	0.0461266	-0.0973613	0.0342466
'ALPK3'	0.0463685	0.149907	0.0136986
'MAP7'	0.0463941	0.107438	0.0273973
'PLXNB3'	0.046562	-0.107028	0.0273973
'EARS2'	0.0468054	0.0820188	0.0479452
'FRYL'	0.0470914	-0.122328	0.0205479
'ZNF12'	0.0471928	0.149142	0.0136986
'AATF'	0.0472998	0.0959056	0.0342466
'SYNE1'	0.0473826	0.0453599	0.178082
'LRRC2'	0.0476325	-0.149872	0.0136986
'PDIA4'	0.0478842	-0.123793	0.0205479
'DFFA'	0.0480868	-0.106171	0.0273973
'CECR2'	0.0481578	-0.0880692	0.0410959
'SLC39A11'	0.048257	0.087204	0.0410959
'C5ORF54'	0.0484989	-0.10629	0.0273973
'VGLL1'	0.0489859	-0.107955	0.0273973
'STK36'	0.0490312	0.105485	0.0273973
'TMEM202'	0.0490757	0.107017	0.0273973
'SLC25A47'	0.0495967	0.0650555	0.0753425
'PIK3R2'	0.0503258	-0.113882	0.0273973
'GALM'	0.0504477	0.147236	0.0136986
'TTC37'	0.0506669	-0.149094	0.0136986
'GPC1'	0.0510003	0.147212	0.0136986
'RBAK'	0.051006	-0.105186	0.0273973
'ANKRD23'	0.0510533	-0.104972	0.0273973
'ANHX'	0.0513469	0.104605	0.0273973
'RILP'	0.0516333	-0.122006	0.0205479
'CYB5R2'	0.0519255	-0.101764	0.0410959
'AMICA1'	0.0521986	0.120668	0.0205479
'BMPER'	0.0523009	-0.104096	0.0273973
'TCF24'	0.0525145	-0.119749	0.0205479
'RBM12B'	0.0525513	-0.147051	0.0136986
'ANXA1'	0.0525513	-0.147051	0.0136986
'ADCY9'	0.0528542	-0.145833	0.0136986
'TM4SF18'	0.0531484	-0.149478	0.0136986
'PDE6B'	0.0535587	0.0930324	0.0342466
'KRT72'	0.0536252	-0.0931341	0.0342466
'PROKR2'	0.0538957	-0.120564	0.0205479
'C22ORF43'	0.0539504	0.145616	0.0136986
'DOK2'	0.0539852	0.104466	0.0273973
'MEPE'	0.0544062	0.145381	0.0136986
'ARHGEF7'	0.0545373	0.0925582	0.0342466
'C11ORF35'	0.0545504	-0.121762	0.0205479
'TAX1BP3'	0.0546916	-0.120224	0.0205479
'BIVM-ERCC5'	0.054717	-0.0925953	0.0342466
'HAL'	0.0550589	0.103066	0.0273973
'TP53BP1'	0.0554311	-0.10292	0.0273973
'CYP1B1'	0.0555058	-0.146532	0.0136986
'TAPT1'	0.0557174	0.0923084	0.0342466
'SRGAP1'	0.0561726	0.119174	0.0205479
'ARAP1'	0.0565779	-0.102027	0.0273973
'ZNF763'	0.0566659	0.144749	0.0136986
'THNSL2'	0.0567629	-0.119497	0.0205479
'FAM159B'	0.0567739	-0.144093	0.0136986
'AMZ1'	0.0569079	0.117391	0.0205479
'CARKD'	0.0570034	0.14315	0.0136986
'USP34'	0.0573482	-0.118486	0.0205479
'ASB10'	0.057573	0.10167	0.0273973
'KCTD16'	0.0577112	0.102956	0.0273973
'SH3GLB2'	0.0577902	-0.102078	0.0273973
'XIRP2'	0.0580987	0.0554417	0.10274
'MAP3K13'	0.0581259	-0.104175	0.0273973
'NRDE2'	0.0581649	-0.0659288	0.0684932
'CDKL3'	0.0583941	-0.116839	0.0205479
'CFH'	0.0585091	0.0789634	0.0479452
'ACLY'	0.0585383	-0.142521	0.0136986
'HJURP'	0.0585383	-0.142521	0.0136986
'ZNRF3'	0.0585538	0.12053	0.0205479
'ST5'	0.0587133	-0.0846953	0.0410959
'LAMB3'	0.0588316	-0.10255	0.0273973
'DHTKD1'	0.0589475	0.0775948	0.0479452
'NUPL2'	0.0591113	-0.120239	0.0205479
'LRIT2'	0.0594296	0.143953	0.0136986
'C1ORF185'	0.0594319	0.143592	0.0136986
'BIRC8'	0.0594602	-0.0941291	0.0342466
'NUFIP2'	0.05949	-0.143262	0.0136986
'CRYBA1'	0.05949	-0.143262	0.0136986
'ARHGEF17'	0.0601825	-0.0707567	0.0616438
'ACP6'	0.0602624	-0.0748116	0.0547945
'DCBLD1'	0.0602738	-0.142773	0.0136986
'TESK2'	0.0602799	-0.14222	0.0136986
'KIAA1324L'	0.0604394	-0.145701	0.0136986
'RB1CC1'	0.0604534	0.0909694	0.0342466
'EPHA2'	0.0606365	0.0795585	0.0479452
'HTATSF1'	0.0606841	0.0777389	0.0479452
'ADAM19'	0.0606925	0.100465	0.0273973
'EFCAB6'	0.0607337	-0.0769555	0.0547945
'SUMF2'	0.0608123	-0.120095	0.0205479
'CCR9'	0.0608314	0.0772719	0.0479452
'HYAL3'	0.0608359	-0.101358	0.0342466
'EPB42'	0.0608371	-0.0907687	0.0342466
'IL25'	0.0613599	-0.115621	0.0205479
'AKNAD1'	0.0613666	-0.100628	0.0273973
'ZNF469'	0.0615115	-0.0586309	0.0890411
'PDGFRA'	0.0615565	0.101831	0.0273973
'SCAMP3'	0.0619463	0.115782	0.0205479
'OLFML2B'	0.0621503	0.0619797	0.0753425
'SPAG17'	0.0622387	-0.0824204	0.0410959
'NUMA1'	0.0623149	-0.0766688	0.0479452
'LRRC30'	0.0623682	0.116402	0.0205479
'UNC13A'	0.0624207	0.140327	0.0136986
'GPSM1'	0.0624207	0.140327	0.0136986
'ENDOG'	0.0624422	-0.140949	0.0136986
'MFSD11'	0.0625224	-0.141027	0.0136986
'PCDH8'	0.0628548	-0.14112	0.0136986
'MYH1'	0.0631321	0.0761201	0.0479452
'RTP4'	0.0632609	-0.140313	0.0136986
'ECM2'	0.063415	0.140867	0.0136986
'CTTN'	0.0644196	-0.100104	0.0273973
'PIGS'	0.0646627	-0.114598	0.0205479
'TJAP1'	0.0648783	-0.0755395	0.0479452
'RBPMS2'	0.0651392	-0.141046	0.0136986
'EHBP1L1'	0.0653958	-0.14086	0.0136986
'SPHK1'	0.0660727	0.138742	0.0136986
'TCEA3'	0.0661555	-0.11414	0.0205479
'MKNK2'	0.0661978	-0.140053	0.0136986
'TRIOBP'	0.0664522	-0.057189	0.0890411
'PLEKHH2'	0.0664797	-0.0986429	0.0273973
'PIGV'	0.0669071	0.140651	0.0136986
'B4GALNT1'	0.066997	-0.0990913	0.0273973
'TNFRSF11B'	0.067164	0.138204	0.0136986
'EPHX1'	0.0671905	-0.138559	0.0136986
'SCAF8'	0.0673674	-0.137607	0.0136986
'ALX1'	0.0674946	-0.0881931	0.0342466
'GLB1L3'	0.0676174	0.113728	0.0205479
'DCUN1D2'	0.0678586	-0.138522	0.0136986
'CBX8'	0.0678725	-0.0980945	0.0273973
'PKP4'	0.0680386	-0.0991936	0.0273973
'CRYAB'	0.0683805	-0.139212	0.0136986
'LPIN1'	0.0687113	0.137234	0.0136986
'PKDREJ'	0.068714	-0.0579743	0.0821918
'DFNB31'	0.0693391	0.137532	0.0136986
'MTG1'	0.0694346	0.138539	0.0136986
'NLN'	0.0694784	0.0905874	0.0342466
'TNFSF9'	0.0696466	0.137944	0.0136986
'UTP14C'	0.0711446	0.0979293	0.0273973
'DISP2'	0.0713732	-0.113215	0.0205479
'MCM9'	0.0714208	0.0741649	0.0479452
'OR1J4'	0.0716239	0.0976574	0.0273973
'SYTL4'	0.0716666	0.0979968	0.0273973
'HIF1A'	0.0717124	0.0888526	0.0342466
'TIMP1'	0.0717511	0.137277	0.0136986
'PRX'	0.0725104	-0.110752	0.0205479
'TEKT2'	0.0725356	0.102406	0.0273973
'RASEF'	0.0726365	-0.13616	0.0136986
'NHSL1'	0.072812	0.0758849	0.0479452
'NEU3'	0.0734122	-0.11089	0.0205479
'TMEM44'	0.0734148	0.135036	0.0136986
'DNAH10'	0.0736277	0.0446205	0.157534
'AVIL'	0.0739545	0.110261	0.0205479
'KIAA1432'	0.0739847	-0.0793803	0.0410959
'CLTCL1'	0.0740817	-0.0735165	0.0479452
'AAGAB'	0.0740998	-0.0969201	0.0273973
'METTL21B'	0.0741787	0.0964264	0.0273973
'BSPRY'	0.0743644	0.0961877	0.0273973
'ERO1LB'	0.074413	-0.136487	0.0136986
'RIPPLY3'	0.0747081	-0.134514	0.0136986
'WDR1'	0.0747536	0.0702327	0.0547945
'TMC3'	0.0748339	-0.0741647	0.0479452
'BRCA1'	0.0749033	-0.0964606	0.0273973
'SCNN1A'	0.0756262	-0.110644	0.0205479
'COL1A1'	0.0757473	-0.0857868	0.0342466
'DCST2'	0.075798	0.0789002	0.0410959
'MED13L'	0.0758432	0.0859823	0.0342466
'WRNIP1'	0.0760374	0.0858679	0.0342466
'LONRF2'	0.0761056	0.095889	0.0273973
'MFSD10'	0.0761102	0.095851	0.0273973
'TXNDC9'	0.076169	0.0691071	0.0547945
'CPNE5'	0.0761801	0.134225	0.0136986
'MMP20'	0.0763495	0.0685161	0.0547945
'SUSD5'	0.0764112	-0.135372	0.0136986
'ZBED2'	0.0764807	0.135377	0.0136986
'AP4E1'	0.076706	-0.110459	0.0205479
'UBXN10'	0.0767918	-0.133498	0.0136986
'NEFH'	0.0769577	-0.134891	0.0136986
'ADCY5'	0.0771966	-0.109745	0.0205479
'CNGA4'	0.077236	0.134363	0.0136986
'NOC3L'	0.0774952	0.10987	0.0205479
'MROH8'	0.0775933	0.109049	0.0205479
'OR4D6'	0.0776904	-0.0643115	0.0616438
'ORC1'	0.0778288	0.0683148	0.0547945
'MYBPH'	0.078018	-0.109069	0.0205479
'TUBGCP5'	0.0781106	-0.0569622	0.0821918
'CERS1'	0.0781894	-0.0959166	0.0273973
'PER1'	0.0781957	-0.0655562	0.0616438
'RSG1'	0.0784077	0.134193	0.0136986
'CLEC10A'	0.0784148	0.109101	0.0205479
'COL20A1'	0.0784314	0.0586835	0.0753425
'OR51I2'	0.0784838	-0.134927	0.0136986
'ITFG3'	0.0784962	-0.0944975	0.0273973
'CNBD2'	0.078624	-0.0726752	0.0479452
'MFSD7'	0.0787595	-0.0686292	0.0547945
'WDR36'	0.0787883	0.0862507	0.0342466
'PIBF1'	0.0788269	-0.0847556	0.0342466
'NPHP3'	0.0792117	0.108413	0.0205479
'ADAMTS16'	0.0792375	0.113674	0.0205479
'HACL1'	0.0793856	-0.134324	0.0136986
'ROBO4'	0.0796787	0.077803	0.0410959
'VIL1'	0.0801074	0.0938623	0.0273973
'SLC4A11'	0.080402	0.132784	0.0136986
'AMOTL1'	0.0804054	0.0844897	0.0342466
'ANGPT2'	0.0804228	-0.131604	0.0136986
'ADAM28'	0.0808529	-0.0769064	0.0410959
'DROSHA'	0.0808607	0.108196	0.0205479
'ESF1'	0.0810696	-0.107983	0.0205479
'REXO2'	0.0812496	-0.13133	0.0136986
'TM4SF20'	0.081637	0.0778894	0.0410959
'NAT6'	0.0817232	-0.132171	0.0136986
'ACRV1'	0.0819453	-0.136816	0.0136986
'KCTD19'	0.082033	-0.0770299	0.0410959
'FMO1'	0.0820785	-0.134617	0.0136986
'IL31RA'	0.0821227	0.0836704	0.0342466
'KCNC3'	0.0823433	0.131025	0.0136986
'SERPINB2'	0.0824164	-0.109049	0.0205479
'GOLPH3L'	0.0825019	0.107608	0.0205479
'WWC2'	0.0825092	0.0930978	0.0273973
'MAEL'	0.0828048	0.10932	0.0205479
'DENND5A'	0.0829473	0.107214	0.0205479
'LRCH1'	0.0835424	-0.0781738	0.0410959
'CASC5'	0.0838409	-0.106538	0.0205479
'APOL3'	0.0839201	0.0932615	0.0273973
'RABL6'	0.0841448	0.0772463	0.0410959
'MFRP'	0.0843386	-0.0840556	0.0342466
'RP5-874C20.3'	0.0844249	-0.0847296	0.0342466
'CYFIP1'	0.0844705	-0.0942022	0.0273973
'CCDC8'	0.0846226	0.12995	0.0136986
'SNX7'	0.0846278	0.130814	0.0136986
'MNS1'	0.0847228	-0.137659	0.0136986
'AKAP13'	0.0851419	0.0829701	0.0342466
'SULT1C3'	0.0857537	0.107256	0.0205479
'CTPS2'	0.0860976	-0.0920939	0.0273973
'ATOH1'	0.0861577	-0.0792251	0.0410959
'PLXDC1'	0.0862418	0.129395	0.0136986
'MIA2'	0.0862692	-0.0626252	0.0616438
'CANT1'	0.0863019	-0.0836657	0.0342466
'GIPR'	0.0863796	0.0922571	0.0273973
'CAND2'	0.0865773	-0.0595862	0.0684932
'GNL2'	0.086656	-0.11594	0.0205479
'OGG1'	0.086932	-0.092313	0.0273973
'ZC3H18'	0.0869707	-0.129449	0.0136986
'OGFR'	0.0869707	-0.129449	0.0136986
'SYT6'	0.0869927	-0.107392	0.0205479
'C17ORF85'	0.0870264	0.108147	0.0205479
'IL16'	0.0870306	0.0772025	0.0410959
'MUC4'	0.087171	0.076417	0.0410959
'VIPAS39'	0.0872183	0.129586	0.0136986
'MEFV'	0.0873037	-0.0689311	0.0547945
'CNOT3'	0.0878006	0.0707946	0.0479452
'GPR113'	0.0879741	-0.0667321	0.0547945
'ANO2'	0.0880035	-0.0667461	0.0547945
'LTF'	0.0881207	-0.0525836	0.0890411
'NCOA6'	0.0883317	0.0820012	0.0342466
'ADAM9'	0.0889298	-0.0921289	0.0273973
'WTAP'	0.0891744	0.105432	0.0205479
'APOL1'	0.0892182	-0.128706	0.0136986
'COL6A2'	0.0895007	-0.105282	0.0205479
'SH3BP5'	0.0895242	-0.0916715	0.0273973
'UHMK1'	0.0896666	0.105021	0.0205479
'ZNF175'	0.0897585	-0.0824672	0.0342466
'GRIN2C'	0.0898253	-0.128953	0.0136986
'DNAH7'	0.0898624	0.0475263	0.109589
'BCO2'	0.0899412	0.0911168	0.0273973
'KCNB2'	0.089972	0.128905	0.0136986
'SERPINB9'	0.0904748	-0.104377	0.0205479
'EMP1'	0.0904939	-0.128948	0.0136986
'PPP4R1'	0.0907399	0.127624	0.0136986
'TMCO5A'	0.0907588	-0.12762	0.0136986
'EIF5B'	0.0908778	-0.0698274	0.0479452
'PHF16'	0.0908884	-0.0906358	0.0273973
'RRP9'	0.0910266	-0.127146	0.0136986
'OR10X1'	0.0911641	0.104966	0.0205479
'CREG2'	0.0914385	0.12731	0.0136986
'SCO1'	0.0914385	0.12731	0.0136986
'RSL1D1'	0.0916431	-0.0816312	0.0342466
'RECQL4'	0.0918889	0.074413	0.0410959
'MIIP'	0.0919104	-0.127656	0.0136986
'FHOD1'	0.0921017	0.0824036	0.0342466
'TAAR6'	0.0922244	0.0906693	0.0273973
'PJA1'	0.0925023	-0.130612	0.0136986
'CAST'	0.0926296	-0.0931479	0.0273973
'PRKD3'	0.0927217	-0.0659348	0.0547945
'EXOC2'	0.0927247	0.104632	0.0205479
'GAK'	0.0929671	-0.127326	0.0136986
'F2'	0.0938456	-0.0826547	0.0342466
'FBN3'	0.0938831	0.0464008	0.116438
'OLFML2A'	0.0939271	-0.130005	0.0136986
'APC'	0.0940476	0.0695857	0.0479452
'NPDC1'	0.0942049	-0.0810573	0.0342466
'KSR2'	0.0942087	-0.0901835	0.0273973
'CDSN'	0.0944769	0.0806108	0.0342466
'UTP20'	0.0947256	-0.0615027	0.0616438
'PMF1'	0.0948742	0.0608801	0.0616438
'NRXN2'	0.094951	0.125673	0.0136986
'AMN'	0.0950724	0.0905695	0.0273973
'PUSL1'	0.0958577	-0.133055	0.0136986
'BPTF'	0.0959041	-0.0739099	0.0410959
'DHRS2'	0.0962527	-0.0756062	0.0410959
'NOP9'	0.0964681	-0.126666	0.0136986
'SOHLH1'	0.0967775	-0.125284	0.0136986
'OR52N2'	0.0969911	0.125187	0.0136986
'PUS7L'	0.0970896	-0.0611146	0.0616438
'CEP250'	0.0971387	0.089252	0.0273973
'NEIL1'	0.0974703	-0.125814	0.0136986
'ADRA1B'	0.0976749	-0.11078	0.0205479
'ACVR1'	0.097778	-0.10254	0.0205479
'DDX19B'	0.0978151	0.0909203	0.0273973
'WDR62'	0.0978877	0.0684665	0.0479452
'OR13C5'	0.0979407	-0.126164	0.0136986
'LMO7'	0.0980512	0.0805221	0.0342466
'IGFN1'	0.0981277	-0.0684671	0.0479452
'AGTPBP1'	0.0982561	0.0890702	0.0273973
'ITIH6'	0.0983686	0.103732	0.0205479
'NOX3'	0.0985243	-0.126205	0.0136986
'MAML1'	0.0986443	0.0548214	0.0753425
'AVEN'	0.0988312	-0.1341	0.0136986
'ZNF620'	0.0988312	-0.1341	0.0136986
'ZNF223'	0.0988912	-0.0795843	0.0342466
'PLAT'	0.0990942	0.0794229	0.0342466
'KCNE2'	0.0990996	-0.126164	0.0136986
'GIMAP5'	0.0990996	-0.126164	0.0136986
'MAN2C1'	0.0991372	0.0612296	0.0616438
'RP11-531A24.5'	0.0991711	0.089044	0.0273973
'NSUN5'	0.0997185	-0.125593	0.0136986
'MCM2'	0.0998675	-0.101469	0.0205479
'NINL'	0.100013	-0.102085	0.0205479
'KIAA0355'	0.100022	0.125027	0.0136986
'OR6C1'	0.100208	0.0762397	0.0410959
'LYAR'	0.100341	-0.12419	0.0136986
'NUP214'	0.100575	0.0892729	0.0273973
'HIST1H4L'	0.100626	-0.125579	0.0136986
'REXO1'	0.100688	0.0727211	0.0410959
'TTI2'	0.100729	0.0883263	0.0273973
'MORC4'	0.101053	-0.123627	0.0136986
'KDM1B'	0.101053	-0.123627	0.0136986
'RIN3'	0.101121	-0.0595538	0.0684932
'MADD'	0.101141	0.103249	0.0205479
'DVL1'	0.101826	-0.0938636	0.0273973
'IP6K2'	0.102223	0.123294	0.0136986
'RETSAT'	0.102382	-0.124372	0.0136986
'GPR142'	0.102455	-0.0603803	0.0616438
'APPL2'	0.102728	0.123314	0.0136986
'RRP1'	0.102796	-0.10135	0.0205479
'ZNF264'	0.102881	-0.123377	0.0136986
'POLR3C'	0.102895	0.101141	0.0205479
'KLHL5'	0.102898	-0.0724616	0.0410959
'PKP3'	0.102947	0.0790652	0.0342466
'ANKS3'	0.102976	-0.123681	0.0136986
'CAT'	0.103197	-0.122948	0.0136986
'PCDHA5'	0.103586	0.122977	0.0136986
'SCAP'	0.103721	-0.105182	0.0205479
'CPT1B'	0.103779	0.123961	0.0136986
'OR13H1'	0.103779	0.123961	0.0136986
'CAMSAP1'	0.103989	-0.0726643	0.0410959
'TRIM65'	0.104001	-0.126292	0.0136986
'CCBL1'	0.10421	0.122415	0.0136986
'QRFP'	0.104529	0.100122	0.0205479
'PDE9A'	0.104999	0.100844	0.0205479
'PHC3'	0.105163	0.063017	0.0547945
'DISC1'	0.105322	-0.126836	0.0136986
'PPP6R1'	0.105438	-0.0589389	0.0616438
'FCGBP'	0.105452	-0.0525386	0.0821918
'DAK'	0.105581	-0.0715749	0.0410959
'SYNPO2'	0.1056	0.0871215	0.0273973
'RAPGEF2'	0.106066	0.121765	0.0136986
'RET'	0.106229	-0.100262	0.0205479
'XKR5'	0.106255	-0.0997204	0.0205479
'TMCO3'	0.106658	-0.105999	0.0205479
'RIOK3'	0.106659	0.0870013	0.0273973
'ZNF613'	0.106738	0.0781696	0.0342466
'SIRT4'	0.106835	0.0997994	0.0205479
'SPINK5'	0.106984	0.088173	0.0273973
'LRP1'	0.107487	-0.0587851	0.0616438
'SLC26A11'	0.107605	0.100643	0.0205479
'GORASP1'	0.107816	0.0468709	0.10274
'C5ORF45'	0.108033	0.0714784	0.0410959
'CCPG1'	0.108083	-0.123096	0.0136986
'DAAM2'	0.108238	0.0783158	0.0342466
'KCNA5'	0.108293	0.122645	0.0136986
'AZI1'	0.108314	-0.0773441	0.0342466
'ANKRD24'	0.108388	-0.0781832	0.0342466
'NFAT5'	0.108706	0.0862943	0.0273973
'QRFPR'	0.108886	0.121345	0.0136986
'KIAA0430'	0.10898	-0.0656616	0.0479452
'KCP'	0.109133	0.0665584	0.0479452
'DYRK1B'	0.1092	-0.0866578	0.0273973
'IGFBPL1'	0.109311	-0.121858	0.0136986
'GFI1B'	0.110206	0.0988441	0.0205479
'NFS1'	0.110791	-0.0714799	0.0410959
'OPRM1'	0.110886	0.0581253	0.0616438
'SFXN2'	0.111164	0.0987543	0.0205479
'CERS5'	0.111333	0.123105	0.0136986
'MAATS1'	0.111763	0.122198	0.0136986
'OR13G1'	0.111763	0.122198	0.0136986
'CCT5'	0.112019	-0.120432	0.0136986
'CCDC39'	0.112032	-0.0584068	0.0616438
'ZGPAT'	0.112095	-0.121776	0.0136986
'MYH3'	0.112176	-0.0871984	0.0273973
'CTD-2384A14.1'	0.112282	-0.090055	0.0273973
'GBP6'	0.112324	0.0860008	0.0273973
'PGM1'	0.112411	0.0867665	0.0273973
'SPNS3'	0.112553	-0.057971	0.0616438
'BCL9'	0.112815	0.0654313	0.0479452
'ZNF804B'	0.11285	-0.0586357	0.0616438
'ZYX'	0.113047	-0.086084	0.0273973
'PKHD1'	0.113124	-0.0458226	0.10274
'DOCK5'	0.1132	0.0650444	0.0479452
'PRRC2B'	0.113271	-0.0592397	0.0616438
'UBA7'	0.11329	-0.120113	0.0136986
'TMEM8B'	0.11382	-0.0767437	0.0342466
'DUSP4'	0.114161	0.119226	0.0136986
'ARFGAP2'	0.114265	-0.119195	0.0136986
'C19ORF81'	0.114632	-0.119333	0.0136986
'ACOT12'	0.114848	-0.0658567	0.0479452
'PSMB6'	0.114925	-0.0978807	0.0205479
'PNMA5'	0.115293	0.118688	0.0136986
'C4BPA'	0.115302	0.119802	0.0136986
'SDAD1'	0.115542	-0.119607	0.0136986
'HERC6'	0.115613	0.0866566	0.0273973
'FAM179A'	0.116025	-0.0848219	0.0273973
'NHLRC3'	0.116332	-0.0791988	0.0342466
'EIF4G1'	0.116348	0.0848439	0.0273973
'EXOG'	0.116408	0.0845608	0.0273973
'SUSD3'	0.116877	-0.0700463	0.0410959
'HELZ2'	0.116951	-0.0692327	0.0410959
'CTNNA2'	0.117149	0.100771	0.0205479
'SLC9C1'	0.117836	-0.0970977	0.0205479
'ADAM12'	0.117956	0.1179	0.0136986
'RUSC1-AS1'	0.11798	-0.0662982	0.0479452
'ZNHIT2'	0.118058	0.0975144	0.0205479
'TMEM176B'	0.118519	-0.121922	0.0136986
'GTDC2'	0.118618	0.11766	0.0136986
'ZNF831'	0.118703	-0.084261	0.0273973
'C16ORF91'	0.118851	0.0966236	0.0205479
'ARHGAP28'	0.118968	0.119942	0.0136986
'FHDC1'	0.119336	-0.0798784	0.0342466
'TRPM5'	0.119532	0.0969229	0.0205479
'MARCH8'	0.119569	0.118827	0.0136986
'OR4C15'	0.119889	0.119483	0.0136986
'LRRC8E'	0.120159	-0.0968223	0.0205479
'UBR1'	0.120173	-0.084039	0.0273973
'CTTNBP2NL'	0.120809	-0.117463	0.0136986
'DNASE1L3'	0.120976	-0.118233	0.0136986
'PCDH15'	0.120979	-0.0749046	0.0342466
'PMVK'	0.121092	0.0755079	0.0342466
'IQGAP1'	0.121155	0.119239	0.0136986
'ACTBL2'	0.121196	0.095949	0.0205479
'NHSL2'	0.121493	-0.0853236	0.0273973
'YTHDF1'	0.121503	0.096943	0.0205479
'SPTLC2'	0.12158	-0.117353	0.0136986
'AP2A2'	0.121663	-0.117166	0.0136986
'CCDC146'	0.121852	0.0882243	0.0273973
'GPR126'	0.121898	-0.116561	0.0136986
'ADAMTS8'	0.122019	0.0966442	0.0205479
'ADTRP'	0.122055	-0.117118	0.0136986
'ZZEF1'	0.122111	0.0537055	0.0684932
'CEP85L'	0.122157	-0.118094	0.0136986
'ITGAE'	0.122197	-0.0832066	0.0273973
'PARP4'	0.122295	0.0830662	0.0273973
'HECTD1'	0.122412	-0.122059	0.0136986
'MAP4K3'	0.122586	0.0953862	0.0205479
'SPATA5'	0.122663	-0.0976955	0.0205479
'BRIP1'	0.122704	-0.0640379	0.0479452
'ACADM'	0.122888	0.0952904	0.0205479
'KDR'	0.122928	-0.116577	0.0136986
'ACTN4'	0.122994	-0.0827339	0.0273973
'LY75'	0.123008	-0.0633624	0.0479452
'ANKRD33'	0.123009	-0.116167	0.0136986
'DOCK4'	0.123115	-0.116313	0.0136986
'COG7'	0.123382	0.0953125	0.0205479
'ACAD11'	0.123443	-0.0882265	0.0273973
'GLB1L'	0.123516	0.117701	0.0136986
'CENPJ'	0.123691	0.0961808	0.0205479
'PM20D1'	0.124161	0.0755168	0.0342466
'TUBAL3'	0.124306	0.117258	0.0136986
'MFSD6L'	0.125172	-0.0752327	0.0342466
'PRDM7'	0.12532	0.0951418	0.0205479
'HCN3'	0.125422	0.0949512	0.0205479
'RAD9B'	0.125677	0.11598	0.0136986
'ARRB1'	0.125721	0.0947588	0.0205479
'FLG'	0.125741	-0.0629666	0.0479452
'RXFP2'	0.125882	0.0742333	0.0342466
'SLC9B1'	0.126026	-0.0954685	0.0205479
'TATDN2'	0.126132	0.11539	0.0136986
'C17ORF70'	0.126245	0.0820343	0.0273973
'MYO5C'	0.126531	0.0851363	0.0273973
'SLC22A13'	0.127096	-0.0843354	0.0273973
'FAAH2'	0.127198	-0.067734	0.0410959
'ACSBG2'	0.127446	0.114834	0.0136986
'AGT'	0.127518	-0.0836829	0.0273973
'DPP6'	0.127642	0.115153	0.0136986
'RPF1'	0.127795	-0.115257	0.0136986
'ATP11B'	0.128106	-0.0951483	0.0205479
'NOV'	0.128217	-0.121646	0.0136986
'KLK5'	0.128217	-0.121646	0.0136986
'DNALI1'	0.128235	-0.0816581	0.0273973
'CACNA2D4'	0.128297	0.0588515	0.0547945
'SLC15A5'	0.128358	-0.0594558	0.0547945
'BEST3'	0.128529	-0.115849	0.0136986
'ODF2'	0.128692	0.0972895	0.0205479
'FLVCR1'	0.129076	0.0948813	0.0205479
'ETNK2'	0.129176	-0.114987	0.0136986
'KRBA1'	0.129189	0.055353	0.0616438
'NDST4'	0.129246	0.0816569	0.0273973
'RNF130'	0.12973	0.118085	0.0136986
'ZNF778'	0.130039	0.0729126	0.0342466
'OSGIN1'	0.130108	0.116126	0.0136986
'HADHA'	0.130163	0.0811907	0.0273973
'LTBP1'	0.130191	0.0587303	0.0547945
'DCAF6'	0.130295	0.114448	0.0136986
'GNB4'	0.130307	0.0941779	0.0205479
'OR7G3'	0.130387	0.093598	0.0205479
'HPCAL4'	0.130432	0.113931	0.0136986
'TTC27'	0.130827	-0.0941378	0.0205479
'PCDHGA10'	0.130988	-0.113868	0.0136986
'CSAD'	0.131281	-0.116186	0.0136986
'ATG4B'	0.131314	-0.114306	0.0136986
'CDH13'	0.131476	-0.0731895	0.0342466
'MMP17'	0.131694	-0.0729513	0.0342466
'STAU2'	0.131816	-0.0940704	0.0205479
'SPECC1L'	0.131845	-0.0584966	0.0547945
'C2ORF42'	0.132016	-0.114385	0.0136986
'MYO1C'	0.132032	-0.073927	0.0342466
'ZNF337'	0.132104	0.0817583	0.0273973
'DNAI2'	0.132234	-0.0810568	0.0273973
'PRKRIP1'	0.132456	-0.116322	0.0136986
'MDH2'	0.132504	-0.113751	0.0136986
'SUSD1'	0.132752	-0.0808782	0.0273973
'OR2T6'	0.133004	0.113452	0.0136986
'ULK4'	0.133158	0.0674365	0.0410959
'METTL2A'	0.133255	-0.114359	0.0136986
'LRTM1'	0.133255	-0.114359	0.0136986
'PCK2'	0.133551	0.0623213	0.0479452
'C15ORF27'	0.133982	-0.072671	0.0342466
'BRCA2'	0.134137	0.0480507	0.0821918
'C11ORF49'	0.134716	0.0929377	0.0205479
'OR5F1'	0.13493	0.0720672	0.0342466
'KRT2'	0.135232	0.0725769	0.0342466
'ATAD2'	0.135385	0.0673969	0.0410959
'PADI6'	0.135454	0.0720414	0.0342466
'PHEX'	0.135525	0.11521	0.0136986
'MOSPD3'	0.135585	0.11327	0.0136986
'ZNF160'	0.135789	-0.0669191	0.0410959
'C2ORF50'	0.136064	-0.113755	0.0136986
'RALY'	0.136064	-0.113755	0.0136986
'NLRX1'	0.136135	-0.0923659	0.0205479
'TXK'	0.136315	-0.0800023	0.0273973
'GLMN'	0.1364	-0.0735422	0.0342466
'A2M'	0.136507	0.0930773	0.0205479
'CDC23'	0.136508	-0.0804725	0.0273973
'KTN1'	0.136745	-0.0819982	0.0273973
'SPINK1'	0.136751	0.0664177	0.0410959
'BBS1'	0.137013	-0.112613	0.0136986
'ANXA11'	0.137127	-0.0656642	0.0410959
'DMRT1'	0.137216	0.0947095	0.0205479
'JPH1'	0.13732	-0.0797995	0.0273973
'PCDHGA12'	0.13756	-0.11213	0.0136986
'IFT172'	0.137702	0.0718378	0.0342466
'SCN7A'	0.137798	-0.0723333	0.0342466
'TRMT11'	0.138106	0.112669	0.0136986
'MAGI1'	0.138218	-0.0664846	0.0410959
'MVP'	0.138253	0.0933811	0.0205479
'RRP12'	0.138509	0.0930555	0.0205479
'TRHDE'	0.138963	-0.112021	0.0136986
'SYT15'	0.139185	0.0797409	0.0273973
'HS6ST3'	0.139223	0.0721583	0.0342466
'NRROS'	0.139317	-0.0992774	0.0205479
'DNASE1'	0.139353	-0.0818554	0.0273973
'MYO1E'	0.139422	-0.065641	0.0410959
'ADAMTS6'	0.139573	0.112593	0.0136986
'ZNF462'	0.139616	-0.112045	0.0136986
'SLC24A4'	0.139707	-0.0577914	0.0547945
'FLT4'	0.139884	0.0653143	0.0410959
'ADCK2'	0.140081	-0.0921609	0.0205479
'KIAA1211'	0.140202	0.0571737	0.0547945
'TANGO2'	0.140865	0.0796668	0.0273973
'N4BP3'	0.141106	0.0914469	0.0205479
'GABRP'	0.141227	0.0653597	0.0410959
'ZNF655'	0.141414	0.0651996	0.0410959
'MICALCL'	0.142224	0.0457361	0.0890411
'TNK2'	0.14235	0.110682	0.0136986
'KCNE3'	0.142547	0.090828	0.0205479
'SACS'	0.142639	-0.0406532	0.116438
'EXTL3'	0.14351	-0.113779	0.0136986
'PHYH'	0.143562	0.112468	0.0136986
'OSBPL10'	0.143641	0.0904375	0.0205479
'C1ORF112'	0.14377	-0.110563	0.0136986
'SLC7A4'	0.143994	0.0920948	0.0205479
'MCM5'	0.144317	0.0603292	0.0547945
'C6ORF203'	0.144447	-0.0905435	0.0205479
'MACF1'	0.14491	-0.0358232	0.157534
'MORC1'	0.144984	0.0537261	0.0616438
'ATP4B'	0.144993	0.0702907	0.0342466
'FAM13B'	0.146019	0.110053	0.0136986
'KRT75'	0.146188	-0.0805872	0.0273973
'FNIP2'	0.146304	-0.0788059	0.0273973
'GPR108'	0.146412	0.0648702	0.0410959
'CARS2'	0.146477	-0.110409	0.0136986
'TNFRSF21'	0.146481	-0.109657	0.0136986
'FAM198A'	0.146881	-0.0912331	0.0205479
'JMY'	0.146891	0.109346	0.0136986
'CELSR2'	0.14717	0.0451172	0.0890411
'KIAA1210'	0.147203	0.0529308	0.0616438
'VCAM1'	0.147273	0.109791	0.0136986
'PKD2L2'	0.147273	0.109791	0.0136986
'MAGI2'	0.14764	-0.113526	0.0136986
'TAF6'	0.147692	0.109565	0.0136986
'TPRN'	0.147836	-0.109075	0.0136986
'AGK'	0.147836	-0.109075	0.0136986
'BNIP2'	0.148312	0.109392	0.0136986
'RFX8'	0.148344	-0.0916552	0.0205479
'EPHB4'	0.148345	0.110357	0.0136986
'TLX3'	0.148462	-0.113767	0.0136986
'RFX7'	0.148616	-0.0784935	0.0273973
'OSCP1'	0.14881	-0.0900224	0.0205479
'MPHOSPH9'	0.148927	-0.0903269	0.0205479
'ZFP90'	0.149025	0.0775123	0.0273973
'ATF6'	0.149248	0.109666	0.0136986
'CSMD3'	0.149483	-0.0528665	0.0616438
'PPP1R32'	0.149523	0.0694929	0.0342466
'WAPAL'	0.149572	0.0796439	0.0273973
'DYRK4'	0.149855	-0.109336	0.0136986
'ASXL1'	0.149871	0.077823	0.0273973
'SLC12A9'	0.149895	-0.0774363	0.0273973
'CLPB'	0.150251	0.0774151	0.0273973
'PLEKHA5'	0.150306	-0.10874	0.0136986
'VPS39'	0.150391	-0.109611	0.0136986
'HOXA4'	0.150534	-0.0890241	0.0205479
'INHA'	0.150722	-0.0774067	0.0273973
'HOXB4'	0.150807	-0.090179	0.0205479
'SLC35D3'	0.150895	-0.10902	0.0136986
'SAPCD1'	0.151134	0.0640624	0.0410959
'CMTM5'	0.151241	0.0633539	0.0410959
'ASIC4'	0.151391	-0.0893924	0.0205479
'HLA-DPA1'	0.151625	-0.0897219	0.0205479
'TENM2'	0.15211	0.0631885	0.0410959
'TYK2'	0.152215	-0.089527	0.0205479
'ENPP3'	0.152332	-0.069464	0.0342466
'PAPPA'	0.152557	-0.0705083	0.0342466
'PPIC'	0.152741	0.0885119	0.0205479
'OR10A2'	0.152814	-0.108863	0.0136986
'F2R'	0.153608	0.108053	0.0136986
'GIMD1'	0.153608	0.108053	0.0136986
'ACSM1'	0.153637	-0.0693709	0.0342466
'LPCAT2'	0.153999	0.0789885	0.0273973
'FKBP10'	0.154127	0.108138	0.0136986
'ZNF318'	0.154399	-0.0887575	0.0205479
'INSC'	0.154587	0.109678	0.0136986
'PAX1'	0.154587	0.109678	0.0136986
'ZNF266'	0.15484	-0.0881364	0.0205479
'ESCO2'	0.154866	-0.10729	0.0136986
'PI4K2A'	0.154893	-0.107662	0.0136986
'AMPD3'	0.154913	0.0776438	0.0273973
'XYLT1'	0.155154	0.070845	0.0342466
'TGFB3'	0.155203	-0.108796	0.0136986
'LOXHD1'	0.155346	-0.0880487	0.0205479
'ALKBH3'	0.155554	0.0692809	0.0342466
'COL26A1'	0.155633	-0.0593013	0.0479452
'CTNNA3'	0.155802	0.0772997	0.0273973
'GPRIN2'	0.156074	-0.0687364	0.0342466
'GRIN2A'	0.156714	-0.0880994	0.0205479
'HELZ'	0.156914	-0.108646	0.0136986
'ATP13A5'	0.157017	0.0761633	0.0273973
'GPR151'	0.157106	-0.109347	0.0136986
'RNF213'	0.157148	0.0348429	0.150685
'PCSK6'	0.157279	-0.043517	0.0890411
'SIDT1'	0.157286	0.107962	0.0136986
'KIF14'	0.157295	-0.0874942	0.0205479
'TUBA8'	0.157808	-0.106845	0.0136986
'DDX20'	0.157958	-0.0680166	0.0342466
'MTERFD1'	0.158204	-0.0763355	0.0273973
'SLC38A4'	0.158291	-0.110078	0.0136986
'CLIP4'	0.158376	-0.0693111	0.0342466
'BBS2'	0.158535	-0.109375	0.0136986
'ESPL1'	0.158845	-0.0871744	0.0205479
'MRPS27'	0.159052	0.068312	0.0342466
'BMP3'	0.159067	0.0887441	0.0205479
'EXOC3L4'	0.159215	-0.0686011	0.0342466
'GPR84'	0.159393	-0.0781879	0.0273973
'SEPT1'	0.159868	-0.106378	0.0136986
'ADAMTS9'	0.1607	-0.0760574	0.0273973
'OR10V1'	0.160741	-0.0756402	0.0273973
'MPP3'	0.160777	0.0624572	0.0410959
'PCNXL4'	0.161079	0.0866748	0.0205479
'ITGA9'	0.161145	-0.0758135	0.0273973
'SLC2A9'	0.161278	-0.105743	0.0136986
'GBA3'	0.162125	-0.0622421	0.0410959
'IFRD2'	0.162131	0.0681631	0.0342466
'ZDHHC4'	0.162303	-0.0872306	0.0205479
'ATP8B4'	0.162343	-0.0543093	0.0547945
'AKAP1'	0.162444	0.0754192	0.0273973
'PAH'	0.16247	-0.0896114	0.0205479
'SKI'	0.162567	-0.107982	0.0136986
'DPP3'	0.162567	-0.107982	0.0136986
'PRKAG3'	0.162767	0.105245	0.0136986
'PAN3'	0.163272	0.105242	0.0136986
'ABTB1'	0.16337	-0.0763977	0.0273973
'ACOT8'	0.163427	0.0749453	0.0273973
'FAM83G'	0.16371	0.0748685	0.0273973
'MCM3AP'	0.164077	-0.0867384	0.0205479
'ARHGAP31'	0.164255	-0.0677347	0.0342466
'PLCG2'	0.164469	-0.0516306	0.0616438
'NLRP14'	0.164684	-0.0705251	0.0342466
'MYH4'	0.164804	0.0762482	0.0273973
'PRMT10'	0.165	-0.0861043	0.0205479
'OR11A1'	0.165313	0.087163	0.0205479
'POLG'	0.165503	-0.0675031	0.0342466
'PCDHGA9'	0.165845	-0.0882167	0.0205479
'SSH3'	0.165978	0.0861109	0.0205479
'COL7A1'	0.166272	-0.0507578	0.0616438
'TBC1D2B'	0.166475	-0.0750672	0.0273973
'LGR5'	0.166493	-0.0506929	0.0616438
'ODF2L'	0.166536	-0.107193	0.0136986
'CBFA2T2'	0.1668	-0.105	0.0136986
'C14ORF39'	0.166896	0.0856124	0.0205479
'CLSTN3'	0.166906	0.0854885	0.0205479
'ELTD1'	0.166917	-0.0670622	0.0342466
'MAGEB10'	0.166963	-0.0767942	0.0273973
'PLB1'	0.167224	-0.050673	0.0616438
'RASA3'	0.167254	-0.0862889	0.0205479
'PROX2'	0.167636	-0.0742556	0.0273973
'PTPRC'	0.168548	0.0741215	0.0273973
'LAMC3'	0.168589	-0.074523	0.0273973
'BAZ2A'	0.168927	0.053509	0.0547945
'CYFIP2'	0.169259	0.104144	0.0136986
'SEPT10'	0.169259	0.104144	0.0136986
'DCBLD2'	0.169276	-0.0671225	0.0342466
'PLIN4'	0.169417	-0.0620698	0.0410959
'TSPAN16'	0.169491	0.103808	0.0136986
'EIF3G'	0.169929	-0.0741245	0.0273973
'NMUR1'	0.169986	-0.06097	0.0410959
'TPSG1'	0.17015	-0.0571756	0.0479452
'THBS2'	0.170243	0.0677245	0.0342466
'PTRF'	0.170274	0.0848012	0.0205479
'NPAS4'	0.170382	-0.0568229	0.0479452
'MYF6'	0.170446	0.103519	0.0136986
'ARHGEF16'	0.170568	-0.0848238	0.0205479
'AMT'	0.170768	-0.111642	0.0136986
'PDCD2L'	0.170768	-0.111642	0.0136986
'ATP8B1'	0.170779	-0.0850547	0.0205479
'PODXL'	0.17078	-0.0739282	0.0273973
'ZMYND12'	0.170833	0.103998	0.0136986
'CORO7'	0.170921	-0.066748	0.0342466
'LCN12'	0.171138	0.0734622	0.0273973
'FNIP1'	0.171199	0.0745023	0.0273973
'RNF181'	0.171279	0.0852011	0.0205479
'ZDHHC3'	0.171288	0.0850867	0.0205479
'TGM7'	0.171377	-0.10363	0.0136986
'MYO9A'	0.171403	-0.0609767	0.0410959
'PYGL'	0.171499	-0.0480119	0.0684932
'DCAF5'	0.172175	0.103873	0.0136986
'ABCC2'	0.172201	-0.050532	0.0616438
'SMOC1'	0.172725	0.103186	0.0136986
'IBTK'	0.172767	0.0662436	0.0342466
'C1ORF131'	0.172899	-0.106179	0.0136986
'TNKS2'	0.173331	0.102622	0.0136986
'ABCA13'	0.173385	-0.0342846	0.143836
'XRRA1'	0.173417	0.073874	0.0273973
'RNASEH2B'	0.174122	0.102943	0.0136986
'EPG5'	0.174473	0.0659113	0.0342466
'NUAK2'	0.17493	-0.103894	0.0136986
'BLOC1S5-TXNDC5'	0.175016	0.0613563	0.0410959
'GLT8D1'	0.175128	-0.102499	0.0136986
'SPCS1'	0.175128	-0.102499	0.0136986
'ERBB2IP'	0.175252	-0.102608	0.0136986
'PIEZO1'	0.175438	0.0450125	0.0753425
'ADAM2'	0.175715	-0.102481	0.0136986
'ACSM3'	0.175825	-0.0843331	0.0205479
'FSCB'	0.17585	0.0840541	0.0205479
'ERCC4'	0.176235	-0.073545	0.0273973
'FOXM1'	0.176351	0.0735157	0.0273973
'FBL'	0.176395	0.0653769	0.0342466
'PRKCSH'	0.176803	0.0727995	0.0273973
'MRPS31'	0.17694	0.102271	0.0136986
'CCDC59'	0.176971	0.065519	0.0342466
'AREL1'	0.176983	0.0652646	0.0342466
'NXT2'	0.177148	0.102047	0.0136986
'GEMIN2'	0.177165	-0.102174	0.0136986
'MED25'	0.177383	-0.102112	0.0136986
'ABHD12B'	0.177593	0.0836042	0.0205479
'LSM14B'	0.178061	-0.102226	0.0136986
'PCSK5'	0.178371	-0.0561972	0.0479452
'TMEM218'	0.178794	-0.102415	0.0136986
'FRY'	0.179307	-0.0494074	0.0616438
'CEP350'	0.179425	-0.0603332	0.0410959
'FAM149A'	0.179638	-0.0490225	0.0616438
'GTF2H1'	0.179732	-0.0831648	0.0205479
'SLC20A2'	0.179817	-0.102344	0.0136986
'S100A3'	0.179927	-0.0652478	0.0342466
'TK1'	0.180613	-0.0836428	0.0205479
'KIF13A'	0.180638	-0.0723169	0.0273973
'MYO1H'	0.180784	0.082874	0.0205479
'PTPRQ'	0.180889	0.0721862	0.0273973
'PEX12'	0.180911	-0.0597145	0.0410959
'C2ORF16'	0.181626	0.0517981	0.0547945
'MOCS1'	0.18181	0.101654	0.0136986
'HAUS5'	0.181851	0.0874653	0.0205479
'IQCC'	0.182051	0.0658039	0.0342466
'DDX56'	0.182283	0.0592075	0.0410959
'ZNF470'	0.182348	-0.0605931	0.0410959
'PCBP1'	0.182518	-0.103083	0.0136986
'SLC1A4'	0.182518	-0.103083	0.0136986
'NPC2'	0.182612	-0.0729885	0.0273973
'ZNF446'	0.182638	0.0718035	0.0273973
'DDX27'	0.182664	-0.100452	0.0136986
'CYP4F12'	0.182768	0.0824759	0.0205479
'OSBPL1A'	0.182792	0.100568	0.0136986
'THAP7'	0.182801	0.0723412	0.0273973
'KHDC1'	0.182863	-0.100598	0.0136986
'ARSI'	0.183183	-0.0718052	0.0273973
'SPATA16'	0.183338	-0.0831375	0.0205479
'MYBL1'	0.183402	0.0875488	0.0205479
'GAD1'	0.183515	-0.0827523	0.0205479
'KIAA0922'	0.183607	0.0446674	0.0753425
'FN1'	0.183678	0.071641	0.0273973
'GALNT16'	0.183981	0.1005	0.0136986
'VTI1B'	0.183997	0.100948	0.0136986
'GOLGA2'	0.184012	-0.0844684	0.0205479
'MOAP1'	0.184074	-0.101423	0.0136986
'ARVCF'	0.184475	0.0545646	0.0479452
'USP35'	0.184495	-0.0511016	0.0616438
'NUMB'	0.185131	0.100941	0.0136986
'OARD1'	0.185131	0.100941	0.0136986
'RPL3L'	0.186112	-0.0512159	0.0547945
'ABCA12'	0.186225	0.0588247	0.0410959
'PLXNA2'	0.186291	0.0637481	0.0342466
'GPR17'	0.18671	0.0999739	0.0136986
'BPHL'	0.186884	-0.0819259	0.0205479
'BEGAIN'	0.186965	0.0638094	0.0342466
'BCMO1'	0.187022	-0.0544728	0.0479452
'TSPAN1'	0.187109	0.0995907	0.0136986
'WDR63'	0.187768	-0.102397	0.0136986
'GAD2'	0.187768	-0.102397	0.0136986
'ZMYM4'	0.187844	0.100895	0.0136986
'TRIM37'	0.187888	-0.0644428	0.0342466
'POLRMT'	0.188009	0.0996514	0.0136986
'LDHAL6A'	0.188028	-0.0813216	0.0205479
'IKBIP'	0.188042	-0.0814267	0.0205479
'KIAA2018'	0.188055	0.081806	0.0205479
'GTF3C1'	0.188166	-0.0712536	0.0273973
'TCHP'	0.188218	-0.0997485	0.0136986
'USP24'	0.188444	0.0818275	0.0205479
'MIS18BP1'	0.188491	-0.0662101	0.0342466
'TRPM4'	0.188534	0.0588433	0.0410959
'USPL1'	0.188661	0.0539125	0.0479452
'SNX14'	0.18881	-0.100125	0.0136986
'CASD1'	0.188822	-0.0706778	0.0273973
'EPOR'	0.189117	0.0584398	0.0410959
'CUL7'	0.189121	-0.0724637	0.0273973
'NCKAP1L'	0.189267	-0.0992906	0.0136986
'PCNXL3'	0.189295	0.0815835	0.0205479
'FAM131B'	0.189631	0.0818005	0.0205479
'EVC2'	0.189876	0.050959	0.0547945
'DYNC1LI1'	0.19006	0.0993346	0.0136986
'DOCK2'	0.190065	-0.0815403	0.0205479
'BTBD1'	0.190527	-0.101343	0.0136986
'C9ORF84'	0.19067	-0.100757	0.0136986
'LYRM1'	0.190777	-0.0990453	0.0136986
'HPS5'	0.190987	-0.0580168	0.0410959
'PARK7'	0.191134	-0.0993609	0.0136986
'SLC9A2'	0.191258	-0.0813597	0.0205479
'AMPD1'	0.191417	-0.0583759	0.0410959
'FER1L6'	0.191448	-0.0478243	0.0616438
'AEBP1'	0.191459	-0.0453719	0.0684932
'XPNPEP2'	0.192501	-0.0988612	0.0136986
'ETV6'	0.192655	0.0808878	0.0205479
'INHBA'	0.19277	0.0986243	0.0136986
'ATRIP'	0.192788	0.0829304	0.0205479
'SLC18B1'	0.192984	-0.100255	0.0136986
'DSG1'	0.193027	-0.0576217	0.0410959
'PVRL2'	0.193068	-0.0579153	0.0410959
'RAP1GDS1'	0.193213	0.0984146	0.0136986
'C19ORF57'	0.193796	-0.0544475	0.0479452
'NEK11'	0.193816	-0.106748	0.0136986
'TRAP1'	0.193893	0.0533764	0.0479452
'SLC18A1'	0.194096	0.0804484	0.0205479
'ALS2'	0.194347	0.0713506	0.0273973
'COL16A1'	0.195053	0.0571906	0.0410959
'CD3EAP'	0.19518	-0.080781	0.0205479
'OR51E1'	0.19551	0.0474875	0.0616438
'POMGNT1'	0.195759	-0.0697206	0.0273973
'XIRP1'	0.195856	-0.0450783	0.0684932
'ALOX15'	0.196252	-0.0821042	0.0205479
'PIWIL2'	0.196297	-0.0505733	0.0547945
'PLIN3'	0.196435	-0.0801549	0.0205479
'OR2C1'	0.196865	0.0974045	0.0136986
'GLIPR1'	0.197011	-0.0984688	0.0136986
'MFN1'	0.1974	-0.0803162	0.0205479
'SLC6A18'	0.197622	0.0583395	0.0410959
'ZSCAN31'	0.198211	-0.0622776	0.0342466
'DNAH11'	0.198612	-0.0433047	0.0753425
'MFSD3'	0.198621	-0.0818473	0.0205479
'HIST1H2AH'	0.198652	0.0807016	0.0205479
'TOP1MT'	0.198686	-0.0648033	0.0342466
'CCDC69'	0.198761	0.0804696	0.0205479
'SYTL5'	0.198829	0.0800806	0.0205479
'ZNF154'	0.198869	0.0534376	0.0479452
'NEB'	0.199114	-0.0340567	0.130137
'BZRAP1'	0.199233	-0.0990261	0.0136986
'SH2D7'	0.199459	-0.0808271	0.0205479
'PTX4'	0.199475	0.0573671	0.0410959
'PRG3'	0.199525	0.097196	0.0136986
'PRG2'	0.199525	0.097196	0.0136986
'SGPL1'	0.199694	0.0976386	0.0136986
'EFEMP2'	0.199705	-0.0621038	0.0342466
'PTGFR'	0.199879	-0.0468974	0.0616438
'CD2'	0.200098	-0.0691327	0.0273973
'RBFOX1'	0.200184	-0.079393	0.0205479
'AQR'	0.200257	-0.0793059	0.0205479
'PDGFRL'	0.200587	0.0690231	0.0273973
'RAD9A'	0.200866	0.0966631	0.0136986
'CCDC17'	0.200954	-0.0978281	0.0136986
'TRIML1'	0.200954	-0.0978281	0.0136986
'PEPD'	0.201042	-0.0495454	0.0547945
'PDZD2'	0.201158	-0.0447619	0.0684932
'SH3TC1'	0.201557	-0.0793192	0.0205479
'LGR4'	0.201602	-0.0718164	0.0273973
'TMEM41A'	0.201605	-0.0798606	0.0205479
'PCDH9'	0.201871	-0.0617605	0.0342466
'CARS'	0.202053	0.0789168	0.0205479
'TXNDC12'	0.202085	-0.0685463	0.0273973
'CDC42BPG'	0.202129	-0.0797868	0.0205479
'GLP2R'	0.202618	0.100557	0.0136986
'BIVM'	0.202746	-0.0965783	0.0136986
'CABP4'	0.203111	-0.0976811	0.0136986
'AFM'	0.203111	-0.0976811	0.0136986
'FKBP5'	0.203548	0.0793621	0.0205479
'ABHD15'	0.203701	0.0969371	0.0136986
'NUP133'	0.203721	0.0796908	0.0205479
'FBXL14'	0.20384	0.068496	0.0273973
'LAMB2'	0.203991	0.0619898	0.0342466
'ESR2'	0.204032	-0.0967342	0.0136986
'SSC5D'	0.204179	0.0381044	0.0958904
'SUFU'	0.204338	0.095774	0.0136986
'SEMA3A'	0.204357	-0.0790757	0.0205479
'CAPRIN2'	0.204564	0.0564468	0.0410959
'NEDD9'	0.204748	-0.0683899	0.0273973
'USP29'	0.204894	-0.0534233	0.0479452
'SAMD3'	0.204921	-0.0788145	0.0205479
'PCDHGB3'	0.20493	-0.0784926	0.0205479
'NIPAL4'	0.204945	0.0784359	0.0205479
'LGSN'	0.205003	0.0989646	0.0136986
'ITSN2'	0.205083	-0.0787144	0.0205479
'ZSCAN20'	0.205275	-0.049203	0.0547945
'CILP2'	0.205294	0.0807523	0.0205479
'IKBKAP'	0.205694	0.0683728	0.0273973
'CDH20'	0.205819	-0.0981829	0.0136986
'ARHGEF15'	0.205929	0.0785918	0.0205479
'LTC4S'	0.206049	-0.0783408	0.0205479
'DNAJC13'	0.206057	0.0521693	0.0479452
'DHX16'	0.206081	0.0488236	0.0547945
'TNRC6B'	0.206736	-0.097327	0.0136986
'KIAA0556'	0.206846	-0.0420044	0.0753425
'OR4D9'	0.207048	-0.0649562	0.0342466
'PASD1'	0.207674	-0.0959189	0.0136986
'NEBL'	0.207812	0.046299	0.0616438
'CENPK'	0.207825	0.0971969	0.0136986
'KCNG4'	0.207961	0.0682781	0.0273973
'ERMAP'	0.208049	-0.0959847	0.0136986
'FRMD1'	0.208132	-0.0784403	0.0205479
'EBLN2'	0.208211	0.0966629	0.0136986
'QRICH2'	0.208291	-0.0460325	0.0616438
'MGAT4A'	0.208488	0.0611353	0.0342466
'FANCA'	0.2086	0.0558051	0.0410959
'LRRN1'	0.208809	-0.0781468	0.0205479
'C11ORF16'	0.208962	-0.0470031	0.0616438
'BEST1'	0.208976	0.0690283	0.0273973
'RTCA'	0.208977	-0.0794381	0.0205479
'ESR1'	0.209022	0.0675986	0.0273973
'TFF2'	0.209809	-0.09465	0.0136986
'CPA6'	0.210034	0.0947656	0.0136986
'COL13A1'	0.210177	0.0958458	0.0136986
'ZNF696'	0.210177	0.0958458	0.0136986
'KCNK16'	0.210178	-0.0607393	0.0342466
'NEDD4'	0.21024	0.0556965	0.0410959
'PCED1A'	0.210405	0.095056	0.0136986
'GNRH2'	0.210405	0.095056	0.0136986
'MSS51'	0.21068	0.0776789	0.0205479
'PADI2'	0.210754	0.0947215	0.0136986
'CLEC4G'	0.210932	0.0946098	0.0136986
'FAM186B'	0.211026	0.0607985	0.0342466
'SRPR'	0.211059	-0.0787859	0.0205479
'PTCHD4'	0.211325	0.0673222	0.0273973
'PTK2B'	0.211558	-0.0605769	0.0342466
'AOAH'	0.211721	-0.0699461	0.0273973
'INSR'	0.212247	0.0608884	0.0342466
'OCA2'	0.212562	0.051921	0.0479452
'KRT74'	0.212579	0.0672371	0.0273973
'THADA'	0.212772	0.055456	0.0410959
'CUBN'	0.212838	0.0351971	0.109589
'OR51B6'	0.213117	-0.0976994	0.0136986
'BRSK2'	0.213859	0.0771556	0.0205479
'SAMD10'	0.213886	-0.067628	0.0273973
'UBE3C'	0.214389	-0.0674764	0.0273973
'APOL5'	0.214469	-0.0552677	0.0410959
'PRKAG2'	0.214535	0.0951134	0.0136986
'MT-ATP6'	0.214678	0.0945282	0.0136986
'HLCS'	0.214952	-0.0548173	0.0410959
'ARAP2'	0.215101	0.0548137	0.0410959
'MYEOV2'	0.215148	0.0598181	0.0342466
'NCOA7'	0.215275	-0.0779955	0.0205479
'GPR112'	0.215332	-0.0771901	0.0205479
'NAIF1'	0.215554	0.0946138	0.0136986
'ZNF507'	0.21568	0.0672607	0.0273973
'ESYT3'	0.215754	-0.0598336	0.0342466
'RNF170'	0.215778	0.0939289	0.0136986
'RPUSD4'	0.215778	0.0939289	0.0136986
'CSRNP2'	0.216011	0.0941626	0.0136986
'AC004009.3'	0.216081	0.0809589	0.0205479
'TBC1D4'	0.21655	-0.0596574	0.0342466
'DDX18'	0.216604	0.077954	0.0205479
'CNR1'	0.216607	-0.0938946	0.0136986
'VPS13B'	0.216707	-0.0369803	0.0958904
'ARSJ'	0.216753	0.0938515	0.0136986
'GALP'	0.216753	0.0938515	0.0136986
'GAB4'	0.216843	-0.0991389	0.0136986
'SFTA3'	0.216864	-0.0670243	0.0273973
'BLZF1'	0.217015	0.0943086	0.0136986
'CDK5RAP1'	0.217436	-0.0930915	0.0136986
'MET'	0.217463	-0.0702508	0.0273973
'DOCK10'	0.217584	-0.0680473	0.0273973
'ABLIM1'	0.21781	0.0790326	0.0205479
'PPARGC1B'	0.218045	-0.0673217	0.0273973
'LRRD1'	0.218156	0.0597192	0.0342466
'METTL21C'	0.218174	0.0936367	0.0136986
'MTR'	0.218377	-0.0548374	0.0410959
'CYP11A1'	0.218442	0.06636	0.0273973
'SDK2'	0.218803	-0.0599132	0.0342466
'DPH1'	0.218817	0.0669022	0.0273973
'UBQLNL'	0.218915	0.0666788	0.0273973
'CACNA1I'	0.218989	-0.0774351	0.0205479
'PARVG'	0.219016	-0.077665	0.0205479
'TATDN3'	0.219219	-0.0765927	0.0205479
'TAS2R3'	0.219806	0.0930014	0.0136986
'OR10G8'	0.219834	-0.0714238	0.0273973
'OR10G4'	0.219834	-0.0714238	0.0273973
'RELN'	0.219846	-0.0512052	0.0479452
'TSPEAR'	0.220299	0.0773438	0.0205479
'WBP7'	0.220823	0.093769	0.0136986
'CENPF'	0.220993	0.0507397	0.0479452
'SLITRK6'	0.22106	-0.0597685	0.0342466
'CRIM1'	0.221209	-0.0926151	0.0136986
'PMEL'	0.221223	-0.0948722	0.0136986
'KANSL1'	0.221624	-0.0658127	0.0273973
'UNC45A'	0.221923	-0.0671268	0.0273973
'FHAD1'	0.222271	-0.0542994	0.0410959
'OR8D1'	0.222281	-0.0768103	0.0205479
'CENPT'	0.222344	-0.0494582	0.0547945
'KLK11'	0.222703	0.0927556	0.0136986
'NLRP9'	0.222795	0.0591388	0.0342466
'CTNND1'	0.222807	-0.0539862	0.0410959
'PABPC4L'	0.223056	0.0754195	0.0205479
'KIAA0196'	0.223092	-0.0918751	0.0136986
'NIPBL'	0.223182	0.0922454	0.0136986
'NCAPD2'	0.223372	0.0923351	0.0136986
'TBC1D22A'	0.223442	-0.0658761	0.0273973
'PTPRU'	0.223589	-0.0660962	0.0273973
'TCP11'	0.223677	-0.0658028	0.0273973
'CPN2'	0.224222	0.0918201	0.0136986
'TAF3'	0.224271	-0.065382	0.0273973
'MOB3A'	0.224606	0.0654085	0.0273973
'MUC6'	0.224789	-0.049888	0.0479452
'D2HGDH'	0.2248	-0.0421918	0.0684932
'SIT1'	0.224874	-0.0917466	0.0136986
'BTN2A2'	0.224938	0.0600496	0.0342466
'FLT1'	0.224969	-0.0756164	0.0205479
'UBP1'	0.225019	-0.0588637	0.0342466
'HLA-DPB1'	0.225084	0.0655116	0.0273973
'MRPS7'	0.225397	-0.0537722	0.0410959
'AKNA'	0.225464	-0.048156	0.0547945
'EAPP'	0.225503	-0.0928231	0.0136986
'DDX31'	0.225515	0.0483737	0.0547945
'TRPA1'	0.225534	-0.0542489	0.0410959
'ARPC4-TTLL3'	0.225579	-0.075533	0.0205479
'ADAM20'	0.225616	0.0754108	0.0205479
'TEKT1'	0.225771	-0.0588971	0.0342466
'KIAA0753'	0.225986	-0.0687117	0.0273973
'PLEKHH1'	0.226001	-0.0670021	0.0273973
'WFS1'	0.226067	-0.0449866	0.0616438
'ZC3H7B'	0.22611	-0.052629	0.0479452
'CHST11'	0.226111	0.09188	0.0136986
'SLC37A1'	0.226425	0.0923006	0.0136986
'ALOX12B'	0.226594	0.091883	0.0136986
'SLC17A2'	0.226954	0.059296	0.0342466
'LCE5A'	0.227265	0.0534921	0.0410959
'ANAPC5'	0.227332	0.0746247	0.0205479
'CMPK1'	0.227491	0.0748769	0.0205479
'KMO'	0.227686	-0.0915609	0.0136986
'EIF4G3'	0.227686	-0.0915609	0.0136986
'TMX3'	0.227686	-0.0915609	0.0136986
'MUC5B'	0.22784	-0.0509974	0.0479452
'ZCWPW1'	0.22806	-0.0746972	0.0205479
'BAZ2B'	0.228177	0.0543076	0.0410959
'MTF2'	0.228192	0.092481	0.0136986
'MAP2'	0.228223	-0.0756725	0.0205479
'ZNF138'	0.2283	0.0753314	0.0205479
'FILIP1'	0.228582	-0.0533694	0.0410959
'CD163L1'	0.229108	-0.0495832	0.0479452
'RNF150'	0.229257	0.091489	0.0136986
'KDM6B'	0.229319	-0.0581973	0.0342466
'MYOM3'	0.22944	-0.0547445	0.0410959
'SPDEF'	0.229565	-0.0752976	0.0205479
'FANCM'	0.229825	-0.0654378	0.0273973
'NID2'	0.229834	-0.032132	0.123288
'TSPAN18'	0.230109	-0.0650218	0.0273973
'FAM227A'	0.230275	0.0744705	0.0205479
'NOSTRIN'	0.230569	0.0944461	0.0136986
'NR1H4'	0.230871	0.0578575	0.0342466
'THAP3'	0.230895	-0.0918423	0.0136986
'MT-ND4'	0.231032	0.0743393	0.0205479
'ANKS6'	0.231066	-0.0772668	0.0205479
'MPP5'	0.23114	0.0650578	0.0273973
'SCRIB'	0.231216	-0.05901	0.0342466
'CACNA1E'	0.231482	0.0906726	0.0136986
'UNC5A'	0.231727	-0.0559281	0.0410959
'PARD3'	0.231783	-0.0655894	0.0273973
'ANKRD26'	0.231801	0.0474614	0.0547945
'SCARF2'	0.231896	0.090435	0.0136986
'PTPN23'	0.23226	0.046431	0.0547945
'EFCAB13'	0.232594	-0.0907314	0.0136986
'ZMYND15'	0.232711	0.0747046	0.0205479
'RAB11FIP4'	0.232747	-0.0915661	0.0136986
'OBSL1'	0.23304	0.0497203	0.0479452
'VGLL3'	0.233053	-0.0493219	0.0479452
'OR51G2'	0.23338	0.0740446	0.0205479
'ALG14'	0.233392	-0.0740503	0.0205479
'MYOF'	0.233736	0.0473385	0.0547945
'OR5P3'	0.233989	-0.0909122	0.0136986
'MYBBP1A'	0.23425	-0.0367131	0.0890411
'ZC3H3'	0.234562	-0.0436716	0.0616438
'FAM71B'	0.234783	-0.0576391	0.0342466
'COA3'	0.234821	-0.0902955	0.0136986
'CHMP1A'	0.235067	-0.089598	0.0136986
'PTPRT'	0.23507	-0.0735006	0.0205479
'CCDC144NL'	0.235146	0.0906522	0.0136986
'FHL3'	0.235148	-0.0967618	0.0136986
'KANK4'	0.235323	0.0939679	0.0136986
'CEP97'	0.235514	-0.0897226	0.0136986
'CARD9'	0.235832	0.063994	0.0273973
'FBN1'	0.235988	0.0895421	0.0136986
'TMC2'	0.236505	0.0577151	0.0342466
'ZNF133'	0.236634	-0.0640798	0.0273973
'CAPZA3'	0.23671	-0.0573512	0.0342466
'TRPM3'	0.236753	-0.0537633	0.0410959
'RAE1'	0.237093	0.0735131	0.0205479
'FOXA1'	0.237178	-0.0892202	0.0136986
'ADAMTSL4'	0.237243	0.0530069	0.0410959
'ZNF500'	0.237602	-0.0734568	0.0205479
'MYH13'	0.237666	0.0635413	0.0273973
'ASXL2'	0.237986	-0.0524257	0.0410959
'SHE'	0.238391	-0.0900406	0.0136986
'TAS2R1'	0.238391	-0.0900406	0.0136986
'NRIP1'	0.238541	0.0739401	0.0205479
'ABR'	0.238597	-0.0635607	0.0273973
'KBTBD3'	0.238792	-0.0892512	0.0136986
'C6ORF223'	0.238878	-0.0904232	0.0136986
'MCM8'	0.238936	0.091365	0.0136986
'PEAK1'	0.239526	0.0578858	0.0342466
'LRTM2'	0.239579	0.0892402	0.0136986
'WDR65'	0.239795	-0.0526316	0.0410959
'STIL'	0.239936	-0.0893273	0.0136986
'PTPRH'	0.239988	0.0453103	0.0547945
'ATP9B'	0.24045	-0.0571326	0.0342466
'ERCC6L2'	0.240477	0.053285	0.0410959
'CCDC54'	0.240815	-0.0633956	0.0273973
'B4GALT7'	0.241144	0.0896328	0.0136986
'RUNDC1'	0.241243	-0.0725355	0.0205479
'ECT2'	0.241332	-0.0736444	0.0205479
'ZNF695'	0.241666	-0.0566609	0.0342466
'FAM178B'	0.242447	-0.0899285	0.0136986
'GPR15'	0.242512	-0.0891069	0.0136986
'SLC19A3'	0.242923	0.0916311	0.0136986
'FAM160A1'	0.243074	0.0920803	0.0136986
'AMER3'	0.243526	0.0887425	0.0136986
'NEK10'	0.243552	0.0633763	0.0273973
'C8A'	0.243871	-0.052469	0.0410959
'RXFP4'	0.244005	0.0883565	0.0136986
'DOCK11'	0.244192	-0.0728546	0.0205479
'ATP2A3'	0.244259	-0.0725389	0.0205479
'KLK12'	0.244301	0.0723934	0.0205479
'ICAM1'	0.244344	-0.0429898	0.0616438
'OR9Q1'	0.244857	-0.0886315	0.0136986
'STRAP'	0.244947	0.0723572	0.0205479
'MCMDC2'	0.245052	0.0881437	0.0136986
'C1ORF173'	0.245111	-0.0564015	0.0342466
'RAPGEF3'	0.245416	0.062506	0.0273973
'SLC3A1'	0.245535	0.0513779	0.0410959
'SMG5'	0.245572	0.0887035	0.0136986
'RAD51C'	0.245698	-0.088006	0.0136986
'ZBTB25'	0.24587	-0.0883689	0.0136986
'NYNRIN'	0.246246	0.0565254	0.0342466
'SLC8A1'	0.246383	-0.0884243	0.0136986
'TSEN54'	0.246506	0.072754	0.0205479
'PRTG'	0.246732	-0.0559076	0.0342466
'ZNF844'	0.246772	-0.0722011	0.0205479
'YEATS2'	0.246959	0.0522133	0.0410959
'SLC35E2B'	0.247042	0.0876341	0.0136986
'C3ORF36'	0.247042	0.0876341	0.0136986
'UGGT1'	0.247772	-0.0887585	0.0136986
'MSH5'	0.247806	0.0543136	0.0410959
'B3GNT4'	0.24802	0.0565369	0.0342466
'GPBAR1'	0.248386	0.0873796	0.0136986
'DHX58'	0.248483	-0.0872677	0.0136986
'KCNT2'	0.248547	-0.0873503	0.0136986
'SLC12A3'	0.248661	0.0729126	0.0205479
'PDE11A'	0.248881	0.0424973	0.0616438
'TRIM59'	0.248963	0.0873727	0.0136986
'ADCY4'	0.249134	-0.0628507	0.0273973
'SMOC2'	0.249365	-0.052501	0.0410959
'BRD2'	0.249391	0.0517131	0.0410959
'FGF1'	0.24944	0.0876753	0.0136986
'HTR3B'	0.249457	-0.0729322	0.0205479
'CCT6B'	0.249647	0.0718183	0.0205479
'CKAP4'	0.2499	-0.0893826	0.0136986
'C6ORF132'	0.25019	-0.0558591	0.0342466
'KIAA0754'	0.250368	-0.0463378	0.0547945
'PTCHD2'	0.25048	-0.0722494	0.0205479
'SKA2'	0.250539	-0.0735463	0.0205479
'VCPIP1'	0.250916	0.0711422	0.0205479
'MARC2'	0.251067	0.0869702	0.0136986
'CHURC1-FNTB'	0.251383	-0.0865268	0.0136986
'LEPRE1'	0.251439	0.0557115	0.0342466
'APCDD1L'	0.251991	-0.0866069	0.0136986
'ECE1'	0.251995	-0.0710018	0.0205479
'CLCNKB'	0.252161	0.0625359	0.0273973
'TRPV5'	0.25225	0.0865682	0.0136986
'C1RL'	0.252326	-0.0869721	0.0136986
'RECK'	0.252457	0.0615161	0.0273973
'OASL'	0.252732	-0.0554121	0.0342466
'TAS2R30'	0.252807	0.0509615	0.0410959
'PCDHGC4'	0.253179	0.0614361	0.0273973
'STAM2'	0.253395	-0.0620776	0.0273973
'ACSL6'	0.253497	-0.062083	0.0273973
'NUDT17'	0.253685	-0.055714	0.0342466
'SOGA1'	0.253801	0.0719554	0.0205479
'UBXN11'	0.254116	0.0550451	0.0342466
'SHROOM3'	0.254199	0.0409256	0.0684932
'WDR78'	0.254475	-0.070578	0.0205479
'SPATA31E1'	0.254611	0.0555875	0.0342466
'BRD4'	0.254619	-0.0709586	0.0205479
'DIS3L'	0.254778	-0.0711669	0.0205479
'OR10P1'	0.254925	0.0727748	0.0205479
'OR5AP2'	0.254971	-0.0876229	0.0136986
'NUP205'	0.255179	0.0440848	0.0547945
'CDC45'	0.25547	-0.0709556	0.0205479
'COL22A1'	0.255657	-0.05051	0.0410959
'PHF20'	0.255902	-0.0869422	0.0136986
'SSPO'	0.255903	-0.0265222	0.178082
'RIN1'	0.255915	-0.0712144	0.0205479
'MOV10'	0.256055	0.0703367	0.0205479
'CYB5D2'	0.256192	0.0710074	0.0205479
'WDR59'	0.256627	-0.071703	0.0205479
'CYP27C1'	0.25673	0.0710663	0.0205479
'PLXNB1'	0.257292	0.0620223	0.0273973
'IRAK1BP1'	0.257419	0.070449	0.0205479
'AC092653.5'	0.257614	0.086463	0.0136986
'PALD1'	0.25781	-0.0471377	0.0479452
'EDA2R'	0.258133	0.0614802	0.0273973
'FSCN3'	0.258234	0.0733124	0.0205479
'SETMAR'	0.258361	-0.085354	0.0136986
'ADRA1A'	0.258592	-0.0932292	0.0136986
'TNS4'	0.258592	-0.0932292	0.0136986
'ZNF662'	0.258604	0.0700258	0.0205479
'MPL'	0.258608	0.086188	0.0136986
'REV3L'	0.258633	0.0857961	0.0136986
'HCRTR2'	0.25886	0.043645	0.0547945
'SBNO1'	0.258902	0.0549489	0.0342466
'ACADSB'	0.258909	-0.0858929	0.0136986
'ADAM15'	0.259245	0.0887143	0.0136986
'ACSM4'	0.259254	0.0610376	0.0273973
'ZMYM2'	0.259697	0.0563803	0.0342466
'CCNB2'	0.259941	0.0698371	0.0205479
'PLK1'	0.260033	-0.0698089	0.0205479
'PEG3'	0.260108	-0.039506	0.0684932
'CAAP1'	0.260115	-0.0611147	0.0273973
'PAEP'	0.260363	0.085389	0.0136986
'GALNT8'	0.260706	0.0627349	0.0273973
'TMEM82'	0.261064	0.0925788	0.0136986
'FAM83C'	0.261097	0.0499078	0.0410959
'KRT20'	0.261115	-0.0698435	0.0205479
'IARS'	0.261174	0.0396429	0.0684932
'DGKZ'	0.261317	-0.0500568	0.0410959
'ZNF281'	0.261422	0.0851137	0.0136986
'ANKK1'	0.261562	-0.0473372	0.0479452
'FAM161A'	0.261657	-0.047305	0.0479452
'FARP1'	0.261692	0.0435567	0.0547945
'SNAP29'	0.261795	-0.0847997	0.0136986
'MGA'	0.262098	0.0868711	0.0136986
'FMO2'	0.262181	-0.0635262	0.0273973
'RYR3'	0.262198	0.0409082	0.0616438
'UNC5C'	0.262488	0.0503291	0.0410959
'PPEF2'	0.263287	-0.0497568	0.0410959
'CACHD1'	0.263397	-0.0845621	0.0136986
'MVD'	0.263555	0.054023	0.0342466
'CARTPT'	0.264041	0.0861643	0.0136986
'FAM167A'	0.264196	0.0694052	0.0205479
'FAM160A2'	0.264617	-0.0601658	0.0273973
'PCDHGA11'	0.264748	-0.0435971	0.0547945
'SPDL1'	0.264941	-0.0460556	0.0479452
'GOLM1'	0.264956	0.0460423	0.0479452
'VSIG8'	0.265022	-0.084079	0.0136986
'OTOL1'	0.265183	-0.0872779	0.0136986
'IRF2'	0.265369	-0.070138	0.0205479
'EIF2D'	0.265415	-0.0842316	0.0136986
'CRYBB1'	0.26555	-0.05409	0.0342466
'CORIN'	0.265803	0.0599737	0.0273973
'CERS3'	0.265946	0.0842141	0.0136986
'PHRF1'	0.266008	0.0499467	0.0410959
'GALNT14'	0.266079	0.0459186	0.0479452
'KIAA1522'	0.266396	0.0604891	0.0273973
'MNDA'	0.266813	-0.0697122	0.0205479
'PRSS41'	0.267155	0.0716932	0.0205479
'TDP2'	0.267525	-0.0689173	0.0205479
'FAM183A'	0.267527	-0.0693621	0.0205479
'SPTY2D1'	0.267531	-0.0409435	0.0616438
'C1ORF86'	0.267807	0.0460733	0.0479452
'CAPN2'	0.268055	-0.0541463	0.0342466
'ABCA1'	0.2681	0.0489527	0.0410959
'ADAMTS18'	0.268379	-0.0435127	0.0547945
'TROVE2'	0.268755	-0.0702441	0.0205479
'UHRF1BP1'	0.268834	0.0594405	0.0273973
'USP6'	0.268875	0.0843217	0.0136986
'KLLN'	0.269324	0.0835916	0.0136986
'TKT'	0.26957	0.0453434	0.0479452
'FAM217A'	0.269726	0.0493541	0.0410959
'GMIP'	0.270138	0.0355018	0.0821918
'ADAMTS12'	0.270215	0.0490867	0.0410959
'PAPPA2'	0.270528	-0.0533676	0.0342466
'GLI1'	0.27061	0.0832036	0.0136986
'ZNF598'	0.270743	-0.0534868	0.0342466
'INMT'	0.270987	0.0462606	0.0479452
'ALKBH8'	0.271268	0.0591849	0.0273973
'CPEB3'	0.271362	0.0835805	0.0136986
'MAP2K5'	0.271362	0.0835805	0.0136986
'POC5'	0.271386	0.0835446	0.0136986
'PARD6B'	0.2714	-0.053767	0.0342466
'ARNT'	0.271418	0.0536541	0.0342466
'FBXO44'	0.271586	0.0681832	0.0205479
'ABCG5'	0.271723	0.0688607	0.0205479
'ZFHX4'	0.271843	0.0426006	0.0547945
'AP1S3'	0.272309	0.0682883	0.0205479
'MTO1'	0.272371	0.0828477	0.0136986
'OXCT1'	0.272371	0.0828477	0.0136986
'CC2D1A'	0.272787	-0.0489119	0.0410959
'HSPH1'	0.272815	-0.0532633	0.0342466
'GDF9'	0.272945	-0.0592045	0.0273973
'COL15A1'	0.273143	-0.0570551	0.0342466
'SYCP2'	0.273248	0.0537407	0.0342466
'RCVRN'	0.273559	-0.0842235	0.0136986
'SBK1'	0.273659	-0.0831011	0.0136986
'NOTCH1'	0.273666	-0.0485569	0.0410959
'DDX4'	0.273723	-0.0827589	0.0136986
'C5ORF51'	0.274145	-0.0593846	0.0273973
'CDH5'	0.274546	0.0529709	0.0342466
'AHNAK'	0.274735	0.0409817	0.0616438
'MUT'	0.274767	0.0679665	0.0205479
'MPZL2'	0.274846	-0.0688643	0.0205479
'ZNF577'	0.274893	-0.0843587	0.0136986
'HEATR2'	0.274903	-0.0830374	0.0136986
'C1ORF106'	0.274933	0.0484197	0.0410959
'DCAF4'	0.275046	0.0483745	0.0410959
'PTPRB'	0.275124	0.052631	0.0342466
'ZMYM1'	0.275744	0.0825304	0.0136986
'C15ORF40'	0.275845	-0.0677494	0.0205479
'ZNF654'	0.276121	-0.0604344	0.0273973
'RBM44'	0.27632	0.0676315	0.0205479
'NAPRT1'	0.276416	0.0585894	0.0273973
'GUCY2C'	0.276578	-0.082328	0.0136986
'AKAP11'	0.276607	0.0456159	0.0479452
'PALM3'	0.276672	-0.0587341	0.0273973
'TRPV3'	0.276736	-0.0419605	0.0547945
'FERMT1'	0.276861	0.0485928	0.0410959
'CPA5'	0.277242	0.0677085	0.0205479
'GIMAP8'	0.27725	0.0585414	0.0273973
'ZSCAN12'	0.277455	-0.0633903	0.0273973
'SCLT1'	0.277604	-0.08515	0.0136986
'DNAJC17'	0.277654	0.0821187	0.0136986
'CPT1A'	0.277672	-0.0838	0.0136986
'SETD1B'	0.277856	0.048068	0.0410959
'EHBP1'	0.277959	-0.0529544	0.0342466
'RTL1'	0.278004	0.0526769	0.0342466
'SFI1'	0.278034	-0.0819802	0.0136986
'PATZ1'	0.278034	-0.0819802	0.0136986
'RIN2'	0.278179	0.0595929	0.0273973
'LMF1'	0.278422	0.0487482	0.0410959
'PDIA2'	0.278504	-0.0480561	0.0410959
'TMEM67'	0.278541	0.0447276	0.0479452
'PNMAL1'	0.278573	0.0834095	0.0136986
'ATG9B'	0.278933	-0.058938	0.0273973
'TPCN2'	0.279298	0.0585168	0.0273973
'MTMR10'	0.280021	-0.0670152	0.0205479
'CHD1L'	0.280108	-0.0581062	0.0273973
'LMCD1'	0.280113	-0.0823217	0.0136986
'FRK'	0.280219	-0.0481262	0.0410959
'TNXB'	0.280356	0.0335012	0.0890411
'ZFP14'	0.280369	0.0700252	0.0205479
'KRTAP10-8'	0.280706	-0.0832238	0.0136986
'CHP2'	0.280735	-0.052137	0.0342466
'MEF2A'	0.28098	-0.0676258	0.0205479
'LOXL2'	0.281108	0.0666716	0.0205479
'ATP5F1'	0.281421	-0.0673014	0.0205479
'LPP'	0.281581	-0.0669811	0.0205479
'SPZ1'	0.281593	-0.057897	0.0273973
'KIAA1244'	0.281768	0.0700263	0.0205479
'DPYD'	0.281874	-0.0684492	0.0205479
'PIWIL3'	0.282281	-0.0519381	0.0342466
'CCNB3'	0.282554	-0.0672309	0.0205479
'SNX27'	0.282649	-0.0669756	0.0205479
'PRSS45'	0.283248	0.0684879	0.0205479
'RNF207'	0.283344	0.0445323	0.0479452
'TAX1BP1'	0.283489	0.0812119	0.0136986
'GLYATL1'	0.283664	0.0667435	0.0205479
'MS4A15'	0.283867	0.0474124	0.0410959
'DSPP'	0.284733	0.0809658	0.0136986
'ADAMDEC1'	0.284775	-0.0679306	0.0205479
'PPP1R9A'	0.284862	-0.0814279	0.0136986
'PSD3'	0.285066	-0.039039	0.0616438
'KREMEN1'	0.285153	0.0807083	0.0136986
'TES'	0.285184	-0.0667337	0.0205479
'ETV7'	0.285225	-0.0518237	0.0342466
'PABPC1L'	0.285231	0.0814031	0.0136986
'SYT12'	0.285257	0.0575853	0.0273973
'ART1'	0.285284	0.0667436	0.0205479
'FOXK1'	0.285722	0.0519559	0.0342466
'SLC39A5'	0.285879	0.0669958	0.0205479
'PCYT2'	0.286017	0.0582674	0.0273973
'HP1BP3'	0.286029	-0.0814394	0.0136986
'PCDH20'	0.28607	0.0806282	0.0136986
'ANKH'	0.286083	0.0815543	0.0136986
'XK'	0.286163	0.0819907	0.0136986
'SERPINB3'	0.286683	0.0808776	0.0136986
'BCHE'	0.287007	-0.0524346	0.0342466
'ELANE'	0.28711	0.0661499	0.0205479
'NPTX2'	0.287187	-0.0805178	0.0136986
'NT5C1B'	0.287301	0.0515048	0.0342466
'ZNF30'	0.287973	0.0663244	0.0205479
'DARC'	0.288175	0.0572276	0.0273973
'RNF219'	0.288415	-0.0669884	0.0205479
'AIPL1'	0.288533	0.0805094	0.0136986
'WDR53'	0.288574	0.0832585	0.0136986
'KRTAP27-1'	0.288574	0.0832585	0.0136986
'OR13F1'	0.288663	-0.0803807	0.0136986
'CCDC22'	0.288713	-0.0660096	0.0205479
'SNTG2'	0.288754	-0.0574107	0.0273973
'TGM5'	0.289159	-0.0808005	0.0136986
'MPND'	0.289159	-0.0808005	0.0136986
'ZC2HC1C'	0.289277	0.0512044	0.0342466
'DSCAML1'	0.289377	0.065755	0.0205479
'AC005280.1'	0.289378	-0.0469191	0.0410959
'AP1M2'	0.289468	-0.0800271	0.0136986
'PRF1'	0.289619	0.0818078	0.0136986
'ANGPTL7'	0.28967	0.0571514	0.0273973
'ATP1A2'	0.289734	-0.0800932	0.0136986
'DNAJB14'	0.289734	-0.0800932	0.0136986
'ITPRIPL1'	0.289837	-0.0800071	0.0136986
'NTRK1'	0.290126	0.0800391	0.0136986
'AP5Z1'	0.290199	0.0655873	0.0205479
'KCNJ1'	0.290274	0.0571373	0.0273973
'ATN1'	0.290482	-0.0436687	0.0479452
'PABPN1L'	0.290799	0.0439087	0.0479452
'PPL'	0.291076	0.0658516	0.0205479
'NLRP4'	0.291304	-0.0469652	0.0410959
'CTD-2521M24.10'	0.29134	-0.0573986	0.0273973
'LILRB5'	0.291449	-0.0570092	0.0273973
'NAT8'	0.291668	-0.06546	0.0205479
'MGAM'	0.291945	-0.0655798	0.0205479
'SLC38A7'	0.292	0.0799524	0.0136986
'CNTNAP2'	0.292135	-0.0659703	0.0205479
'LIX1'	0.29257	-0.0651479	0.0205479
'BAG4'	0.292579	-0.0811274	0.0136986
'SYNGR1'	0.292717	0.0797859	0.0136986
'MXRA5'	0.292815	-0.0466204	0.0410959
'EFCAB12'	0.293047	0.065164	0.0205479
'NCAPG2'	0.29313	0.046778	0.0410959
'DPP7'	0.293229	-0.0389346	0.0616438
'HOXB9'	0.293235	0.057088	0.0273973
'TMEM241'	0.293388	0.0650419	0.0205479
'ZBTB40'	0.293792	-0.0803343	0.0136986
'NAV2'	0.294026	-0.032427	0.0890411
'ELF1'	0.294032	-0.0464928	0.0410959
'FAT3'	0.29405	-0.0371555	0.0684932
'ATP2B2'	0.294336	-0.0791565	0.0136986
'LYZL4'	0.294883	0.0655965	0.0205479
'CCDC135'	0.294999	0.0509786	0.0342466
'HMCN1'	0.295052	-0.0315133	0.0958904
'HEPHL1'	0.295076	0.0508984	0.0342466
'CHGB'	0.29541	0.0430009	0.0479452
'SENP5'	0.296079	0.0790631	0.0136986
'PCDHGA2'	0.296292	0.0789741	0.0136986
'XXYLT1'	0.296321	0.0651134	0.0205479
'CFDP1'	0.29634	0.0579268	0.0273973
'MSLN'	0.296348	-0.0437219	0.0479452
'COL23A1'	0.296515	0.0467126	0.0410959
'ZBTB10'	0.296543	0.079448	0.0136986
'TCFL5'	0.296692	0.0792815	0.0136986
'C1ORF174'	0.297053	0.0437532	0.0479452
'ABO'	0.297565	0.0649751	0.0205479
'CLCN1'	0.297678	0.0787792	0.0136986
'C5'	0.297678	0.0787792	0.0136986
'SCGB1D1'	0.297678	0.0787792	0.0136986
'TARS2'	0.297776	0.0564023	0.0273973
'THSD7B'	0.298046	-0.0665994	0.0205479
'RP11-514O12.4'	0.298253	-0.079936	0.0136986
'NUDT16L1'	0.298304	-0.0790527	0.0136986
'HHLA2'	0.298534	-0.0462563	0.0410959
'AQPEP'	0.298819	0.0560025	0.0273973
'ADAT2'	0.299033	0.0783985	0.0136986
'CEACAM18'	0.299175	-0.0502794	0.0342466
'RCSD1'	0.299239	-0.0785609	0.0136986
'CWC25'	0.299266	-0.0650321	0.0205479
'WDR41'	0.299553	0.0564491	0.0273973
'TRIP11'	0.299575	0.0347228	0.0753425
'CCDC28A'	0.300086	0.064102	0.0205479
'MAP3K14'	0.300167	-0.0500162	0.0342466
'ARHGAP33'	0.301184	0.0788945	0.0136986
'KATNA1'	0.301202	0.0799835	0.0136986
'GOLIM4'	0.301258	-0.049964	0.0342466
'ZNF331'	0.301336	-0.055737	0.0273973
'PPP1R13B'	0.301435	-0.0646626	0.0205479
'RCN3'	0.301483	-0.079491	0.0136986
'ATP5SL'	0.30158	0.0498999	0.0342466
'TAS1R1'	0.301963	-0.0573863	0.0273973
'RNF43'	0.302101	-0.0645933	0.0205479
'MYH14'	0.30218	-0.0557953	0.0273973
'DPY19L3'	0.302198	-0.0650327	0.0205479
'DCC'	0.302388	0.0504056	0.0342466
'TLR1'	0.30283	0.064097	0.0205479
'HRC'	0.303107	-0.0777961	0.0136986
'IQGAP3'	0.303153	0.0402133	0.0547945
'AP5B1'	0.303317	-0.0498685	0.0342466
'MICAL1'	0.30341	-0.0376113	0.0616438
'NLRP8'	0.303588	0.0404943	0.0547945
'ATP6V1B2'	0.30371	0.0789537	0.0136986
'AFAP1L1'	0.303716	0.0779948	0.0136986
'MFI2'	0.303792	-0.0798618	0.0136986
'ITPRIP'	0.3038	-0.0791287	0.0136986
'KIF21B'	0.303847	-0.0646597	0.0205479
'PTK7'	0.304191	0.049904	0.0342466
'RCN1'	0.304196	0.0552625	0.0273973
'PDE12'	0.304307	0.0637128	0.0205479
'CAPN14'	0.304555	0.0635447	0.0205479
'LRP5'	0.304652	-0.0636832	0.0205479
'ACOT11'	0.304917	0.0553303	0.0273973
'A2ML1'	0.30493	0.055372	0.0273973
'KANSL1L'	0.305017	-0.0634552	0.0205479
'RHBG'	0.305125	-0.0554176	0.0273973
'PLCB2'	0.30517	-0.0648942	0.0205479
'SLC45A4'	0.305278	0.0506262	0.0342466
'KIAA0141'	0.305306	-0.0779233	0.0136986
'KRBA2'	0.305324	0.0639555	0.0205479
'KIAA1468'	0.305655	0.0774153	0.0136986
'GPRC5A'	0.305655	0.0774153	0.0136986
'SRRM2'	0.305907	-0.0358113	0.0684932
'SLC10A6'	0.306051	-0.0634954	0.0205479
'CXORF23'	0.306156	0.0777272	0.0136986
'WDR52'	0.306252	-0.0777934	0.0136986
'C19ORF40'	0.306319	0.0454251	0.0410959
'UTRN'	0.306756	0.0318542	0.0890411
'EPHA8'	0.306799	-0.063431	0.0205479
'CALCOCO1'	0.306804	0.0638675	0.0205479
'BPIFB6'	0.30682	-0.046368	0.0410959
'SLC35C2'	0.307004	-0.0775919	0.0136986
'KIRREL'	0.307004	-0.0775919	0.0136986
'MT-RNR2'	0.307044	0.0493983	0.0342466
'ARHGEF12'	0.30708	0.0398097	0.0547945
'ZC3H10'	0.307406	-0.0645645	0.0205479
'GPHN'	0.307665	-0.055548	0.0273973
'OR5B12'	0.307883	-0.0558292	0.0273973
'BCL9L'	0.308039	0.0770629	0.0136986
'MYEOV'	0.308098	0.0775511	0.0136986
'ALAS2'	0.308782	-0.0781765	0.0136986
'ZNF202'	0.308796	0.0632451	0.0205479
'MTNR1B'	0.308867	0.0550614	0.0273973
'TACR3'	0.308918	0.0498354	0.0342466
'CPT1C'	0.309275	-0.0555004	0.0273973
'DNAH3'	0.309347	0.0249717	0.150685
'JAK1'	0.3094	-0.0630917	0.0205479
'UNC13B'	0.30941	-0.0450967	0.0410959
'FAM171A1'	0.309439	0.0657148	0.0205479
'C11ORF70'	0.309458	-0.0776845	0.0136986
'AGBL3'	0.310109	-0.0328211	0.0821918
'CLIP1'	0.310536	-0.0552841	0.0273973
'LAP3'	0.310677	0.0637612	0.0205479
'TNFAIP8L1'	0.310812	0.0817852	0.0136986
'DOCK9'	0.310876	-0.0491155	0.0342466
'PXDNL'	0.310879	-0.0548767	0.0273973
'MATN2'	0.310899	0.0491246	0.0342466
'CCBE1'	0.311026	0.0632583	0.0205479
'WDR96'	0.311317	-0.0491007	0.0342466
'FAM71E2'	0.311539	-0.0350731	0.0753425
'BIK'	0.311891	-0.0631307	0.0205479
'ELK3'	0.311938	-0.0805173	0.0136986
'CAND1'	0.312217	-0.0783291	0.0136986
'MAP4K2'	0.312475	0.0497395	0.0342466
'EEPD1'	0.312488	-0.0545325	0.0273973
'ZNF282'	0.312747	-0.0638801	0.0205479
'RBM6'	0.312767	0.0625142	0.0205479
'TRIM42'	0.312785	-0.0543388	0.0273973
'CHRM3'	0.312872	-0.0768541	0.0136986
'IMP4'	0.312872	-0.0768541	0.0136986
'CYSLTR2'	0.313004	-0.0549326	0.0273973
'INPPL1'	0.31316	0.0624226	0.0205479
'LZTS1'	0.313576	-0.0762375	0.0136986
'TEK'	0.313809	0.0761557	0.0136986
'ATXN1L'	0.313925	-0.0633032	0.0205479
'C6ORF222'	0.314184	0.0489031	0.0342466
'PLXNB2'	0.314586	0.0391481	0.0547945
'CALD1'	0.314885	0.0622986	0.0205479
'FAM170B'	0.315004	0.0586324	0.0273973
'ABCG2'	0.31535	-0.0773853	0.0136986
'C2'	0.315477	0.0551684	0.0273973
'PREX1'	0.31554	0.0547891	0.0273973
'LRRC3'	0.315842	0.0627892	0.0205479
'ZNF688'	0.315868	-0.0810055	0.0136986
'ATXN7L1'	0.315878	0.0414706	0.0479452
'ANGPTL5'	0.315946	-0.0770241	0.0136986
'FAM189A1'	0.316244	0.0540609	0.0273973
'DPY19L4'	0.316442	-0.0622044	0.0205479
'UNC13C'	0.316711	0.0626275	0.0205479
'CDK3'	0.316824	0.0539948	0.0273973
'GALNT4'	0.317135	-0.0757028	0.0136986
'BAIAP3'	0.317406	-0.0537561	0.0273973
'HOXA7'	0.317429	-0.0544095	0.0273973
'SLC4A7'	0.31746	-0.0760077	0.0136986
'RABGGTA'	0.317754	-0.0485903	0.0342466
'RDH16'	0.317805	-0.062249	0.0205479
'HS3ST5'	0.31783	-0.0544358	0.0273973
'COG8'	0.317914	0.0756692	0.0136986
'TMA16'	0.317943	0.0622306	0.0205479
'YES1'	0.318209	0.0762016	0.0136986
'RIMBP2'	0.318231	0.0483259	0.0342466
'LRRC4C'	0.31834	0.0543877	0.0273973
'FZD5'	0.318541	-0.0756104	0.0136986
'CPAMD8'	0.318593	0.0322506	0.0821918
'TULP4'	0.318644	0.0364492	0.0616438
'PARM1'	0.318659	0.0373811	0.0616438
'HYDIN'	0.318808	-0.0292573	0.10274
'CCDC138'	0.319037	-0.0754786	0.0136986
'FAM135B'	0.319084	0.0626874	0.0205479
'BCAS1'	0.319702	0.0618885	0.0205479
'DPYSL5'	0.319734	-0.075562	0.0136986
'NDUFAF7'	0.320097	-0.0780952	0.0136986
'TNC'	0.320246	-0.0372359	0.0616438
'RHBDF1'	0.320843	0.0618043	0.0205479
'ASB11'	0.321042	-0.0749534	0.0136986
'RREB1'	0.321211	0.0615286	0.0205479
'CDK13'	0.321237	0.0479379	0.0342466
'MMP24'	0.321275	-0.0637568	0.0205479
'TFAP2D'	0.321373	-0.0570291	0.0273973
'ALDH3A2'	0.32156	-0.0749479	0.0136986
'SDK1'	0.321767	0.0533306	0.0273973
'ZDBF2'	0.321858	-0.0305434	0.0890411
'UROD'	0.321944	0.0748688	0.0136986
'TMEM257'	0.322755	-0.0654286	0.0205479
'SLITRK2'	0.322755	-0.0654286	0.0205479
'SRCAP'	0.322838	0.033922	0.0753425
'CCDC142'	0.323112	-0.0611421	0.0205479
'MT-ND2'	0.323118	0.0349057	0.0684932
'SETX'	0.323492	0.0367024	0.0616438
'OR8I2'	0.323499	0.0750973	0.0136986
'MASP2'	0.323499	0.0750973	0.0136986
'USP36'	0.323499	0.0397633	0.0547945
'SLC43A1'	0.323629	-0.0763349	0.0136986
'PNPLA8'	0.323702	-0.0616262	0.0205479
'NPNT'	0.323982	-0.0383552	0.0547945
'ZNF846'	0.324016	-0.0476513	0.0342466
'FAM83F'	0.324361	0.0535044	0.0273973
'DGCR14'	0.32463	-0.0484012	0.0342466
'KCNK3'	0.324824	0.0763313	0.0136986
'GALNT5'	0.325226	-0.0755833	0.0136986
'CGN'	0.325348	-0.0760638	0.0136986
'LAX1'	0.325377	0.0742532	0.0136986
'VWA3A'	0.325543	-0.0477622	0.0342466
'EPN1'	0.326492	0.0625321	0.0205479
'PACRG'	0.326506	0.0613273	0.0205479
'DAPK1'	0.326543	0.0531049	0.0273973
'ZNF506'	0.326559	-0.0610805	0.0205479
'TAAR5'	0.326617	-0.0383261	0.0547945
'TOPAZ1'	0.32662	0.0478344	0.0342466
'PCF11'	0.326875	0.0445645	0.0410959
'SULF1'	0.327371	-0.0609338	0.0205479
'PDE3A'	0.32753	-0.0610417	0.0205479
'LTK'	0.328084	-0.0753853	0.0136986
'PDZD7'	0.328145	-0.0403312	0.0479452
'ASTE1'	0.328539	-0.06125	0.0205479
'ANKLE2'	0.328802	0.0610051	0.0205479
'ARHGDIB'	0.328864	-0.0608649	0.0205479
'DOCK8'	0.329059	-0.0360781	0.0616438
'C7ORF10'	0.329064	-0.0741845	0.0136986
'LGALS13'	0.329172	0.0528389	0.0273973
'FLAD1'	0.329571	-0.0737786	0.0136986
'COMMD2'	0.329605	0.0475294	0.0342466
'PDZD3'	0.329736	0.0737728	0.0136986
'SP100'	0.330019	-0.0741229	0.0136986
'GYG2'	0.330195	-0.0476165	0.0342466
[truncated: 17,272 more rows]

## Sheet: counting_nonsyn
gene	p-value	beta	fraction of samples with a qualifying variant in this gene
'EYS'	5.56784e-06	0.214123	0.0342466
'BACH1'	3.60716e-05	0.307233	0.0136986
'AGER'	8.59366e-05	0.186544	0.0342466
'EXPH5'	0.000195856	-0.164301	0.0410959
'SPEG'	0.000358094	-0.268454	0.0136986
'C20ORF141'	0.000358094	-0.268454	0.0136986
'GCSAML'	0.000466559	-0.215893	0.0205479
'SGK223'	0.000899076	-0.203664	0.0205479
'PLCB3'	0.00133273	0.238994	0.0136986
'NUDT7'	0.00143427	-0.237066	0.0136986
'DNAJB9'	0.00143427	-0.237066	0.0136986
'POGK'	0.00144376	-0.239053	0.0136986
'ANKDD1A'	0.00144376	-0.239053	0.0136986
'CCDC30'	0.00151757	-0.195618	0.0205479
'CECR2'	0.00153344	-0.235766	0.0136986
'ELF2'	0.00154708	0.114358	0.0616438
'PRDM11'	0.00160534	-0.235076	0.0136986
'OR51D1'	0.00176758	0.236211	0.0136986
'OR5B3'	0.00179678	-0.168055	0.0273973
'DARS'	0.001873	-0.171117	0.0273973
'PROP1'	0.00213705	0.164372	0.0273973
'TONSL'	0.00242577	-0.227353	0.0136986
'SERPINA3'	0.00254884	-0.185442	0.0205479
'C14ORF166B'	0.0026057	0.18455	0.0205479
'FAM129C'	0.00309447	0.158929	0.0273973
'F5'	0.0031359	0.121921	0.0479452
'CCDC24'	0.00330409	-0.221782	0.0136986
'CIB4'	0.0035518	0.139784	0.0342466
'SHROOM2'	0.00362669	-0.107918	0.0616438
'PSMD13'	0.00366012	0.140433	0.0342466
'RHBDD3'	0.00371074	0.216922	0.0136986
'WWC3'	0.00382471	0.138167	0.0342466
'CAMKK2'	0.00390811	0.138794	0.0342466
'CD34'	0.00396828	-0.216082	0.0136986
'TRIO'	0.00422134	0.156139	0.0273973
'ZNF211'	0.00431166	-0.1746	0.0205479
'PHKA1'	0.00461255	-0.213108	0.0136986
'SMARCD1'	0.00461255	-0.213108	0.0136986
'MYO18B'	0.00499976	-0.103679	0.0616438
'DUOX1'	0.00547397	-0.17027	0.0205479
'PELP1'	0.00580655	0.173521	0.0205479
'ZNF624'	0.00588364	0.1693	0.0205479
'PPFIBP2'	0.0059528	-0.175413	0.0205479
'PAFAH1B2'	0.0062196	0.131006	0.0342466
'SMTN'	0.006612	-0.150717	0.0273973
'OR9A2'	0.0067459	0.166505	0.0205479
'TRPV4'	0.00685642	-0.173268	0.0205479
'TTC24'	0.00691109	0.131342	0.0342466
'DCTN4'	0.0069219	0.203669	0.0136986
'ZNF845'	0.00722748	0.209878	0.0136986
'PTGR1'	0.00726736	0.200557	0.0136986
'SPATA3'	0.00731514	-0.20258	0.0136986
'ASPH'	0.00732527	-0.202789	0.0136986
'MUC2'	0.00734405	0.0967884	0.0684932
'STON2'	0.00737577	0.143459	0.0273973
'LRRC15'	0.00747549	-0.200927	0.0136986
'VPS72'	0.00747549	-0.200927	0.0136986
'BRF2'	0.00753835	0.19964	0.0136986
'PIK3R4'	0.00786911	0.198995	0.0136986
'NLRP12'	0.00804534	0.142137	0.0273973
'PAXIP1'	0.00817791	0.143406	0.0273973
'MYCBP2'	0.00834642	-0.162304	0.0205479
'DEFB132'	0.00854994	0.140202	0.0273973
'AKAP3'	0.00893822	-0.128949	0.0342466
'MBOAT1'	0.00911943	0.195346	0.0136986
'GRIP1'	0.0092597	-0.10635	0.0479452
'TBC1D22B'	0.00926428	0.160282	0.0205479
'TBL3'	0.00993706	0.114334	0.0410959
'LBP'	0.00994131	-0.0990366	0.0547945
'FCRL1'	0.0101079	0.157595	0.0205479
'CLASP2'	0.0102086	0.158326	0.0205479
'SNX13'	0.0103349	-0.160539	0.0205479
'NCOR2'	0.0107718	-0.122419	0.0342466
'NR2C1'	0.0108119	0.190635	0.0136986
'MAPK15'	0.0108637	0.156361	0.0205479
'GOLGA5'	0.0113835	-0.191279	0.0136986
'C16ORF96'	0.0117116	-0.0915073	0.0616438
'GSAP'	0.0118536	-0.191198	0.0136986
'CRB2'	0.0118585	-0.1063	0.0479452
'TRMT13'	0.0120451	0.136634	0.0273973
'GRB7'	0.0123171	0.187349	0.0136986
'CCDC73'	0.0124859	0.120295	0.0342466
'LRRC6'	0.0127528	0.153509	0.0205479
'MS4A2'	0.0128854	-0.189378	0.0136986
'ZNF217'	0.0130791	-0.132324	0.0273973
'C8ORF48'	0.0131611	0.132237	0.0273973
'TMF1'	0.0133049	-0.112369	0.0410959
'CCDC88C'	0.0135681	-0.0701423	0.109589
'HEATR4'	0.0136891	0.185372	0.0136986
'KIF16B'	0.013705	-0.091381	0.0616438
'CNOT10'	0.0137616	-0.152114	0.0205479
'SLC25A45'	0.0138345	0.134227	0.0273973
'TBX5'	0.0138459	0.189645	0.0136986
'OR10R2'	0.0140331	0.136476	0.0273973
'SPERT'	0.0144019	-0.189518	0.0136986
'ERVV-1'	0.0144019	-0.189518	0.0136986
'DDX49'	0.0144837	-0.0893648	0.0616438
'OTOGL'	0.0146858	0.0889399	0.0616438
'METTL25'	0.0147331	0.185073	0.0136986
'ATG2A'	0.0147841	-0.107162	0.0410959
'KRT25'	0.0148095	-0.131322	0.0273973
'SYCE2'	0.0149222	0.184249	0.0136986
'METTL22'	0.0149222	0.184249	0.0136986
'IFNAR1'	0.0149222	0.184249	0.0136986
'NLRP11'	0.0151895	0.149229	0.0205479
'GSTM5'	0.0152703	0.182753	0.0136986
'SLC2A10'	0.0152743	-0.182033	0.0136986
'GADD45GIP1'	0.0154102	0.150846	0.0205479
'CNR2'	0.0156434	0.149169	0.0205479
'ADAMTS20'	0.0158136	0.148418	0.0205479
'WDR90'	0.0158694	-0.0936307	0.0547945
'CDH16'	0.0163243	0.10527	0.0410959
'SLC37A4'	0.0163332	0.147843	0.0205479
'DAGLB'	0.0167987	0.179918	0.0136986
'GNAS'	0.0168365	0.147101	0.0205479
'TMPRSS6'	0.0171394	-0.116158	0.0342466
'KCNU1'	0.0174277	0.100544	0.0479452
'DHRS7C'	0.0174423	0.17794	0.0136986
'C8ORF47'	0.0175063	-0.147647	0.0205479
'TRMT44'	0.0175638	-0.181409	0.0136986
'CDK6'	0.0176377	0.178244	0.0136986
'ADCY1'	0.0176424	-0.10477	0.0410959
'ZBP1'	0.0178887	-0.104527	0.0410959
'RECQL4'	0.018222	0.113157	0.0342466
'ECD'	0.0182556	-0.146363	0.0205479
'C19ORF60'	0.0184394	0.17702	0.0136986
'GALNT18'	0.0184394	0.17702	0.0136986
'SCYL2'	0.0184819	0.145089	0.0205479
'ADH7'	0.0184883	-0.178204	0.0136986
'TEX26'	0.0186589	0.113126	0.0342466
'ARHGEF11'	0.0186653	0.179668	0.0136986
'ACVR1C'	0.0189077	0.144375	0.0205479
'ITGAD'	0.0189464	0.179208	0.0136986
'TTF2'	0.0190524	0.103172	0.0410959
'KCNK10'	0.0191916	-0.127026	0.0273973
'DNASE2'	0.019269	0.175718	0.0136986
'RAG2'	0.0196034	0.125526	0.0273973
'C1QTNF6'	0.0196093	-0.176662	0.0136986
'ZNF276'	0.0202804	-0.0957176	0.0479452
'ZNF225'	0.0205257	0.184959	0.0136986
'DNASE2B'	0.0207862	0.174645	0.0136986
'DMGDH'	0.020971	-0.145948	0.0205479
'TEX13A'	0.0212883	0.142084	0.0205479
'PTPRR'	0.0216392	-0.147622	0.0205479
'GRAMD1B'	0.0218363	-0.141963	0.0205479
'TUBGCP2'	0.0220477	-0.173295	0.0136986
'SYT8'	0.0220984	-0.12283	0.0273973
'KIAA1549'	0.022107	-0.101329	0.0410959
'NSDHL'	0.0227046	-0.125094	0.0273973
'ZNF610'	0.0229441	-0.141114	0.0205479
'MYBPC3'	0.0230315	0.170639	0.0136986
'CARD11'	0.0231876	0.171985	0.0136986
'EPHB6'	0.0231876	0.171985	0.0136986
'C16ORF89'	0.0234425	-0.140553	0.0205479
'TTBK2'	0.0236906	0.171016	0.0136986
'PODXL2'	0.0239384	0.12092	0.0273973
'NOX5'	0.0239876	0.175936	0.0136986
'SULT1A1'	0.0241171	-0.169639	0.0136986
'ZSCAN22'	0.0242298	0.169062	0.0136986
'TM4SF19'	0.0242689	-0.139408	0.0205479
'LARP6'	0.0243158	0.169535	0.0136986
'TRIML2'	0.0243714	0.0923224	0.0479452
'IL12RB1'	0.0246089	0.0924295	0.0479452
'TMEM2'	0.0248559	0.138089	0.0205479
'NEMF'	0.0252839	-0.13785	0.0205479
'C4ORF21'	0.0253684	0.169568	0.0136986
'MS4A7'	0.025406	-0.170341	0.0136986
'PSMG4'	0.0254471	0.138976	0.0205479
'TMOD4'	0.025556	-0.107564	0.0342466
'ATP2C2'	0.0258489	0.0744927	0.0753425
'CWH43'	0.0258625	0.168178	0.0136986
'SBF2'	0.0259629	-0.168254	0.0136986
'IL10RA'	0.0260795	-0.138512	0.0205479
'PNPLA2'	0.0260795	-0.138512	0.0205479
'IQCA1'	0.0261165	-0.098485	0.0410959
'TRPM1'	0.0262811	0.137659	0.0205479
'CBX8'	0.0263276	-0.137484	0.0205479
'KBTBD2'	0.0266393	-0.166831	0.0136986
'TBC1D16'	0.0268438	0.119548	0.0273973
'MTHFR'	0.0269327	0.169068	0.0136986
'ZFPM1'	0.0272044	-0.0977119	0.0410959
'WBP11'	0.0274893	0.136079	0.0205479
'HHAT'	0.0275783	0.136133	0.0205479
'LARS2'	0.0276417	0.139862	0.0205479
'MCHR1'	0.0278024	0.11084	0.0342466
'DRGX'	0.0278981	0.136918	0.0205479
'MAP7'	0.0295557	0.135061	0.0205479
'AAGAB'	0.0296431	-0.135227	0.0205479
'ATP5J2-PTCD1'	0.0297399	-0.0895544	0.0479452
'SPATA21'	0.0298295	0.142352	0.0205479
'NFRKB'	0.0298758	0.134213	0.0205479
'GPR144'	0.0301499	0.1678	0.0136986
'BPIFA2'	0.0301554	-0.163644	0.0136986
'UGCG'	0.0302326	-0.167937	0.0136986
'CTU2'	0.0302422	0.133912	0.0205479
'SHANK2'	0.0304188	-0.117359	0.0273973
'C10ORF68'	0.0307012	0.162681	0.0136986
'MSMO1'	0.0307012	0.162681	0.0136986
'COL24A1'	0.0309914	-0.133321	0.0205479
'SCEL'	0.0309922	-0.16294	0.0136986
'NOD2'	0.0310346	-0.103995	0.0342466
'FAM151A'	0.0310731	0.133216	0.0205479
'GPR37L1'	0.0312485	0.133262	0.0205479
'STAB2'	0.031263	0.0827627	0.0547945
'NNT'	0.0313608	0.0952614	0.0410959
'PDE6A'	0.0315377	0.0946391	0.0410959
'CD1B'	0.0315645	0.115504	0.0273973
'AFTPH'	0.0315834	0.162297	0.0136986
'ZNF341'	0.0315834	0.162297	0.0136986
'KCNH6'	0.0315834	0.162297	0.0136986
'OSMR'	0.0316159	0.115185	0.0273973
'STK3'	0.0316401	0.161844	0.0136986
'OR6P1'	0.0316996	0.104938	0.0342466
'PLSCR4'	0.0317106	-0.115903	0.0273973
'BCL2L2-PABPN1'	0.0324763	0.161036	0.0136986
'RESP18'	0.0326801	0.160526	0.0136986
'SSTR3'	0.0327183	0.161032	0.0136986
'POM121L2'	0.0329769	0.0653963	0.0890411
'COCH'	0.0330283	-0.16192	0.0136986
'WDR6'	0.0332371	-0.131127	0.0205479
'LRP5L'	0.033586	0.10214	0.0342466
'IFT80'	0.0337765	0.159386	0.0136986
'IMPG1'	0.0338889	-0.077099	0.0616438
'WDR75'	0.0343826	-0.159223	0.0136986
'LIPN'	0.0344453	0.131441	0.0205479
'AMOTL1'	0.034545	0.113028	0.0273973
'OR52B4'	0.0347511	0.0868039	0.0479452
'ZNF558'	0.0349599	-0.133036	0.0205479
'CACNA1H'	0.0353591	0.158726	0.0136986
'CUZD1'	0.0354584	-0.116092	0.0273973
'CDYL2'	0.0355689	-0.101158	0.0342466
'PLG'	0.0357154	0.13014	0.0205479
'ATP13A1'	0.036073	-0.105094	0.0342466
'RGAG1'	0.0360945	0.0933571	0.0410959
'PIK3C2A'	0.0362387	0.129162	0.0205479
'ZNF687'	0.0362401	-0.130002	0.0205479
'GRK4'	0.0368085	0.157758	0.0136986
'RNF6'	0.0370725	0.157375	0.0136986
'SPATA6L'	0.0370725	0.157375	0.0136986
'NFIC'	0.037222	-0.156789	0.0136986
'HAVCR2'	0.0374131	0.132378	0.0205479
'NOP14'	0.0376177	0.100324	0.0342466
'NAALADL2'	0.0376452	0.127917	0.0205479
'CLCA2'	0.0377123	0.100523	0.0342466
'PGR'	0.0377502	-0.156605	0.0136986
'SMPD3'	0.0377502	-0.156605	0.0136986
'ZBTB38'	0.0379686	0.100242	0.0342466
'NPC1'	0.0380424	-0.1589	0.0136986
'MYBPC2'	0.038112	0.0919584	0.0410959
'APBA2'	0.0382813	-0.12949	0.0205479
'MYH10'	0.0384189	0.155908	0.0136986
'CNGA3'	0.0386272	0.111192	0.0273973
'NPC1L1'	0.038741	-0.0914534	0.0410959
'TRAPPC12'	0.0389349	0.155527	0.0136986
'SULT1C2'	0.0389349	0.111196	0.0273973
'YIPF5'	0.0390172	-0.127474	0.0205479
'UNC13D'	0.0392044	-0.0754415	0.0616438
'RAB40AL'	0.0396282	-0.159411	0.0136986
'KIF21A'	0.0398024	-0.0992548	0.0342466
'SOX30'	0.0401735	-0.110114	0.0273973
'EPB41L3'	0.0401777	0.135348	0.0205479
'WNT10B'	0.0407679	-0.154226	0.0136986
'MTF1'	0.0408626	0.125948	0.0205479
'IGSF22'	0.0409512	-0.109639	0.0273973
'RPGRIP1L'	0.0414787	0.15422	0.0136986
'TECPR2'	0.0414954	-0.154422	0.0136986
'KIFC1'	0.0415887	0.154266	0.0136986
'PRSS23'	0.0416292	-0.0911146	0.0410959
'IFT122'	0.0417466	-0.127918	0.0205479
'ARMC10'	0.0418475	0.153036	0.0136986
'SEC24D'	0.042478	-0.125325	0.0205479
'PKP2'	0.0426206	-0.0980703	0.0342466
'SDR42E1'	0.0433357	-0.111461	0.0273973
'AXIN1'	0.0434451	-0.124556	0.0205479
'PGAP1'	0.0434854	-0.152389	0.0136986
'MYO10'	0.0435159	-0.0898304	0.0410959
'PLEKHM2'	0.0439469	0.152435	0.0136986
'CELA1'	0.0439469	0.152435	0.0136986
'HPGDS'	0.044327	0.124205	0.0205479
'OR6B1'	0.0444481	-0.0997751	0.0342466
'C17ORF80'	0.0444974	0.0832996	0.0479452
'COL6A5'	0.0445215	-0.107685	0.0273973
'ABLIM3'	0.0447144	0.151405	0.0136986
'ALOX15B'	0.0449082	0.0967971	0.0342466
'MAML3'	0.0450642	-0.126438	0.0205479
'C9ORF171'	0.0451018	-0.109594	0.0273973
'KLHL35'	0.0459467	0.151081	0.0136986
'DDX52'	0.0461266	-0.0973613	0.0342466
'ALPK3'	0.0463685	0.149907	0.0136986
'PLXNB3'	0.046562	-0.107028	0.0273973
'EARS2'	0.0468054	0.0820188	0.0479452
'FRYL'	0.0470914	-0.122328	0.0205479
'ZNF12'	0.0471928	0.149142	0.0136986
'AATF'	0.0472998	0.0959056	0.0342466
'SYNE1'	0.0473826	0.0453599	0.178082
'LRRC2'	0.0476325	-0.149872	0.0136986
'PDIA4'	0.0478842	-0.123793	0.0205479
'ARHGEF7'	0.0479867	0.148823	0.0136986
'DFFA'	0.0480868	-0.106171	0.0273973
'SLC39A11'	0.048257	0.087204	0.0410959
'IGF2R'	0.0483999	-0.0609879	0.0890411
'C5ORF54'	0.0484989	-0.10629	0.0273973
'VGLL1'	0.0489859	-0.107955	0.0273973
'STK36'	0.0490312	0.105485	0.0273973
'TMEM202'	0.0490757	0.107017	0.0273973
'SLC25A47'	0.0495967	0.0650555	0.0753425
'PIK3R2'	0.0503258	-0.113882	0.0273973
'GALM'	0.0504477	0.147236	0.0136986
'TTC37'	0.0506669	-0.149094	0.0136986
'GPC1'	0.0510003	0.147212	0.0136986
'RBAK'	0.051006	-0.105186	0.0273973
'SYTL4'	0.0510074	0.121634	0.0205479
'ANKRD23'	0.0510533	-0.104972	0.0273973
'ANHX'	0.0513469	0.104605	0.0273973
'RILP'	0.0516333	-0.122006	0.0205479
'CYB5R2'	0.0519255	-0.101764	0.0410959
'MAN2C1'	0.0521083	0.0764464	0.0547945
'AMICA1'	0.0521986	0.120668	0.0205479
'BMPER'	0.0523009	-0.104096	0.0273973
'TCF24'	0.0525145	-0.119749	0.0205479
'RBM12B'	0.0525513	-0.147051	0.0136986
'ANXA1'	0.0525513	-0.147051	0.0136986
'GPR116'	0.0526957	-0.0855624	0.0410959
'ADCY9'	0.0528542	-0.145833	0.0136986
'TM4SF18'	0.0531484	-0.149478	0.0136986
'PDE6B'	0.0535587	0.0930324	0.0342466
'KRT72'	0.0536252	-0.0931341	0.0342466
'PROKR2'	0.0538957	-0.120564	0.0205479
'DOK2'	0.0539852	0.104466	0.0273973
'MEPE'	0.0544062	0.145381	0.0136986
'C11ORF35'	0.0545504	-0.121762	0.0205479
'TAX1BP3'	0.0546916	-0.120224	0.0205479
'BIVM-ERCC5'	0.054717	-0.0925953	0.0342466
'HAL'	0.0550589	0.103066	0.0273973
'TP53BP1'	0.0554311	-0.10292	0.0273973
'GIMAP8'	0.0554424	0.118395	0.0205479
'CYP1B1'	0.0555058	-0.146532	0.0136986
'TAPT1'	0.0557174	0.0923084	0.0342466
'SRGAP1'	0.0561726	0.119174	0.0205479
'ARAP1'	0.0565779	-0.102027	0.0273973
'ZNF763'	0.0566659	0.144749	0.0136986
'THNSL2'	0.0567629	-0.119497	0.0205479
'FAM159B'	0.0567739	-0.144093	0.0136986
'AMZ1'	0.0569079	0.117391	0.0205479
'ADAMTS16'	0.0572963	0.151449	0.0136986
'ASB10'	0.057573	0.10167	0.0273973
'KCTD16'	0.0577112	0.102956	0.0273973
'XIRP2'	0.0580987	0.0554417	0.10274
'MAP3K13'	0.0581259	-0.104175	0.0273973
'NRDE2'	0.0581649	-0.0659288	0.0684932
'CDKL3'	0.0583941	-0.116839	0.0205479
'TBC1D4'	0.0584588	-0.101633	0.0273973
'CFH'	0.0585091	0.0789634	0.0479452
'ACLY'	0.0585383	-0.142521	0.0136986
'HJURP'	0.0585383	-0.142521	0.0136986
'ZNRF3'	0.0585538	0.12053	0.0205479
'ST5'	0.0587133	-0.0846953	0.0410959
'LAMB3'	0.0588316	-0.10255	0.0273973
'DHTKD1'	0.0589475	0.0775948	0.0479452
'NUPL2'	0.0591113	-0.120239	0.0205479
'LRIT2'	0.0594296	0.143953	0.0136986
'C1ORF185'	0.0594319	0.143592	0.0136986
'BIRC8'	0.0594602	-0.0941291	0.0342466
'NUFIP2'	0.05949	-0.143262	0.0136986
'CRYBA1'	0.05949	-0.143262	0.0136986
'RNGTT'	0.060135	0.116674	0.0205479
'ACP6'	0.0602624	-0.0748116	0.0547945
'DCBLD1'	0.0602738	-0.142773	0.0136986
'TESK2'	0.0602799	-0.14222	0.0136986
'KIAA1324L'	0.0604394	-0.145701	0.0136986
'RB1CC1'	0.0604534	0.0909694	0.0342466
'HTATSF1'	0.0606841	0.0777389	0.0479452
'ADAM19'	0.0606925	0.100465	0.0273973
'EFCAB6'	0.0607337	-0.0769555	0.0547945
'SUMF2'	0.0608123	-0.120095	0.0205479
'CCR9'	0.0608314	0.0772719	0.0479452
'HYAL3'	0.0608359	-0.101358	0.0342466
'EPB42'	0.0608371	-0.0907687	0.0342466
'IL25'	0.0613599	-0.115621	0.0205479
'AKNAD1'	0.0613666	-0.100628	0.0273973
'ZNF469'	0.0615115	-0.0586309	0.0890411
'PDGFRA'	0.0615565	0.101831	0.0273973
'SCAMP3'	0.0619463	0.115782	0.0205479
'OLFML2B'	0.0621503	0.0619797	0.0753425
'SPAG17'	0.0622387	-0.0824204	0.0410959
'NUMA1'	0.0623149	-0.0766688	0.0479452
'LRRC30'	0.0623682	0.116402	0.0205479
'UNC13A'	0.0624207	0.140327	0.0136986
'ENDOG'	0.0624422	-0.140949	0.0136986
'PCDH8'	0.0628548	-0.14112	0.0136986
'MYH1'	0.0631321	0.0761201	0.0479452
'RTP4'	0.0632609	-0.140313	0.0136986
'ECM2'	0.063415	0.140867	0.0136986
'PEAK1'	0.063415	0.140867	0.0136986
'KIF4B'	0.0634732	0.0995492	0.0273973
'CTTN'	0.0644196	-0.100104	0.0273973
'PIGS'	0.0646627	-0.114598	0.0205479
'TJAP1'	0.0648783	-0.0755395	0.0479452
'RBPMS2'	0.0651392	-0.141046	0.0136986
'EHBP1L1'	0.0653958	-0.14086	0.0136986
'SPHK1'	0.0660727	0.138742	0.0136986
'TCEA3'	0.0661555	-0.11414	0.0205479
'MKNK2'	0.0661978	-0.140053	0.0136986
'TRIOBP'	0.0664522	-0.057189	0.0890411
'PLEKHH2'	0.0664797	-0.0986429	0.0273973
'PIGV'	0.0669071	0.140651	0.0136986
'B4GALNT1'	0.066997	-0.0990913	0.0273973
'TNFRSF11B'	0.067164	0.138204	0.0136986
'EPHX1'	0.0671905	-0.138559	0.0136986
'SCAF8'	0.0673674	-0.137607	0.0136986
'ALX1'	0.0674946	-0.0881931	0.0342466
'GLB1L3'	0.0676174	0.113728	0.0205479
'DCUN1D2'	0.0678586	-0.138522	0.0136986
'PKP4'	0.0680386	-0.0991936	0.0273973
'CRYAB'	0.0683805	-0.139212	0.0136986
'DAB2IP'	0.068397	-0.0877811	0.0342466
'LPIN1'	0.0687113	0.137234	0.0136986
'PKDREJ'	0.068714	-0.0579743	0.0821918
'DFNB31'	0.0693391	0.137532	0.0136986
'MTG1'	0.0694346	0.138539	0.0136986
'NLN'	0.0694784	0.0905874	0.0342466
'TNFSF9'	0.0696466	0.137944	0.0136986
'UTP14C'	0.0711446	0.0979293	0.0273973
'DISP2'	0.0713732	-0.113215	0.0205479
'MCM9'	0.0714208	0.0741649	0.0479452
'OR1J4'	0.0716239	0.0976574	0.0273973
'HIF1A'	0.0717124	0.0888526	0.0342466
'TIMP1'	0.0717511	0.137277	0.0136986
'PRX'	0.0725104	-0.110752	0.0205479
'TEKT2'	0.0725356	0.102406	0.0273973
'PFKP'	0.0725913	0.0964663	0.0273973
'RASEF'	0.0726365	-0.13616	0.0136986
'NEU3'	0.0734122	-0.11089	0.0205479
'TMEM44'	0.0734148	0.135036	0.0136986
'DNAH10'	0.0736277	0.0446205	0.157534
'KIAA1432'	0.0739847	-0.0793803	0.0410959
'CLTCL1'	0.0740817	-0.0735165	0.0479452
'METTL21B'	0.0741787	0.0964264	0.0273973
'BSPRY'	0.0743644	0.0961877	0.0273973
'CNOT3'	0.0744043	0.110552	0.0205479
'ERO1LB'	0.074413	-0.136487	0.0136986
'RIPPLY3'	0.0747081	-0.134514	0.0136986
'BRCA1'	0.0749033	-0.0964606	0.0273973
'USP42'	0.0754285	-0.109956	0.0205479
'SCNN1A'	0.0756262	-0.110644	0.0205479
'COL1A1'	0.0757473	-0.0857868	0.0342466
'DCST2'	0.075798	0.0789002	0.0410959
'MED13L'	0.0758432	0.0859823	0.0342466
'WRNIP1'	0.0760374	0.0858679	0.0342466
'LONRF2'	0.0761056	0.095889	0.0273973
'MFSD10'	0.0761102	0.095851	0.0273973
'TXNDC9'	0.076169	0.0691071	0.0547945
'CPNE5'	0.0761801	0.134225	0.0136986
'MMP20'	0.0763495	0.0685161	0.0547945
'SUSD5'	0.0764112	-0.135372	0.0136986
'ZBED2'	0.0764807	0.135377	0.0136986
'AP4E1'	0.076706	-0.110459	0.0205479
'UBXN10'	0.0767918	-0.133498	0.0136986
'NEFH'	0.0769577	-0.134891	0.0136986
'ADCY5'	0.0771966	-0.109745	0.0205479
'CNGA4'	0.077236	0.134363	0.0136986
'NOC3L'	0.0774952	0.10987	0.0205479
'OR4D6'	0.0776904	-0.0643115	0.0616438
'ORC1'	0.0778288	0.0683148	0.0547945
'MYBPH'	0.078018	-0.109069	0.0205479
'TUBGCP5'	0.0781106	-0.0569622	0.0821918
'PER1'	0.0781957	-0.0655562	0.0616438
'RSG1'	0.0784077	0.134193	0.0136986
'CLEC10A'	0.0784148	0.109101	0.0205479
'COL20A1'	0.0784314	0.0586835	0.0753425
'OR51I2'	0.0784838	-0.134927	0.0136986
'ITFG3'	0.0784962	-0.0944975	0.0273973
'MFSD7'	0.0787595	-0.0686292	0.0547945
'WDR36'	0.0787883	0.0862507	0.0342466
'PIBF1'	0.0788269	-0.0847556	0.0342466
'NPHP3'	0.0792117	0.108413	0.0205479
'HACL1'	0.0793856	-0.134324	0.0136986
'ROBO4'	0.0796787	0.077803	0.0410959
'VIL1'	0.0801074	0.0938623	0.0273973
'SLC4A11'	0.080402	0.132784	0.0136986
'ANGPT2'	0.0804228	-0.131604	0.0136986
'ADAM28'	0.0808529	-0.0769064	0.0410959
'ESF1'	0.0810696	-0.107983	0.0205479
'REXO2'	0.0812496	-0.13133	0.0136986
'RIBC2'	0.0813324	0.0715168	0.0479452
'TM4SF20'	0.081637	0.0778894	0.0410959
'ACRV1'	0.0819453	-0.136816	0.0136986
'KCTD19'	0.082033	-0.0770299	0.0410959
'FMO1'	0.0820785	-0.134617	0.0136986
'BAZ2A'	0.0823027	0.077374	0.0410959
'SERPINB2'	0.0824164	-0.109049	0.0205479
'GOLPH3L'	0.0825019	0.107608	0.0205479
'WWC2'	0.0825092	0.0930978	0.0273973
'MAEL'	0.0828048	0.10932	0.0205479
'DENND5A'	0.0829473	0.107214	0.0205479
'LRCH1'	0.0835424	-0.0781738	0.0410959
'APOL3'	0.0839201	0.0932615	0.0273973
'RABL6'	0.0841448	0.0772463	0.0410959
'MFRP'	0.0843386	-0.0840556	0.0342466
'CYFIP1'	0.0844705	-0.0942022	0.0273973
'CCDC8'	0.0846226	0.12995	0.0136986
'SNX7'	0.0846278	0.130814	0.0136986
'MNS1'	0.0847228	-0.137659	0.0136986
'AKAP13'	0.0851419	0.0829701	0.0342466
'LRP1'	0.0852199	-0.066322	0.0547945
'DCC'	0.0856905	0.093942	0.0273973
'SULT1C3'	0.0857537	0.107256	0.0205479
'CTPS2'	0.0860976	-0.0920939	0.0273973
'ATOH1'	0.0861577	-0.0792251	0.0410959
'PLXDC1'	0.0862418	0.129395	0.0136986
'MIA2'	0.0862692	-0.0626252	0.0616438
'CANT1'	0.0863019	-0.0836657	0.0342466
'GIPR'	0.0863796	0.0922571	0.0273973
'CAND2'	0.0865773	-0.0595862	0.0684932
'GNL2'	0.086656	-0.11594	0.0205479
'OGG1'	0.086932	-0.092313	0.0273973
'ZC3H18'	0.0869707	-0.129449	0.0136986
'OGFR'	0.0869707	-0.129449	0.0136986
'SYT6'	0.0869927	-0.107392	0.0205479
'C17ORF85'	0.0870264	0.108147	0.0205479
'IL16'	0.0870306	0.0772025	0.0410959
'MUC4'	0.087171	0.076417	0.0410959
'VIPAS39'	0.0872183	0.129586	0.0136986
'MEFV'	0.0873037	-0.0689311	0.0547945
'DROSHA'	0.0873058	0.129222	0.0136986
'GPR113'	0.0879741	-0.0667321	0.0547945
'ADAM9'	0.0889298	-0.0921289	0.0273973
'WTAP'	0.0891744	0.105432	0.0205479
'APOL1'	0.0892182	-0.128706	0.0136986
'COL6A2'	0.0895007	-0.105282	0.0205479
'SH3BP5'	0.0895242	-0.0916715	0.0273973
'UHMK1'	0.0896666	0.105021	0.0205479
'ZNF175'	0.0897585	-0.0824672	0.0342466
'GRIN2C'	0.0898253	-0.128953	0.0136986
'DNAH7'	0.0898624	0.0475263	0.109589
'BCO2'	0.0899412	0.0911168	0.0273973
'KCNB2'	0.089972	0.128905	0.0136986
'SH3GLB2'	0.0903583	-0.10518	0.0205479
'SERPINB9'	0.0904748	-0.104377	0.0205479
'EMP1'	0.0904939	-0.128948	0.0136986
'PPP4R1'	0.0907399	0.127624	0.0136986
'TMCO5A'	0.0907588	-0.12762	0.0136986
'EIF5B'	0.0908778	-0.0698274	0.0479452
'PHF16'	0.0908884	-0.0906358	0.0273973
'RRP9'	0.0910266	-0.127146	0.0136986
'OR10X1'	0.0911641	0.104966	0.0205479
'CREG2'	0.0914385	0.12731	0.0136986
'SCO1'	0.0914385	0.12731	0.0136986
'RSL1D1'	0.0916431	-0.0816312	0.0342466
'PGM1'	0.0917721	0.104509	0.0205479
'MIIP'	0.0919104	-0.127656	0.0136986
'PTPN1'	0.0919858	0.10443	0.0205479
'KIAA0556'	0.0920854	-0.0585275	0.0684932
'FHOD1'	0.0921017	0.0824036	0.0342466
'TAAR6'	0.0922244	0.0906693	0.0273973
'PJA1'	0.0925023	-0.130612	0.0136986
'CAST'	0.0926296	-0.0931479	0.0273973
'PRKD3'	0.0927217	-0.0659348	0.0547945
'GAK'	0.0929671	-0.127326	0.0136986
'F2'	0.0938456	-0.0826547	0.0342466
'FBN3'	0.0938831	0.0464008	0.116438
'OLFML2A'	0.0939271	-0.130005	0.0136986
'APC'	0.0940476	0.0695857	0.0479452
'NPDC1'	0.0942049	-0.0810573	0.0342466
'KSR2'	0.0942087	-0.0901835	0.0273973
'CDSN'	0.0944769	0.0806108	0.0342466
'UTP20'	0.0947256	-0.0615027	0.0616438
'PMF1'	0.0948742	0.0608801	0.0616438
'NRXN2'	0.094951	0.125673	0.0136986
'AMN'	0.0950724	0.0905695	0.0273973
'PUSL1'	0.0958577	-0.133055	0.0136986
'DHRS2'	0.0962527	-0.0756062	0.0410959
'NOP9'	0.0964681	-0.126666	0.0136986
'SOHLH1'	0.0967775	-0.125284	0.0136986
'OR52N2'	0.0969911	0.125187	0.0136986
'PUS7L'	0.0970896	-0.0611146	0.0616438
'CEP250'	0.0971387	0.089252	0.0273973
'NEIL1'	0.0974703	-0.125814	0.0136986
'ADRA1B'	0.0976749	-0.11078	0.0205479
'ACVR1'	0.097778	-0.10254	0.0205479
'DDX19B'	0.0978151	0.0909203	0.0273973
'WDR62'	0.0978877	0.0684665	0.0479452
'OR13C5'	0.0979407	-0.126164	0.0136986
'LMO7'	0.0980512	0.0805221	0.0342466
'AGTPBP1'	0.0982561	0.0890702	0.0273973
'ITIH6'	0.0983686	0.103732	0.0205479
'NOX3'	0.0985243	-0.126205	0.0136986
'MAML1'	0.0986443	0.0548214	0.0753425
'AVEN'	0.0988312	-0.1341	0.0136986
'ZNF620'	0.0988312	-0.1341	0.0136986
'ZNF223'	0.0988912	-0.0795843	0.0342466
'PLAT'	0.0990942	0.0794229	0.0342466
'KCNE2'	0.0990996	-0.126164	0.0136986
'NSUN5'	0.0997185	-0.125593	0.0136986
'MCM2'	0.0998675	-0.101469	0.0205479
'NINL'	0.100013	-0.102085	0.0205479
'KIAA0355'	0.100022	0.125027	0.0136986
'OR6C1'	0.100208	0.0762397	0.0410959
'NUP214'	0.100575	0.0892729	0.0273973
'HIST1H4L'	0.100626	-0.125579	0.0136986
'REXO1'	0.100688	0.0727211	0.0410959
'TTI2'	0.100729	0.0883263	0.0273973
'MORC4'	0.101053	-0.123627	0.0136986
'KDM1B'	0.101053	-0.123627	0.0136986
'CDC42BPG'	0.101071	-0.125426	0.0136986
'RIN3'	0.101121	-0.0595538	0.0684932
'MADD'	0.101141	0.103249	0.0205479
'DVL1'	0.101826	-0.0938636	0.0273973
'IP6K2'	0.102223	0.123294	0.0136986
'RETSAT'	0.102382	-0.124372	0.0136986
'GPR142'	0.102455	-0.0603803	0.0616438
'APPL2'	0.102728	0.123314	0.0136986
'RRP1'	0.102796	-0.10135	0.0205479
'POLR3C'	0.102895	0.101141	0.0205479
'KLHL5'	0.102898	-0.0724616	0.0410959
'PKP3'	0.102947	0.0790652	0.0342466
'ANKS3'	0.102976	-0.123681	0.0136986
'CAT'	0.103197	-0.122948	0.0136986
'PCDHA5'	0.103586	0.122977	0.0136986
'SCAP'	0.103721	-0.105182	0.0205479
'CPT1B'	0.103779	0.123961	0.0136986
'OR13H1'	0.103779	0.123961	0.0136986
'CAMSAP1'	0.103989	-0.0726643	0.0410959
'TRIM65'	0.104001	-0.126292	0.0136986
'CCBL1'	0.10421	0.122415	0.0136986
'GPC6'	0.104479	-0.100824	0.0205479
'QRFP'	0.104529	0.100122	0.0205479
'PDE9A'	0.104999	0.100844	0.0205479
'DISC1'	0.105322	-0.126836	0.0136986
'PPP6R1'	0.105438	-0.0589389	0.0616438
'FCGBP'	0.105452	-0.0525386	0.0821918
'DAK'	0.105581	-0.0715749	0.0410959
'RAPGEF2'	0.106066	0.121765	0.0136986
'ATN1'	0.106148	-0.0718178	0.0410959
'RET'	0.106229	-0.100262	0.0205479
'MVP'	0.106282	0.123349	0.0136986
'TMCO3'	0.106658	-0.105999	0.0205479
'RIOK3'	0.106659	0.0870013	0.0273973
'FNBP4'	0.106694	0.0681271	0.0479452
'ZNF613'	0.106738	0.0781696	0.0342466
'SIRT4'	0.106835	0.0997994	0.0205479
'SPINK5'	0.106984	0.088173	0.0273973
'SLC26A11'	0.107605	0.100643	0.0205479
'GORASP1'	0.107816	0.0468709	0.10274
'C5ORF45'	0.108033	0.0714784	0.0410959
'CCPG1'	0.108083	-0.123096	0.0136986
'DAAM2'	0.108238	0.0783158	0.0342466
'KCNA5'	0.108293	0.122645	0.0136986
'AZI1'	0.108314	-0.0773441	0.0342466
'NFAT5'	0.108706	0.0862943	0.0273973
'QRFPR'	0.108886	0.121345	0.0136986
'KIAA0430'	0.10898	-0.0656616	0.0479452
'RNF213'	0.109109	0.0401018	0.143836
'DYRK1B'	0.1092	-0.0866578	0.0273973
'IGFBPL1'	0.109311	-0.121858	0.0136986
'GFI1B'	0.110206	0.0988441	0.0205479
'NFS1'	0.110791	-0.0714799	0.0410959
'OPRM1'	0.110886	0.0581253	0.0616438
'SFXN2'	0.111164	0.0987543	0.0205479
'CERS5'	0.111333	0.123105	0.0136986
'MAATS1'	0.111763	0.122198	0.0136986
'OR13G1'	0.111763	0.122198	0.0136986
'CCDC39'	0.112032	-0.0584068	0.0616438
'ZGPAT'	0.112095	-0.121776	0.0136986
'MYH3'	0.112176	-0.0871984	0.0273973
'SPNS3'	0.112553	-0.057971	0.0616438
'BCL9'	0.112815	0.0654313	0.0479452
'ZNF804B'	0.11285	-0.0586357	0.0616438
'ZYX'	0.113047	-0.086084	0.0273973
'PKHD1'	0.113124	-0.0458226	0.10274
'DOCK5'	0.1132	0.0650444	0.0479452
'PRRC2B'	0.113271	-0.0592397	0.0616438
'UBA7'	0.11329	-0.120113	0.0136986
'TMEM8B'	0.11382	-0.0767437	0.0342466
'DUSP4'	0.114161	0.119226	0.0136986
'ARFGAP2'	0.114265	-0.119195	0.0136986
'C19ORF81'	0.114632	-0.119333	0.0136986
'PSMB6'	0.114925	-0.0978807	0.0205479
'PNMA5'	0.115293	0.118688	0.0136986
'C4BPA'	0.115302	0.119802	0.0136986
'THBS2'	0.115302	0.0986308	0.0205479
'SDAD1'	0.115542	-0.119607	0.0136986
'HERC6'	0.115613	0.0866566	0.0273973
'TRPA1'	0.115805	-0.120732	0.0136986
'FAM179A'	0.116025	-0.0848219	0.0273973
'PARP2'	0.116182	-0.1192	0.0136986
'NHLRC3'	0.116332	-0.0791988	0.0342466
'EIF4G1'	0.116348	0.0848439	0.0273973
'EXOG'	0.116408	0.0845608	0.0273973
'SUSD3'	0.116877	-0.0700463	0.0410959
'HELZ2'	0.116951	-0.0692327	0.0410959
'SLC9C1'	0.117836	-0.0970977	0.0205479
'ADAM12'	0.117956	0.1179	0.0136986
'ZNHIT2'	0.118058	0.0975144	0.0205479
'TMEM176B'	0.118519	-0.121922	0.0136986
'GTDC2'	0.118618	0.11766	0.0136986
'ZNF831'	0.118703	-0.084261	0.0273973
'C16ORF91'	0.118851	0.0966236	0.0205479
'ARHGAP28'	0.118968	0.119942	0.0136986
'FHDC1'	0.119336	-0.0798784	0.0342466
'TRPM5'	0.119532	0.0969229	0.0205479
'MARCH8'	0.119569	0.118827	0.0136986
'OR4C15'	0.119889	0.119483	0.0136986
'LRRC8E'	0.120159	-0.0968223	0.0205479
'UBR1'	0.120173	-0.084039	0.0273973
'PTER'	0.120411	0.117075	0.0136986
'CTTNBP2NL'	0.120809	-0.117463	0.0136986
'DNASE1L3'	0.120976	-0.118233	0.0136986
'PCDH15'	0.120979	-0.0749046	0.0342466
'PMVK'	0.121092	0.0755079	0.0342466
'IQGAP1'	0.121155	0.119239	0.0136986
'ACTBL2'	0.121196	0.095949	0.0205479
'NHSL2'	0.121493	-0.0853236	0.0273973
'YTHDF1'	0.121503	0.096943	0.0205479
'SPTLC2'	0.12158	-0.117353	0.0136986
'AP2A2'	0.121663	-0.117166	0.0136986
'CCDC146'	0.121852	0.0882243	0.0273973
'NHSL1'	0.121871	0.0864701	0.0273973
'GPR126'	0.121898	-0.116561	0.0136986
'ADAMTS8'	0.122019	0.0966442	0.0205479
'ZZEF1'	0.122111	0.0537055	0.0684932
'CEP85L'	0.122157	-0.118094	0.0136986
'ITGAE'	0.122197	-0.0832066	0.0273973
'PARP4'	0.122295	0.0830662	0.0273973
'HECTD1'	0.122412	-0.122059	0.0136986
'MAP4K3'	0.122586	0.0953862	0.0205479
'SPATA5'	0.122663	-0.0976955	0.0205479
'BRIP1'	0.122704	-0.0640379	0.0479452
'ACADM'	0.122888	0.0952904	0.0205479
'KDR'	0.122928	-0.116577	0.0136986
'LY75'	0.123008	-0.0633624	0.0479452
'ANKRD33'	0.123009	-0.116167	0.0136986
'DOCK4'	0.123115	-0.116313	0.0136986
'COG7'	0.123382	0.0953125	0.0205479
'CENPJ'	0.123691	0.0961808	0.0205479
'PM20D1'	0.124161	0.0755168	0.0342466
'TUBAL3'	0.124306	0.117258	0.0136986
'MFSD6L'	0.125172	-0.0752327	0.0342466
'PRDM7'	0.12532	0.0951418	0.0205479
'HCN3'	0.125422	0.0949512	0.0205479
'RAD9B'	0.125677	0.11598	0.0136986
'ARRB1'	0.125721	0.0947588	0.0205479
'FLG'	0.125741	-0.0629666	0.0479452
'RXFP2'	0.125882	0.0742333	0.0342466
'SLC9B1'	0.126026	-0.0954685	0.0205479
'TATDN2'	0.126132	0.11539	0.0136986
'C17ORF70'	0.126245	0.0820343	0.0273973
'MYO5C'	0.126531	0.0851363	0.0273973
'GOLGB1'	0.126974	-0.0629246	0.0479452
'SLC22A13'	0.127096	-0.0843354	0.0273973
'FAAH2'	0.127198	-0.067734	0.0410959
'ACSBG2'	0.127446	0.114834	0.0136986
'AGT'	0.127518	-0.0836829	0.0273973
'DPP6'	0.127642	0.115153	0.0136986
'RPF1'	0.127795	-0.115257	0.0136986
'ATP11B'	0.128106	-0.0951483	0.0205479
'NOV'	0.128217	-0.121646	0.0136986
'KLK5'	0.128217	-0.121646	0.0136986
'DNALI1'	0.128235	-0.0816581	0.0273973
'CACNA2D4'	0.128297	0.0588515	0.0547945
'SLC15A5'	0.128358	-0.0594558	0.0547945
'BEST3'	0.128529	-0.115849	0.0136986
'ODF2'	0.128692	0.0972895	0.0205479
'FLVCR1'	0.129076	0.0948813	0.0205479
'ETNK2'	0.129176	-0.114987	0.0136986
'NDST4'	0.129246	0.0816569	0.0273973
'RNF130'	0.12973	0.118085	0.0136986
'ZNF778'	0.130039	0.0729126	0.0342466
'NCOA6'	0.1301	0.0812633	0.0273973
'OSGIN1'	0.130108	0.116126	0.0136986
'HADHA'	0.130163	0.0811907	0.0273973
'LTBP1'	0.130191	0.0587303	0.0547945
'DCAF6'	0.130295	0.114448	0.0136986
'GNB4'	0.130307	0.0941779	0.0205479
'OR7G3'	0.130387	0.093598	0.0205479
'TTC27'	0.130827	-0.0941378	0.0205479
'PCDHGA10'	0.130988	-0.113868	0.0136986
'CSAD'	0.131281	-0.116186	0.0136986
'ATG4B'	0.131314	-0.114306	0.0136986
'CDH13'	0.131476	-0.0731895	0.0342466
'MMP17'	0.131694	-0.0729513	0.0342466
'STAU2'	0.131816	-0.0940704	0.0205479
'SPECC1L'	0.131845	-0.0584966	0.0547945
'C2ORF42'	0.132016	-0.114385	0.0136986
'MYO1C'	0.132032	-0.073927	0.0342466
'ZNF337'	0.132104	0.0817583	0.0273973
'DNAI2'	0.132234	-0.0810568	0.0273973
'PRKRIP1'	0.132456	-0.116322	0.0136986
'MDH2'	0.132504	-0.113751	0.0136986
'SUSD1'	0.132752	-0.0808782	0.0273973
'OR2T6'	0.133004	0.113452	0.0136986
'WDR59'	0.133026	-0.113532	0.0136986
'ULK4'	0.133158	0.0674365	0.0410959
'METTL2A'	0.133255	-0.114359	0.0136986
'LRTM1'	0.133255	-0.114359	0.0136986
'USP34'	0.133363	-0.114058	0.0136986
'PCK2'	0.133551	0.0623213	0.0479452
'C15ORF27'	0.133982	-0.072671	0.0342466
'BRCA2'	0.134137	0.0480507	0.0821918
'KRT2'	0.135232	0.0725769	0.0342466
'ATAD2'	0.135385	0.0673969	0.0410959
'PHEX'	0.135525	0.11521	0.0136986
'MOSPD3'	0.135585	0.11327	0.0136986
'ZNF160'	0.135789	-0.0669191	0.0410959
'C2ORF50'	0.136064	-0.113755	0.0136986
'RALY'	0.136064	-0.113755	0.0136986
'NLRX1'	0.136135	-0.0923659	0.0205479
'TXK'	0.136315	-0.0800023	0.0273973
'GLMN'	0.1364	-0.0735422	0.0342466
'A2M'	0.136507	0.0930773	0.0205479
'CDC23'	0.136508	-0.0804725	0.0273973
'KTN1'	0.136745	-0.0819982	0.0273973
'SPINK1'	0.136751	0.0664177	0.0410959
'EPHA2'	0.136841	0.072924	0.0342466
'BBS1'	0.137013	-0.112613	0.0136986
'ANXA11'	0.137127	-0.0656642	0.0410959
'DMRT1'	0.137216	0.0947095	0.0205479
'JPH1'	0.13732	-0.0797995	0.0273973
'PCDHGA12'	0.13756	-0.11213	0.0136986
'IFT172'	0.137702	0.0718378	0.0342466
'SCN7A'	0.137798	-0.0723333	0.0342466
'TRMT11'	0.138106	0.112669	0.0136986
'MAGI1'	0.138218	-0.0664846	0.0410959
'ARHGEF17'	0.138495	-0.0580753	0.0547945
'RRP12'	0.138509	0.0930555	0.0205479
'TRHDE'	0.138963	-0.112021	0.0136986
'SYT15'	0.139185	0.0797409	0.0273973
'HS6ST3'	0.139223	0.0721583	0.0342466
'NRROS'	0.139317	-0.0992774	0.0205479
'DNASE1'	0.139353	-0.0818554	0.0273973
'MYO1E'	0.139422	-0.065641	0.0410959
'ADAMTS6'	0.139573	0.112593	0.0136986
'ZNF462'	0.139616	-0.112045	0.0136986
'SLC24A4'	0.139707	-0.0577914	0.0547945
'FLT4'	0.139884	0.0653143	0.0410959
'ADCK2'	0.140081	-0.0921609	0.0205479
'KIAA1211'	0.140202	0.0571737	0.0547945
'FAM149A'	0.140321	-0.0659525	0.0410959
'TANGO2'	0.140865	0.0796668	0.0273973
'N4BP3'	0.141106	0.0914469	0.0205479
'GABRP'	0.141227	0.0653597	0.0410959
'PKD1L2'	0.141361	-0.0914431	0.0205479
'ZNF655'	0.141414	0.0651996	0.0410959
'MICALCL'	0.142224	0.0457361	0.0890411
'TNK2'	0.14235	0.110682	0.0136986
'KCNE3'	0.142547	0.090828	0.0205479
'SACS'	0.142639	-0.0406532	0.116438
'EXTL3'	0.14351	-0.113779	0.0136986
'PHYH'	0.143562	0.112468	0.0136986
'OSBPL10'	0.143641	0.0904375	0.0205479
'C1ORF112'	0.14377	-0.110563	0.0136986
'SLC7A4'	0.143994	0.0920948	0.0205479
'MCM5'	0.144317	0.0603292	0.0547945
'C6ORF203'	0.144447	-0.0905435	0.0205479
'MACF1'	0.14491	-0.0358232	0.157534
'RAPGEF3'	0.144936	0.0903135	0.0205479
'MORC1'	0.144984	0.0537261	0.0616438
'ATP4B'	0.144993	0.0702907	0.0342466
'FAM13B'	0.146019	0.110053	0.0136986
'KRT75'	0.146188	-0.0805872	0.0273973
'FNIP2'	0.146304	-0.0788059	0.0273973
'GPR108'	0.146412	0.0648702	0.0410959
'CARS2'	0.146477	-0.110409	0.0136986
'TNFRSF21'	0.146481	-0.109657	0.0136986
'C9'	0.146481	-0.109657	0.0136986
'FAM198A'	0.146881	-0.0912331	0.0205479
'JMY'	0.146891	0.109346	0.0136986
'CELSR2'	0.14717	0.0451172	0.0890411
'KIAA1210'	0.147203	0.0529308	0.0616438
'VCAM1'	0.147273	0.109791	0.0136986
'PKD2L2'	0.147273	0.109791	0.0136986
'MAGI2'	0.14764	-0.113526	0.0136986
'TAF6'	0.147692	0.109565	0.0136986
'TPRN'	0.147836	-0.109075	0.0136986
'AGK'	0.147836	-0.109075	0.0136986
'BNIP2'	0.148312	0.109392	0.0136986
'EPHB4'	0.148345	0.110357	0.0136986
'TLX3'	0.148462	-0.113767	0.0136986
'RFX7'	0.148616	-0.0784935	0.0273973
'OSCP1'	0.14881	-0.0900224	0.0205479
'MPHOSPH9'	0.148927	-0.0903269	0.0205479
'ZFP90'	0.149025	0.0775123	0.0273973
'ATF6'	0.149248	0.109666	0.0136986
'CSMD3'	0.149483	-0.0528665	0.0616438
'PPP1R32'	0.149523	0.0694929	0.0342466
'WAPAL'	0.149572	0.0796439	0.0273973
'DYRK4'	0.149855	-0.109336	0.0136986
'ASXL1'	0.149871	0.077823	0.0273973
'SLC12A9'	0.149895	-0.0774363	0.0273973
'CLPB'	0.150251	0.0774151	0.0273973
'PLEKHA5'	0.150306	-0.10874	0.0136986
'VPS39'	0.150391	-0.109611	0.0136986
'HOXA4'	0.150534	-0.0890241	0.0205479
'INHA'	0.150722	-0.0774067	0.0273973
'HOXB4'	0.150807	-0.090179	0.0205479
'SLC35D3'	0.150895	-0.10902	0.0136986
'SAPCD1'	0.151134	0.0640624	0.0410959
'CMTM5'	0.151241	0.0633539	0.0410959
'ASIC4'	0.151391	-0.0893924	0.0205479
'HLA-DPA1'	0.151625	-0.0897219	0.0205479
'TENM2'	0.15211	0.0631885	0.0410959
'TYK2'	0.152215	-0.089527	0.0205479
'ENPP3'	0.152332	-0.069464	0.0342466
'PAPPA'	0.152557	-0.0705083	0.0342466
'SETD1B'	0.152574	0.0769151	0.0273973
'PPIC'	0.152741	0.0885119	0.0205479
'OR10A2'	0.152814	-0.108863	0.0136986
'F2R'	0.153608	0.108053	0.0136986
'ACSM1'	0.153637	-0.0693709	0.0342466
'CASC5'	0.153932	-0.10742	0.0136986
'LPCAT2'	0.153999	0.0789885	0.0273973
'FKBP10'	0.154127	0.108138	0.0136986
'ZNF318'	0.154399	-0.0887575	0.0205479
'INSC'	0.154587	0.109678	0.0136986
'PAX1'	0.154587	0.109678	0.0136986
'ZNF266'	0.15484	-0.0881364	0.0205479
'ESCO2'	0.154866	-0.10729	0.0136986
'PI4K2A'	0.154893	-0.107662	0.0136986
'AMPD3'	0.154913	0.0776438	0.0273973
'XYLT1'	0.155154	0.070845	0.0342466
'TGFB3'	0.155203	-0.108796	0.0136986
'LOXHD1'	0.155346	-0.0880487	0.0205479
'ALKBH3'	0.155554	0.0692809	0.0342466
'COL26A1'	0.155633	-0.0593013	0.0479452
'CTNNA3'	0.155802	0.0772997	0.0273973
'GPRIN2'	0.156074	-0.0687364	0.0342466
'GRIN2A'	0.156714	-0.0880994	0.0205479
'HELZ'	0.156914	-0.108646	0.0136986
'ATP13A5'	0.157017	0.0761633	0.0273973
'GPR151'	0.157106	-0.109347	0.0136986
'SIDT1'	0.157286	0.107962	0.0136986
'KIF14'	0.157295	-0.0874942	0.0205479
'TUBA8'	0.157808	-0.106845	0.0136986
'DDX20'	0.157958	-0.0680166	0.0342466
'SLC38A4'	0.158291	-0.110078	0.0136986
'CLIP4'	0.158376	-0.0693111	0.0342466
'BBS2'	0.158535	-0.109375	0.0136986
'ESPL1'	0.158845	-0.0871744	0.0205479
'MRPS27'	0.159052	0.068312	0.0342466
'BMP3'	0.159067	0.0887441	0.0205479
'IBTK'	0.15917	0.075877	0.0273973
'EXOC3L4'	0.159215	-0.0686011	0.0342466
'GPR84'	0.159393	-0.0781879	0.0273973
'ANO2'	0.159761	-0.0579839	0.0479452
'SEPT1'	0.159868	-0.106378	0.0136986
'ADAMTS9'	0.1607	-0.0760574	0.0273973
'OR10V1'	0.160741	-0.0756402	0.0273973
'MPP3'	0.160777	0.0624572	0.0410959
'PCNXL4'	0.161079	0.0866748	0.0205479
'ITGA9'	0.161145	-0.0758135	0.0273973
'SLC2A9'	0.161278	-0.105743	0.0136986
'GALNT6'	0.162047	-0.105798	0.0136986
'IFRD2'	0.162131	0.0681631	0.0342466
'ZDHHC4'	0.162303	-0.0872306	0.0205479
'ATP8B4'	0.162343	-0.0543093	0.0547945
'AKAP1'	0.162444	0.0754192	0.0273973
'PAH'	0.16247	-0.0896114	0.0205479
'SKI'	0.162567	-0.107982	0.0136986
'DPP3'	0.162567	-0.107982	0.0136986
'PAN3'	0.163272	0.105242	0.0136986
'ABTB1'	0.16337	-0.0763977	0.0273973
'ACOT8'	0.163427	0.0749453	0.0273973
'FAM83G'	0.16371	0.0748685	0.0273973
'MCM3AP'	0.164077	-0.0867384	0.0205479
'ARHGAP31'	0.164255	-0.0677347	0.0342466
'PLCG2'	0.164469	-0.0516306	0.0616438
'NLRP14'	0.164684	-0.0705251	0.0342466
'DMXL1'	0.164758	0.0865214	0.0205479
'MYH4'	0.164804	0.0762482	0.0273973
'PRMT10'	0.165	-0.0861043	0.0205479
'OR11A1'	0.165313	0.087163	0.0205479
'POLG'	0.165503	-0.0675031	0.0342466
'SSH3'	0.165978	0.0861109	0.0205479
'TBC1D2B'	0.166475	-0.0750672	0.0273973
'LGR5'	0.166493	-0.0506929	0.0616438
'ODF2L'	0.166536	-0.107193	0.0136986
'CBFA2T2'	0.1668	-0.105	0.0136986
'C14ORF39'	0.166896	0.0856124	0.0205479
'CLSTN3'	0.166906	0.0854885	0.0205479
'ELTD1'	0.166917	-0.0670622	0.0342466
'MAGEB10'	0.166963	-0.0767942	0.0273973
'PLB1'	0.167224	-0.050673	0.0616438
'RASA3'	0.167254	-0.0862889	0.0205479
'PROX2'	0.167636	-0.0742556	0.0273973
'SLC6A18'	0.16825	0.0867319	0.0205479
'PTPRC'	0.168548	0.0741215	0.0273973
'LAMC3'	0.168589	-0.074523	0.0273973
'CYFIP2'	0.169259	0.104144	0.0136986
'SEPT10'	0.169259	0.104144	0.0136986
'DCBLD2'	0.169276	-0.0671225	0.0342466
'PLIN4'	0.169417	-0.0620698	0.0410959
'TSPAN16'	0.169491	0.103808	0.0136986
'GPR137B'	0.169491	0.103808	0.0136986
'NMUR1'	0.169986	-0.06097	0.0410959
'TPSG1'	0.17015	-0.0571756	0.0479452
'PTRF'	0.170274	0.0848012	0.0205479
'NPAS4'	0.170382	-0.0568229	0.0479452
'MYF6'	0.170446	0.103519	0.0136986
'ARHGEF16'	0.170568	-0.0848238	0.0205479
'AMT'	0.170768	-0.111642	0.0136986
'PDCD2L'	0.170768	-0.111642	0.0136986
'ATP8B1'	0.170779	-0.0850547	0.0205479
'PODXL'	0.17078	-0.0739282	0.0273973
'ZMYND12'	0.170833	0.103998	0.0136986
'CORO7'	0.170921	-0.066748	0.0342466
'LCN12'	0.171138	0.0734622	0.0273973
'FNIP1'	0.171199	0.0745023	0.0273973
'RNF181'	0.171279	0.0852011	0.0205479
'ZDHHC3'	0.171288	0.0850867	0.0205479
'TGM7'	0.171377	-0.10363	0.0136986
'MYO9A'	0.171403	-0.0609767	0.0410959
'PYGL'	0.171499	-0.0480119	0.0684932
'DCAF5'	0.172175	0.103873	0.0136986
'ABCC2'	0.172201	-0.050532	0.0616438
'COL6A6'	0.172694	-0.0854693	0.0205479
'SMOC1'	0.172725	0.103186	0.0136986
'C1ORF131'	0.172899	-0.106179	0.0136986
'XRRA1'	0.173417	0.073874	0.0273973
'RNASEH2B'	0.174122	0.102943	0.0136986
'SLC24A3'	0.174338	-0.102702	0.0136986
'EPG5'	0.174473	0.0659113	0.0342466
'NUAK2'	0.17493	-0.103894	0.0136986
'BLOC1S5-TXNDC5'	0.175016	0.0613563	0.0410959
'GLT8D1'	0.175128	-0.102499	0.0136986
'SPCS1'	0.175128	-0.102499	0.0136986
'ERBB2IP'	0.175252	-0.102608	0.0136986
'PIEZO1'	0.175438	0.0450125	0.0753425
'ADAM2'	0.175715	-0.102481	0.0136986
'ACSM3'	0.175825	-0.0843331	0.0205479
'FSCB'	0.17585	0.0840541	0.0205479
'ERCC4'	0.176235	-0.073545	0.0273973
'FOXM1'	0.176351	0.0735157	0.0273973
'FBL'	0.176395	0.0653769	0.0342466
'PRKCSH'	0.176803	0.0727995	0.0273973
'MRPS31'	0.17694	0.102271	0.0136986
'AREL1'	0.176983	0.0652646	0.0342466
'NXT2'	0.177148	0.102047	0.0136986
'GEMIN2'	0.177165	-0.102174	0.0136986
'MED25'	0.177383	-0.102112	0.0136986
'ABHD12B'	0.177593	0.0836042	0.0205479
'CNBD2'	0.177761	-0.059796	0.0410959
'PCSK5'	0.178371	-0.0561972	0.0479452
'TMEM218'	0.178794	-0.102415	0.0136986
'FRY'	0.179307	-0.0494074	0.0616438
'CEP350'	0.179425	-0.0603332	0.0410959
'ATRIP'	0.179433	0.10185	0.0136986
'GTF2H1'	0.179732	-0.0831648	0.0205479
'S100A3'	0.179927	-0.0652478	0.0342466
'TK1'	0.180613	-0.0836428	0.0205479
'KIF13A'	0.180638	-0.0723169	0.0273973
'MYO1H'	0.180784	0.082874	0.0205479
'PTPRQ'	0.180889	0.0721862	0.0273973
'PEX12'	0.180911	-0.0597145	0.0410959
'C2ORF16'	0.181626	0.0517981	0.0547945
'MOCS1'	0.18181	0.101654	0.0136986
'HAUS5'	0.181851	0.0874653	0.0205479
'MAST2'	0.18203	0.0599201	0.0410959
'IQCC'	0.182051	0.0658039	0.0342466
'ZNF470'	0.182348	-0.0605931	0.0410959
'TMC3'	0.182348	-0.0740012	0.0273973
'PCBP1'	0.182518	-0.103083	0.0136986
'SLC1A4'	0.182518	-0.103083	0.0136986
'NPC2'	0.182612	-0.0729885	0.0273973
'ZNF446'	0.182638	0.0718035	0.0273973
'DDX27'	0.182664	-0.100452	0.0136986
'CYP4F12'	0.182768	0.0824759	0.0205479
'OSBPL1A'	0.182792	0.100568	0.0136986
'THAP7'	0.182801	0.0723412	0.0273973
'KHDC1'	0.182863	-0.100598	0.0136986
'ARSI'	0.183183	-0.0718052	0.0273973
'SPATA16'	0.183338	-0.0831375	0.0205479
'MYBL1'	0.183402	0.0875488	0.0205479
'GAD1'	0.183515	-0.0827523	0.0205479
'KIAA0922'	0.183607	0.0446674	0.0753425
'GALNT16'	0.183981	0.1005	0.0136986
'VTI1B'	0.183997	0.100948	0.0136986
'GOLGA2'	0.184012	-0.0844684	0.0205479
'MOAP1'	0.184074	-0.101423	0.0136986
'ARVCF'	0.184475	0.0545646	0.0479452
'USP35'	0.184495	-0.0511016	0.0616438
'NUMB'	0.185131	0.100941	0.0136986
'OARD1'	0.185131	0.100941	0.0136986
'RPL3L'	0.186112	-0.0512159	0.0547945
'ABCA12'	0.186225	0.0588247	0.0410959
'PLXNA2'	0.186291	0.0637481	0.0342466
'GPR17'	0.18671	0.0999739	0.0136986
'BPHL'	0.186884	-0.0819259	0.0205479
'BEGAIN'	0.186965	0.0638094	0.0342466
'BCMO1'	0.187022	-0.0544728	0.0479452
'TSPAN1'	0.187109	0.0995907	0.0136986
'DDX31'	0.187612	0.0549308	0.0479452
'WDR63'	0.187768	-0.102397	0.0136986
'GAD2'	0.187768	-0.102397	0.0136986
'ZMYM4'	0.187844	0.100895	0.0136986
'TRIM37'	0.187888	-0.0644428	0.0342466
'POLRMT'	0.188009	0.0996514	0.0136986
'LDHAL6A'	0.188028	-0.0813216	0.0205479
'IKBIP'	0.188042	-0.0814267	0.0205479
'KIAA2018'	0.188055	0.081806	0.0205479
'USP24'	0.188444	0.0818275	0.0205479
'MIS18BP1'	0.188491	-0.0662101	0.0342466
'TRPM4'	0.188534	0.0588433	0.0410959
'USPL1'	0.188661	0.0539125	0.0479452
'NUDT17'	0.188792	-0.0712008	0.0273973
'SNX14'	0.18881	-0.100125	0.0136986
'CASD1'	0.188822	-0.0706778	0.0273973
'EPOR'	0.189117	0.0584398	0.0410959
'CUL7'	0.189121	-0.0724637	0.0273973
'NCKAP1L'	0.189267	-0.0992906	0.0136986
'PCNXL3'	0.189295	0.0815835	0.0205479
'FAM131B'	0.189631	0.0818005	0.0205479
'EVC2'	0.189876	0.050959	0.0547945
'DYNC1LI1'	0.19006	0.0993346	0.0136986
'DOCK2'	0.190065	-0.0815403	0.0205479
'PSD3'	0.190379	-0.0505142	0.0547945
'BTBD1'	0.190527	-0.101343	0.0136986
'C9ORF84'	0.19067	-0.100757	0.0136986
'LYRM1'	0.190777	-0.0990453	0.0136986
'HPS5'	0.190987	-0.0580168	0.0410959
'C5AR1'	0.191134	-0.0993609	0.0136986
'PARK7'	0.191134	-0.0993609	0.0136986
'SLC9A2'	0.191258	-0.0813597	0.0205479
'AMPD1'	0.191417	-0.0583759	0.0410959
'FER1L6'	0.191448	-0.0478243	0.0616438
'AEBP1'	0.191459	-0.0453719	0.0684932
'XPNPEP2'	0.192501	-0.0988612	0.0136986
'NPNT'	0.192615	-0.0982409	0.0136986
'ETV6'	0.192655	0.0808878	0.0205479
'INHBA'	0.19277	0.0986243	0.0136986
'SLC18B1'	0.192984	-0.100255	0.0136986
'DSG1'	0.193027	-0.0576217	0.0410959
'PVRL2'	0.193068	-0.0579153	0.0410959
'PCF11'	0.193155	0.0703305	0.0273973
'CYP27C1'	0.193261	0.099146	0.0136986
'C19ORF57'	0.193796	-0.0544475	0.0479452
'KIAA0195'	0.193816	-0.106748	0.0136986
'NEK11'	0.193816	-0.106748	0.0136986
'TRAP1'	0.193893	0.0533764	0.0479452
'SLC18A1'	0.194096	0.0804484	0.0205479
'ALS2'	0.194347	0.0713506	0.0273973
'COL22A1'	0.194744	-0.0701613	0.0273973
'COL16A1'	0.195053	0.0571906	0.0410959
'CD3EAP'	0.19518	-0.080781	0.0205479
'OR51E1'	0.19551	0.0474875	0.0616438
'POMGNT1'	0.195759	-0.0697206	0.0273973
'XIRP1'	0.195856	-0.0450783	0.0684932
'ALOX15'	0.196252	-0.0821042	0.0205479
'PIWIL2'	0.196297	-0.0505733	0.0547945
'PLIN3'	0.196435	-0.0801549	0.0205479
'OR2C1'	0.196865	0.0974045	0.0136986
'GLIPR1'	0.197011	-0.0984688	0.0136986
'ZSCAN31'	0.198211	-0.0622776	0.0342466
'MFSD3'	0.198621	-0.0818473	0.0205479
'HIST1H2AH'	0.198652	0.0807016	0.0205479
'TOP1MT'	0.198686	-0.0648033	0.0342466
'CCDC69'	0.198761	0.0804696	0.0205479
'SYTL5'	0.198829	0.0800806	0.0205479
'NEB'	0.199114	-0.0340567	0.130137
'BZRAP1'	0.199233	-0.0990261	0.0136986
'SH2D7'	0.199459	-0.0808271	0.0205479
'PTX4'	0.199475	0.0573671	0.0410959
'PRG2'	0.199525	0.097196	0.0136986
'SGPL1'	0.199694	0.0976386	0.0136986
'EFEMP2'	0.199705	-0.0621038	0.0342466
'PTGFR'	0.199879	-0.0468974	0.0616438
'CD2'	0.200098	-0.0691327	0.0273973
'RBFOX1'	0.200184	-0.079393	0.0205479
'BPTF'	0.200254	-0.0620432	0.0342466
'AQR'	0.200257	-0.0793059	0.0205479
'PDGFRL'	0.200587	0.0690231	0.0273973
'RAD9A'	0.200866	0.0966631	0.0136986
'CCDC17'	0.200954	-0.0978281	0.0136986
'TRIML1'	0.200954	-0.0978281	0.0136986
'PEPD'	0.201042	-0.0495454	0.0547945
'PDZD2'	0.201158	-0.0447619	0.0684932
'SH3TC1'	0.201557	-0.0793192	0.0205479
'LGR4'	0.201602	-0.0718164	0.0273973
'TMEM41A'	0.201605	-0.0798606	0.0205479
'CARS'	0.202053	0.0789168	0.0205479
'TXNDC12'	0.202085	-0.0685463	0.0273973
'GLP2R'	0.202618	0.100557	0.0136986
'BIVM'	0.202746	-0.0965783	0.0136986
'CABP4'	0.203111	-0.0976811	0.0136986
'AFM'	0.203111	-0.0976811	0.0136986
'FKBP5'	0.203548	0.0793621	0.0205479
'ABHD15'	0.203701	0.0969371	0.0136986
'NUP133'	0.203721	0.0796908	0.0205479
'FBXL14'	0.20384	0.068496	0.0273973
'WDR1'	0.203882	0.0813527	0.0205479
'LAMB2'	0.203991	0.0619898	0.0342466
'ESR2'	0.204032	-0.0967342	0.0136986
'SSC5D'	0.204179	0.0381044	0.0958904
'SUFU'	0.204338	0.095774	0.0136986
'SEMA3A'	0.204357	-0.0790757	0.0205479
'CAPRIN2'	0.204564	0.0564468	0.0410959
'NEDD9'	0.204748	-0.0683899	0.0273973
'USP29'	0.204894	-0.0534233	0.0479452
'SAMD3'	0.204921	-0.0788145	0.0205479
'PCDHGB3'	0.20493	-0.0784926	0.0205479
'NIPAL4'	0.204945	0.0784359	0.0205479
'LGSN'	0.205003	0.0989646	0.0136986
'ITSN2'	0.205083	-0.0787144	0.0205479
'ZSCAN20'	0.205275	-0.049203	0.0547945
'CILP2'	0.205294	0.0807523	0.0205479
'IKBKAP'	0.205694	0.0683728	0.0273973
'CDH20'	0.205819	-0.0981829	0.0136986
'ARHGEF15'	0.205929	0.0785918	0.0205479
'LTC4S'	0.206049	-0.0783408	0.0205479
'DNAJC13'	0.206057	0.0521693	0.0479452
'DHX16'	0.206081	0.0488236	0.0547945
'TNRC6B'	0.206736	-0.097327	0.0136986
'OR4D9'	0.207048	-0.0649562	0.0342466
'PASD1'	0.207674	-0.0959189	0.0136986
'NEBL'	0.207812	0.046299	0.0616438
'CENPK'	0.207825	0.0971969	0.0136986
'KCNG4'	0.207961	0.0682781	0.0273973
'ERMAP'	0.208049	-0.0959847	0.0136986
'FRMD1'	0.208132	-0.0784403	0.0205479
'EBLN2'	0.208211	0.0966629	0.0136986
'QRICH2'	0.208291	-0.0460325	0.0616438
'MGAT4A'	0.208488	0.0611353	0.0342466
'FANCA'	0.2086	0.0558051	0.0410959
'LRRN1'	0.208809	-0.0781468	0.0205479
'C11ORF16'	0.208962	-0.0470031	0.0616438
'BEST1'	0.208976	0.0690283	0.0273973
'RTCA'	0.208977	-0.0794381	0.0205479
'ESR1'	0.209022	0.0675986	0.0273973
'PKP1'	0.209215	0.0785528	0.0205479
'TFF2'	0.209809	-0.09465	0.0136986
'CPA6'	0.210034	0.0947656	0.0136986
'COL13A1'	0.210177	0.0958458	0.0136986
'ZNF696'	0.210177	0.0958458	0.0136986
'KCNK16'	0.210178	-0.0607393	0.0342466
'NEDD4'	0.21024	0.0556965	0.0410959
'PCED1A'	0.210405	0.095056	0.0136986
'GNRH2'	0.210405	0.095056	0.0136986
'MSS51'	0.21068	0.0776789	0.0205479
'PADI2'	0.210754	0.0947215	0.0136986
'CLEC4G'	0.210932	0.0946098	0.0136986
'FAM186B'	0.211026	0.0607985	0.0342466
'SRPR'	0.211059	-0.0787859	0.0205479
'PTCHD4'	0.211325	0.0673222	0.0273973
'PTK2B'	0.211558	-0.0605769	0.0342466
'AOAH'	0.211721	-0.0699461	0.0273973
'INSR'	0.212247	0.0608884	0.0342466
'ARHGAP1'	0.212347	-0.0941871	0.0136986
'KRT74'	0.212579	0.0672371	0.0273973
'THADA'	0.212772	0.055456	0.0410959
'CUBN'	0.212838	0.0351971	0.109589
'OR51B6'	0.213117	-0.0976994	0.0136986
'GTF3C1'	0.213666	-0.0958882	0.0136986
'BRSK2'	0.213859	0.0771556	0.0205479
'SAMD10'	0.213886	-0.067628	0.0273973
'UBE3C'	0.214389	-0.0674764	0.0273973
'APOL5'	0.214469	-0.0552677	0.0410959
'MT-ATP6'	0.214678	0.0945282	0.0136986
'ARAP2'	0.215101	0.0548137	0.0410959
'NID2'	0.215117	-0.0339698	0.116438
'MYEOV2'	0.215148	0.0598181	0.0342466
'NCOA7'	0.215275	-0.0779955	0.0205479
'GPR112'	0.215332	-0.0771901	0.0205479
'NAIF1'	0.215554	0.0946138	0.0136986
'ZNF507'	0.21568	0.0672607	0.0273973
'ESYT3'	0.215754	-0.0598336	0.0342466
'RNF170'	0.215778	0.0939289	0.0136986
'RPUSD4'	0.215778	0.0939289	0.0136986
'CSRNP2'	0.216011	0.0941626	0.0136986
'DDX18'	0.216604	0.077954	0.0205479
'CNR1'	0.216607	-0.0938946	0.0136986
'VPS13B'	0.216707	-0.0369803	0.0958904
'ARSJ'	0.216753	0.0938515	0.0136986
'GALP'	0.216753	0.0938515	0.0136986
'GAB4'	0.216843	-0.0991389	0.0136986
'BLZF1'	0.217015	0.0943086	0.0136986
'CDK5RAP1'	0.217436	-0.0930915	0.0136986
'MET'	0.217463	-0.0702508	0.0273973
'DOCK10'	0.217584	-0.0680473	0.0273973
'ABLIM1'	0.21781	0.0790326	0.0205479
'PPARGC1B'	0.218045	-0.0673217	0.0273973
'LRRD1'	0.218156	0.0597192	0.0342466
'METTL21C'	0.218174	0.0936367	0.0136986
'MTR'	0.218377	-0.0548374	0.0410959
'CYP11A1'	0.218442	0.06636	0.0273973
'SDK2'	0.218803	-0.0599132	0.0342466
'DPH1'	0.218817	0.0669022	0.0273973
'UBQLNL'	0.218915	0.0666788	0.0273973
'CACNA1I'	0.218989	-0.0774351	0.0205479
'PARVG'	0.219016	-0.077665	0.0205479
'TATDN3'	0.219219	-0.0765927	0.0205479
'TAS2R3'	0.219806	0.0930014	0.0136986
'OR10G4'	0.219834	-0.0714238	0.0273973
'OR10G8'	0.219834	-0.0714238	0.0273973
'RELN'	0.219846	-0.0512052	0.0479452
'ABCA13'	0.220046	-0.0315187	0.136986
'WBP7'	0.220823	0.093769	0.0136986
'CENPF'	0.220993	0.0507397	0.0479452
'SLITRK6'	0.22106	-0.0597685	0.0342466
'CRIM1'	0.221209	-0.0926151	0.0136986
'PMEL'	0.221223	-0.0948722	0.0136986
'ACTN4'	0.221526	-0.0757587	0.0205479
'KANSL1'	0.221624	-0.0658127	0.0273973
'UNC45A'	0.221923	-0.0671268	0.0273973
'FHAD1'	0.222271	-0.0542994	0.0410959
'OR8D1'	0.222281	-0.0768103	0.0205479
'CENPT'	0.222344	-0.0494582	0.0547945
'KLK11'	0.222703	0.0927556	0.0136986
'NLRP9'	0.222795	0.0591388	0.0342466
'CTNND1'	0.222807	-0.0539862	0.0410959
'PABPC4L'	0.223056	0.0754195	0.0205479
'KIAA0196'	0.223092	-0.0918751	0.0136986
'NIPBL'	0.223182	0.0922454	0.0136986
'NCAPD2'	0.223372	0.0923351	0.0136986
'TBC1D22A'	0.223442	-0.0658761	0.0273973
'PTPRU'	0.223589	-0.0660962	0.0273973
'TCP11'	0.223677	-0.0658028	0.0273973
'CPN2'	0.224222	0.0918201	0.0136986
'TAF3'	0.224271	-0.065382	0.0273973
'MOB3A'	0.224606	0.0654085	0.0273973
'MUC6'	0.224789	-0.049888	0.0479452
'D2HGDH'	0.2248	-0.0421918	0.0684932
'SIT1'	0.224874	-0.0917466	0.0136986
'BTN2A2'	0.224938	0.0600496	0.0342466
'FLT1'	0.224969	-0.0756164	0.0205479
'UBP1'	0.225019	-0.0588637	0.0342466
'HLA-DPB1'	0.225084	0.0655116	0.0273973
'MRPS7'	0.225397	-0.0537722	0.0410959
'EAPP'	0.225503	-0.0928231	0.0136986
'ARPC4-TTLL3'	0.225579	-0.075533	0.0205479
'ADAM20'	0.225616	0.0754108	0.0205479
'TEKT1'	0.225771	-0.0588971	0.0342466
'KIAA0753'	0.225986	-0.0687117	0.0273973
'PLEKHH1'	0.226001	-0.0670021	0.0273973
'WFS1'	0.226067	-0.0449866	0.0616438
'ZC3H7B'	0.22611	-0.052629	0.0479452
'CHST11'	0.226111	0.09188	0.0136986
'SLC37A1'	0.226425	0.0923006	0.0136986
'ALOX12B'	0.226594	0.091883	0.0136986
'SLC17A2'	0.226954	0.059296	0.0342466
'LCE5A'	0.227265	0.0534921	0.0410959
'ANAPC5'	0.227332	0.0746247	0.0205479
'KMO'	0.227686	-0.0915609	0.0136986
'EIF4G3'	0.227686	-0.0915609	0.0136986
'TMX3'	0.227686	-0.0915609	0.0136986
'MUC5B'	0.22784	-0.0509974	0.0479452
'ZCWPW1'	0.22806	-0.0746972	0.0205479
'BAZ2B'	0.228177	0.0543076	0.0410959
'MTF2'	0.228192	0.092481	0.0136986
'MAP2'	0.228223	-0.0756725	0.0205479
'ZNF138'	0.2283	0.0753314	0.0205479
'FILIP1'	0.228582	-0.0533694	0.0410959
'CD163L1'	0.229108	-0.0495832	0.0479452
'RNF150'	0.229257	0.091489	0.0136986
'KDM6B'	0.229319	-0.0581973	0.0342466
'MYOM3'	0.22944	-0.0547445	0.0410959
'SPDEF'	0.229565	-0.0752976	0.0205479
'FANCM'	0.229825	-0.0654378	0.0273973
'TSPAN18'	0.230109	-0.0650218	0.0273973
'FAM227A'	0.230275	0.0744705	0.0205479
'NOSTRIN'	0.230569	0.0944461	0.0136986
'NR1H4'	0.230871	0.0578575	0.0342466
'THAP3'	0.230895	-0.0918423	0.0136986
'MT-ND4'	0.231032	0.0743393	0.0205479
'ANKS6'	0.231066	-0.0772668	0.0205479
'MPP5'	0.23114	0.0650578	0.0273973
'SCRIB'	0.231216	-0.05901	0.0342466
'CACNA1E'	0.231482	0.0906726	0.0136986
'UNC5A'	0.231727	-0.0559281	0.0410959
'PARD3'	0.231783	-0.0655894	0.0273973
'ANKRD26'	0.231801	0.0474614	0.0547945
'SCARF2'	0.231896	0.090435	0.0136986
'PTPN23'	0.23226	0.046431	0.0547945
'CCDC168'	0.232272	-0.0480872	0.0616438
'EFCAB13'	0.232594	-0.0907314	0.0136986
'ZMYND15'	0.232711	0.0747046	0.0205479
'RAB11FIP4'	0.232747	-0.0915661	0.0136986
'COL7A1'	0.232981	-0.0462612	0.0547945
'OBSL1'	0.23304	0.0497203	0.0479452
'VGLL3'	0.233053	-0.0493219	0.0479452
'OR51G2'	0.23338	0.0740446	0.0205479
'ALG14'	0.233392	-0.0740503	0.0205479
'MYOF'	0.233736	0.0473385	0.0547945
'OR5P3'	0.233989	-0.0909122	0.0136986
'ZC3H3'	0.234562	-0.0436716	0.0616438
'FAM71B'	0.234783	-0.0576391	0.0342466
'COA3'	0.234821	-0.0902955	0.0136986
'CHMP1A'	0.235067	-0.089598	0.0136986
'PTPRT'	0.23507	-0.0735006	0.0205479
'CCDC144NL'	0.235146	0.0906522	0.0136986
'FHL3'	0.235148	-0.0967618	0.0136986
'KANK4'	0.235323	0.0939679	0.0136986
'CEP97'	0.235514	-0.0897226	0.0136986
'CARD9'	0.235832	0.063994	0.0273973
'TMC2'	0.236505	0.0577151	0.0342466
'ZNF133'	0.236634	-0.0640798	0.0273973
'CAPZA3'	0.23671	-0.0573512	0.0342466
'TRPM3'	0.236753	-0.0537633	0.0410959
'FOXA1'	0.237178	-0.0892202	0.0136986
'ADAMTSL4'	0.237243	0.0530069	0.0410959
'ZNF500'	0.237602	-0.0734568	0.0205479
'MYH13'	0.237666	0.0635413	0.0273973
'ASXL2'	0.237986	-0.0524257	0.0410959
'SHE'	0.238391	-0.0900406	0.0136986
'TAS2R1'	0.238391	-0.0900406	0.0136986
'SYT12'	0.238435	0.0891187	0.0136986
'NRIP1'	0.238541	0.0739401	0.0205479
'ABR'	0.238597	-0.0635607	0.0273973
'KBTBD3'	0.238792	-0.0892512	0.0136986
'C6ORF223'	0.238878	-0.0904232	0.0136986
'MCM8'	0.238936	0.091365	0.0136986
'LRTM2'	0.239579	0.0892402	0.0136986
'POLQ'	0.239743	0.0414743	0.0684932
'WDR65'	0.239795	-0.0526316	0.0410959
'STIL'	0.239936	-0.0893273	0.0136986
'PTPRH'	0.239988	0.0453103	0.0547945
'ATP9B'	0.24045	-0.0571326	0.0342466
'ERCC6L2'	0.240477	0.053285	0.0410959
'CCDC54'	0.240815	-0.0633956	0.0273973
'B4GALT7'	0.241144	0.0896328	0.0136986
'RUNDC1'	0.241243	-0.0725355	0.0205479
'ECT2'	0.241332	-0.0736444	0.0205479
'ZNF695'	0.241666	-0.0566609	0.0342466
'OR5F1'	0.241813	0.0631443	0.0273973
'FAM178B'	0.242447	-0.0899285	0.0136986
'GPR15'	0.242512	-0.0891069	0.0136986
'SLC19A3'	0.242923	0.0916311	0.0136986
'AMER3'	0.243526	0.0887425	0.0136986
'NEK10'	0.243552	0.0633763	0.0273973
'C8A'	0.243871	-0.052469	0.0410959
'RXFP4'	0.244005	0.0883565	0.0136986
'DOCK11'	0.244192	-0.0728546	0.0205479
'ATP2A3'	0.244259	-0.0725389	0.0205479
'KLK12'	0.244301	0.0723934	0.0205479
'ICAM1'	0.244344	-0.0429898	0.0616438
'OR9Q1'	0.244857	-0.0886315	0.0136986
'STRAP'	0.244947	0.0723572	0.0205479
'MCMDC2'	0.245052	0.0881437	0.0136986
'C1ORF173'	0.245111	-0.0564015	0.0342466
'SMG5'	0.245572	0.0887035	0.0136986
'RAD51C'	0.245698	-0.088006	0.0136986
'ZBTB25'	0.24587	-0.0883689	0.0136986
'NYNRIN'	0.246246	0.0565254	0.0342466
'TSEN54'	0.246506	0.072754	0.0205479
'PRTG'	0.246732	-0.0559076	0.0342466
'ZNF844'	0.246772	-0.0722011	0.0205479
'YEATS2'	0.246959	0.0522133	0.0410959
'SLC35E2B'	0.247042	0.0876341	0.0136986
'C3ORF36'	0.247042	0.0876341	0.0136986
'HMCN1'	0.247432	-0.0359806	0.0890411
'UGGT1'	0.247772	-0.0887585	0.0136986
'B3GNT4'	0.24802	0.0565369	0.0342466
'PLK1'	0.248172	-0.087497	0.0136986
'GPBAR1'	0.248386	0.0873796	0.0136986
'DHX58'	0.248483	-0.0872677	0.0136986
'SLC12A3'	0.248661	0.0729126	0.0205479
'PDE11A'	0.248881	0.0424973	0.0616438
'TRIM59'	0.248963	0.0873727	0.0136986
'ADCY4'	0.249134	-0.0628507	0.0273973
'SMOC2'	0.249365	-0.052501	0.0410959
'FGF1'	0.24944	0.0876753	0.0136986
'HTR3B'	0.249457	-0.0729322	0.0205479
'CCT6B'	0.249647	0.0718183	0.0205479
'CKAP4'	0.2499	-0.0893826	0.0136986
'C6ORF132'	0.25019	-0.0558591	0.0342466
'SKA2'	0.250539	-0.0735463	0.0205479
'VCPIP1'	0.250916	0.0711422	0.0205479
'MARC2'	0.251067	0.0869702	0.0136986
'CHURC1-FNTB'	0.251383	-0.0865268	0.0136986
'LEPRE1'	0.251439	0.0557115	0.0342466
'APCDD1L'	0.251991	-0.0866069	0.0136986
'ECE1'	0.251995	-0.0710018	0.0205479
'CLCNKB'	0.252161	0.0625359	0.0273973
'TRPV5'	0.25225	0.0865682	0.0136986
'C1RL'	0.252326	-0.0869721	0.0136986
'RECK'	0.252457	0.0615161	0.0273973
'OASL'	0.252732	-0.0554121	0.0342466
'TAS2R30'	0.252807	0.0509615	0.0410959
'PCDHGC4'	0.253179	0.0614361	0.0273973
'STAM2'	0.253395	-0.0620776	0.0273973
'SOGA1'	0.253801	0.0719554	0.0205479
'UBXN11'	0.254116	0.0550451	0.0342466
'SHROOM3'	0.254199	0.0409256	0.0684932
'WDR78'	0.254475	-0.070578	0.0205479
'SPATA31E1'	0.254611	0.0555875	0.0342466
'BRD4'	0.254619	-0.0709586	0.0205479
'DIS3L'	0.254778	-0.0711669	0.0205479
'OR10P1'	0.254925	0.0727748	0.0205479
'OR5AP2'	0.254971	-0.0876229	0.0136986
'NUP205'	0.255179	0.0440848	0.0547945
'CDC45'	0.25547	-0.0709556	0.0205479
'PHF20'	0.255902	-0.0869422	0.0136986
'RIN1'	0.255915	-0.0712144	0.0205479
'MOV10'	0.256055	0.0703367	0.0205479
'CYB5D2'	0.256192	0.0710074	0.0205479
'PLXNB1'	0.257292	0.0620223	0.0273973
'IRAK1BP1'	0.257419	0.070449	0.0205479
'PALD1'	0.25781	-0.0471377	0.0479452
'EDA2R'	0.258133	0.0614802	0.0273973
'FSCN3'	0.258234	0.0733124	0.0205479
'SETMAR'	0.258361	-0.085354	0.0136986
'ADRA1A'	0.258592	-0.0932292	0.0136986
'TNS4'	0.258592	-0.0932292	0.0136986
'ZNF662'	0.258604	0.0700258	0.0205479
'MPL'	0.258608	0.086188	0.0136986
'REV3L'	0.258633	0.0857961	0.0136986
'SBNO1'	0.258902	0.0549489	0.0342466
'ACADSB'	0.258909	-0.0858929	0.0136986
'ADAM15'	0.259245	0.0887143	0.0136986
'ACSM4'	0.259254	0.0610376	0.0273973
'ZMYM2'	0.259697	0.0563803	0.0342466
'CCNB2'	0.259941	0.0698371	0.0205479
'PEG3'	0.260108	-0.039506	0.0684932
'CAAP1'	0.260115	-0.0611147	0.0273973
'LAMA2'	0.260346	0.0391848	0.0684932
'PAEP'	0.260363	0.085389	0.0136986
'GALNT8'	0.260706	0.0627349	0.0273973
'TMEM82'	0.261064	0.0925788	0.0136986
'FAM83C'	0.261097	0.0499078	0.0410959
'KRT20'	0.261115	-0.0698435	0.0205479
'IARS'	0.261174	0.0396429	0.0684932
'DGKZ'	0.261317	-0.0500568	0.0410959
'ZNF281'	0.261422	0.0851137	0.0136986
'ANKK1'	0.261562	-0.0473372	0.0479452
'FARP1'	0.261692	0.0435567	0.0547945
'SNAP29'	0.261795	-0.0847997	0.0136986
'MGA'	0.262098	0.0868711	0.0136986
'FMO2'	0.262181	-0.0635262	0.0273973
'RYR3'	0.262198	0.0409082	0.0616438
'UNC5C'	0.262488	0.0503291	0.0410959
'PPEF2'	0.263287	-0.0497568	0.0410959
'CACHD1'	0.263397	-0.0845621	0.0136986
'MVD'	0.263555	0.054023	0.0342466
'CARTPT'	0.264041	0.0861643	0.0136986
'FAM167A'	0.264196	0.0694052	0.0205479
'FAM160A2'	0.264617	-0.0601658	0.0273973
'PCDHGA11'	0.264748	-0.0435971	0.0547945
'SPDL1'	0.264941	-0.0460556	0.0479452
'GOLM1'	0.264956	0.0460423	0.0479452
'VSIG8'	0.265022	-0.084079	0.0136986
'OTOL1'	0.265183	-0.0872779	0.0136986
'IRF2'	0.265369	-0.070138	0.0205479
'EIF2D'	0.265415	-0.0842316	0.0136986
'CRYBB1'	0.26555	-0.05409	0.0342466
'CORIN'	0.265803	0.0599737	0.0273973
'CERS3'	0.265946	0.0842141	0.0136986
'PHRF1'	0.266008	0.0499467	0.0410959
'GALNT14'	0.266079	0.0459186	0.0479452
'DARC'	0.26612	0.0691973	0.0205479
'KIAA1522'	0.266396	0.0604891	0.0273973
'TDP2'	0.267525	-0.0689173	0.0205479
'FAM183A'	0.267527	-0.0693621	0.0205479
'SPTY2D1'	0.267531	-0.0409435	0.0616438
'C1ORF86'	0.267807	0.0460733	0.0479452
'CAPN2'	0.268055	-0.0541463	0.0342466
'ABCA1'	0.2681	0.0489527	0.0410959
'ADAMTS18'	0.268379	-0.0435127	0.0547945
'TROVE2'	0.268755	-0.0702441	0.0205479
'UHRF1BP1'	0.268834	0.0594405	0.0273973
'USP6'	0.268875	0.0843217	0.0136986
'KLLN'	0.269324	0.0835916	0.0136986
'TKT'	0.26957	0.0453434	0.0479452
'FAM217A'	0.269726	0.0493541	0.0410959
'GMIP'	0.270138	0.0355018	0.0821918
'ADAMTS12'	0.270215	0.0490867	0.0410959
'PAPPA2'	0.270528	-0.0533676	0.0342466
'GLI1'	0.27061	0.0832036	0.0136986
'INMT'	0.270987	0.0462606	0.0479452
'ALKBH8'	0.271268	0.0591849	0.0273973
'CPEB3'	0.271362	0.0835805	0.0136986
'POC5'	0.271386	0.0835446	0.0136986
'PARD6B'	0.2714	-0.053767	0.0342466
'ARNT'	0.271418	0.0536541	0.0342466
'FBXO44'	0.271586	0.0681832	0.0205479
'ABCG5'	0.271723	0.0688607	0.0205479
'ZFHX4'	0.271843	0.0426006	0.0547945
'AP1S3'	0.272309	0.0682883	0.0205479
'MTO1'	0.272371	0.0828477	0.0136986
'OXCT1'	0.272371	0.0828477	0.0136986
'CC2D1A'	0.272787	-0.0489119	0.0410959
'HSPH1'	0.272815	-0.0532633	0.0342466
'GDF9'	0.272945	-0.0592045	0.0273973
'COL15A1'	0.273143	-0.0570551	0.0342466
'SYCP2'	0.273248	0.0537407	0.0342466
'RCVRN'	0.273559	-0.0842235	0.0136986
'SBK1'	0.273659	-0.0831011	0.0136986
'NOTCH1'	0.273666	-0.0485569	0.0410959
'DDX4'	0.273723	-0.0827589	0.0136986
'SLC22A25'	0.274119	0.0840979	0.0136986
'C5ORF51'	0.274145	-0.0593846	0.0273973
'CDH5'	0.274546	0.0529709	0.0342466
'AHNAK'	0.274735	0.0409817	0.0616438
'MUT'	0.274767	0.0679665	0.0205479
'MPZL2'	0.274846	-0.0688643	0.0205479
'ZNF577'	0.274893	-0.0843587	0.0136986
'HEATR2'	0.274903	-0.0830374	0.0136986
'C1ORF106'	0.274933	0.0484197	0.0410959
'DCAF4'	0.275046	0.0483745	0.0410959
'PTPRB'	0.275124	0.052631	0.0342466
'SH3BP2'	0.275227	0.0676921	0.0205479
'ZMYM1'	0.275744	0.0825304	0.0136986
'C15ORF40'	0.275845	-0.0677494	0.0205479
'ZNF654'	0.276121	-0.0604344	0.0273973
'RBM44'	0.27632	0.0676315	0.0205479
'NAPRT1'	0.276416	0.0585894	0.0273973
'GUCY2C'	0.276578	-0.082328	0.0136986
'AKAP11'	0.276607	0.0456159	0.0479452
'PALM3'	0.276672	-0.0587341	0.0273973
'TRPV3'	0.276736	-0.0419605	0.0547945
'FERMT1'	0.276861	0.0485928	0.0410959
'CPA5'	0.277242	0.0677085	0.0205479
'ZSCAN12'	0.277455	-0.0633903	0.0273973
'SCLT1'	0.277604	-0.08515	0.0136986
'DNAJC17'	0.277654	0.0821187	0.0136986
'CPT1A'	0.277672	-0.0838	0.0136986
'RFX8'	0.277825	-0.0853203	0.0136986
'EHBP1'	0.277959	-0.0529544	0.0342466
'RTL1'	0.278004	0.0526769	0.0342466
'SFI1'	0.278034	-0.0819802	0.0136986
'PATZ1'	0.278034	-0.0819802	0.0136986
'RIN2'	0.278179	0.0595929	0.0273973
'PDIA2'	0.278504	-0.0480561	0.0410959
'PNMAL1'	0.278573	0.0834095	0.0136986
'ATG9B'	0.278933	-0.058938	0.0273973
'TPCN2'	0.279298	0.0585168	0.0273973
'MTMR10'	0.280021	-0.0670152	0.0205479
'CHD1L'	0.280108	-0.0581062	0.0273973
'LMCD1'	0.280113	-0.0823217	0.0136986
'FRK'	0.280219	-0.0481262	0.0410959
'TNXB'	0.280356	0.0335012	0.0890411
'ZFP14'	0.280369	0.0700252	0.0205479
'MAP3K6'	0.280685	0.0530282	0.0342466
'KRTAP10-8'	0.280706	-0.0832238	0.0136986
'CHP2'	0.280735	-0.052137	0.0342466
'MEF2A'	0.28098	-0.0676258	0.0205479
'LOXL2'	0.281108	0.0666716	0.0205479
'ATP5F1'	0.281421	-0.0673014	0.0205479
'LPP'	0.281581	-0.0669811	0.0205479
'SPZ1'	0.281593	-0.057897	0.0273973
'KIAA1244'	0.281768	0.0700263	0.0205479
'DPYD'	0.281874	-0.0684492	0.0205479
'MTERFD1'	0.281895	-0.0668692	0.0205479
'PIWIL3'	0.282281	-0.0519381	0.0342466
'CCNB3'	0.282554	-0.0672309	0.0205479
'MNDA'	0.28267	-0.0834844	0.0136986
'PRSS45'	0.283248	0.0684879	0.0205479
'RNF207'	0.283344	0.0445323	0.0479452
'TAX1BP1'	0.283489	0.0812119	0.0136986
'GLYATL1'	0.283664	0.0667435	0.0205479
'AKNA'	0.283692	-0.0480691	0.0410959
'MS4A15'	0.283867	0.0474124	0.0410959
'DSPP'	0.284733	0.0809658	0.0136986
'ADAMDEC1'	0.284775	-0.0679306	0.0205479
'PPP1R9A'	0.284862	-0.0814279	0.0136986
'KREMEN1'	0.285153	0.0807083	0.0136986
'TES'	0.285184	-0.0667337	0.0205479
'ETV7'	0.285225	-0.0518237	0.0342466
'PABPC1L'	0.285231	0.0814031	0.0136986
'MYBBP1A'	0.28528	-0.0342917	0.0821918
'ART1'	0.285284	0.0667436	0.0205479
'FOXK1'	0.285722	0.0519559	0.0342466
'SLC39A5'	0.285879	0.0669958	0.0205479
'PCYT2'	0.286017	0.0582674	0.0273973
'HP1BP3'	0.286029	-0.0814394	0.0136986
'PCDH20'	0.28607	0.0806282	0.0136986
'ANKH'	0.286083	0.0815543	0.0136986
'XK'	0.286163	0.0819907	0.0136986
'SERPINB3'	0.286683	0.0808776	0.0136986
'BCHE'	0.287007	-0.0524346	0.0342466
'ELANE'	0.28711	0.0661499	0.0205479
'NPTX2'	0.287187	-0.0805178	0.0136986
'NT5C1B'	0.287301	0.0515048	0.0342466
'ZNF30'	0.287973	0.0663244	0.0205479
'RNF219'	0.288415	-0.0669884	0.0205479
'AIPL1'	0.288533	0.0805094	0.0136986
'WDR53'	0.288574	0.0832585	0.0136986
'KRTAP27-1'	0.288574	0.0832585	0.0136986
'OR13F1'	0.288663	-0.0803807	0.0136986
'CCDC22'	0.288713	-0.0660096	0.0205479
'SNTG2'	0.288754	-0.0574107	0.0273973
'TGM5'	0.289159	-0.0808005	0.0136986
'MPND'	0.289159	-0.0808005	0.0136986
'ZC2HC1C'	0.289277	0.0512044	0.0342466
'DSCAML1'	0.289377	0.065755	0.0205479
'AP1M2'	0.289468	-0.0800271	0.0136986
'PRF1'	0.289619	0.0818078	0.0136986
'ANGPTL7'	0.28967	0.0571514	0.0273973
'ATP1A2'	0.289734	-0.0800932	0.0136986
'DNAJB14'	0.289734	-0.0800932	0.0136986
'ITPRIPL1'	0.289837	-0.0800071	0.0136986
'NTRK1'	0.290126	0.0800391	0.0136986
'PPHLN1'	0.290155	0.0804442	0.0136986
'AP5Z1'	0.290199	0.0655873	0.0205479
'BOC'	0.290711	-0.0801792	0.0136986
'PABPN1L'	0.290799	0.0439087	0.0479452
'PPL'	0.291076	0.0658516	0.0205479
'CTD-2521M24.10'	0.29134	-0.0573986	0.0273973
'LILRB5'	0.291449	-0.0570092	0.0273973
'NAT8'	0.291668	-0.06546	0.0205479
'MGAM'	0.291945	-0.0655798	0.0205479
'SLC38A7'	0.292	0.0799524	0.0136986
'LIX1'	0.29257	-0.0651479	0.0205479
'BAG4'	0.292579	-0.0811274	0.0136986
'SYNGR1'	0.292717	0.0797859	0.0136986
'MXRA5'	0.292815	-0.0466204	0.0410959
'EFCAB12'	0.293047	0.065164	0.0205479
'NCAPG2'	0.29313	0.046778	0.0410959
'DPP7'	0.293229	-0.0389346	0.0616438
'TMEM241'	0.293388	0.0650419	0.0205479
'ZBTB40'	0.293792	-0.0803343	0.0136986
'FAT3'	0.29405	-0.0371555	0.0684932
'ATP2B2'	0.294336	-0.0791565	0.0136986
'CDHR1'	0.294379	0.0650472	0.0205479
'DEFA4'	0.294676	-0.0651893	0.0205479
'LYZL4'	0.294883	0.0655965	0.0205479
'SVIL'	0.294953	-0.0349087	0.0753425
'CCDC135'	0.294999	0.0509786	0.0342466
'HEPHL1'	0.295076	0.0508984	0.0342466
'CHGB'	0.29541	0.0430009	0.0479452
'SENP5'	0.296079	0.0790631	0.0136986
'PCDHGA2'	0.296292	0.0789741	0.0136986
'XXYLT1'	0.296321	0.0651134	0.0205479
'CFDP1'	0.29634	0.0579268	0.0273973
'MSLN'	0.296348	-0.0437219	0.0479452
'ZBTB10'	0.296543	0.079448	0.0136986
'TCFL5'	0.296692	0.0792815	0.0136986
'C1ORF174'	0.297053	0.0437532	0.0479452
'CLCN1'	0.297678	0.0787792	0.0136986
'C5'	0.297678	0.0787792	0.0136986
'SCGB1D1'	0.297678	0.0787792	0.0136986
'TARS2'	0.297776	0.0564023	0.0273973
'THSD7B'	0.298046	-0.0665994	0.0205479
'RP11-514O12.4'	0.298253	-0.079936	0.0136986
'NUDT16L1'	0.298304	-0.0790527	0.0136986
'HHLA2'	0.298534	-0.0462563	0.0410959
'AQPEP'	0.298819	0.0560025	0.0273973
'ADAT2'	0.299033	0.0783985	0.0136986
'CEACAM18'	0.299175	-0.0502794	0.0342466
'RCSD1'	0.299239	-0.0785609	0.0136986
'CWC25'	0.299266	-0.0650321	0.0205479
'WDR41'	0.299553	0.0564491	0.0273973
'TRIP11'	0.299575	0.0347228	0.0753425
'CCDC28A'	0.300086	0.064102	0.0205479
'ARHGAP33'	0.301184	0.0788945	0.0136986
'KATNA1'	0.301202	0.0799835	0.0136986
'GOLIM4'	0.301258	-0.049964	0.0342466
'ZNF331'	0.301336	-0.055737	0.0273973
'PPP1R13B'	0.301435	-0.0646626	0.0205479
'RCN3'	0.301483	-0.079491	0.0136986
'ATP5SL'	0.30158	0.0498999	0.0342466
'TAS1R1'	0.301963	-0.0573863	0.0273973
'IGFN1'	0.301965	-0.057476	0.0273973
'RNF43'	0.302101	-0.0645933	0.0205479
'MYH14'	0.30218	-0.0557953	0.0273973
'DPY19L3'	0.302198	-0.0650327	0.0205479
'NLRP4'	0.30248	-0.049966	0.0342466
'TLR1'	0.30283	0.064097	0.0205479
'HRC'	0.303107	-0.0777961	0.0136986
'IQGAP3'	0.303153	0.0402133	0.0547945
'AP5B1'	0.303317	-0.0498685	0.0342466
'MICAL1'	0.30341	-0.0376113	0.0616438
'NLRP8'	0.303588	0.0404943	0.0547945
'ATP6V1B2'	0.30371	0.0789537	0.0136986
'AFAP1L1'	0.303716	0.0779948	0.0136986
'MFI2'	0.303792	-0.0798618	0.0136986
'ITPRIP'	0.3038	-0.0791287	0.0136986
'PTK7'	0.304191	0.049904	0.0342466
'RCN1'	0.304196	0.0552625	0.0273973
'PDE12'	0.304307	0.0637128	0.0205479
'MYO5B'	0.304522	0.0506127	0.0342466
'CAPN14'	0.304555	0.0635447	0.0205479
'LRP5'	0.304652	-0.0636832	0.0205479
'ACOT11'	0.304917	0.0553303	0.0273973
'A2ML1'	0.30493	0.055372	0.0273973
'KANSL1L'	0.305017	-0.0634552	0.0205479
'RHBG'	0.305125	-0.0554176	0.0273973
'PLCB2'	0.30517	-0.0648942	0.0205479
'SLC45A4'	0.305278	0.0506262	0.0342466
'KIAA0141'	0.305306	-0.0779233	0.0136986
'KRBA2'	0.305324	0.0639555	0.0205479
'SRRM2'	0.305907	-0.0358113	0.0684932
'SLC10A6'	0.306051	-0.0634954	0.0205479
'CXORF23'	0.306156	0.0777272	0.0136986
'WDR52'	0.306252	-0.0777934	0.0136986
'C19ORF40'	0.306319	0.0454251	0.0410959
'UTRN'	0.306756	0.0318542	0.0890411
'EPHA8'	0.306799	-0.063431	0.0205479
'CALCOCO1'	0.306804	0.0638675	0.0205479
'BPIFB6'	0.30682	-0.046368	0.0410959
'SLC35C2'	0.307004	-0.0775919	0.0136986
'KIRREL'	0.307004	-0.0775919	0.0136986
'ARHGEF12'	0.30708	0.0398097	0.0547945
'ZC3H10'	0.307406	-0.0645645	0.0205479
'HCRTR2'	0.307427	0.0549696	0.0273973
'GPHN'	0.307665	-0.055548	0.0273973
'OR5B12'	0.307883	-0.0558292	0.0273973
'BCL9L'	0.308039	0.0770629	0.0136986
'MYEOV'	0.308098	0.0775511	0.0136986
'ALAS2'	0.308782	-0.0781765	0.0136986
'ZNF202'	0.308796	0.0632451	0.0205479
'MTNR1B'	0.308867	0.0550614	0.0273973
'TACR3'	0.308918	0.0498354	0.0342466
'COL23A1'	0.309169	0.0494311	0.0342466
'CPT1C'	0.309275	-0.0555004	0.0273973
'DNAH3'	0.309347	0.0249717	0.150685
'JAK1'	0.3094	-0.0630917	0.0205479
'UNC13B'	0.30941	-0.0450967	0.0410959
'FAM171A1'	0.309439	0.0657148	0.0205479
'C11ORF70'	0.309458	-0.0776845	0.0136986
'AGBL3'	0.310109	-0.0328211	0.0821918
'CLIP1'	0.310536	-0.0552841	0.0273973
'LAP3'	0.310677	0.0637612	0.0205479
'TNFAIP8L1'	0.310812	0.0817852	0.0136986
'PXDNL'	0.310879	-0.0548767	0.0273973
'MATN2'	0.310899	0.0491246	0.0342466
'CCBE1'	0.311026	0.0632583	0.0205479
'WDR96'	0.311317	-0.0491007	0.0342466
'FAM71E2'	0.311539	-0.0350731	0.0753425
'BIK'	0.311891	-0.0631307	0.0205479
'ELK3'	0.311938	-0.0805173	0.0136986
'CAND1'	0.312217	-0.0783291	0.0136986
'MAP4K2'	0.312475	0.0497395	0.0342466
'EEPD1'	0.312488	-0.0545325	0.0273973
'ZNF282'	0.312747	-0.0638801	0.0205479
'RBM6'	0.312767	0.0625142	0.0205479
'TRIM42'	0.312785	-0.0543388	0.0273973
'IMP4'	0.312872	-0.0768541	0.0136986
'CYSLTR2'	0.313004	-0.0549326	0.0273973
'INPPL1'	0.31316	0.0624226	0.0205479
'LZTS1'	0.313576	-0.0762375	0.0136986
'SLC14A2'	0.313727	-0.0765162	0.0136986
'TEK'	0.313809	0.0761557	0.0136986
'ATXN1L'	0.313925	-0.0633032	0.0205479
'ARHGAP30'	0.314583	-0.0548638	0.0273973
'PLXNB2'	0.314586	0.0391481	0.0547945
'CALD1'	0.314885	0.0622986	0.0205479
'FAM170B'	0.315004	0.0586324	0.0273973
'ABCG2'	0.31535	-0.0773853	0.0136986
'C2'	0.315477	0.0551684	0.0273973
'PREX1'	0.31554	0.0547891	0.0273973
'ZNF688'	0.315868	-0.0810055	0.0136986
'ATXN7L1'	0.315878	0.0414706	0.0479452
'ANGPTL5'	0.315946	-0.0770241	0.0136986
'FAM189A1'	0.316244	0.0540609	0.0273973
'UNC13C'	0.316711	0.0626275	0.0205479
'CDK3'	0.316824	0.0539948	0.0273973
'GALNT4'	0.317135	-0.0757028	0.0136986
'BAIAP3'	0.317406	-0.0537561	0.0273973
'HOXA7'	0.317429	-0.0544095	0.0273973
'SLC4A7'	0.31746	-0.0760077	0.0136986
'RABGGTA'	0.317754	-0.0485903	0.0342466
'RDH16'	0.317805	-0.062249	0.0205479
'HS3ST5'	0.31783	-0.0544358	0.0273973
'COG8'	0.317914	0.0756692	0.0136986
'TMA16'	0.317943	0.0622306	0.0205479
'YES1'	0.318209	0.0762016	0.0136986
'RIMBP2'	0.318231	0.0483259	0.0342466
'LRRC4C'	0.31834	0.0543877	0.0273973
'ZNF205'	0.318533	-0.0619675	0.0205479
'FZD5'	0.318541	-0.0756104	0.0136986
'CPAMD8'	0.318593	0.0322506	0.0821918
'TULP4'	0.318644	0.0364492	0.0616438
'PARM1'	0.318659	0.0373811	0.0616438
'HYDIN'	0.318808	-0.0292573	0.10274
'CCDC138'	0.319037	-0.0754786	0.0136986
'FAM135B'	0.319084	0.0626874	0.0205479
'BCAS1'	0.319702	0.0618885	0.0205479
'DPYSL5'	0.319734	-0.075562	0.0136986
'NDUFAF7'	0.320097	-0.0780952	0.0136986
'TNC'	0.320246	-0.0372359	0.0616438
'LEPREL2'	0.320755	0.0536209	0.0273973
'RHBDF1'	0.320843	0.0618043	0.0205479
'ASB11'	0.321042	-0.0749534	0.0136986
'RREB1'	0.321211	0.0615286	0.0205479
'BRD2'	0.321235	0.054202	0.0273973
'CDK13'	0.321237	0.0479379	0.0342466
'MMP24'	0.321275	-0.0637568	0.0205479
'TFAP2D'	0.321373	-0.0570291	0.0273973
'ALDH3A2'	0.32156	-0.0749479	0.0136986
'SDK1'	0.321767	0.0533306	0.0273973
'ZDBF2'	0.321858	-0.0305434	0.0890411
'UROD'	0.321944	0.0748688	0.0136986
'TMEM257'	0.322755	-0.0654286	0.0205479
'SLITRK2'	0.322755	-0.0654286	0.0205479
'SRCAP'	0.322838	0.033922	0.0753425
'CCDC142'	0.323112	-0.0611421	0.0205479
'MT-ND2'	0.323118	0.0349057	0.0684932
'SETX'	0.323492	0.0367024	0.0616438
'OR8I2'	0.323499	0.0750973	0.0136986
'MASP2'	0.323499	0.0750973	0.0136986
'USP36'	0.323499	0.0397633	0.0547945
'SLC43A1'	0.323629	-0.0763349	0.0136986
'PNPLA8'	0.323702	-0.0616262	0.0205479
'ADAM32'	0.323716	-0.0444382	0.0410959
'ZNF846'	0.324016	-0.0476513	0.0342466
'FAM83F'	0.324361	0.0535044	0.0273973
'DGCR14'	0.32463	-0.0484012	0.0342466
'KCNK3'	0.324824	0.0763313	0.0136986
'CSMD2'	0.324999	-0.0437026	0.0410959
'GALNT5'	0.325226	-0.0755833	0.0136986
'CGN'	0.325348	-0.0760638	0.0136986
'LAX1'	0.325377	0.0742532	0.0136986
'VWA3A'	0.325543	-0.0477622	0.0342466
'EPN1'	0.326492	0.0625321	0.0205479
'PACRG'	0.326506	0.0613273	0.0205479
'DAPK1'	0.326543	0.0531049	0.0273973
'ZNF506'	0.326559	-0.0610805	0.0205479
'TAAR5'	0.326617	-0.0383261	0.0547945
'TOPAZ1'	0.32662	0.0478344	0.0342466
'SULF1'	0.327371	-0.0609338	0.0205479
'PDE3A'	0.32753	-0.0610417	0.0205479
'LTK'	0.328084	-0.0753853	0.0136986
'PDZD7'	0.328145	-0.0403312	0.0479452
'ASTE1'	0.328539	-0.06125	0.0205479
'ANKLE2'	0.328802	0.0610051	0.0205479
'ARHGDIB'	0.328864	-0.0608649	0.0205479
'DOCK8'	0.329059	-0.0360781	0.0616438
'C7ORF10'	0.329064	-0.0741845	0.0136986
'LGALS13'	0.329172	0.0528389	0.0273973
'FLAD1'	0.329571	-0.0737786	0.0136986
'COMMD2'	0.329605	0.0475294	0.0342466
'PDZD3'	0.329736	0.0737728	0.0136986
'SP100'	0.330019	-0.0741229	0.0136986
'GYG2'	0.330195	-0.0476165	0.0342466
'FLRT2'	0.330229	-0.0470896	0.0342466
'URB2'	0.330269	0.0357599	0.0616438
'CNTN4'	0.330357	0.0740045	0.0136986
'NR3C2'	0.330545	-0.0736685	0.0136986
'TMEM222'	0.330689	-0.0737299	0.0136986
'TIAM1'	0.330941	-0.0476688	0.0342466
'FAM178A'	0.331023	0.047547	0.0342466
'KAT2B'	0.331053	-0.0742365	0.0136986
'BYSL'	0.331381	0.0653101	0.0205479
'MAP3K4'	0.331392	0.0736295	0.0136986
'TTC14'	0.331417	-0.0739056	0.0136986
'RSBN1'	0.331676	0.0736878	0.0136986
'EXOC6B'	0.331729	-0.0606553	0.0205479
'TNRC6C'	0.331848	-0.0536967	0.0273973
'AMER1'	0.332192	0.0480624	0.0342466
'GHRL'	0.332298	0.0469728	0.0342466
'CCNJL'	0.332425	-0.0603608	0.0205479
'TBC1D32'	0.332512	0.0600877	0.0205479
'HOOK2'	0.332787	0.0525653	0.0273973
'MCF2L'	0.332838	-0.0522522	0.0273973
'FAM181B'	0.333033	-0.0528532	0.0273973
'SPAG9'	0.333155	-0.0481126	0.0342466
'SP110'	0.333353	0.0741747	0.0136986
'FNDC7'	0.333391	-0.0741919	0.0136986
'CCR3'	0.333475	-0.0751896	0.0136986
'OXER1'	0.333639	0.0732899	0.0136986
'VWF'	0.333642	0.0338182	0.0684932
'TMEM106A'	0.333682	-0.0803185	0.0136986
'CCR10'	0.333682	-0.0803185	0.0136986
'EVPL'	0.333701	0.0398221	0.0479452
'EGFLAM'	0.333828	0.0526638	0.0273973
'SGSM2'	0.333968	0.0734259	0.0136986
'CALCRL'	0.334758	0.0606949	0.0205479
'DUSP22'	0.335263	-0.0786351	0.0136986
'MTCH2'	0.335506	0.0737324	0.0136986
'SLC3A1'	0.335916	0.0464832	0.0342466
'VAMP7'	0.33621	0.0727657	0.0136986
'KCNJ10'	0.336244	-0.0598323	0.0205479
'IL20RA'	0.33627	0.0464589	0.0342466
'PRUNE2'	0.336492	0.0328325	0.0753425
'DNAH12'	0.336561	0.0427062	0.0410959
'TTLL5'	0.336754	0.0355068	0.0616438
'GLT6D1'	0.336812	0.0599553	0.0205479
'PPAP2C'	0.33717	0.0370442	0.0547945
'ARHGEF4'	0.337246	-0.059702	0.0205479
'CORO1B'	0.33752	0.0726548	0.0136986
'SEC23A'	0.33752	0.0726548	0.0136986
'TTLL2'	0.337619	-0.0486406	0.0342466
'ANKRD7'	0.337703	0.0726328	0.0136986
'SPEF2'	0.337968	-0.0361883	0.0616438
'ZFP69'	0.338021	-0.0726973	0.0136986
'EFS'	0.338262	-0.039885	0.0479452
'ZADH2'	0.338405	0.0725019	0.0136986
'ZNF597'	0.338709	0.0755796	0.0136986
'NISCH'	0.338775	-0.0534805	0.0273973
'TPD52L3'	0.338825	-0.0613155	0.0205479
'DTNB'	0.339038	0.0723893	0.0136986
'OR11H6'	0.339038	0.0723893	0.0136986
'NOL8'	0.339177	0.073533	0.0136986
'CPNE4'	0.3392	-0.0597657	0.0205479
'C1ORF111'	0.339436	0.0603677	0.0205479
'HHIPL2'	0.339509	-0.0437154	0.0410959
'SBF1'	0.339879	0.0430414	0.0410959
'DUOX2'	0.340142	-0.0721999	0.0136986
'MORN1'	0.340158	-0.051427	0.0273973
'KAL1'	0.340213	0.0615786	0.0205479
'UIMC1'	0.34031	0.0727068	0.0136986
'CD93'	0.340492	-0.0432629	0.0410959
'FARS2'	0.340588	0.0721579	0.0136986
'RAD51B'	0.341068	0.0512923	0.0273973
'HRCT1'	0.341108	-0.0614994	0.0205479
'MARCH10'	0.341154	0.0423478	0.0410959
'FAM114A1'	0.341207	-0.0720725	0.0136986
'WWTR1'	0.341345	0.052325	0.0273973
'CCDC175'	0.341452	-0.0720104	0.0136986
'DPYS'	0.341456	0.072541	0.0136986
'PTPDC1'	0.341591	-0.051368	0.0273973
[truncated: 14,518 more rows]

## Sheet: duration_allvar
gene	p-value	beta	fraction of samples with a qualifying variant in this gene
'TMPRSS15'	3.47622e-05	21.5842	0.0413793
'PTPRF'	7.2124e-05	29.3378	0.0206897
'B3GNT4'	0.000328237	20.5308	0.0344828
'WDR62'	0.000395555	17.1929	0.0482759
'NFKBIZ'	0.000468521	25.4224	0.0206897
'ZMYM4'	0.000656748	30.5889	0.0137931
'ATG7'	0.00113847	28.9406	0.0137931
'ZNF212'	0.00116049	29.0622	0.0137931
'FGFR4'	0.00124367	17.8869	0.0413793
'ANXA6'	0.00140503	16.6577	0.0413793
'C1S'	0.00160798	22.9585	0.0206897
'FAM71B'	0.00203605	17.603	0.0344828
'SHE'	0.00244512	27.218	0.0137931
'TAS2R1'	0.00244512	27.218	0.0137931
'BLMH'	0.00246412	26.9615	0.0137931
'BCL2A1'	0.00253832	27.4109	0.0137931
'HMMR'	0.00253832	27.4109	0.0137931
'IFNA5'	0.00255913	-19.5133	0.0275862
'BTN2A2'	0.00256125	17.5453	0.0344828
'SLC2A4'	0.00262426	17.0842	0.0344828
'MDC1'	0.00279175	13.8127	0.0551724
'CABP4'	0.00289598	26.8625	0.0137931
'AFM'	0.00289598	26.8625	0.0137931
'FBXW12'	0.00300571	21.7178	0.0206897
'COL14A1'	0.0031332	12.3204	0.0689655
'MCM6'	0.00315404	-17.3509	0.0344828
'NTSR1'	0.00322635	14.3298	0.0482759
'METTL17'	0.00334106	18.6406	0.0275862
'MKI67'	0.0033638	12.042	0.0689655
'COL24A1'	0.00389882	21.146	0.0206897
'IL4R'	0.00396712	16.6116	0.0344828
'ZNF572'	0.0042425	21.2859	0.0206897
'AGL'	0.00428888	16.2426	0.0344828
'FREM3'	0.00437271	-14.6675	0.0482759
'SLC17A2'	0.00458852	16.4094	0.0344828
'ATRIP'	0.00460239	21.244	0.0206897
'ABL1'	0.00469953	25.5007	0.0137931
'SLC34A1'	0.00497864	16.9063	0.0344828
'CHRNB3'	0.00539098	25.4381	0.0137931
'PHF20L1'	0.00540102	24.8298	0.0137931
'MTRR'	0.00546639	24.8499	0.0137931
'GLT8D1'	0.00565003	24.7133	0.0137931
'SPCS1'	0.00565003	24.7133	0.0137931
'EPHX1'	0.00576239	-24.762	0.0137931
'DNALI1'	0.00587717	20.2103	0.0206897
'LRP4'	0.00599534	24.7613	0.0137931
'PPARA'	0.00600096	24.6669	0.0137931
'MFI2'	0.00613164	25.0821	0.0137931
'LAMA5'	0.00623571	7.81828	0.158621
'DPP4'	0.00652581	-24.5857	0.0137931
'PTGER2'	0.00670812	19.8737	0.0206897
'FOXM1'	0.00730299	17.2301	0.0275862
'RANBP17'	0.00765301	15.251	0.0344828
'CDON'	0.00778701	13.2918	0.0482759
'PRRG3'	0.00819822	24.6786	0.0137931
'SLC25A47'	0.00830527	10.8522	0.0689655
'ZNF813'	0.00899812	23.4477	0.0137931
'MCM3'	0.00911508	19.1243	0.0206897
'C2ORF57'	0.00933608	23.2072	0.0137931
'MAGEB10'	0.00941734	19.5584	0.0206897
'XXYLT1'	0.00953563	-16.7869	0.0275862
'MAGI1'	0.00987934	13.6887	0.0413793
'TFAP2D'	0.00988484	17.5073	0.0275862
'TNRC6A'	0.010014	12.5682	0.0482759
'AGAP2'	0.0102398	18.9191	0.0206897
'IFIT1B'	0.0102427	18.7974	0.0206897
'HLCS'	0.0102771	14.6617	0.0344828
'ENTPD6'	0.0105808	22.8405	0.0137931
'IKBKAP'	0.0106762	16.3201	0.0275862
'DENND4A'	0.011349	18.5534	0.0206897
'DDX18'	0.0114849	18.8558	0.0206897
'OR6P1'	0.0115851	14.6633	0.0344828
'TMTC1'	0.0118849	-22.7135	0.0137931
'CC2D1A'	0.0119059	-13.2617	0.0413793
'COL27A1'	0.0122658	18.3622	0.0206897
'FANCM'	0.0125453	-16.1079	0.0275862
'CCPG1'	0.0125927	22.6132	0.0137931
'MED26'	0.0126349	-18.4613	0.0206897
'VWA8'	0.0127739	10.8363	0.062069
'PPP1R21'	0.01337	18.1458	0.0206897
'FAM196B'	0.0144612	-18.3042	0.0206897
'MARCH9'	0.0146806	15.574	0.0275862
'HRC'	0.0148019	21.7811	0.0137931
'CYLC1'	0.0150628	23.1051	0.0137931
'ATP6V1B2'	0.0151341	-22.0746	0.0137931
'ZNF8'	0.0154256	17.8595	0.0206897
'SEL1L3'	0.0154681	21.7147	0.0137931
'SLFN13'	0.0156506	15.7679	0.0275862
'DUOX1'	0.0157649	-17.7246	0.0206897
'SLC26A2'	0.0160674	15.7873	0.0275862
'UBOX5'	0.0160903	21.5428	0.0137931
'HPR'	0.0167077	21.5518	0.0137931
'RNF170'	0.0168522	21.4676	0.0137931
'RPUSD4'	0.0168522	21.4676	0.0137931
'RAD9B'	0.0172563	21.3975	0.0137931
'CLCA2'	0.0174388	13.6968	0.0344828
'HERC3'	0.0176118	17.4661	0.0206897
'CARS2'	0.0177495	21.3652	0.0137931
'SCRIB'	0.017804	13.8202	0.0344828
'PLEKHH1'	0.0182751	15.4722	0.0275862
'GOLGA3'	0.0182996	-12.3717	0.0413793
'OR51D1'	0.0186207	21.3381	0.0137931
'BIK'	0.0186609	17.384	0.0206897
'GBA'	0.0187	17.4877	0.0206897
'SLC25A41'	0.0191865	17.2091	0.0206897
'GALNT6'	0.0192319	14.9112	0.0275862
'WAS'	0.0196871	20.9269	0.0137931
'SPRY4'	0.0197492	-13.3876	0.0344828
'CDC23'	0.0198897	-13.407	0.0344828
'NUFIP2'	0.0199331	21.0492	0.0137931
'CRYBA1'	0.0199331	21.0492	0.0137931
'PNPLA8'	0.0202698	17.1576	0.0206897
'COL6A6'	0.0204665	11.3222	0.0482759
'SPTLC2'	0.0204695	-20.8585	0.0137931
'GNL3L'	0.0204997	13.3062	0.0344828
'BRSK2'	0.0206882	-17.027	0.0206897
'SEC16B'	0.0206947	-12.2675	0.0413793
'ADAMTS3'	0.0207779	12.114	0.0413793
'USP31'	0.0208336	13.3122	0.0344828
'DYSF'	0.0209171	10.6398	0.0551724
'MYO1C'	0.020931	14.964	0.0275862
'CYP3A5'	0.0210677	13.2137	0.0344828
'ENDOU'	0.021084	10.6586	0.0551724
'ZNF385A'	0.021273	20.6007	0.0137931
'GAS6'	0.0213185	20.7409	0.0137931
'ZFYVE16'	0.0213185	20.7409	0.0137931
'NBAS'	0.0215703	-7.30073	0.124138
'TRMT11'	0.0219882	20.6576	0.0137931
'F13B'	0.0222634	-13.3555	0.0344828
'NOS2'	0.0224722	14.6159	0.0275862
'DHX38'	0.0226331	11.3076	0.0482759
'KLHL25'	0.0226375	20.5786	0.0137931
'CUL9'	0.0229558	16.6785	0.0206897
'DIDO1'	0.0231317	14.6805	0.0275862
'SYT6'	0.0233257	16.8756	0.0206897
'ABCC9'	0.0235945	16.9799	0.0206897
'SPICE1'	0.0240668	-14.4357	0.0275862
'HECTD1'	0.0241046	21.1681	0.0137931
'EHBP1L1'	0.0241809	-20.5164	0.0137931
'NFAT5'	0.0244588	14.3752	0.0275862
'C1ORF100'	0.0246154	20.3675	0.0137931
'OR9A2'	0.0247713	16.5215	0.0206897
'AOAH'	0.0249802	14.8417	0.0275862
'SLX4IP'	0.0252373	-16.4799	0.0206897
'ATAD5'	0.0255891	-9.24822	0.0689655
'KRT12'	0.0256761	16.7685	0.0206897
'ERO1LB'	0.0257071	-16.4638	0.0206897
'COA3'	0.0258401	-20.0884	0.0137931
'EXTL3'	0.0260623	20.5535	0.0137931
'LRRFIP2'	0.0270084	16.6515	0.0206897
'PDCD11'	0.0272422	8.70622	0.0827586
'MAPK8IP3'	0.0273771	20.5227	0.0137931
'PRX'	0.0274942	-16.1751	0.0206897
'MEGF6'	0.0274958	-7.53128	0.110345
'DGKZ'	0.0276426	11.6378	0.0413793
'GAL'	0.0277312	-16.4226	0.0206897
'PCF11'	0.0281041	11.3469	0.0482759
'ARHGAP28'	0.0281985	20.0456	0.0137931
'TMPRSS9'	0.0283004	11.6576	0.0413793
'TGM5'	0.0284718	-19.796	0.0137931
'MPND'	0.0284718	-19.796	0.0137931
'BRWD1'	0.0285335	8.78759	0.0758621
'GYLTL1B'	0.0287467	-12.6041	0.0344828
'C1ORF185'	0.0287535	19.8193	0.0137931
'CFP'	0.0290491	19.895	0.0137931
'KRTAP21-2'	0.0291805	-19.5512	0.0137931
'ZNF665'	0.0291829	-19.6036	0.0137931
'SCAP'	0.029462	16.6371	0.0206897
'FGF10'	0.0295101	20.1966	0.0137931
'BRD4'	0.0295167	-16.0704	0.0206897
'SMOC1'	0.0297408	19.5342	0.0137931
'NCOR2'	0.0299614	-12.4787	0.0344828
'MBD1'	0.0303561	10.7111	0.0482759
'QRFPR'	0.0304762	19.4754	0.0137931
'ESYT3'	0.0307352	-10.5677	0.0482759
'AKAP2'	0.031428	13.7492	0.0275862
'ETV7'	0.0314304	-12.3786	0.0344828
'HEPH'	0.0316494	-19.2599	0.0137931
'PIWIL2'	0.0318077	9.97309	0.0551724
'FCGBP'	0.0320085	-8.28243	0.0827586
'ZNF518B'	0.032338	13.674	0.0275862
'MGAT5B'	0.0324106	-10.0089	0.0551724
'DNAH14'	0.0329907	12.4396	0.0344828
'PARP2'	0.0330626	-12.2089	0.0344828
'LPA'	0.0330838	15.834	0.0206897
'UNC13D'	0.0331127	-9.30359	0.062069
'CAMTA2'	0.0331171	15.6531	0.0206897
'SYNE3'	0.0334599	-16.5866	0.0206897
'BTBD1'	0.0334822	19.5401	0.0137931
'USPL1'	0.0337217	-10.3452	0.0482759
'PDE6A'	0.0340589	11.1357	0.0413793
'MUC1'	0.0341707	13.5503	0.0275862
'NAT10'	0.0343803	10.432	0.0482759
'USP35'	0.0343992	-9.33499	0.0689655
'CLEC4M'	0.0345042	13.5574	0.0275862
'TMEM144'	0.0345548	13.5369	0.0275862
'TAF1C'	0.0346464	9.26223	0.062069
'C16ORF58'	0.0349764	19.1108	0.0137931
'EIF5B'	0.035085	10.36	0.0482759
'HEG1'	0.0351369	15.8751	0.0206897
'HLTF'	0.0351709	-19.0548	0.0137931
'COL9A3'	0.0351832	-15.7308	0.0206897
'SCNN1D'	0.0351934	15.6396	0.0206897
'PCNX'	0.0352627	8.69687	0.0689655
'ELMO1'	0.0352714	19.0713	0.0137931
'RDH16'	0.0353275	-15.5578	0.0206897
'ASTN2'	0.0353843	-13.4765	0.0275862
'DLC1'	0.03542	-9.14408	0.062069
'NXT2'	0.0356129	18.8775	0.0137931
'TUBA8'	0.0361341	18.8369	0.0137931
'TBC1D2B'	0.0362641	13.4986	0.0275862
'C9ORF169'	0.0363328	-19.1016	0.0137931
'DST'	0.0368414	6.62385	0.131034
'STK16'	0.0368759	18.8383	0.0137931
'LMAN2'	0.0368759	18.8383	0.0137931
'FARP2'	0.0369463	10.9926	0.0413793
'TAF6L'	0.0369579	-13.8917	0.0275862
'CPPED1'	0.0369783	12.003	0.0344828
'ACBD7'	0.0370965	18.9144	0.0137931
'PTPRU'	0.0373931	13.4143	0.0275862
'GOLGA5'	0.0375282	-18.813	0.0137931
'PPP1R3D'	0.037885	-18.8468	0.0137931
'PIGR'	0.0381454	-13.3566	0.0275862
'SMG5'	0.0381948	18.8065	0.0137931
'QTRTD1'	0.0382256	18.6445	0.0137931
'POU1F1'	0.0382256	18.6445	0.0137931
'ADAMTS18'	0.0382762	-9.13711	0.062069
'TMEM38A'	0.0384508	-13.4045	0.0275862
'OR5T3'	0.0386257	11.1864	0.0413793
'MYLK'	0.038642	19.5415	0.0137931
'ASXL1'	0.0386559	13.2854	0.0275862
'FHOD1'	0.03876	12.0208	0.0344828
'OR13C5'	0.0388782	-18.7391	0.0137931
'ZNF608'	0.0397517	11.9797	0.0344828
'CATSPER1'	0.0397711	-15.3142	0.0206897
'ANKK1'	0.0399206	-10.2687	0.0482759
'TENM4'	0.0399782	10.9366	0.0413793
'EVPL'	0.0404614	10.8484	0.0413793
'HIST1H2AH'	0.0405948	15.2815	0.0206897
'KIAA1211'	0.0406041	9.43827	0.0551724
'HPS5'	0.0408982	10.7774	0.0413793
'CPSF4L'	0.04099	-13.1832	0.0275862
'SIGLEC12'	0.0411729	13.1018	0.0275862
'CACNA1F'	0.0412854	18.6592	0.0137931
'PEX26'	0.0412854	18.6592	0.0137931
'MPZL2'	0.0414386	-15.2714	0.0206897
'SEMA4C'	0.0415805	15.231	0.0206897
'ECE1'	0.0417257	-14.9802	0.0206897
'MAP9'	0.0423288	12.9878	0.0275862
'AHNAK2'	0.0425209	-8.098	0.0758621
'FER1L6'	0.0426049	-8.8157	0.062069
'SLC25A25'	0.0426077	18.2387	0.0137931
'INADL'	0.0427397	-18.3752	0.0137931
'HELB'	0.0428876	11.9035	0.0344828
'HAL'	0.0430403	-12.96	0.0275862
'HAO1'	0.0431046	18.2343	0.0137931
'ACADSB'	0.0433951	18.2533	0.0137931
'ACE'	0.043701	18.3729	0.0137931
'SIM2'	0.0440072	-15.115	0.0206897
'KRT20'	0.044058	14.8653	0.0206897
'USP49'	0.0441597	-13.6368	0.0275862
'ACTBL2'	0.04424	-14.8193	0.0206897
'ARID5A'	0.0450104	18.1443	0.0137931
'CCBL1'	0.0454683	17.9451	0.0137931
'CYB5D2'	0.0459554	14.8018	0.0206897
'CILP2'	0.0461983	15.0853	0.0206897
'KRTAP6-3'	0.0462569	14.7522	0.0206897
'CPS1'	0.0463513	10.9246	0.0413793
'ARHGAP1'	0.0469624	14.643	0.0206897
'C20ORF166'	0.0470842	-18.1308	0.0137931
'ISYNA1'	0.0471973	17.887	0.0137931
'TFAP2E'	0.0474318	14.601	0.0206897
'THADA'	0.0474534	-10.4719	0.0413793
'CANX'	0.0478758	14.6581	0.0206897
'LGSN'	0.0481632	18.339	0.0137931
'COL16A1'	0.0483954	-10.3589	0.0413793
'ODF2L'	0.0484512	-15.0376	0.0206897
'PRDM7'	0.0484516	14.5833	0.0206897
'RYR1'	0.0485153	8.01694	0.0758621
'FMNL3'	0.0487713	12.7734	0.0275862
'KREMEN1'	0.0488914	17.6636	0.0137931
'XPC'	0.0490458	-14.5302	0.0206897
'C9ORF84'	0.0491217	-18.0214	0.0137931
'FKBP10'	0.0491442	17.7641	0.0137931
'MADD'	0.0492459	14.7245	0.0206897
'PER1'	0.0492803	-8.71405	0.062069
'PSD3'	0.0493074	-8.52942	0.062069
'SBF2'	0.0495461	-17.7461	0.0137931
'RPRD2'	0.0496296	-17.6249	0.0137931
'ABCG4'	0.049659	17.626	0.0137931
'CNKSR3'	0.0498682	12.5381	0.0275862
'ABTB1'	0.0499189	12.7915	0.0275862
'C10ORF68'	0.050045	17.6342	0.0137931
'MSMO1'	0.050045	17.6342	0.0137931
'XIRP2'	0.0500474	7.02236	0.0965517
'VCAM1'	0.0502643	17.6403	0.0137931
'PKD2L2'	0.0502643	17.6403	0.0137931
'KRT19'	0.0506444	-14.3834	0.0206897
'AARS'	0.0507051	17.5767	0.0137931
'VWA3A'	0.0507702	-11.267	0.0344828
'HIC1'	0.0510546	17.6844	0.0137931
'FAM170B'	0.0510644	-13.5171	0.0275862
'USP24'	0.0511626	-14.4315	0.0206897
'CCDC27'	0.0513679	8.52286	0.062069
'CREB3L1'	0.0514656	12.4981	0.0275862
'MRPS16'	0.0515607	17.543	0.0137931
'ACRV1'	0.0515976	18.248	0.0137931
'PGBD4'	0.0516199	14.3887	0.0206897
'NPL'	0.0517622	-17.4648	0.0137931
'DNAI2'	0.0519004	12.4614	0.0275862
'KCNJ10'	0.0521109	-14.3506	0.0206897
'WNT2'	0.0522755	-14.3435	0.0206897
'SLC25A45'	0.0525584	12.6423	0.0275862
'CDKL3'	0.0528523	14.2587	0.0206897
'AC010336.1'	0.0529313	14.2807	0.0206897
'PKHD1L1'	0.0533108	6.82038	0.103448
'SHCBP1'	0.0535739	17.4997	0.0137931
'SLC45A3'	0.054193	18.0598	0.0137931
'C10ORF129'	0.0541947	17.8373	0.0137931
'WDR27'	0.0545052	9.41158	0.0482759
'PRTN3'	0.0545074	14.1603	0.0206897
'PTPN13'	0.0547497	7.94758	0.0689655
'EPS8'	0.0547633	-8.86356	0.0551724
'PFKFB3'	0.0547812	17.7222	0.0137931
'PDPR'	0.0547812	17.7222	0.0137931
'MFSD11'	0.0550965	17.3292	0.0137931
'BYSL'	0.0552714	-15.3115	0.0206897
'TSPAN18'	0.0553075	-12.3489	0.0275862
'LAMA3'	0.0554236	9.5707	0.0482759
'GAREM'	0.0554765	-14.1503	0.0206897
'DGCR14'	0.0555049	12.5478	0.0275862
'RAB11FIP4'	0.0555318	17.4489	0.0137931
'C3ORF38'	0.0557517	14.1919	0.0206897
'MRPL4'	0.0561731	-17.1669	0.0137931
'HIST1H1B'	0.0562976	17.1525	0.0137931
'ARHGDIB'	0.0565634	-14.1195	0.0206897
'SLC8A1'	0.056586	17.2849	0.0137931
'ACTN1'	0.0568926	-17.218	0.0137931
'TMEM106A'	0.0571076	18.4935	0.0137931
'CCR10'	0.0571076	18.4935	0.0137931
'ITIH3'	0.0573124	12.1975	0.0275862
'WDR63'	0.0576311	17.4946	0.0137931
'GAD2'	0.0576311	17.4946	0.0137931
'CCDC136'	0.0578598	10.0747	0.0413793
'KCNK6'	0.0579742	19.9564	0.0137931
'XRN1'	0.0580592	-17.8072	0.0137931
'OR13C9'	0.0580592	-17.8072	0.0137931
'TCTN2'	0.0582429	10.9362	0.0344828
'CPT1B'	0.0589364	17.1275	0.0137931
'OR13H1'	0.0589364	17.1275	0.0137931
'ANKS6'	0.0590247	14.4822	0.0206897
'ISM2'	0.0592066	-17.345	0.0137931
'ZNF160'	0.0592771	10.073	0.0413793
'GABRP'	0.05999	9.94722	0.0413793
'SGK223'	0.0601883	-13.9434	0.0206897
'TTC1'	0.0602785	12.0667	0.0275862
'TPRA1'	0.0603066	16.9598	0.0137931
'NOTUM'	0.060317	-17.1555	0.0137931
'CLLU1'	0.0606069	17.9633	0.0137931
'ASAP3'	0.0607379	8.18008	0.062069
'GPR15'	0.0608653	16.9942	0.0137931
'TTLL5'	0.0609294	-8.2268	0.062069
'SLC41A3'	0.0610501	-13.8431	0.0206897
'IL1R2'	0.0610604	-16.9286	0.0137931
'WBP7'	0.0612701	17.0205	0.0137931
'LRP2BP'	0.0612701	17.0205	0.0137931
'LAG3'	0.0613526	9.34306	0.0482759
'DNAJC21'	0.0615642	-10.746	0.0344828
'TULP4'	0.0617295	8.11543	0.062069
'TTC37'	0.0617411	-16.9943	0.0137931
'NLRP4'	0.0617952	9.87876	0.0413793
'SH2D7'	0.0618902	13.99	0.0206897
'CCDC129'	0.0621547	-12.0269	0.0275862
'FNIP1'	0.0623455	-12.0739	0.0275862
'IFT172'	0.0626792	-10.723	0.0344828
'ATP5J2-PTCD1'	0.062792	-9.16365	0.0482759
'FRAS1'	0.0632379	-6.06731	0.124138
'SYNGR3'	0.0633158	-16.6963	0.0137931
'DSCAML1'	0.0634839	-13.6924	0.0206897
'IGFN1'	0.0634922	9.86654	0.0413793
'CAPN14'	0.0636858	13.6397	0.0206897
'MAP7'	0.0638021	-11.9474	0.0275862
'MYO18B'	0.0638556	-8.69301	0.0551724
'KIF13A'	0.0643046	-11.8937	0.0275862
'RP11-531A24.5'	0.0643065	-11.9039	0.0275862
'B4GALT7'	0.0649311	-16.7915	0.0137931
'RBPMS'	0.0649776	16.5911	0.0137931
'NKD2'	0.0649905	-11.0444	0.0344828
'TESK2'	0.0650527	-16.6609	0.0137931
'CYFIP2'	0.0650675	16.6345	0.0137931
'SEPT10'	0.0650675	16.6345	0.0137931
'OGG1'	0.0651186	-11.8589	0.0275862
'CC2D2A'	0.0654366	13.5698	0.0206897
'PHF20'	0.0654735	16.7622	0.0137931
'ZNFX1'	0.0660766	-8.11992	0.062069
'ACADM'	0.0663935	13.5112	0.0206897
'WDR52'	0.0668596	-16.556	0.0137931
'FBXL6'	0.0668652	-11.8428	0.0275862
'KIAA0754'	0.0673287	-8.74807	0.0551724
'NLRP7'	0.0675763	-13.4669	0.0206897
'RELN'	0.067617	-8.48076	0.0551724
'HEYL'	0.0681614	13.4804	0.0206897
'SCN9A'	0.0683106	-11.9084	0.0275862
'DCSTAMP'	0.068457	-16.4344	0.0137931
'ZNF823'	0.0686051	11.6561	0.0275862
'ASIC4'	0.068732	-13.4977	0.0206897
'C8ORF47'	0.0692867	-13.5259	0.0206897
'LRRC58'	0.0693966	-16.4738	0.0137931
'PFAS'	0.0695159	11.6801	0.0275862
'COL5A1'	0.0695526	-8.32091	0.0551724
'SCTR'	0.069762	-8.87464	0.0482759
'TAF1L'	0.0697872	13.4599	0.0206897
'PDZD7'	0.0702975	-8.87585	0.0482759
'TACR2'	0.0704728	9.00113	0.0482759
'SLC37A1'	0.0708226	16.3952	0.0137931
'PAPPA'	0.0708458	10.5832	0.0344828
'HSPA4'	0.0708665	-9.51372	0.0413793
'ALS2'	0.0708714	11.7964	0.0275862
'PSD4'	0.0709456	16.4971	0.0137931
'IGSF9'	0.0712124	-13.5287	0.0206897
'FAH'	0.0713655	16.2982	0.0137931
'HHAT'	0.0714127	13.3325	0.0206897
'HCAR1'	0.0717355	-13.3629	0.0206897
'BUD13'	0.0718719	10.4109	0.0344828
'PTPDC1'	0.0720892	-11.7644	0.0275862
'SLC13A1'	0.0721925	16.1818	0.0137931
'BRCA1'	0.072284	-11.6164	0.0275862
'KIAA1731'	0.0723999	10.3887	0.0344828
'COL6A2'	0.0724831	-13.2736	0.0206897
'CDK13'	0.0729281	10.3055	0.0344828
'MYLIP'	0.0729297	16.1621	0.0137931
'CYC1'	0.0729297	16.1621	0.0137931
'UGT1A4'	0.0729383	-13.7605	0.0206897
'TBC1D14'	0.0735004	11.49	0.0275862
'IL2RB'	0.073522	11.57	0.0275862
'RSPO4'	0.0741487	-9.46473	0.0413793
'GCM2'	0.074154	-13.313	0.0206897
'CD3EAP'	0.0741638	13.2375	0.0206897
'PLCB4'	0.0741895	13.1805	0.0206897
'AL662800.1'	0.0743279	16.3779	0.0137931
'LCP1'	0.0746766	9.38107	0.0413793
'TAS2R40'	0.0749161	13.9611	0.0206897
'PLCB2'	0.0751285	13.3802	0.0206897
'PCK2'	0.0752471	-9.47024	0.0413793
'ZNF284'	0.0754224	13.1765	0.0206897
'LAMA4'	0.0754457	-13.4336	0.0206897
'DUSP27'	0.0754684	9.15693	0.0482759
'SHROOM1'	0.0758869	9.55332	0.0413793
'RNGTT'	0.0759735	11.5055	0.0275862
'RAD51B'	0.0761913	-11.3577	0.0275862
'IFT122'	0.0765953	13.3031	0.0206897
'TTLL2'	0.076668	-10.6685	0.0344828
'PPME1'	0.0767262	-13.2664	0.0206897
'CCR9'	0.076741	-8.71506	0.0482759
'SLC9B1'	0.0771858	-13.1376	0.0206897
'ANKRD33'	0.0772737	15.8632	0.0137931
'MTFMT'	0.0773092	13.159	0.0206897
'RASGRP4'	0.0773379	10.1451	0.0344828
'FAM92B'	0.077371	-8.68848	0.0482759
'C5ORF45'	0.0775526	-9.36265	0.0413793
'LURAP1L'	0.0776461	-10.1892	0.0344828
'STARD9'	0.0779918	-6.30343	0.0965517
'ZNF114'	0.078312	13.222	0.0206897
'RAB11FIP1'	0.078406	13.1441	0.0206897
'PMF1'	0.0786075	7.65037	0.062069
'SMOC2'	0.0792654	9.47152	0.0413793
'OR5F1'	0.0793219	-10.0817	0.0344828
'DENND5B'	0.0794784	15.7899	0.0137931
'BRD8'	0.0795728	-13.1614	0.0206897
'MYOCD'	0.0796322	11.2482	0.0275862
'HSPH1'	0.0797079	-11.416	0.0275862
'SLC12A3'	0.0798027	13.1385	0.0206897
'MRPS7'	0.0802239	-9.23593	0.0413793
'INCA1'	0.0802545	16.0662	0.0137931
'MTRF1'	0.0802545	16.0662	0.0137931
'C1ORF106'	0.0802942	9.22916	0.0413793
'ZNF423'	0.0804012	15.7585	0.0137931
'WDR75'	0.0804159	-15.7416	0.0137931
'USP4'	0.0804592	9.25911	0.0413793
'MCCC1'	0.0804842	-13.0275	0.0206897
'TDRKH'	0.0806668	-10.273	0.0344828
'ATG2A'	0.0807994	-8.54503	0.0482759
'ACACB'	0.0811425	8.08653	0.0551724
'IQGAP2'	0.081287	-12.9518	0.0206897
'DOCK6'	0.0813122	-15.8297	0.0137931
'ZBTB25'	0.0813818	-15.7766	0.0137931
'RHCG'	0.0814837	12.8572	0.0206897
'HDAC6'	0.081837	-10.0873	0.0344828
'CDKL2'	0.0823167	15.6552	0.0137931
'JMY'	0.0823751	-15.6026	0.0137931
'ANGPTL7'	0.0824656	11.1519	0.0275862
'PTPLAD2'	0.0825145	15.6123	0.0137931
'OTUD7B'	0.0825145	15.6123	0.0137931
'CIR1'	0.0826738	-15.6145	0.0137931
'WDR87'	0.0826903	-9.97264	0.0344828
'PLD1'	0.0829481	7.62286	0.062069
'SAMD10'	0.0835908	12.8671	0.0206897
'HR'	0.0839127	15.6332	0.0137931
'SULT1A1'	0.0846382	-15.5396	0.0137931
'PTPN6'	0.0847524	-11.1292	0.0275862
'RSF1'	0.0847927	11.0599	0.0275862
'LATS1'	0.0849718	-11.0248	0.0275862
'CPD'	0.0854644	-9.95366	0.0344828
'IRGC'	0.085673	9.89458	0.0344828
'CDCA8'	0.0857705	15.5613	0.0137931
'SCEL'	0.0859582	15.52	0.0137931
'TRAPPC2L'	0.0859862	11.0265	0.0275862
'TRPV6'	0.0871873	15.4998	0.0137931
'ZNF563'	0.0871873	15.4998	0.0137931
'HDAC5'	0.0874262	12.6626	0.0206897
'SOGA3'	0.0875384	-15.362	0.0137931
'IDH3A'	0.0875384	-15.362	0.0137931
'TARBP1'	0.0875412	-10.0021	0.0344828
'GLIS3'	0.0875998	9.83326	0.0344828
'SLC28A2'	0.0876182	12.783	0.0206897
'NFS1'	0.0876487	9.88391	0.0344828
'ZBTB49'	0.0876763	-13.4612	0.0206897
'GRIN2A'	0.0876992	12.6611	0.0206897
'PIK3R6'	0.087787	15.4063	0.0137931
'ACOX1'	0.0879289	-12.8612	0.0206897
'PLCG2'	0.0879943	-8.07896	0.0551724
'CACNA1S'	0.0879973	15.4265	0.0137931
'SPP1'	0.0882104	12.8161	0.0206897
'TMEM82'	0.0883328	-16.6751	0.0137931
'ADAM20'	0.0887943	-12.6086	0.0206897
'KBTBD3'	0.0891442	-15.3333	0.0137931
'TACR3'	0.0892423	-9.90119	0.0344828
'MTOR'	0.0892782	-9.78078	0.0344828
'MEFV'	0.0893829	-8.81093	0.0482759
'SLC38A7'	0.0894495	15.3202	0.0137931
'WDR41'	0.0895388	10.9957	0.0275862
'SPTBN2'	0.0897225	12.6092	0.0206897
'PJA2'	0.0899092	-15.3536	0.0137931
'CHURC1-FNTB'	0.0900235	15.2223	0.0137931
'MAP4K1'	0.0902935	15.3708	0.0137931
'ZNF473'	0.0903544	-10.8282	0.0275862
'C3ORF30'	0.0905491	-15.2711	0.0137931
'C16ORF45'	0.0907011	-15.383	0.0137931
'PUSL1'	0.0907251	16.121	0.0137931
'ABCC4'	0.0907276	9.12339	0.0413793
'MYO18A'	0.0910189	-11.3719	0.0275862
'RREB1'	0.0910626	12.4691	0.0206897
'OSBPL3'	0.0912255	-9.71598	0.0344828
'VWA2'	0.0912288	-7.82994	0.0551724
'GLI3'	0.0917041	-7.15289	0.0689655
'MON2'	0.091743	8.27229	0.0482759
'CD101'	0.092304	9.6946	0.0344828
'OSBPL1A'	0.0923612	15.1368	0.0137931
'NRROS'	0.0923797	13.478	0.0206897
'ZNF462'	0.0923839	-15.2058	0.0137931
'FOXRED1'	0.0924023	15.1597	0.0137931
'RIC3'	0.0924898	-12.3988	0.0206897
'CCDC135'	0.0926271	-9.73657	0.0344828
'GPR133'	0.0926363	-12.3748	0.0206897
'RAG1'	0.0927523	-15.2763	0.0137931
'DHX35'	0.0929471	-11.3441	0.0275862
'FRZB'	0.0937069	8.92806	0.0413793
'SH3BP5'	0.0941228	10.7902	0.0275862
'ALG9'	0.094345	-12.4744	0.0206897
'CARKD'	0.0943769	15.0398	0.0137931
'TMC8'	0.0944448	9.81559	0.0344828
'ZC3H13'	0.0944545	-7.75161	0.0551724
'ENDOG'	0.0948358	-15.0873	0.0137931
'CDC14A'	0.09485	10.7254	0.0275862
'CHMP1A'	0.0948607	15.0069	0.0137931
'TMEM220'	0.0949703	15.4321	0.0137931
'PACS2'	0.095043	12.8575	0.0206897
'C1ORF111'	0.0950453	12.5185	0.0206897
'USO1'	0.0952989	-8.81788	0.0413793
'WRNIP1'	0.0954752	9.63961	0.0344828
'C9ORF171'	0.0954929	-10.9103	0.0275862
'PPP4R4'	0.0955616	-15.0651	0.0137931
'SYNM'	0.0956284	-10.0361	0.0344828
'SNAPC4'	0.0960397	7.35466	0.062069
'AP5B1'	0.09632	10.6707	0.0275862
'NUP62'	0.0969523	-9.6031	0.0344828
'MYOM2'	0.0970889	-6.90773	0.0689655
'SH3BP4'	0.0971951	-15.0435	0.0137931
'GNL1'	0.0976632	7.98729	0.0551724
'NAV1'	0.0978136	-12.2426	0.0206897
'ZCRB1'	0.0978786	-14.9749	0.0137931
'GSAP'	0.0984797	-15.0775	0.0137931
'SLC5A9'	0.0985266	10.673	0.0275862
'CRISPLD2'	0.0986607	-10.569	0.0275862
'NLRP1'	0.0988655	12.2453	0.0206897
'MTF2'	0.0990121	15.0775	0.0137931
'RFX7'	0.0990705	10.6726	0.0275862
'ZDHHC4'	0.0991237	-12.2601	0.0206897
'DUSP16'	0.099132	-10.6026	0.0275862
'AIPL1'	0.0994004	14.8796	0.0137931
'TYMP'	0.0994815	12.1756	0.0206897
'CPLX3'	0.09949	-14.8085	0.0137931
'OCLM'	0.09949	-14.8085	0.0137931
'ZADH2'	0.100001	-14.8231	0.0137931
'SLC4A1'	0.100218	8.7184	0.0413793
'C10ORF71'	0.100404	-8.58274	0.0482759
'RASEF'	0.100422	14.8839	0.0137931
'GLDN'	0.100787	-14.7631	0.0137931
'PRKCD'	0.100972	-12.4686	0.0206897
'C10ORF90'	0.101374	10.7	0.0275862
'RETSAT'	0.10155	-14.8768	0.0137931
'ITIH6'	0.101744	12.2376	0.0206897
'OR1I1'	0.101765	-10.5556	0.0275862
'IGSF10'	0.101804	-5.11348	0.131034
'DEFB126'	0.102072	-14.9228	0.0137931
'ANKRD24'	0.102522	-9.47033	0.0344828
'CCNJL'	0.102542	-12.1014	0.0206897
'SLTM'	0.102693	14.6963	0.0137931
'THEMIS2'	0.102798	-14.7015	0.0137931
'DSC3'	0.102798	-14.7015	0.0137931
'BCAR1'	0.10294	-14.8873	0.0137931
'SRRM2'	0.103558	-6.77296	0.0689655
'SEPN1'	0.103852	12.0089	0.0206897
'TAP1'	0.103996	12.0879	0.0206897
'PARD3B'	0.10422	7.55686	0.0551724
'FRS3'	0.104238	14.8218	0.0137931
'TEKT2'	0.104461	-11.0339	0.0275862
'MEI1'	0.104571	12.0644	0.0206897
'KIAA0319L'	0.104822	10.3873	0.0275862
'IL12RB2'	0.104846	8.71602	0.0413793
'CERS5'	0.104868	-14.9654	0.0137931
'SLC6A19'	0.104935	12.0991	0.0206897
'PPAP2C'	0.105095	7.44564	0.0551724
'MAP3K6'	0.105429	-7.50916	0.0551724
'KIAA1324L'	0.105586	-14.9568	0.0137931
'OR11A1'	0.105623	12.1115	0.0206897
'MME'	0.105632	10.4132	0.0275862
'F3'	0.105752	-10.7451	0.0275862
'ECM1'	0.105755	-10.3623	0.0275862
'C20ORF194'	0.105778	10.4899	0.0275862
'GLB1L3'	0.105894	-12.0247	0.0206897
'FBXO40'	0.106214	11.9843	0.0206897
'TST'	0.106238	11.9619	0.0206897
'EPHB4'	0.10674	-14.6857	0.0137931
'ARRDC5'	0.106961	11.9301	0.0206897
'DNASE1'	0.107167	12.1059	0.0206897
'ZNF155'	0.107259	-14.8425	0.0137931
'KRTAP1-5'	0.107657	-14.4574	0.0137931
'TMC2'	0.10788	9.33817	0.0344828
'MICALL2'	0.107969	11.9008	0.0206897
'YTHDC2'	0.108139	-14.5006	0.0137931
'AFG3L2'	0.108234	14.4657	0.0137931
'SRPK1'	0.108318	10.3728	0.0275862
'TONSL'	0.108331	-14.5353	0.0137931
'FCRL4'	0.108473	14.4957	0.0137931
'HPS4'	0.108495	10.2706	0.0275862
'TMF1'	0.108523	-8.70584	0.0413793
'ZBP1'	0.108572	-8.50005	0.0413793
'TNFAIP8L1'	0.108573	-15.4038	0.0137931
'C7ORF55-LUC7L2'	0.108615	9.22376	0.0344828
'SKIL'	0.108769	11.8364	0.0206897
'DIXDC1'	0.108846	11.8608	0.0206897
'FERMT1'	0.108889	-8.51758	0.0413793
'MGA'	0.108935	-14.7836	0.0137931
'STARD13'	0.109541	-8.43537	0.0413793
'ABCA13'	0.109603	-4.69288	0.151724
'CCNB2'	0.109904	11.7989	0.0206897
'TM9SF1'	0.110292	7.87666	0.0482759
'AXIN2'	0.110861	11.9304	0.0206897
'PCNXL2'	0.110863	7.07518	0.062069
'MYH13'	0.110889	10.2181	0.0275862
'RAB40AL'	0.110984	14.7814	0.0137931
'UHRF1BP1'	0.111271	-10.1949	0.0275862
'KAL1'	0.111446	-12.2243	0.0206897
'DPP9'	0.111509	14.3311	0.0137931
'MELK'	0.111509	14.3311	0.0137931
'XRCC1'	0.11153	-10.3218	0.0275862
'AKAP4'	0.111602	-11.8431	0.0206897
'CPT2'	0.111608	-14.4827	0.0137931
'DDX20'	0.11175	9.13674	0.0344828
'UTP14C'	0.112037	-10.3026	0.0275862
'SOGA2'	0.112176	-6.16947	0.0827586
'DCDC2B'	0.112258	-14.3166	0.0137931
'TEX10'	0.112333	10.2767	0.0275862
'NOS1'	0.112617	-6.90762	0.062069
'KRT36'	0.112834	12.1414	0.0206897
'PAH'	0.112971	12.1262	0.0206897
'SLC12A8'	0.113046	7.80183	0.0482759
'KRT10'	0.113218	-14.4775	0.0137931
'FLT1'	0.113249	11.7563	0.0206897
'TRIM24'	0.113253	-10.1768	0.0275862
'GGA3'	0.113304	10.143	0.0275862
'INSR'	0.113509	-9.20146	0.0344828
'ZDHHC13'	0.113533	10.2328	0.0275862
'CCT6B'	0.113674	11.7555	0.0206897
'IL12RB1'	0.113783	-8.38146	0.0413793
'ELP2'	0.113834	-9.139	0.0344828
'N4BP2L2'	0.113993	-14.5868	0.0137931
'OR5AP2'	0.114034	14.4887	0.0137931
'ARID4A'	0.114406	10.3867	0.0275862
'XKR5'	0.114464	-11.6973	0.0206897
'ARHGEF28'	0.114524	7.822	0.0482759
'IKBKE'	0.114568	-11.9533	0.0206897
'GMIP'	0.114621	6.3108	0.0758621
'GAD1'	0.114884	-14.1972	0.0137931
'FANK1'	0.115549	-14.2627	0.0137931
'NSG2'	0.11597	14.7174	0.0137931
'ARHGAP40'	0.116111	-11.7022	0.0206897
'ZNF846'	0.116366	10.0776	0.0275862
'RRS1'	0.116635	-10.1682	0.0275862
'IP6K3'	0.11705	10.2098	0.0275862
'PCDHB14'	0.117157	14.1755	0.0137931
'MRPL38'	0.117343	-11.767	0.0206897
'SAFB2'	0.117344	10.0563	0.0275862
'KMT2D'	0.117788	7.02658	0.062069
'ANKFY1'	0.117835	7.70067	0.0482759
'PKD1L1'	0.117863	5.25426	0.117241
'SBF1'	0.118013	-8.39162	0.0413793
'LGALS13'	0.118358	10.06	0.0275862
'MYO5C'	0.118392	10.3255	0.0275862
'C3ORF62'	0.118532	9.00465	0.0344828
'CDHR1'	0.118622	9.00343	0.0344828
'LRRC8A'	0.118706	-14.086	0.0137931
'EMP1'	0.118924	14.1876	0.0137931
'SCYL1'	0.119133	8.33828	0.0413793
'SERPINE1'	0.119431	-14.103	0.0137931
'C14ORF80'	0.11956	10.3517	0.0275862
'GRK4'	0.119785	-11.9684	0.0206897
'ZNF594'	0.119837	14.1025	0.0137931
'IL18R1'	0.120285	11.5541	0.0206897
'TEK'	0.120375	13.9813	0.0137931
'ING1'	0.120563	-14.0464	0.0137931
'TDRD5'	0.120601	-8.92605	0.0344828
'NAIF1'	0.120858	-14.1067	0.0137931
'WDFY4'	0.120863	-6.8601	0.062069
'LRSAM1'	0.121482	-7.78407	0.0482759
'PKLR'	0.121536	8.95576	0.0344828
'EDIL3'	0.121635	11.5121	0.0206897
'TMTC4'	0.1218	-13.9147	0.0137931
'NDUFV3'	0.121858	-7.59195	0.0482759
'AFAP1'	0.122184	11.6769	0.0206897
'YTHDF1'	0.122247	11.5417	0.0206897
'C10ORF76'	0.122281	-9.90454	0.0275862
'MKS1'	0.122355	9.92231	0.0275862
'ECM2'	0.122938	13.9894	0.0137931
'PRUNE2'	0.122962	-6.26409	0.0758621
'B4GALNT3'	0.123034	-13.9481	0.0137931
'C2ORF78'	0.123034	-13.9481	0.0137931
'SCARF1'	0.123182	-14.6712	0.0137931
'PLOD2'	0.123864	-11.4235	0.0206897
'ANK3'	0.12399	5.315	0.103448
'WDR96'	0.124225	-8.87781	0.0344828
'BIRC7'	0.124255	-13.9106	0.0137931
'PLXNA4'	0.124479	-7.55273	0.0482759
'PVRL4'	0.124515	6.99174	0.062069
'EPN3'	0.124627	-11.3744	0.0206897
'PPARGC1B'	0.124719	-10.0008	0.0275862
'OMA1'	0.124845	-7.05271	0.0551724
'TOP3B'	0.124972	-13.901	0.0137931
'SLC27A5'	0.125063	8.09736	0.0413793
'RGAG1'	0.125244	-8.16426	0.0413793
'CASP8AP2'	0.125301	-11.3162	0.0206897
'PCDHGB1'	0.125339	11.3602	0.0206897
'AMOTL1'	0.12549	8.13256	0.0413793
'UST'	0.125584	11.3214	0.0206897
'MIS18BP1'	0.12577	-9.19193	0.0344828
'PLEKHG5'	0.125805	-11.2908	0.0206897
'ATP7B'	0.125896	14.2087	0.0137931
'CTD-2521M24.10'	0.126064	11.3695	0.0206897
'ACSL6'	0.126117	9.9002	0.0275862
'NPAT'	0.126212	-8.11981	0.0413793
'TSC1'	0.126756	11.2992	0.0206897
'ODF3L1'	0.126828	-14.1282	0.0137931
'LGI4'	0.127054	14.2163	0.0137931
'TMEM184A'	0.127173	-14.1734	0.0137931
'BPIFA2'	0.127343	-13.7929	0.0137931
'ELK3'	0.127489	14.3895	0.0137931
'NUMB'	0.127938	13.8159	0.0137931
'OARD1'	0.127938	13.8159	0.0137931
'ARHGAP24'	0.128018	11.2529	0.0206897
'PIDD'	0.128051	8.75023	0.0344828
'LRP1B'	0.12819	5.21038	0.110345
'CMPK1'	0.128336	-11.2465	0.0206897
'OR52M1'	0.128369	-13.8344	0.0137931
'FTO'	0.12841	13.8003	0.0137931
'UMODL1'	0.129008	-6.36267	0.0689655
'CACNA1I'	0.129163	-11.3922	0.0206897
'ADRA1B'	0.129223	12.1088	0.0206897
'COBL'	0.129233	11.2414	0.0206897
'PPHLN1'	0.129257	9.8257	0.0275862
'STX8'	0.129306	-8.78462	0.0344828
'PLXNA2'	0.129626	-8.71792	0.0344828
'ROBO3'	0.129661	6.65085	0.062069
'IMP3'	0.130094	13.6086	0.0137931
'IFIT3'	0.130275	-8.73505	0.0344828
'UQCRC1'	0.1308	9.84709	0.0275862
'APMAP'	0.131156	-11.1746	0.0206897
'TBRG4'	0.13122	-9.80256	0.0275862
'C12ORF63'	0.131348	8.70558	0.0344828
'ENGASE'	0.131358	14.0548	0.0137931
'MIA3'	0.131434	6.95455	0.0551724
'GGCX'	0.131513	-14.5138	0.0137931
'ARL6IP4'	0.131513	-14.5138	0.0137931
'NEK11'	0.13168	14.5863	0.0137931
'LINC00534'	0.131901	-13.5478	0.0137931
'DPEP3'	0.13202	13.6148	0.0137931
'HIAT1'	0.13202	13.6148	0.0137931
'KRT39'	0.13202	13.6148	0.0137931
'CPAMD8'	0.132134	-5.79924	0.0827586
'SYNE2'	0.132227	-4.50839	0.144828
'NPR1'	0.132235	-13.7993	0.0137931
'RNF217'	0.132351	11.1844	0.0206897
'A1BG'	0.132489	13.6119	0.0137931
'SPTAN1'	0.132489	13.6119	0.0137931
'DCAF5'	0.132519	-13.642	0.0137931
'STX11'	0.132604	-13.7238	0.0137931
'MSH5'	0.132634	-8.42214	0.0413793
'P2RX7'	0.132636	13.5796	0.0137931
'MYL7'	0.132649	-14.1456	0.0137931
'LNX2'	0.132893	13.6869	0.0137931
'FASN'	0.133344	7.38386	0.0482759
'MTUS1'	0.133678	-4.81247	0.131034
'ENPP5'	0.133959	13.5152	0.0137931
'GPR142'	0.134035	6.61544	0.062069
'LIFR'	0.134179	-7.4183	0.0482759
'C9'	0.13442	-13.4913	0.0137931
'SLC1A5'	0.134538	13.6045	0.0137931
'HCLS1'	0.134562	11.1252	0.0206897
'PARVG'	0.135122	-11.2189	0.0206897
'G6PC2'	0.135326	-8.61779	0.0344828
'OR2B3'	0.135627	-8.59544	0.0344828
'COL1A1'	0.135683	-9.60561	0.0275862
'ATP6V0A4'	0.135701	-9.57983	0.0275862
'THSD7B'	0.13579	11.317	0.0206897
'MCM5'	0.135841	-7.35525	0.0551724
'PTGR1'	0.135884	13.4171	0.0137931
'SWI5'	0.135902	-11.3118	0.0206897
'BBS9'	0.136285	-7.34962	0.0482759
'TIAM2'	0.136401	7.92684	0.0413793
'RBM6'	0.136775	10.9726	0.0206897
'HIPK3'	0.137194	11.0287	0.0206897
'NEIL1'	0.137395	13.4697	0.0137931
'CLIP4'	0.137414	8.69375	0.0344828
'PPP1R3A'	0.137689	5.93255	0.0827586
'PROB1'	0.138259	-14.8355	0.0137931
'TNFSF10'	0.138259	-14.8355	0.0137931
'PEX19'	0.138527	13.4496	0.0137931
'EMC9'	0.138527	13.4496	0.0137931
'ACSM5'	0.138799	-13.455	0.0137931
'CD160'	0.138799	-13.455	0.0137931
'CABYR'	0.138838	-10.9426	0.0206897
'SYNPO2'	0.138948	9.51749	0.0275862
'SYT15'	0.139233	9.51635	0.0275862
'FBN2'	0.139644	6.86666	0.0551724
'NT5DC1'	0.139761	-13.2846	0.0137931
'UBAC1'	0.139936	-10.9604	0.0206897
'PNPLA6'	0.140077	-9.55176	0.0275862
'MSLN'	0.140188	-7.35271	0.0482759
'VWA7'	0.140272	-10.9309	0.0206897
'ST8SIA6'	0.140409	-10.9943	0.0206897
'UVSSA'	0.140464	-6.8091	0.0551724
'IL25'	0.140496	10.8992	0.0206897
'SPSB3'	0.14053	-13.2862	0.0137931
'TMEM71'	0.14053	-13.2862	0.0137931
'TTF1'	0.140803	-13.8189	0.0137931
'TAS2R7'	0.140924	-9.46464	0.0275862
'RNF219'	0.140952	-11.064	0.0206897
'PODXL'	0.140994	-9.47887	0.0275862
'KLHDC4'	0.141074	13.2744	0.0137931
'SREBF2'	0.141298	-11.1848	0.0206897
'GALNT5'	0.141353	-13.4459	0.0137931
'OR52A5'	0.141426	-10.871	0.0206897
'CD4'	0.141884	-9.51058	0.0275862
'FAM83E'	0.141924	7.87337	0.0413793
'DCLK3'	0.142065	10.9493	0.0206897
'CORO2B'	0.142129	-13.4316	0.0137931
'GEMIN5'	0.142158	6.79969	0.0551724
'FAM124A'	0.142425	-9.39856	0.0275862
'MYH15'	0.142448	6.63745	0.062069
'HIST1H1T'	0.142504	13.9878	0.0137931
'PRR14L'	0.142513	-11.324	0.0206897
'CD36'	0.143298	-13.3873	0.0137931
'SLC30A4'	0.143312	-13.257	0.0137931
'CPNE7'	0.14361	-9.49167	0.0275862
'C10ORF113'	0.14385	9.43533	0.0275862
'SCIN'	0.143881	-9.67751	0.0275862
'MCEE'	0.14393	10.885	0.0206897
'UBN1'	0.144069	10.85	0.0206897
'MCF2L'	0.144209	-9.38291	0.0275862
'ZDHHC19'	0.144258	-8.40398	0.0344828
'RPS6KC1'	0.144422	7.72936	0.0413793
'PIK3C2G'	0.144776	6.75276	0.0551724
'SEPT14'	0.145491	-9.42753	0.0275862
'FRYL'	0.146381	13.0705	0.0137931
'SCAF8'	0.146381	13.0705	0.0137931
'IFIT2'	0.146431	-10.7701	0.0206897
'ADAM7'	0.1466	-9.39726	0.0275862
'TSC22D2'	0.146604	-10.7834	0.0206897
'THBS4'	0.146784	10.6885	0.0206897
'PIWIL3'	0.146897	-8.34965	0.0344828
'JRK'	0.14696	-8.37435	0.0344828
'KDM3B'	0.147084	-13.1023	0.0137931
'CD1D'	0.147084	-13.1023	0.0137931
'PPP6R2'	0.147107	-9.38086	0.0275862
'DACT2'	0.147238	-11.0084	0.0206897
'FAM135A'	0.147283	-8.35589	0.0344828
'CAGE1'	0.147457	-10.6739	0.0206897
'NRXN1'	0.147514	10.7937	0.0206897
'ZNF134'	0.147641	-13.022	0.0137931
'SMCO3'	0.147719	13.159	0.0137931
'MYF6'	0.147761	-13.0437	0.0137931
'IL1F10'	0.147765	13.159	0.0137931
'VWA5B1'	0.147912	7.73389	0.0482759
'C1QA'	0.147955	13.0163	0.0137931
'AVPR1A'	0.148071	13.2081	0.0137931
'UNC13B'	0.148117	-7.64507	0.0413793
'FAM83B'	0.148261	-13.2762	0.0137931
'SMC2'	0.148266	-9.26409	0.0275862
'CLEC9A'	0.148342	10.8028	0.0206897
'ALDH5A1'	0.14839	8.37416	0.0344828
'ESPL1'	0.148552	-10.6667	0.0206897
'GPRASP2'	0.148567	-13.0713	0.0137931
'PHEX'	0.148875	13.2886	0.0137931
'KLHL1'	0.148945	10.7767	0.0206897
'KRT71'	0.149443	-7.11628	0.0482759
'TSFM'	0.149462	-10.7851	0.0206897
'SNX27'	0.149715	-13.0601	0.0137931
'SH3RF2'	0.149853	9.33171	0.0275862
'MYBPHL'	0.149875	-13.107	0.0137931
'KTN1'	0.150321	10.8751	0.0206897
'HTR3A'	0.150374	9.29825	0.0275862
'AK7'	0.150505	-13.0267	0.0137931
'ST18'	0.150533	-10.6512	0.0206897
'ASPM'	0.150825	-6.29157	0.062069
'FBXO24'	0.151082	10.6682	0.0206897
'RECK'	0.151099	9.19916	0.0275862
'KCNB1'	0.151164	-12.9975	0.0137931
'SUFU'	0.151344	-12.9107	0.0137931
'HSP90AA1'	0.151364	-10.5731	0.0206897
'VTN'	0.151448	-9.41169	0.0275862
'ZNF83'	0.151659	10.6488	0.0206897
'RSL1D1'	0.15187	-8.29109	0.0344828
'MXRA5'	0.151982	8.2533	0.0344828
'AGRN'	0.152196	5.1238	0.0965517
'LRRC30'	0.152316	-10.6978	0.0206897
'POU2F3'	0.152357	12.9963	0.0137931
'PGR'	0.152667	12.9202	0.0137931
'SMPD3'	0.152667	12.9202	0.0137931
'PTPN12'	0.15272	-13.0078	0.0137931
'SLC39A6'	0.15272	-13.0078	0.0137931
'OC90'	0.15272	-13.0078	0.0137931
'SENP6'	0.152754	-10.5722	0.0206897
'ALOX12B'	0.152758	12.9561	0.0137931
'CRTAC1'	0.152773	-8.29664	0.0344828
'NPHP4'	0.152774	5.08938	0.0965517
'IGSF6'	0.152887	-12.8642	0.0137931
'XPO5'	0.152887	-12.8642	0.0137931
'KIF2B'	0.153067	6.24027	0.062069
'PIGT'	0.153276	7.60825	0.0413793
'ABHD5'	0.153296	-12.8799	0.0137931
'S1PR3'	0.15369	8.32559	0.0344828
'NGEF'	0.153793	-12.8944	0.0137931
'UBXN2A'	0.153793	-12.8944	0.0137931
'TBC1D30'	0.153992	-12.9285	0.0137931
'ADH7'	0.155161	-12.9129	0.0137931
'GNA14'	0.155162	-9.43784	0.0275862
'RALGPS1'	0.155323	-12.897	0.0137931
'HIST1H1A'	0.155325	-10.7883	0.0206897
'RIMS1'	0.155391	-12.8554	0.0137931
'ZNF844'	0.155444	-10.5501	0.0206897
'FCRL3'	0.155529	8.22095	0.0344828
'RCL1'	0.155877	-8.17154	0.0344828
'SLFNL1'	0.155981	-12.8808	0.0137931
'PACRG'	0.15639	-10.5364	0.0206897
'LAMB2'	0.156443	-8.23083	0.0344828
'ETFB'	0.156465	-9.1503	0.0275862
'SKI'	0.15649	-13.0777	0.0137931
'DPP3'	0.15649	-13.0777	0.0137931
'LIF'	0.156539	8.2063	0.0344828
'PSMB11'	0.156547	13.447	0.0137931
'CRIM1'	0.156832	12.7818	0.0137931
'C16ORF89'	0.156856	-12.7763	0.0137931
'CCDC28A'	0.156938	10.4336	0.0206897
'VAV1'	0.156993	13.2616	0.0137931
'DOT1L'	0.157137	-10.5423	0.0206897
'TMEM257'	0.157196	11.0427	0.0206897
'SLITRK2'	0.157196	11.0427	0.0206897
'NOTCH1'	0.157285	7.47958	0.0413793
'TTC16'	0.157533	-10.4289	0.0206897
'CLMP'	0.157671	-10.5021	0.0206897
'VCPIP1'	0.1577	-10.4363	0.0206897
'SCN4A'	0.15786	12.7962	0.0137931
'DNAH9'	0.158178	-4.91926	0.103448
'LEMD1'	0.158249	-10.5369	0.0206897
'PCDH9'	0.158301	-8.14342	0.0344828
'YBEY'	0.158359	-12.727	0.0137931
'HPS1'	0.158666	12.8567	0.0137931
'AMER3'	0.158853	-12.7721	0.0137931
'SPTA1'	0.158902	-8.14268	0.0344828
'APOL3'	0.158945	8.12463	0.0344828
'CRB2'	0.159174	7.14906	0.0482759
'LAPTM4A'	0.159612	-12.8955	0.0137931
'ABCB4'	0.159687	6.48257	0.0551724
'NRIP1'	0.159696	-10.5146	0.0206897
'UBL7'	0.159935	-12.9173	0.0137931
'EHMT1'	0.160474	-11.025	0.0206897
'ZNF91'	0.160857	-12.6503	0.0137931
'ITPRIP'	0.161091	12.8461	0.0137931
'PPM1M'	0.161098	-9.04503	0.0275862
'CEP68'	0.161348	-8.06073	0.0344828
'ITIH4'	0.161498	9.15018	0.0275862
'BAIAP2L1'	0.16198	12.6169	0.0137931
'SNAP91'	0.16198	12.6169	0.0137931
'TCF20'	0.162056	9.10685	0.0275862
'IGDCC4'	0.162081	-8.13226	0.0344828
'SUCLA2'	0.162474	12.581	0.0137931
'SLC36A3'	0.162672	-6.84553	0.0482759
'DRGX'	0.162742	-10.4283	0.0206897
'DNAJC17'	0.162864	12.5828	0.0137931
'DGKG'	0.163062	-12.5681	0.0137931
'HEBP2'	0.163089	12.5774	0.0137931
'PCDHGA1'	0.163089	12.5774	0.0137931
'ZNF598'	0.163222	-9.02057	0.0275862
'PIEZO2'	0.16412	-7.37298	0.0413793
'MAP3K15'	0.164529	6.07307	0.062069
'FUK'	0.164867	8.05215	0.0344828
'WDR60'	0.164879	12.6423	0.0137931
'KRBA2'	0.165115	-10.3226	0.0206897
'JMJD1C'	0.165607	8.2771	0.0344828
'TUT1'	0.165658	-12.8096	0.0137931
'SERINC1'	0.166203	-10.2665	0.0206897
'GNA13'	0.166221	10.8048	0.0206897
'INTS1'	0.166343	-9.03237	0.0275862
'RNF150'	0.166666	-12.5345	0.0137931
'DZIP1'	0.167074	-8.90114	0.0275862
'NUDT18'	0.167709	-8.99522	0.0275862
'ARHGAP39'	0.167856	10.434	0.0206897
'CDHR5'	0.16827	8.9337	0.0275862
'FBF1'	0.168593	-10.2781	0.0206897
'HNRNPA1P2'	0.168838	12.4477	0.0137931
'RP11-401P9.5'	0.168849	-12.4509	0.0137931
'TKT'	0.168914	6.73717	0.0482759
'RRP1'	0.168917	-10.2135	0.0206897
'ZNF624'	0.168919	10.1916	0.0206897
'CHRNB4'	0.168997	-7.4558	0.0413793
'LST3'	0.169124	8.9066	0.0275862
'PLEKHG6'	0.169283	-10.3027	0.0206897
'KDM4D'	0.169445	7.93126	0.0344828
'LIPJ'	0.169464	-10.1355	0.0206897
'C6ORF132'	0.169583	-7.95471	0.0344828
'RPGR'	0.169652	12.4315	0.0137931
'FAM220A'	0.169652	12.4315	0.0137931
'AASS'	0.169709	-7.94543	0.0344828
'PLTP'	0.169843	-8.91697	0.0275862
'ZNF317'	0.169944	-7.99635	0.0344828
'SEC24D'	0.170464	8.92755	0.0275862
'DPP6'	0.170967	12.3621	0.0137931
'PIGY'	0.171	10.2777	0.0206897
'DNASE1L3'	0.171087	12.4685	0.0137931
'MAP3K13'	0.171242	8.97573	0.0275862
'MRPL19'	0.171269	8.89098	0.0275862
'ANKFN1'	0.171751	12.3238	0.0137931
'PRR5L'	0.171782	-10.1173	0.0206897
'FILIP1'	0.171836	-7.22474	0.0413793
'OR6B2'	0.171941	-8.77416	0.0275862
'POGK'	0.1722	-12.4079	0.0137931
'ANKDD1A'	0.1722	-12.4079	0.0137931
'VTI1B'	0.172606	12.3698	0.0137931
'SNX13'	0.172643	-10.2723	0.0206897
'B3GNT3'	0.172662	12.2662	0.0137931
'CRYBA2'	0.172757	-8.86641	0.0275862
'ACSM4'	0.172902	8.79062	0.0275862
'SERPINA3'	0.173311	-10.1187	0.0206897
'SPATA18'	0.173351	8.76095	0.0275862
'ANAPC5'	0.173375	10.0387	0.0206897
'TPPP2'	0.173905	8.72298	0.0275862
'WDR1'	0.17394	-6.39182	0.0551724
'SSRP1'	0.173978	-12.2847	0.0137931
'DDX31'	0.174103	6.46606	0.0551724
'CLHC1'	0.174396	12.2462	0.0137931
'R3HDML'	0.174559	12.2855	0.0137931
'KIF17'	0.17489	-6.04304	0.062069
'TRAF3IP2'	0.174983	-8.00156	0.0344828
'EVI5L'	0.1752	12.2329	0.0137931
'LRRC8E'	0.1752	12.2329	0.0137931
'KIAA1462'	0.175313	10.4738	0.0206897
'ALPK2'	0.175591	-6.23551	0.0551724
'TBC1D8B'	0.17561	10.0331	0.0206897
'ABHD8'	0.175768	-12.195	0.0137931
'SCNN1G'	0.175793	-7.81976	0.0344828
'RNF207'	0.175998	6.69654	0.0482759
'LYAR'	0.17601	-12.2246	0.0137931
'PLK1'	0.176087	-9.99977	0.0206897
'CFI'	0.176167	-7.22456	0.0413793
'ASB10'	0.17621	8.67161	0.0275862
'HSF5'	0.176336	-8.78423	0.0275862
'LNP1'	0.176584	-8.74119	0.0275862
'CXCL10'	0.176904	8.65776	0.0275862
'SHANK2'	0.17692	-7.22691	0.0413793
'MMP24'	0.176979	10.3441	0.0206897
'RFX8'	0.177002	10.2167	0.0206897
'ETV3L'	0.177099	-7.30167	0.0413793
'ZUFSP'	0.177207	-10.4007	0.0206897
'CEP120'	0.177386	6.65773	0.0482759
'GPR144'	0.177539	-10.6935	0.0206897
'SIRPG'	0.177942	9.97943	0.0206897
'ANO6'	0.178102	7.79549	0.0344828
'PODXL2'	0.178288	-8.65558	0.0275862
'CHRM3'	0.178368	-12.2124	0.0137931
'IMP4'	0.178368	-12.2124	0.0137931
'ANKS1A'	0.178526	-10.3917	0.0206897
'ACLY'	0.178686	-12.1323	0.0137931
'HJURP'	0.178686	-12.1323	0.0137931
'CXCL13'	0.178913	-11.005	0.0206897
'AFP'	0.178913	-11.005	0.0206897
'SIX6'	0.179107	12.105	0.0137931
'IFT46'	0.17944	9.99334	0.0206897
'TGFBR3'	0.179591	-9.95495	0.0206897
'MAML3'	0.179689	10.105	0.0206897
'ZSCAN20'	0.180116	-6.2159	0.0551724
'CARF'	0.180119	7.78281	0.0344828
'PAEP'	0.180122	12.1246	0.0137931
'PRDM15'	0.180171	7.73041	0.0344828
'CCDC65'	0.180187	-10.0103	0.0206897
'ADAM17'	0.180434	12.1986	0.0137931
'MOB3C'	0.180434	12.1986	0.0137931
'CCDC82'	0.180571	-5.85529	0.062069
'CNOT3'	0.180582	-6.63991	0.0482759
'TNFRSF11A'	0.180772	-8.66361	0.0275862
'BCHE'	0.180967	-7.85926	0.0344828
'FGD6'	0.18111	-8.80911	0.0275862
'RAB11FIP5'	0.181158	-12.1802	0.0137931
'DDX55'	0.181158	-12.1802	0.0137931
'GOT1L1'	0.181195	12.0748	0.0137931
'KIF26A'	0.181215	7.77791	0.0344828
'TNN'	0.181349	8.81205	0.0275862
'WWC3'	0.181408	-7.7064	0.0344828
'STAT1'	0.181551	12.109	0.0137931
'GBE1'	0.181919	9.9894	0.0206897
'ANKLE1'	0.182205	-6.25489	0.0551724
'MLH3'	0.182568	5.17195	0.0827586
'OR9I1'	0.182903	-12.4727	0.0137931
'BBS10'	0.183048	-7.75845	0.0344828
'DUOX2'	0.18305	12.01	0.0137931
'SPDEF'	0.183053	9.95412	0.0206897
'FOXN4'	0.183529	11.9996	0.0137931
'DDX51'	0.183655	12.0116	0.0137931
'GLE1'	0.183903	7.069	0.0413793
'CALCR'	0.184112	7.10469	0.0413793
'CEACAM20'	0.184264	-9.99378	0.0206897
'TBX15'	0.1843	-12.1614	0.0137931
'SHMT1'	0.1843	-12.1614	0.0137931
'HS3ST6'	0.184394	9.97357	0.0206897
'MT-ND6'	0.184468	-12.5072	0.0137931
'TEX38'	0.184637	-9.78994	0.0206897
'THAP4'	0.184709	-12.2722	0.0137931
'PROM1'	0.184848	-9.77526	0.0206897
'TRIM66'	0.185025	-6.10641	0.0551724
'PPM1E'	0.185249	9.81566	0.0206897
'NFKB2'	0.185311	-11.9388	0.0137931
'IL6'	0.185677	11.975	0.0137931
'SIT1'	0.185726	-11.9345	0.0137931
'PLXNB1'	0.185757	8.63563	0.0275862
'GPR84'	0.185808	8.77137	0.0275862
'ZNF510'	0.186	-12.1626	0.0137931
'PGBD2'	0.186	-12.1626	0.0137931
'ZNF135'	0.186355	9.80927	0.0206897
'CPT1A'	0.186662	12.1545	0.0137931
'AKAP7'	0.186934	-11.8918	0.0137931
'RSBN1'	0.186972	11.9404	0.0137931
'TPP1'	0.187208	-9.97928	0.0206897
'RFT1'	0.187397	-9.77884	0.0206897
'MPHOSPH9'	0.187663	9.83693	0.0206897
'MIA2'	0.187783	5.75301	0.062069
'USP14'	0.187895	-11.9472	0.0137931
'CDH3'	0.18864	-6.97098	0.0413793
'MYO15A'	0.18868	5.45864	0.0689655
'VPS8'	0.189111	-6.45852	0.0482759
'SENP5'	0.189231	11.8451	0.0137931
'MMRN1'	0.189664	6.47647	0.0482759
'TANC1'	0.189885	7.61717	0.0344828
'PREX2'	0.190237	12.0606	0.0137931
'TMEM176A'	0.190358	9.66764	0.0206897
'FRK'	0.190468	6.94997	0.0413793
'ZNF217'	0.190826	-8.39206	0.0275862
'PMFBP1'	0.190998	7.54749	0.0344828
'LIPC'	0.191057	9.66937	0.0206897
'LRRC38'	0.191189	-9.70557	0.0206897
'LRRC4C'	0.191322	8.48442	0.0275862
'AGBL3'	0.191382	5.03431	0.0827586
'HDAC7'	0.19166	-12.0292	0.0137931
'CAMSAP1'	0.191698	6.97723	0.0413793
'FAM178A'	0.191992	7.60798	0.0344828
'ASTL'	0.192016	11.786	0.0137931
'FAM129B'	0.192437	8.40754	0.0275862
'MDM1'	0.192441	11.9537	0.0137931
'ABCA1'	0.19248	-6.87164	0.0413793
'UHMK1'	0.192545	-9.64168	0.0206897
'CHD1L'	0.192556	-8.36019	0.0275862
'SIPA1L3'	0.192768	5.99451	0.0551724
'AP1M2'	0.193037	-11.7258	0.0137931
'GPR126'	0.193063	11.7202	0.0137931
'FRMD4B'	0.194087	-9.59954	0.0206897
'ALAS2'	0.194107	11.8875	0.0137931
'ANXA5'	0.194771	7.51285	0.0344828
'ETV6'	0.194895	9.60678	0.0206897
'SPTB'	0.194943	6.86018	0.0413793
'UNC5B'	0.194956	-11.7396	0.0137931
'OAZ1'	0.195105	9.65986	0.0206897
'SCYL2'	0.195174	9.58927	0.0206897
'DARC'	0.195471	-8.31804	0.0275862
'NADK'	0.195613	5.37487	0.0689655
'MS4A2'	0.195833	-11.8495	0.0137931
'NUP93'	0.19592	11.6772	0.0137931
'TATDN3'	0.195981	-9.62021	0.0206897
'AFTPH'	0.196406	11.699	0.0137931
'ZNF341'	0.196406	11.699	0.0137931
'KCNH6'	0.196406	11.699	0.0137931
'CSGALNACT1'	0.196426	11.9223	0.0137931
'SUN3'	0.196792	11.6248	0.0137931
'FAM131B'	0.197372	9.5939	0.0206897
'CLASP2'	0.197499	9.55452	0.0206897
'TCEA3'	0.197533	9.58241	0.0206897
'MISP'	0.197579	-11.6013	0.0137931
'TRIM6'	0.197918	9.54947	0.0206897
'MRPL24'	0.197939	-11.8123	0.0137931
'TMEM114'	0.198106	-11.6966	0.0137931
'DSEL'	0.19811	-11.8071	0.0137931
'LRRN2'	0.198255	9.54839	0.0206897
'DDX49'	0.198904	-5.64965	0.062069
'RAPGEF3'	0.199242	8.24202	0.0275862
'PVRL2'	0.199376	-7.43638	0.0344828
'UGGT2'	0.199475	8.25557	0.0275862
'SLC2A8'	0.199719	10.4322	0.0206897
'P2RX2'	0.199899	11.5798	0.0137931
'APOB'	0.200203	4.52577	0.103448
'IL10RA'	0.200499	-8.32924	0.0275862
'HSPA12A'	0.200534	11.8419	0.0137931
'KCNH8'	0.200807	7.48185	0.0344828
'ZFP14'	0.200857	9.87458	0.0206897
'TNRC6C'	0.201381	8.41757	0.0275862
'C7ORF50'	0.201903	11.5094	0.0137931
'BCKDHA'	0.20195	-7.46209	0.0344828
'RGL1'	0.202004	9.48999	0.0206897
'KIAA0430'	0.202041	6.73529	0.0413793
'TGM2'	0.202129	-11.546	0.0137931
'LOXL2'	0.20218	-9.40846	0.0206897
'TMEM186'	0.202337	-9.52159	0.0206897
'MEIS3'	0.202877	11.4865	0.0137931
'CNOT4'	0.202956	-10.2985	0.0206897
'NOTCH3'	0.203591	-7.32505	0.0344828
'SLC6A11'	0.203722	11.5216	0.0137931
'ANXA2R'	0.203722	11.5216	0.0137931
'TPST2'	0.203906	-7.3735	0.0344828
'PPP2R3A'	0.204353	6.73922	0.0413793
'ARHGAP6'	0.204409	-11.6005	0.0137931
'FSTL1'	0.204669	-9.42831	0.0206897
'ZAN'	0.204698	-5.36492	0.0689655
'ARHGAP22'	0.204703	-7.49816	0.0344828
'GBF1'	0.204732	-11.6425	0.0137931
'RBM19'	0.204832	9.39592	0.0206897
'DDX53'	0.204918	9.46272	0.0206897
'XYLT1'	0.205022	-7.54474	0.0344828
'CXORF21'	0.205093	-11.6654	0.0137931
'SOHLH1'	0.205311	-11.4285	0.0137931
'RNF43'	0.20612	-9.43031	0.0206897
'SLC6A15'	0.206369	9.41602	0.0206897
'GFI1B'	0.206954	9.33266	0.0206897
'OR10P1'	0.206956	9.62395	0.0206897
'PYGB'	0.206976	11.3652	0.0137931
'PDGFRL'	0.207069	8.12328	0.0275862
'SNX19'	0.20712	-6.79764	0.0413793
'HMG20B'	0.207245	-11.3653	0.0137931
'ADCY10'	0.207472	-9.36211	0.0206897
'LSM11'	0.207712	-9.32944	0.0206897
'CNDP1'	0.207869	-9.30231	0.0206897
'CACNA2D1'	0.207887	-11.3445	0.0137931
'NPC2'	0.207909	8.23642	0.0275862
'UBR1'	0.207957	-8.13864	0.0275862
'ABI3BP'	0.208009	11.3381	0.0137931
'RMDN2'	0.208215	-11.3252	0.0137931
'SLC34A2'	0.208341	-7.30952	0.0344828
'DOLK'	0.208712	9.3345	0.0206897
'NDOR1'	0.208861	8.20582	0.0275862
'RBFA'	0.208896	-11.3263	0.0137931
'KCNC3'	0.208989	11.3389	0.0137931
'SH3D19'	0.209027	-9.3113	0.0206897
'GPR37L1'	0.209609	-9.31061	0.0206897
'NKAIN1'	0.209618	11.3168	0.0137931
'CACNA1C'	0.209701	-7.23559	0.0344828
'TMEM175'	0.209705	-8.14693	0.0275862
'MCF2L2'	0.20992	-7.35696	0.0344828
'AGER'	0.210189	6.21805	0.0482759
'KIAA0895L'	0.210279	11.2911	0.0137931
'NDUFA10'	0.210366	9.6878	0.0206897
'CTU2'	0.21037	-9.28791	0.0206897
'TFCP2L1'	0.21078	-9.30694	0.0206897
'ID1'	0.210858	-11.4107	0.0137931
'ZNF44'	0.211048	-11.2888	0.0137931
'ENPP7'	0.211053	-9.24162	0.0206897
'PLCE1'	0.211243	6.32686	0.0482759
'MR1'	0.212135	-11.3174	0.0137931
'ARHGEF10'	0.212362	9.26228	0.0206897
'RIMBP2'	0.21242	-7.20001	0.0344828
'TRIM44'	0.212458	-8.12713	0.0275862
'ZNF610'	0.212495	-9.28451	0.0206897
'ABCA2'	0.212564	-5.80771	0.0551724
'VPS41'	0.213005	-8.02496	0.0275862
'KIF26B'	0.213278	5.73777	0.0551724
'ERBB2'	0.213572	9.31238	0.0206897
'ADAMTS14'	0.213589	-6.71159	0.0413793
'COL5A2'	0.213597	-8.19499	0.0275862
'PRF1'	0.213652	-11.451	0.0137931
'SDHD'	0.213689	-11.2939	0.0137931
'CD34'	0.213816	-11.2654	0.0137931
'ALDH1L1'	0.214144	6.57473	0.0413793
'MAN2C1'	0.214233	5.38061	0.0689655
'MAP2K3'	0.214372	-6.20561	0.0482759
'C2ORF16'	0.21448	-5.74832	0.0551724
'IGHMBP2'	0.214582	-4.82751	0.0827586
'KIF7'	0.214708	-9.43084	0.0206897
'RECQL5'	0.214872	5.14949	0.0689655
'SLC24A1'	0.214981	-9.16185	0.0206897
'SLC6A16'	0.215077	-7.1707	0.0344828
'ALG14'	0.215251	9.19038	0.0206897
'WFDC1'	0.215387	-8.01219	0.0275862
'LRP1'	0.215392	5.4113	0.062069
'NELL1'	0.215504	-9.1671	0.0206897
'MUSK'	0.215516	11.2585	0.0137931
'MYBPC3'	0.216171	11.1531	0.0137931
'COPS6'	0.216216	-11.334	0.0137931
'CRYBB3'	0.216337	9.24425	0.0206897
'WDR53'	0.216479	11.5262	0.0137931
'KRTAP27-1'	0.216479	11.5262	0.0137931
'KANK2'	0.216627	-7.14165	0.0344828
'SGPL1'	0.217047	-11.2214	0.0137931
'APOL5'	0.217412	-7.15212	0.0344828
'MED25'	0.217565	-11.1453	0.0137931
'ZDBF2'	0.217742	-4.71535	0.0827586
'PIK3R5'	0.217742	-11.1211	0.0137931
'TMEM128'	0.2178	-9.29301	0.0206897
'CLCN1'	0.217855	-11.114	0.0137931
'C5'	0.217855	-11.114	0.0137931
'SCGB1D1'	0.217855	-11.114	0.0137931
'STON1'	0.218293	-7.95319	0.0275862
'STX3'	0.218332	11.3993	0.0137931
'MAP1A'	0.218413	-11.1223	0.0137931
'FRRS1'	0.218422	-9.10435	0.0206897
'KIAA1683'	0.218496	4.29918	0.103448
'NMUR2'	0.218499	-11.1833	0.0137931
'MYH3'	0.218514	8.07754	0.0275862
'RPA2'	0.218616	-11.1726	0.0137931
'RAPGEF2'	0.218701	11.0826	0.0137931
'NEB'	0.218794	-3.83695	0.137931
'LPIN3'	0.218809	-11.1064	0.0137931
'JAG2'	0.218953	-9.48821	0.0206897
'ANGEL1'	0.218997	-11.0945	0.0137931
'TULP3'	0.219029	-11.4301	0.0137931
'SLC18A1'	0.2191	9.08805	0.0206897
'NPC1'	0.219441	9.22572	0.0206897
'XIRP1'	0.219506	-5.36522	0.062069
'MT-TQ'	0.219802	11.1405	0.0137931
'SUGP2'	0.220123	11.4853	0.0137931
'CLPB'	0.220275	7.87703	0.0275862
'ARHGAP29'	0.220286	-7.37789	0.0344828
'LRRC6'	0.220497	9.0842	0.0206897
'BTAF1'	0.220585	6.60305	0.0413793
'MRPL9'	0.22068	-9.12778	0.0206897
'VPREB3'	0.220712	-7.92557	0.0275862
'FTCD'	0.220912	-7.89467	0.0275862
'DKK3'	0.220913	11.0612	0.0137931
'TTBK2'	0.220942	-11.1037	0.0137931
'FMNL1'	0.221046	11.155	0.0137931
'CCDC30'	0.221097	-9.14616	0.0206897
'DROSHA'	0.221137	9.0774	0.0206897
'GRB7'	0.221424	11.0151	0.0137931
'SLC26A10'	0.221771	-6.5039	0.0413793
'TRPV3'	0.221787	-5.62211	0.0551724
'PPP6R1'	0.221997	-5.31898	0.062069
'LACE1'	0.222292	-11.408	0.0137931
'NTNG2'	0.222293	7.04862	0.0344828
'XYLB'	0.222329	-9.0953	0.0206897
'PSMB9'	0.222628	-6.00833	0.0482759
'TARS2'	0.222843	-7.87198	0.0275862
'GPR124'	0.222882	8.04483	0.0275862
'IGSF1'	0.223078	-11.1925	0.0137931
'FGG'	0.223098	-9.03117	0.0206897
'HAVCR2'	0.223284	-9.29002	0.0206897
'USP20'	0.22337	5.97581	0.0482759
'LARP1'	0.223412	-9.00994	0.0206897
'PIK3R4'	0.223529	10.9879	0.0137931
'CPNE6'	0.223586	10.9926	0.0137931
'RRAS'	0.22368	-9.20735	0.0206897
'NLRP14'	0.223783	-7.37427	0.0344828
'SHISA6'	0.223805	9.01159	0.0206897
'KCNA10'	0.223812	-7.27799	0.0344828
'GPR115'	0.224195	-9.01961	0.0206897
'TAP2'	0.224338	-9.03112	0.0206897
'VPS18'	0.22447	9.01288	0.0206897
'MIB2'	0.224616	-8.99729	0.0206897
'SYTL5'	0.224684	-9.02118	0.0206897
'CFB'	0.224868	8.96577	0.0206897
'C6ORF15'	0.224868	8.96577	0.0206897
'PHYH'	0.224968	11.1293	0.0137931
'NCOR1'	0.22521	-10.9589	0.0137931
'ZNF354B'	0.225273	8.99043	0.0206897
'SNX20'	0.225582	-9.00192	0.0206897
'PRDM10'	0.225794	11.0605	0.0137931
'VPS16'	0.226457	5.28432	0.062069
'LMBR1'	0.226546	10.9648	0.0137931
'POLQ'	0.226752	4.85644	0.0758621
'SLC26A8'	0.226895	7.01321	0.0344828
'SYTL4'	0.226986	-7.86372	0.0275862
'IL20RA'	0.227105	-6.95779	0.0344828
'ASPH'	0.227215	-7.8645	0.0275862
'KRT4'	0.227258	8.93613	0.0206897
'CLSTN1'	0.227392	6.38859	0.0413793
'LPIN1'	0.227431	10.8932	0.0137931
'PLCD3'	0.227677	11.2245	0.0137931
'AGXT'	0.227679	-7.7939	0.0275862
'FITM2'	0.227825	-10.9294	0.0137931
'VAV3'	0.227869	8.99609	0.0206897
'SSC5D'	0.228339	4.31898	0.0965517
'ATAT1'	0.228453	7.13418	0.0344828
'TSR3'	0.228548	-8.92	0.0206897
'CASD1'	0.228888	7.72874	0.0275862
'ADAMTS15'	0.228959	-6.98515	0.0344828
'LRRC39'	0.229307	-10.8476	0.0137931
'KIFC1'	0.229367	10.9082	0.0137931
'LAMA1'	0.229441	-4.62605	0.0827586
'ARPP21'	0.22978	-10.834	0.0137931
'NRD1'	0.22989	6.97053	0.0344828
'CARD14'	0.230007	6.9994	0.0344828
'BCL2L2-PABPN1'	0.230071	10.8483	0.0137931
'GLTSCR1L'	0.230215	-6.9791	0.0344828
'BCAS1'	0.230502	-8.89216	0.0206897
'HELZ2'	0.230504	6.33242	0.0413793
'OPA1'	0.230667	10.9007	0.0137931
'UNC79'	0.230667	10.9007	0.0137931
'CSNK1D'	0.230679	10.8624	0.0137931
'ANKMY1'	0.230859	6.90799	0.0344828
'PCDHGA2'	0.230885	-10.8063	0.0137931
'PRDX3'	0.230921	10.8535	0.0137931
'TRAPPC12'	0.231169	-10.8161	0.0137931
'MATN4'	0.231189	-6.31332	0.0413793
'ELL'	0.23122	-10.8604	0.0137931
'SEC24B'	0.231318	-10.7935	0.0137931
'SFMBT2'	0.231324	-7.73925	0.0275862
'PARD6B'	0.231612	6.97613	0.0344828
'FAM193A'	0.231719	-11.1954	0.0137931
'APLP1'	0.231719	-11.1954	0.0137931
'ZNF616'	0.231789	6.31739	0.0413793
'CLDN12'	0.23189	10.9286	0.0137931
'GPATCH2L'	0.232004	-10.7985	0.0137931
'TBC1D10B'	0.232444	8.87446	0.0206897
'RLN2'	0.232543	-7.78558	0.0275862
'RRBP1'	0.23275	-7.02937	0.0344828
'SRGAP1'	0.232762	8.91071	0.0206897
'ZSCAN25'	0.23292	-10.7494	0.0137931
'KL'	0.232945	10.9621	0.0137931
'SEMA6C'	0.233091	-5.88204	0.0482759
'STXBP5L'	0.233324	-7.66128	0.0275862
'CLUAP1'	0.234528	8.84482	0.0206897
'APLF'	0.234713	10.7747	0.0137931
'OR6C4'	0.234734	7.99979	0.0275862
'NUP205'	0.235041	5.49258	0.0551724
'MAN2A1'	0.235056	-10.8559	0.0137931
'TET1'	0.235085	-6.33298	0.0413793
'CRYBB1'	0.235535	6.87582	0.0344828
'NARF'	0.235925	-10.9884	0.0137931
'ZNF750'	0.235951	6.86872	0.0344828
'POLE'	0.236209	6.3184	0.0413793
'TRMT61B'	0.236469	-11.0429	0.0137931
'C1ORF116'	0.236607	10.8421	0.0137931
'GRIPAP1'	0.236693	-10.9279	0.0137931
'C5ORF51'	0.236881	-8.79518	0.0206897
'ACOX3'	0.236943	-10.6899	0.0137931
'TRGV11'	0.23698	10.6467	0.0137931
'NOL11'	0.237145	10.6492	0.0137931
'TBCD'	0.237286	-8.83408	0.0206897
'CPED1'	0.23786	-7.62792	0.0275862
'SORCS2'	0.237947	-10.6537	0.0137931
'GLT6D1'	0.238046	8.7754	0.0206897
'LAMTOR5'	0.238991	-10.701	0.0137931
'PPP1R15A'	0.239282	-7.54702	0.0275862
'CXCL2'	0.239509	-7.73381	0.0275862
'DIS3L'	0.239535	10.6157	0.0137931
'DSC1'	0.239535	10.6157	0.0137931
'EEF2K'	0.239722	10.6925	0.0137931
'CNBD2'	0.239782	-6.22664	0.0413793
'LRFN2'	0.239786	-8.7598	0.0206897
'FSCB'	0.239828	-8.71217	0.0206897
'CNGB1'	0.240434	6.21995	0.0413793
'HAMP'	0.240557	8.69555	0.0206897
'TEP1'	0.240811	-5.16775	0.062069
'SPINK5'	0.240989	-7.66816	0.0275862
'VILL'	0.241048	8.67993	0.0206897
'GPR128'	0.24113	-6.20367	0.0413793
'GTF2F1'	0.241341	10.5702	0.0137931
'NEFH'	0.241603	-10.6833	0.0137931
'PLG'	0.241701	-8.70763	0.0206897
'TNFSF18'	0.241824	10.5745	0.0137931
'SIGLEC1'	0.241875	-6.80455	0.0344828
'CD5'	0.241939	-5.40838	0.0551724
'CAPZA1'	0.242059	-8.7195	0.0206897
'ACTN3'	0.242358	-7.55004	0.0275862
'GLT1D1'	0.242427	10.6993	0.0137931
'GDF9'	0.242447	7.53197	0.0275862
'SDCBP2'	0.242813	8.65012	0.0206897
'FAM65C'	0.242968	-5.16413	0.062069
'FZD6'	0.243219	-10.523	0.0137931
'ATG13'	0.24344	7.51365	0.0275862
'TARM1'	0.243737	8.70553	0.0206897
'WDFY3'	0.243934	-7.52065	0.0275862
'RIF1'	0.244005	-8.64165	0.0206897
'PSRC1'	0.244029	8.61894	0.0206897
'UBE3C'	0.244228	7.55725	0.0275862
'WFS1'	0.244811	5.15983	0.062069
'CDHR3'	0.245073	-6.13488	0.0413793
'ZNF226'	0.24508	8.65118	0.0206897
'CCDC146'	0.245108	7.85628	0.0275862
'FLT4'	0.245145	-6.14759	0.0413793
'C11ORF82'	0.245175	10.8758	0.0137931
'SNRK'	0.245474	-6.72179	0.0344828
'GPR20'	0.245492	-10.4815	0.0137931
'TLX3'	0.245705	10.8691	0.0137931
'OR10G9'	0.245733	5.12828	0.0689655
'INSL5'	0.245739	-10.4567	0.0137931
'IGFL1'	0.24585	6.15189	0.0413793
'PHYKPL'	0.246257	6.99692	0.0344828
'ZSCAN12'	0.246337	-8.04945	0.0275862
'RSC1A1'	0.246481	-9.54511	0.0206897
'FAM166A'	0.246489	-11.1463	0.0137931
'CSMD2'	0.246678	6.19147	0.0413793
'KCNQ3'	0.246893	-7.589	0.0275862
'VSIG8'	0.247072	10.4202	0.0137931
'GSTK1'	0.247218	8.60412	0.0206897
'FAM221B'	0.247387	10.5241	0.0137931
'BAAT'	0.247437	-10.4137	0.0137931
'TREH'	0.247437	-10.4137	0.0137931
'SPINK4'	0.247439	-10.512	0.0137931
'AIM1'	0.247583	-4.42524	0.0827586
'AFAP1L1'	0.247712	10.4529	0.0137931
'SLAMF8'	0.247953	-8.89513	0.0206897
'AEN'	0.247973	7.56111	0.0275862
'KDM4E'	0.248245	-7.59222	0.0275862
'ERN2'	0.248556	-8.57708	0.0206897
'GHR'	0.24866	5.68259	0.0482759
'UPF2'	0.248755	-10.4723	0.0137931
'ADCY4'	0.248773	7.50315	0.0275862
'AFF3'	0.24891	10.4544	0.0137931
'PDE10A'	0.249355	10.4243	0.0137931
'MYO1G'	0.249882	10.5229	0.0137931
'PLA2G6'	0.249882	10.5229	0.0137931
'CNNM4'	0.249882	-10.4437	0.0137931
'GTPBP4'	0.250008	-8.51114	0.0206897
'PLIN5'	0.250175	10.3727	0.0137931
'MPDZ'	0.250214	3.87277	0.110345
'CCDC144NL'	0.250433	10.4624	0.0137931
'SH3BP1'	0.250529	-6.67304	0.0344828
'C1GALT1C1'	0.251065	6.72085	0.0344828
'PCSK6'	0.251351	4.21916	0.0896552
'FAN1'	0.25137	6.61421	0.0344828
'MPP7'	0.251373	-6.64667	0.0344828
'UBP1'	0.251635	6.64078	0.0344828
'SLC14A2'	0.251683	-8.54222	0.0206897
'RIN1'	0.251871	-8.57246	0.0206897
'TM4SF20'	0.252042	-6.13076	0.0413793
'ANKRD26'	0.25241	-5.41468	0.0551724
'CMYA5'	0.25251	4.10782	0.0965517
'ZNF507'	0.252643	-7.4218	0.0275862
'PCM1'	0.252701	5.37718	0.0551724
'RIN2'	0.252781	-7.5016	0.0275862
'MS4A15'	0.252834	-6.03752	0.0413793
'BCL9L'	0.25286	-10.3104	0.0137931
'KIAA0825'	0.252871	10.3082	0.0137931
'MAP1LC3B'	0.252991	6.06474	0.0413793
'TUBAL3'	0.253054	-10.416	0.0137931
'GALNT14'	0.253484	5.62469	0.0482759
'POLR3B'	0.253524	7.42602	0.0275862
'RHBDL1'	0.253553	-5.65119	0.0482759
'PCDH15'	0.253707	-7.36083	0.0275862
'SUSD3'	0.253719	-6.09718	0.0413793
'C5ORF22'	0.253735	7.32413	0.0275862
'SLC46A2'	0.253794	-8.71517	0.0206897
'MMEL1'	0.253808	-6.61322	0.0344828
'ZNF225'	0.253928	-10.8862	0.0137931
'PI4K2B'	0.254202	-10.3674	0.0137931
'FAM217B'	0.254202	-10.3674	0.0137931
'ANXA10'	0.254363	-6.65466	0.0344828
'C10ORF88'	0.254451	-11.3536	0.0137931
'OR8D4'	0.254451	-11.3536	0.0137931
'TTLL10'	0.254451	-11.3536	0.0137931
'GPR110'	0.254981	5.7358	0.0482759
'MFSD10'	0.255176	7.35983	0.0275862
'CHD1'	0.255476	-6.55902	0.0344828
'VPS37C'	0.255476	-5.27321	0.0551724
'HSDL2'	0.255482	8.65709	0.0206897
'FLAD1'	0.255546	10.2639	0.0137931
'CENPK'	0.255604	-10.477	0.0137931
'URB2'	0.255612	-5.24924	0.0551724
'GPR125'	0.255763	6.01289	0.0413793
'C4ORF51'	0.255952	10.343	0.0137931
'DDX28'	0.25598	-10.3956	0.0137931
'PDLIM5'	0.256174	-10.2786	0.0137931
'GTF2IRD1'	0.25629	-6.6488	0.0344828
'IQCG'	0.25662	-10.4797	0.0137931
'CTC1'	0.257276	-10.2554	0.0137931
'SERPINA9'	0.257338	-7.37329	0.0275862
'ERG'	0.257417	8.38156	0.0206897
'OPN3'	0.257457	-6.5985	0.0344828
'NINL'	0.258154	10.2544	0.0137931
'AHCY'	0.258342	-10.3795	0.0137931
'OR10V1'	0.258377	-7.28469	0.0275862
'SH3KBP1'	0.258383	-8.43162	0.0206897
'TNK2'	0.258743	10.1864	0.0137931
'TBC1D4'	0.259639	6.49898	0.0344828
'SCN2A'	0.259727	10.205	0.0137931
'CMPK2'	0.259898	-6.59581	0.0344828
'C1QTNF6'	0.260165	-10.2424	0.0137931
'PCDHGB4'	0.260354	7.35221	0.0275862
'CENPT'	0.260389	5.44772	0.0551724
'IER3'	0.260448	10.4634	0.0137931
'GYG1'	0.260482	-10.1472	0.0137931
'TBC1D32'	0.260624	-8.31973	0.0206897
'C22ORF31'	0.260666	-5.17965	0.0551724
'NCAM1'	0.260798	10.2323	0.0137931
'SPAG5'	0.260824	8.4772	0.0206897
'MOG'	0.261182	10.2127	0.0137931
'CDK6'	0.26153	-10.1452	0.0137931
'HTR3B'	0.261992	-8.4747	0.0206897
'POLR3D'	0.262422	10.4646	0.0137931
'GJA10'	0.262479	-4.51849	0.0758621
'SNUPN'	0.262594	-10.1626	0.0137931
'TMEM134'	0.262791	7.20808	0.0275862
'SLC39A5'	0.262883	-8.39141	0.0206897
'IFT140'	0.262892	-6.47451	0.0344828
'NMRK2'	0.263705	-10.3639	0.0137931
'LRRC71'	0.263768	5.91865	0.0413793
'ADAM19'	0.264245	7.16704	0.0275862
'PTCD3'	0.264465	8.26709	0.0206897
'EIF3G'	0.264565	-7.1985	0.0275862
'USP53'	0.264686	-10.1247	0.0137931
'GRM7'	0.264963	-10.0458	0.0137931
'TBX10'	0.265137	-7.2707	0.0275862
'REV1'	0.265194	-8.35926	0.0206897
'ANK2'	0.265243	-4.7544	0.0689655
'CYP1B1'	0.265249	-10.2038	0.0137931
'FAM227A'	0.265269	8.25448	0.0206897
'CEP55'	0.265423	-10.0354	0.0137931
'KIAA1217'	0.265689	4.85773	0.062069
'MATN2'	0.266242	6.43082	0.0344828
'PPRC1'	0.266432	-4.37355	0.0896552
'CORO1B'	0.266487	-10.0409	0.0137931
'SEC23A'	0.266487	-10.0409	0.0137931
'PTPRE'	0.266788	-10.443	0.0137931
'FANCB'	0.266818	8.3381	0.0206897
'GALNT8'	0.267296	-7.38423	0.0275862
'TSPYL5'	0.267313	5.76061	0.0482759
'C15ORF52'	0.267362	8.20397	0.0206897
'COMMD8'	0.267431	-10.9315	0.0137931
'DBX2'	0.267726	-6.38999	0.0344828
'CSMD1'	0.267789	4.08736	0.0896552
'TCFL5'	0.267846	10.0458	0.0137931
'FMO4'	0.26809	7.12998	0.0275862
'BRIP1'	0.268381	5.49093	0.0482759
'TSPEAR'	0.268397	8.34301	0.0206897
'LRTM2'	0.26844	10.0226	0.0137931
'CHPF'	0.268521	8.17995	0.0206897
'TROVE2'	0.268673	-8.38661	0.0206897
'SYPL1'	0.268844	-10.0884	0.0137931
'OSCP1'	0.268848	-7.16197	0.0275862
'CTSH'	0.268901	-10.445	0.0137931
'ZNF597'	0.269065	-10.4169	0.0137931
'FREM2'	0.269334	-10.1783	0.0137931
'BDP1'	0.269379	-6.38403	0.0344828
'LRRC48'	0.269702	7.10897	0.0275862
'SGSM2'	0.26979	-10.0043	0.0137931
'HIVEP1'	0.269847	6.41356	0.0344828
'SLC16A9'	0.270089	7.22845	0.0275862
'SETX'	0.270228	4.88017	0.062069
'GPRC5B'	0.270294	9.95406	0.0137931
'RRP36'	0.270441	8.20783	0.0206897
'CWC25'	0.270768	-8.23335	0.0206897
'FPGT-TNNI3K'	0.270946	9.93315	0.0137931
'MLH1'	0.271209	9.91147	0.0137931
'NUP133'	0.271681	-8.22615	0.0206897
'IL32'	0.272845	-7.23169	0.0275862
'MCTP2'	0.272942	-9.9536	0.0137931
'NRIP3'	0.273302	-9.90732	0.0137931
'DCST2'	0.274044	5.82218	0.0413793
'TLDC1'	0.274406	4.28018	0.0827586
'OR10H4'	0.274642	-8.06695	0.0206897
'RTTN'	0.274663	-3.89369	0.0965517
'L1TD1'	0.274806	7.06751	0.0275862
'AMPD3'	0.27506	-7.11213	0.0275862
'MTMR11'	0.275136	-7.02992	0.0275862
'CCBE1'	0.275438	-8.12281	0.0206897
'DPYS'	0.275489	-9.92047	0.0137931
'CROCC'	0.275496	-5.53618	0.0482759
'GIPR'	0.275609	7.02423	0.0275862
'LRP5'	0.275654	8.07103	0.0206897
'LRP5L'	0.275687	-6.28796	0.0344828
'CNTLN'	0.275738	-4.7629	0.062069
'ATP13A5'	0.27575	-6.3078	0.0344828
'FAM160A1'	0.2758	10.2062	0.0137931
'DBI'	0.275992	-9.83192	0.0137931
'CIB4'	0.275993	6.31348	0.0344828
'TPBG'	0.276279	-9.84452	0.0137931
'PSME4'	0.276493	-9.8308	0.0137931
'FCAMR'	0.276493	-9.8308	0.0137931
'OSGIN1'	0.276519	9.97753	0.0137931
'PGLYRP3'	0.276948	-8.11205	0.0206897
'TMPRSS11F'	0.277099	-5.3367	0.0482759
'PROS1'	0.277164	-9.84773	0.0137931
'SLC5A1'	0.277164	-9.84773	0.0137931
'ZFP69'	0.277704	-9.82612	0.0137931
'PPP1R3B'	0.277872	-8.03693	0.0206897
'CASS4'	0.278024	8.01671	0.0206897
'TPSG1'	0.278067	-5.39627	0.0482759
'SCRN2'	0.278332	-10.281	0.0137931
'TMEM63A'	0.27843	-8.04232	0.0206897
'ZNF692'	0.278623	-8.05223	0.0206897
'LOXHD1'	0.278811	8.02274	0.0206897
'DSG1'	0.278958	-5.72767	0.0413793
'CCDC8'	0.278991	-9.76789	0.0137931
'NET1'	0.279031	8.19579	0.0206897
'CEACAM16'	0.279071	-8.24127	0.0206897
'DNAH17'	0.279108	-3.75903	0.110345
'ODF1'	0.279375	-8.03185	0.0206897
'MFSD6'	0.279673	-6.2703	0.0344828
'PCDHGC4'	0.279681	-6.33052	0.0344828
'EMR1'	0.279973	-9.78711	0.0137931
'CCDC37'	0.280233	-9.86646	0.0137931
'UBTD2'	0.280233	-9.86646	0.0137931
'TLR1'	0.280336	8.00929	0.0206897
'CATSPERD'	0.280339	-9.81313	0.0137931
'SPATA3'	0.28045	-8.09593	0.0206897
'AGPAT5'	0.280712	-9.88026	0.0137931
'BCAP29'	0.280837	6.95999	0.0275862
'SLC7A2'	0.280868	-6.28197	0.0344828
'C1ORF204'	0.28109	9.74756	0.0137931
'OR52E8'	0.281119	-9.7711	0.0137931
'OR6C70'	0.281442	10.0189	0.0137931
'FBL'	0.281451	6.99216	0.0275862
'CGNL1'	0.281758	-5.76124	0.0413793
'PTPN7'	0.28208	7.93862	0.0206897
'EPS8L3'	0.282415	10.1179	0.0137931
'ANKH'	0.283125	-9.79128	0.0137931
'ARMC8'	0.283134	9.7524	0.0137931
'JARID2'	0.283688	-9.66181	0.0137931
'BIN2'	0.283688	-9.66181	0.0137931
'GTPBP1'	0.28412	-9.68698	0.0137931
'CLU'	0.28425	9.95784	0.0137931
'CCDC59'	0.28426	6.20969	0.0344828
'STUB1'	0.284277	9.68895	0.0137931
'MAP3K5'	0.284289	-9.76356	0.0137931
'TEX29'	0.284343	-7.91816	0.0206897
'CNGA3'	0.284442	6.90704	0.0275862
'TNFRSF13B'	0.284445	5.70527	0.0413793
'TRAK1'	0.284457	-8.36872	0.0206897
'CENPW'	0.284605	-6.94763	0.0275862
'SOX13'	0.284635	7.92524	0.0206897
'NTN4'	0.285335	-9.65272	0.0137931
'EMCN'	0.28554	9.61975	0.0137931
'CHGA'	0.285749	6.88563	0.0275862
'EMR3'	0.286049	-9.78856	0.0137931
'ADCY7'	0.286176	7.8738	0.0206897
'PNISR'	0.2864	9.66478	0.0137931
'ZFAND4'	0.286445	-5.65316	0.0413793
'PLCD4'	0.286509	-6.98229	0.0275862
'LINC00283'	0.28675	4.33349	0.0758621
'AHNAK'	0.286892	-4.77123	0.062069
'MAP4K4'	0.287208	-9.6405	0.0137931
'PWP2'	0.287305	-7.91719	0.0206897
'DOCK3'	0.287367	7.93032	0.0206897
'ZKSCAN2'	0.287732	6.16341	0.0344828
'MMRN2'	0.287812	-9.76281	0.0137931
'CSF1'	0.28787	-9.83432	0.0137931
'ATP1A4'	0.28826	6.87006	0.0275862
'PXDNL'	0.288438	6.85783	0.0275862
'SMPD1'	0.288545	7.02033	0.0275862
'ZNF740'	0.289004	7.88364	0.0206897
'MPEG1'	0.289081	9.58901	0.0137931
'FHL3'	0.289488	10.2332	0.0137931
'PLIN4'	0.290035	5.71255	0.0413793
'PHKA1'	0.290174	-9.60893	0.0137931
'SMARCD1'	0.290174	-9.60893	0.0137931
'CYP4F12'	0.290213	-7.82263	0.0206897
'KIAA0100'	0.290296	-4.07854	0.0827586
'GSDMC'	0.290395	-9.54928	0.0137931
'APOM'	0.290702	-7.03231	0.0275862
'LY6G6C'	0.290702	-7.03231	0.0275862
'GRK7'	0.290729	6.1083	0.0344828
'PIGS'	0.291128	7.84363	0.0206897
'OR4K1'	0.291154	-7.841	0.0206897
'RTL1'	0.2913	6.1174	0.0344828
'MAPKBP1'	0.291309	-6.10179	0.0344828
'JMJD4'	0.291458	-6.84663	0.0275862
'TTLL4'	0.291666	6.12356	0.0344828
'SLITRK3'	0.291672	-7.94364	0.0206897
'ADCY1'	0.29208	5.59609	0.0413793
'CCDC78'	0.292278	-7.78802	0.0206897
'DDX56'	0.292587	-5.57973	0.0413793
'TBC1D9'	0.292815	7.80947	0.0206897
'SPAG17'	0.293428	-5.56483	0.0413793
'FAM63A'	0.293502	-7.78856	0.0206897
'PRSS37'	0.293615	-7.82215	0.0206897
'SETD4'	0.29372	-9.76885	0.0137931
'ST5'	0.293722	6.21411	0.0344828
'BMX'	0.293749	-9.57505	0.0137931
'IGF2BP3'	0.294051	9.53366	0.0137931
'SLC2A4RG'	0.294174	9.55746	0.0137931
'GCSAML'	0.294281	-9.53454	0.0137931
'KALRN'	0.294453	4.58662	0.062069
'DNASE1L2'	0.294525	-9.46262	0.0137931
'LOXL1'	0.294525	7.76535	0.0206897
'GTF3C4'	0.294622	9.59641	0.0137931
'BCMO1'	0.294828	-5.1692	0.0482759
'SHISA9'	0.294943	-10.2019	0.0137931
'MYC'	0.294943	-10.2019	0.0137931
'GPC5'	0.295046	-9.49472	0.0137931
'RP11-613D13.4'	0.295046	-9.49472	0.0137931
'CEP85'	0.295121	-6.7468	0.0275862
'CHRNA3'	0.295222	-9.46256	0.0137931
'KANK1'	0.295329	-4.65992	0.062069
'C22ORF29'	0.295425	7.93383	0.0206897
'PPARG'	0.295508	-8.49873	0.0206897
'TSPYL1'	0.295807	9.56012	0.0137931
'COCH'	0.295813	-9.53519	0.0137931
'SEPT9'	0.296587	9.42173	0.0137931
'STON2'	0.296673	-6.74216	0.0275862
'MTG2'	0.297234	-9.51256	0.0137931
'PRAM1'	0.297243	-6.05821	0.0344828
'BBS4'	0.297888	-6.69172	0.0275862
'PNPLA2'	0.298055	-5.52988	0.0413793
'VPS11'	0.298777	6.02773	0.0344828
'PCDHGA11'	0.29905	5.18694	0.0482759
'ATAD3C'	0.299144	-4.34173	0.0689655
'FNDC7'	0.299161	-9.50392	0.0137931
'TPCN1'	0.29917	5.55512	0.0413793
'COQ4'	0.299464	6.09287	0.0344828
'KCND1'	0.299528	-6.74811	0.0275862
'SLC4A7'	0.299613	-9.40973	0.0137931
'CLSTN2'	0.299769	-9.57563	0.0137931
'BTG3'	0.300054	-9.47536	0.0137931
'TMPRSS2'	0.300054	-9.47536	0.0137931
'FGD5'	0.300058	5.99096	0.0344828
'COL8A2'	0.300295	-7.70161	0.0206897
'POLD1'	0.300344	5.47775	0.0413793
'NOTCH4'	0.300508	5.52161	0.0413793
'EVC2'	0.300567	-4.80718	0.0551724
'C10ORF118'	0.300654	-6.74163	0.0275862
'SZT2'	0.301282	4.79495	0.0551724
'ZDHHC6'	0.301299	9.33118	0.0137931
'FOXA1'	0.301301	9.31788	0.0137931
'RRP9'	0.30144	9.30863	0.0137931
'METAP1D'	0.302225	5.52971	0.0413793
'XK'	0.302334	-9.46766	0.0137931
'GALNT11'	0.302447	-9.30544	0.0137931
'TLL1'	0.302586	-9.36828	0.0137931
'HOXC10'	0.302729	-9.34274	0.0137931
'IRS1'	0.302767	-6.67597	0.0275862
'ECT2'	0.302871	-7.73319	0.0206897
'AP1S3'	0.303145	7.6486	0.0206897
'MTSS1L'	0.303661	-9.67459	0.0137931
'F11'	0.303661	-9.67459	0.0137931
'NMT2'	0.303829	-9.57611	0.0137931
'NRN1L'	0.303845	9.47174	0.0137931
'C3'	0.30388	-7.63866	0.0206897
'IGF1'	0.303894	9.28839	0.0137931
'POGLUT1'	0.304192	-9.27762	0.0137931
'ZNF778'	0.304247	-5.91987	0.0344828
'SEPT1'	0.304266	-9.29637	0.0137931
'C3ORF17'	0.304323	-5.96623	0.0344828
'MGAT3'	0.304411	-9.40056	0.0137931
'GOLGA2'	0.304447	-7.8021	0.0206897
'MYO6'	0.304496	6.63695	0.0275862
'MMP17'	0.30464	-5.42077	0.0413793
'ZNF233'	0.304748	-9.56944	0.0137931
'MICA'	0.304768	6.04126	0.0344828
'AC004009.3'	0.304773	-6.29226	0.0344828
'GPR113'	0.305016	-4.80205	0.0551724
'DAK'	0.305089	5.43055	0.0413793
'URB1'	0.305176	-7.60593	0.0206897
'NOC3L'	0.305346	7.63481	0.0206897
'RELT'	0.305484	-6.04332	0.0344828
'CTDSP1'	0.306067	-6.76406	0.0275862
'KIAA0196'	0.306091	-9.21943	0.0137931
'PPIC'	0.30615	7.57059	0.0206897
'DCC'	0.306275	-5.96076	0.0344828
'GRID2IP'	0.306356	-9.90348	0.0137931
'ARMC10'	0.306478	9.22995	0.0137931
'HDAC9'	0.30661	9.26719	0.0137931
'IFLTD1'	0.306703	5.04029	0.0482759
'ELF1'	0.306859	5.40562	0.0413793
'DHX37'	0.307111	-7.64342	0.0206897
'FA2H'	0.307311	6.75031	0.0275862
'UGT3A1'	0.307627	-7.5433	0.0206897
'TOPBP1'	0.307931	5.38586	0.0413793
'C19ORF26'	0.308233	6.82269	0.0275862
'CLMN'	0.308304	-7.55463	0.0206897
'KIF27'	0.308351	-9.6307	0.0137931
'EXOSC6'	0.308351	-9.6307	0.0137931
'FABP9'	0.30875	-7.69791	0.0206897
'RP11-346D19.1'	0.309013	-9.24185	0.0137931
'SPATA16'	0.309037	7.59369	0.0206897
'SLCO1C1'	0.309533	-6.53814	0.0275862
'TEAD4'	0.309649	-6.0774	0.0344828
'ERBB2IP'	0.309782	-9.18896	0.0137931
'C2'	0.310088	-6.6584	0.0275862
'DNAH12'	0.310102	5.38396	0.0413793
'UGT2A3'	0.310111	5.37889	0.0413793
'SHBG'	0.310136	-7.51653	0.0206897
'ME1'	0.310267	-7.6019	0.0206897
'TBX5'	0.310285	-9.41337	0.0137931
'C1ORF27'	0.310468	-9.17241	0.0137931
'PI3'	0.310609	-9.17569	0.0137931
'USH1G'	0.310679	-9.18942	0.0137931
'EIF4G1'	0.310683	-6.55398	0.0275862
'DDX58'	0.310809	7.57639	0.0206897
'CPQ'	0.311267	-6.7478	0.0275862
'GPANK1'	0.311284	-6.54361	0.0275862
'FLNC'	0.311326	-3.86662	0.0827586
'TRMT44'	0.311409	-7.57436	0.0206897
'CREG2'	0.31144	9.14289	0.0137931
'SCO1'	0.31144	9.14289	0.0137931
'CILP'	0.311585	6.77319	0.0275862
'GPR108'	0.31171	5.39529	0.0413793
'DSG2'	0.311793	-5.91324	0.0344828
'ZNF208'	0.312164	-9.12385	0.0137931
'NPNT'	0.312225	4.68926	0.0551724
'WAPAL'	0.312271	6.66934	0.0275862
'ITGAV'	0.312595	7.76401	0.0206897
'KPRP'	0.312748	9.12833	0.0137931
'DAB2IP'	0.312974	-5.32831	0.0413793
'TENC1'	0.313181	7.47941	0.0206897
'ARSH'	0.313311	-5.35178	0.0413793
'PDE6C'	0.313502	5.36503	0.0413793
'CCDC22'	0.313807	-7.48143	0.0206897
'MT-TG'	0.313971	-5.39574	0.0413793
'CLIC1'	0.314435	-9.31646	0.0137931
'TPH1'	0.314435	-9.31646	0.0137931
'GRIN3A'	0.314889	-7.42663	0.0206897
'RP11-503L19.1'	0.314955	-9.37147	0.0137931
'WDR25'	0.315593	-7.42795	0.0206897
'TSEN54'	0.315687	-7.52428	0.0206897
'WDR54'	0.31572	-5.31035	0.0413793
'MLK4'	0.315927	-4.93963	0.0482759
'N6AMT2'	0.315978	-9.21613	0.0137931
'ZG16'	0.315978	-9.21613	0.0137931
'NEMF'	0.316185	-7.42456	0.0206897
'PIK3C2A'	0.316387	-7.42038	0.0206897
'OPLAH'	0.316406	-5.30994	0.0413793
'MYH8'	0.316717	-4.99756	0.0482759
'LYRM4'	0.316783	-7.79585	0.0206897
'SOGA1'	0.317094	-6.61873	0.0275862
'SERPINB10'	0.317112	9.08377	0.0137931
'ENKUR'	0.317132	9.01821	0.0137931
'SLC5A2'	0.317151	7.50203	0.0206897
'CHD7'	0.317222	-9.08916	0.0137931
'ZCCHC8'	0.317354	-6.45368	0.0275862
'EXO1'	0.317526	-4.35404	0.062069
'ZNF613'	0.318096	-5.79014	0.0344828
'RYR3'	0.318193	-4.34954	0.062069
'ZYX'	0.31832	-6.4896	0.0275862
'PXDN'	0.318445	-9.71579	0.0137931
'EME2'	0.318518	9.12054	0.0137931
'LINGO4'	0.318553	-6.48663	0.0275862
'MAP3K4'	0.318679	9.02242	0.0137931
'DHX57'	0.318738	-6.43799	0.0275862
'GALNT18'	0.318772	5.76494	0.0344828
'LILRB5'	0.318806	6.42606	0.0275862
'COL2A1'	0.318852	-6.47985	0.0275862
'KIAA0355'	0.318913	9.07017	0.0137931
'TANGO6'	0.319075	-4.6334	0.0551724
'GLI2'	0.319114	-8.97761	0.0137931
'ABCB8'	0.319278	6.41242	0.0275862
'PPP1R13L'	0.319379	9.10276	0.0137931
'GALNS'	0.319554	6.39612	0.0275862
'ZNF292'	0.319662	9.11169	0.0137931
'FAM129C'	0.31999	-6.46522	0.0275862
'P2RY2'	0.320272	-7.49484	0.0206897
'CDH8'	0.320607	-7.46858	0.0206897
'SAGE1'	0.320759	7.35353	0.0206897
'TGM1'	0.320994	-6.46407	0.0275862
'SLC44A2'	0.321071	-6.45419	0.0275862
'IL4I1'	0.321727	-7.33242	0.0206897
'CCDC39'	0.321741	-4.35964	0.062069
'ABLIM1'	0.321842	-7.59411	0.0206897
'DCBLD2'	0.321849	5.77501	0.0344828
'ADAM32'	0.322181	5.28807	0.0413793
'MRPS34'	0.322275	7.32574	0.0206897
'NAIP'	0.322287	-7.32389	0.0206897
'TMCC3'	0.322443	-8.96739	0.0137931
'HHIPL2'	0.322621	-5.40078	0.0413793
'FASTKD2'	0.322901	-8.91226	0.0137931
'KCNK16'	0.322984	5.74422	0.0344828
'ZNF236'	0.323084	-6.44042	0.0275862
'E2F2'	0.323176	-4.58353	0.0551724
'ST3GAL1'	0.323279	-8.90079	0.0137931
'OGFOD1'	0.323318	-7.38786	0.0206897
'CNBD1'	0.323564	-7.43531	0.0206897
'PCK1'	0.32358	-5.73488	0.0344828
'ADCY9'	0.323883	-8.91307	0.0137931
'APBA2'	0.323958	-7.40463	0.0206897
'MYO3A'	0.323971	-6.34877	0.0275862
'GUCA1C'	0.324018	7.31881	0.0206897
'PLEKHG4B'	0.324332	-6.44772	0.0275862
[truncated: 17,272 more rows]

## Sheet: duration_notsyn
gene	p-value	beta	fraction of samples with a qualifying variant in this gene
'TMPRSS15'	3.47622e-05	21.5842	0.0413793
'PTPRF'	7.2124e-05	29.3378	0.0206897
'B3GNT4'	0.000328237	20.5308	0.0344828
'WDR62'	0.000395555	17.1929	0.0482759
'NFKBIZ'	0.000468521	25.4224	0.0206897
'GALNT6'	0.000571214	30.5695	0.0137931
'ZMYM4'	0.000656748	30.5889	0.0137931
'ATG7'	0.00113847	28.9406	0.0137931
'ZNF212'	0.00116049	29.0622	0.0137931
'FGFR4'	0.00124367	17.8869	0.0413793
'ANXA6'	0.00140503	16.6577	0.0413793
'C1S'	0.00160798	22.9585	0.0206897
'FAM71B'	0.00203605	17.603	0.0344828
'SHE'	0.00244512	27.218	0.0137931
'TAS2R1'	0.00244512	27.218	0.0137931
'BLMH'	0.00246412	26.9615	0.0137931
'BCL2A1'	0.00253832	27.4109	0.0137931
'HMMR'	0.00253832	27.4109	0.0137931
'IFNA5'	0.00255913	-19.5133	0.0275862
'BTN2A2'	0.00256125	17.5453	0.0344828
'SLC2A4'	0.00262426	17.0842	0.0344828
'MDC1'	0.00279175	13.8127	0.0551724
'CABP4'	0.00289598	26.8625	0.0137931
'AFM'	0.00289598	26.8625	0.0137931
'FBXW12'	0.00300571	21.7178	0.0206897
'MCM6'	0.00315404	-17.3509	0.0344828
'NTSR1'	0.00322635	14.3298	0.0482759
'METTL17'	0.00334106	18.6406	0.0275862
'MKI67'	0.0033638	12.042	0.0689655
'COL24A1'	0.00389882	21.146	0.0206897
'IL4R'	0.00396712	16.6116	0.0344828
'ZNF572'	0.0042425	21.2859	0.0206897
'AGL'	0.00428888	16.2426	0.0344828
'FREM3'	0.00437271	-14.6675	0.0482759
'ATRIP'	0.00443334	25.4797	0.0137931
'SLC17A2'	0.00458852	16.4094	0.0344828
'ABL1'	0.00469953	25.5007	0.0137931
'SLC34A1'	0.00497864	16.9063	0.0344828
'CHRNB3'	0.00539098	25.4381	0.0137931
'PHF20L1'	0.00540102	24.8298	0.0137931
'MTRR'	0.00546639	24.8499	0.0137931
'GLT8D1'	0.00565003	24.7133	0.0137931
'SPCS1'	0.00565003	24.7133	0.0137931
'EPHX1'	0.00576239	-24.762	0.0137931
'DNALI1'	0.00587717	20.2103	0.0206897
'LRP4'	0.00599534	24.7613	0.0137931
'PPARA'	0.00600096	24.6669	0.0137931
'MFI2'	0.00613164	25.0821	0.0137931
'LAMA5'	0.00623571	7.81828	0.158621
'DPP4'	0.00652581	-24.5857	0.0137931
'PTGER2'	0.00670812	19.8737	0.0206897
'FOXM1'	0.00730299	17.2301	0.0275862
'RANBP17'	0.00765301	15.251	0.0344828
'CDON'	0.00778701	13.2918	0.0482759
'PRRG3'	0.00819822	24.6786	0.0137931
'SLC25A47'	0.00830527	10.8522	0.0689655
'ZNF813'	0.00899812	23.4477	0.0137931
'MCM3'	0.00911508	19.1243	0.0206897
'C2ORF57'	0.00933608	23.2072	0.0137931
'MAGEB10'	0.00941734	19.5584	0.0206897
'XXYLT1'	0.00953563	-16.7869	0.0275862
'MAGI1'	0.00987934	13.6887	0.0413793
'TFAP2D'	0.00988484	17.5073	0.0275862
'TNRC6A'	0.010014	12.5682	0.0482759
'AGAP2'	0.0102398	18.9191	0.0206897
'IFIT1B'	0.0102427	18.7974	0.0206897
'PPHLN1'	0.0104899	23.0086	0.0137931
'ENTPD6'	0.0105808	22.8405	0.0137931
'IKBKAP'	0.0106762	16.3201	0.0275862
'DENND4A'	0.011349	18.5534	0.0206897
'DDX18'	0.0114849	18.8558	0.0206897
'OR6P1'	0.0115851	14.6633	0.0344828
'CC2D1A'	0.0119059	-13.2617	0.0413793
'COL27A1'	0.0122658	18.3622	0.0206897
'FANCM'	0.0125453	-16.1079	0.0275862
'CCPG1'	0.0125927	22.6132	0.0137931
'MED26'	0.0126349	-18.4613	0.0206897
'VWA8'	0.0127739	10.8363	0.062069
'MEGF6'	0.0133267	-8.66929	0.103448
'PPP1R21'	0.01337	18.1458	0.0206897
'FAM196B'	0.0144612	-18.3042	0.0206897
'MARCH9'	0.0146806	15.574	0.0275862
'HRC'	0.0148019	21.7811	0.0137931
'HSDL2'	0.0150628	23.1051	0.0137931
'CYLC1'	0.0150628	23.1051	0.0137931
'ATP6V1B2'	0.0151341	-22.0746	0.0137931
'ZNF8'	0.0154256	17.8595	0.0206897
'SEL1L3'	0.0154681	21.7147	0.0137931
'SLFN13'	0.0156506	15.7679	0.0275862
'DUOX1'	0.0157649	-17.7246	0.0206897
'SLC26A2'	0.0160674	15.7873	0.0275862
'UBOX5'	0.0160903	21.5428	0.0137931
'HPR'	0.0167077	21.5518	0.0137931
'RNF170'	0.0168522	21.4676	0.0137931
'RPUSD4'	0.0168522	21.4676	0.0137931
'RAD9B'	0.0172563	21.3975	0.0137931
'CLCA2'	0.0174388	13.6968	0.0344828
'HERC3'	0.0176118	17.4661	0.0206897
'CARS2'	0.0177495	21.3652	0.0137931
'SCRIB'	0.017804	13.8202	0.0344828
'PLEKHH1'	0.0182751	15.4722	0.0275862
'GOLGA3'	0.0182996	-12.3717	0.0413793
'OR51D1'	0.0186207	21.3381	0.0137931
'BIK'	0.0186609	17.384	0.0206897
'GBA'	0.0187	17.4877	0.0206897
'SLC25A41'	0.0191865	17.2091	0.0206897
'PCF11'	0.0196724	14.9497	0.0275862
'WAS'	0.0196871	20.9269	0.0137931
'SPRY4'	0.0197492	-13.3876	0.0344828
'CDC23'	0.0198897	-13.407	0.0344828
'NUFIP2'	0.0199331	21.0492	0.0137931
'CRYBA1'	0.0199331	21.0492	0.0137931
'PNPLA8'	0.0202698	17.1576	0.0206897
'SPTLC2'	0.0204695	-20.8585	0.0137931
'GNL3L'	0.0204997	13.3062	0.0344828
'BRSK2'	0.0206882	-17.027	0.0206897
'SEC16B'	0.0206947	-12.2675	0.0413793
'ADAMTS3'	0.0207779	12.114	0.0413793
'USP31'	0.0208336	13.3122	0.0344828
'DYSF'	0.0209171	10.6398	0.0551724
'MYO1C'	0.020931	14.964	0.0275862
'CYP3A5'	0.0210677	13.2137	0.0344828
'ENDOU'	0.021084	10.6586	0.0551724
'BRWD1'	0.0211661	10.5668	0.0551724
'GAS6'	0.0213185	20.7409	0.0137931
'ZFYVE16'	0.0213185	20.7409	0.0137931
'NBAS'	0.0215703	-7.30073	0.124138
'TRMT11'	0.0219882	20.6576	0.0137931
'F13B'	0.0222634	-13.3555	0.0344828
'NOS2'	0.0224722	14.6159	0.0275862
'DHX38'	0.0226331	11.3076	0.0482759
'KLHL25'	0.0226375	20.5786	0.0137931
'CUL9'	0.0229558	16.6785	0.0206897
'DIDO1'	0.0231317	14.6805	0.0275862
'SYT6'	0.0233257	16.8756	0.0206897
'HECTD1'	0.0241046	21.1681	0.0137931
'EHBP1L1'	0.0241809	-20.5164	0.0137931
'SPICE1'	0.0244049	-16.6358	0.0206897
'NFAT5'	0.0244588	14.3752	0.0275862
'C1ORF100'	0.0246154	20.3675	0.0137931
'OR9A2'	0.0247713	16.5215	0.0206897
'AOAH'	0.0249802	14.8417	0.0275862
'SLX4IP'	0.0252373	-16.4799	0.0206897
'ATAD5'	0.0255891	-9.24822	0.0689655
'KRT12'	0.0256761	16.7685	0.0206897
'ERO1LB'	0.0257071	-16.4638	0.0206897
'COA3'	0.0258401	-20.0884	0.0137931
'EXTL3'	0.0260623	20.5535	0.0137931
'LRRFIP2'	0.0270084	16.6515	0.0206897
'PDCD11'	0.0272422	8.70622	0.0827586
'MAPK8IP3'	0.0273771	20.5227	0.0137931
'COL14A1'	0.0274353	9.72603	0.062069
'PRX'	0.0274942	-16.1751	0.0206897
'DGKZ'	0.0276426	11.6378	0.0413793
'GAL'	0.0277312	-16.4226	0.0206897
'ARHGAP28'	0.0281985	20.0456	0.0137931
'TMPRSS9'	0.0283004	11.6576	0.0413793
'TGM5'	0.0284718	-19.796	0.0137931
'MPND'	0.0284718	-19.796	0.0137931
'GYLTL1B'	0.0287467	-12.6041	0.0344828
'C1ORF185'	0.0287535	19.8193	0.0137931
'KRTAP21-2'	0.0291805	-19.5512	0.0137931
'ZNF665'	0.0291829	-19.6036	0.0137931
'SCAP'	0.029462	16.6371	0.0206897
'FGF10'	0.0295101	20.1966	0.0137931
'BRD4'	0.0295167	-16.0704	0.0206897
'SMOC1'	0.0297408	19.5342	0.0137931
'NCOR2'	0.0299614	-12.4787	0.0344828
'MBD1'	0.0303561	10.7111	0.0482759
'QRFPR'	0.0304762	19.4754	0.0137931
'ESYT3'	0.0307352	-10.5677	0.0482759
'HLCS'	0.0313259	19.5213	0.0137931
'AKAP2'	0.031428	13.7492	0.0275862
'ETV7'	0.0314304	-12.3786	0.0344828
'HEPH'	0.0316494	-19.2599	0.0137931
'PIWIL2'	0.0318077	9.97309	0.0551724
'FCGBP'	0.0320085	-8.28243	0.0827586
'ZNF518B'	0.032338	13.674	0.0275862
'AHNAK2'	0.0324044	-9.38786	0.062069
'MGAT5B'	0.0324106	-10.0089	0.0551724
'DNAH14'	0.0329907	12.4396	0.0344828
'UNC13D'	0.0331127	-9.30359	0.062069
'CAMTA2'	0.0331171	15.6531	0.0206897
'SYNE3'	0.0334599	-16.5866	0.0206897
'BTBD1'	0.0334822	19.5401	0.0137931
'USPL1'	0.0337217	-10.3452	0.0482759
'PDE6A'	0.0340589	11.1357	0.0413793
'MUC1'	0.0341707	13.5503	0.0275862
'NAT10'	0.0343803	10.432	0.0482759
'USP35'	0.0343992	-9.33499	0.0689655
'CLEC4M'	0.0345042	13.5574	0.0275862
'TMEM144'	0.0345548	13.5369	0.0275862
'TAF1C'	0.0346464	9.26223	0.062069
'NLRP4'	0.0348474	12.1304	0.0344828
'C16ORF58'	0.0349764	19.1108	0.0137931
'EIF5B'	0.035085	10.36	0.0482759
'HEG1'	0.0351369	15.8751	0.0206897
'HLTF'	0.0351709	-19.0548	0.0137931
'COL9A3'	0.0351832	-15.7308	0.0206897
'SCNN1D'	0.0351934	15.6396	0.0206897
'PCNX'	0.0352627	8.69687	0.0689655
'ELMO1'	0.0352714	19.0713	0.0137931
'RDH16'	0.0353275	-15.5578	0.0206897
'DLC1'	0.03542	-9.14408	0.062069
'NXT2'	0.0356129	18.8775	0.0137931
'TUBA8'	0.0361341	18.8369	0.0137931
'TBC1D2B'	0.0362641	13.4986	0.0275862
'C9ORF169'	0.0363328	-19.1016	0.0137931
'LMAN2'	0.0368759	18.8383	0.0137931
'STK16'	0.0368759	18.8383	0.0137931
'RNGTT'	0.036883	15.4284	0.0206897
'FARP2'	0.0369463	10.9926	0.0413793
'TAF6L'	0.0369579	-13.8917	0.0275862
'CPPED1'	0.0369783	12.003	0.0344828
'ACBD7'	0.0370965	18.9144	0.0137931
'PTPRU'	0.0373931	13.4143	0.0275862
'GOLGA5'	0.0375282	-18.813	0.0137931
'PPP1R3D'	0.037885	-18.8468	0.0137931
'PIGR'	0.0381454	-13.3566	0.0275862
'SMG5'	0.0381948	18.8065	0.0137931
'QTRTD1'	0.0382256	18.6445	0.0137931
'POU1F1'	0.0382256	18.6445	0.0137931
'ADAMTS18'	0.0382762	-9.13711	0.062069
'TMEM38A'	0.0384508	-13.4045	0.0275862
'OR5T3'	0.0386257	11.1864	0.0413793
'MYLK'	0.038642	19.5415	0.0137931
'ASXL1'	0.0386559	13.2854	0.0275862
'FHOD1'	0.03876	12.0208	0.0344828
'OR13C5'	0.0388782	-18.7391	0.0137931
'ZNF608'	0.0397517	11.9797	0.0344828
'CATSPER1'	0.0397711	-15.3142	0.0206897
'ANKK1'	0.0399206	-10.2687	0.0482759
'TENM4'	0.0399782	10.9366	0.0413793
'EVPL'	0.0404614	10.8484	0.0413793
'HIST1H2AH'	0.0405948	15.2815	0.0206897
'KIAA1211'	0.0406041	9.43827	0.0551724
'HPS5'	0.0408982	10.7774	0.0413793
'CPSF4L'	0.04099	-13.1832	0.0275862
'SIGLEC12'	0.0411729	13.1018	0.0275862
'CACNA1F'	0.0412854	18.6592	0.0137931
'PEX26'	0.0412854	18.6592	0.0137931
'MPZL2'	0.0414386	-15.2714	0.0206897
'SEMA4C'	0.0415805	15.231	0.0206897
'ECE1'	0.0417257	-14.9802	0.0206897
'MAP9'	0.0423288	12.9878	0.0275862
'LAMA4'	0.0424997	-18.713	0.0137931
'FER1L6'	0.0426049	-8.8157	0.062069
'SLC25A25'	0.0426077	18.2387	0.0137931
'INADL'	0.0427397	-18.3752	0.0137931
'CALCR'	0.0427613	11.7246	0.0344828
'HELB'	0.0428876	11.9035	0.0344828
'HAL'	0.0430403	-12.96	0.0275862
'HAO1'	0.0431046	18.2343	0.0137931
'ACADSB'	0.0433951	18.2533	0.0137931
'ACE'	0.043701	18.3729	0.0137931
'SIM2'	0.0440072	-15.115	0.0206897
'KRT20'	0.044058	14.8653	0.0206897
'USP49'	0.0441597	-13.6368	0.0275862
'ACTBL2'	0.04424	-14.8193	0.0206897
'ARID5A'	0.0450104	18.1443	0.0137931
'CCBL1'	0.0454683	17.9451	0.0137931
'CYB5D2'	0.0459554	14.8018	0.0206897
'CILP2'	0.0461983	15.0853	0.0206897
'KRTAP6-3'	0.0462569	14.7522	0.0206897
'CPS1'	0.0463513	10.9246	0.0413793
'C20ORF166'	0.0470842	-18.1308	0.0137931
'ISYNA1'	0.0471973	17.887	0.0137931
'TFAP2E'	0.0474318	14.601	0.0206897
'THADA'	0.0474534	-10.4719	0.0413793
'CANX'	0.0478758	14.6581	0.0206897
'NRD1'	0.047981	12.6965	0.0275862
'LGSN'	0.0481632	18.339	0.0137931
'COL16A1'	0.0483954	-10.3589	0.0413793
'DST'	0.0484226	6.33544	0.124138
'ODF2L'	0.0484512	-15.0376	0.0206897
'PRDM7'	0.0484516	14.5833	0.0206897
'KREMEN1'	0.0488914	17.6636	0.0137931
'XPC'	0.0490458	-14.5302	0.0206897
'C9ORF84'	0.0491217	-18.0214	0.0137931
'FKBP10'	0.0491442	17.7641	0.0137931
'MADD'	0.0492459	14.7245	0.0206897
'PER1'	0.0492803	-8.71405	0.062069
'SBF2'	0.0495461	-17.7461	0.0137931
'RPRD2'	0.0496296	-17.6249	0.0137931
'CNKSR3'	0.0498682	12.5381	0.0275862
'ABTB1'	0.0499189	12.7915	0.0275862
'C10ORF68'	0.050045	17.6342	0.0137931
'MSMO1'	0.050045	17.6342	0.0137931
'XIRP2'	0.0500474	7.02236	0.0965517
'VCAM1'	0.0502643	17.6403	0.0137931
'PKD2L2'	0.0502643	17.6403	0.0137931
'KRT19'	0.0506444	-14.3834	0.0206897
'VWA3A'	0.0507702	-11.267	0.0344828
'FAM170B'	0.0510644	-13.5171	0.0275862
'TRIB3'	0.0511258	-14.334	0.0206897
'USP24'	0.0511626	-14.4315	0.0206897
'NPNT'	0.0512606	17.4771	0.0137931
'CREB3L1'	0.0514656	12.4981	0.0275862
'MRPS16'	0.0515607	17.543	0.0137931
'ACRV1'	0.0515976	18.248	0.0137931
'PGBD4'	0.0516199	14.3887	0.0206897
'NPL'	0.0517622	-17.4648	0.0137931
'DNAI2'	0.0519004	12.4614	0.0275862
'KCNJ10'	0.0521109	-14.3506	0.0206897
'WNT2'	0.0522755	-14.3435	0.0206897
'SLC25A45'	0.0525584	12.6423	0.0275862
'CDKL3'	0.0528523	14.2587	0.0206897
'AC010336.1'	0.0529313	14.2807	0.0206897
'PKHD1L1'	0.0533108	6.82038	0.103448
'SHCBP1'	0.0535739	17.4997	0.0137931
'SLC45A3'	0.054193	18.0598	0.0137931
'C10ORF129'	0.0541947	17.8373	0.0137931
'WDR27'	0.0545052	9.41158	0.0482759
'PRTN3'	0.0545074	14.1603	0.0206897
'PTPN13'	0.0547497	7.94758	0.0689655
'EPS8'	0.0547633	-8.86356	0.0551724
'PFKFB3'	0.0547812	17.7222	0.0137931
'PDPR'	0.0547812	17.7222	0.0137931
'BYSL'	0.0552714	-15.3115	0.0206897
'TSPAN18'	0.0553075	-12.3489	0.0275862
'LAMA3'	0.0554236	9.5707	0.0482759
'GAREM'	0.0554765	-14.1503	0.0206897
'DGCR14'	0.0555049	12.5478	0.0275862
'RAB11FIP4'	0.0555318	17.4489	0.0137931
'C3ORF38'	0.0557517	14.1919	0.0206897
'MRPL4'	0.0561731	-17.1669	0.0137931
'HIST1H1B'	0.0562976	17.1525	0.0137931
'ARHGDIB'	0.0565634	-14.1195	0.0206897
'ACTN1'	0.0568926	-17.218	0.0137931
'TMEM106A'	0.0571076	18.4935	0.0137931
'CCR10'	0.0571076	18.4935	0.0137931
'ITIH3'	0.0573124	12.1975	0.0275862
'WDR63'	0.0576311	17.4946	0.0137931
'GAD2'	0.0576311	17.4946	0.0137931
'CCDC136'	0.0578598	10.0747	0.0413793
'KCNK6'	0.0579742	19.9564	0.0137931
'XRN1'	0.0580592	-17.8072	0.0137931
'OR13C9'	0.0580592	-17.8072	0.0137931
'TCTN2'	0.0582429	10.9362	0.0344828
'CPT1B'	0.0589364	17.1275	0.0137931
'OR13H1'	0.0589364	17.1275	0.0137931
'ANKS6'	0.0590247	14.4822	0.0206897
'ISM2'	0.0592066	-17.345	0.0137931
'ZNF160'	0.0592771	10.073	0.0413793
'GABRP'	0.05999	9.94722	0.0413793
'SGK223'	0.0601883	-13.9434	0.0206897
'TTC1'	0.0602785	12.0667	0.0275862
'TPRA1'	0.0603066	16.9598	0.0137931
'NOTUM'	0.060317	-17.1555	0.0137931
'CLLU1'	0.0606069	17.9633	0.0137931
'ASAP3'	0.0607379	8.18008	0.062069
'GPR15'	0.0608653	16.9942	0.0137931
'TTLL5'	0.0609294	-8.2268	0.062069
'SLC41A3'	0.0610501	-13.8431	0.0206897
'IL1R2'	0.0610604	-16.9286	0.0137931
'WBP7'	0.0612701	17.0205	0.0137931
'LRP2BP'	0.0612701	17.0205	0.0137931
'LAG3'	0.0613526	9.34306	0.0482759
'DNAJC21'	0.0615642	-10.746	0.0344828
'TULP4'	0.0617295	8.11543	0.062069
'TTC37'	0.0617411	-16.9943	0.0137931
'SH2D7'	0.0618902	13.99	0.0206897
'CCDC129'	0.0621547	-12.0269	0.0275862
'FNIP1'	0.0623455	-12.0739	0.0275862
'IFT172'	0.0626792	-10.723	0.0344828
'ATP5J2-PTCD1'	0.062792	-9.16365	0.0482759
'FRAS1'	0.0632379	-6.06731	0.124138
'SYNGR3'	0.0633158	-16.6963	0.0137931
'DSCAML1'	0.0634839	-13.6924	0.0206897
'CAPN14'	0.0636858	13.6397	0.0206897
'MYO18B'	0.0638556	-8.69301	0.0551724
'KIF13A'	0.0643046	-11.8937	0.0275862
'B4GALT7'	0.0649311	-16.7915	0.0137931
'RBPMS'	0.0649776	16.5911	0.0137931
'NKD2'	0.0649905	-11.0444	0.0344828
'TESK2'	0.0650527	-16.6609	0.0137931
'CYFIP2'	0.0650675	16.6345	0.0137931
'SEPT10'	0.0650675	16.6345	0.0137931
'OGG1'	0.0651186	-11.8589	0.0275862
'CC2D2A'	0.0654366	13.5698	0.0206897
'AAGAB'	0.0654735	16.7622	0.0137931
'PHF20'	0.0654735	16.7622	0.0137931
'ACADM'	0.0663935	13.5112	0.0206897
'WDR52'	0.0668596	-16.556	0.0137931
'FBXL6'	0.0668652	-11.8428	0.0275862
'NLRP7'	0.0675763	-13.4669	0.0206897
'RELN'	0.067617	-8.48076	0.0551724
'SCN9A'	0.0683106	-11.9084	0.0275862
'DCSTAMP'	0.068457	-16.4344	0.0137931
'ZNF823'	0.0686051	11.6561	0.0275862
'ASIC4'	0.068732	-13.4977	0.0206897
'C8ORF47'	0.0692867	-13.5259	0.0206897
'LRRC58'	0.0693966	-16.4738	0.0137931
'PFAS'	0.0695159	11.6801	0.0275862
'COL5A1'	0.0695526	-8.32091	0.0551724
'SCTR'	0.069762	-8.87464	0.0482759
'TAF1L'	0.0697872	13.4599	0.0206897
'PDZD7'	0.0702975	-8.87585	0.0482759
'TACR2'	0.0704728	9.00113	0.0482759
'LPA'	0.0708178	16.541	0.0137931
'SLC37A1'	0.0708226	16.3952	0.0137931
'PAPPA'	0.0708458	10.5832	0.0344828
'HSPA4'	0.0708665	-9.51372	0.0413793
'ALS2'	0.0708714	11.7964	0.0275862
'PSD4'	0.0709456	16.4971	0.0137931
'IGSF9'	0.0712124	-13.5287	0.0206897
'FAH'	0.0713655	16.2982	0.0137931
'HHAT'	0.0714127	13.3325	0.0206897
'HCAR1'	0.0717355	-13.3629	0.0206897
'BUD13'	0.0718719	10.4109	0.0344828
'PTPDC1'	0.0720892	-11.7644	0.0275862
'SLC13A1'	0.0721925	16.1818	0.0137931
'BRCA1'	0.072284	-11.6164	0.0275862
'KIAA1731'	0.0723999	10.3887	0.0344828
'COL6A2'	0.0724831	-13.2736	0.0206897
'CDK13'	0.0729281	10.3055	0.0344828
'MYLIP'	0.0729297	16.1621	0.0137931
'CYC1'	0.0729297	16.1621	0.0137931
'UGT1A4'	0.0729383	-13.7605	0.0206897
'TBC1D14'	0.0735004	11.49	0.0275862
'IL2RB'	0.073522	11.57	0.0275862
'RSPO4'	0.0741487	-9.46473	0.0413793
'GCM2'	0.074154	-13.313	0.0206897
'CD3EAP'	0.0741638	13.2375	0.0206897
'PLCB4'	0.0741895	13.1805	0.0206897
'LCP1'	0.0746766	9.38107	0.0413793
'TAS2R40'	0.0749161	13.9611	0.0206897
'PLCB2'	0.0751285	13.3802	0.0206897
'PCK2'	0.0752471	-9.47024	0.0413793
'ZNF284'	0.0754224	13.1765	0.0206897
'DUSP27'	0.0754684	9.15693	0.0482759
'SHROOM1'	0.0758869	9.55332	0.0413793
'RAD51B'	0.0761913	-11.3577	0.0275862
'IFT122'	0.0765953	13.3031	0.0206897
'TTLL2'	0.076668	-10.6685	0.0344828
'CCR9'	0.076741	-8.71506	0.0482759
'SLC9B1'	0.0771858	-13.1376	0.0206897
'ANKRD33'	0.0772737	15.8632	0.0137931
'MTFMT'	0.0773092	13.159	0.0206897
'RASGRP4'	0.0773379	10.1451	0.0344828
'FAM92B'	0.077371	-8.68848	0.0482759
'C5ORF45'	0.0775526	-9.36265	0.0413793
'LURAP1L'	0.0776461	-10.1892	0.0344828
'STARD9'	0.0779918	-6.30343	0.0965517
'ZNF114'	0.078312	13.222	0.0206897
'RAB11FIP1'	0.078406	13.1441	0.0206897
'PMF1'	0.0786075	7.65037	0.062069
'ABCA13'	0.0791638	-5.24339	0.144828
'SMOC2'	0.0792654	9.47152	0.0413793
'DENND5B'	0.0794784	15.7899	0.0137931
'BRD8'	0.0795728	-13.1614	0.0206897
'HSPH1'	0.0797079	-11.416	0.0275862
'SLC12A3'	0.0798027	13.1385	0.0206897
'MRPS7'	0.0802239	-9.23593	0.0413793
'INCA1'	0.0802545	16.0662	0.0137931
'MTRF1'	0.0802545	16.0662	0.0137931
'C1ORF106'	0.0802942	9.22916	0.0413793
'ZNF423'	0.0804012	15.7585	0.0137931
'WDR75'	0.0804159	-15.7416	0.0137931
'MCCC1'	0.0804842	-13.0275	0.0206897
'TDRKH'	0.0806668	-10.273	0.0344828
'ATG2A'	0.0807994	-8.54503	0.0482759
'ACACB'	0.0811425	8.08653	0.0551724
'IQGAP2'	0.081287	-12.9518	0.0206897
'DOCK6'	0.0813122	-15.8297	0.0137931
'CMYA5'	0.0813556	6.45635	0.0896552
'ZBTB25'	0.0813818	-15.7766	0.0137931
'HDAC6'	0.081837	-10.0873	0.0344828
'CDKL2'	0.0823167	15.6552	0.0137931
'JMY'	0.0823751	-15.6026	0.0137931
'ANGPTL7'	0.0824656	11.1519	0.0275862
'PTPLAD2'	0.0825145	15.6123	0.0137931
'OTUD7B'	0.0825145	15.6123	0.0137931
'CIR1'	0.0826738	-15.6145	0.0137931
'WDR87'	0.0826903	-9.97264	0.0344828
'ASTN2'	0.082725	-12.8241	0.0206897
'PLD1'	0.0829481	7.62286	0.062069
'SERINC2'	0.0831675	11.3393	0.0275862
'C7ORF55-LUC7L2'	0.0834543	15.7394	0.0137931
'SAMD10'	0.0835908	12.8671	0.0206897
'HR'	0.0839127	15.6332	0.0137931
'SULT1A1'	0.0846382	-15.5396	0.0137931
'PTPN6'	0.0847524	-11.1292	0.0275862
'RSF1'	0.0847927	11.0599	0.0275862
'LATS1'	0.0849718	-11.0248	0.0275862
'CPD'	0.0854644	-9.95366	0.0344828
'IRGC'	0.085673	9.89458	0.0344828
'CDCA8'	0.0857705	15.5613	0.0137931
'SCEL'	0.0859582	15.52	0.0137931
'TRAPPC2L'	0.0859862	11.0265	0.0275862
'ZNFX1'	0.0865399	-8.01195	0.0551724
'TRPV6'	0.0871873	15.4998	0.0137931
'ZNF563'	0.0871873	15.4998	0.0137931
'HDAC5'	0.0874262	12.6626	0.0206897
'SOGA3'	0.0875384	-15.362	0.0137931
'IDH3A'	0.0875384	-15.362	0.0137931
'TARBP1'	0.0875412	-10.0021	0.0344828
'GLIS3'	0.0875998	9.83326	0.0344828
'SLC28A2'	0.0876182	12.783	0.0206897
'NFS1'	0.0876487	9.88391	0.0344828
'GRIN2A'	0.0876992	12.6611	0.0206897
'PIK3R6'	0.087787	15.4063	0.0137931
'ACOX1'	0.0879289	-12.8612	0.0206897
'PLCG2'	0.0879943	-8.07896	0.0551724
'CACNA1S'	0.0879973	15.4265	0.0137931
'SPP1'	0.0882104	12.8161	0.0206897
'TMEM82'	0.0883328	-16.6751	0.0137931
'ADAM20'	0.0887943	-12.6086	0.0206897
'KBTBD3'	0.0891442	-15.3333	0.0137931
'TACR3'	0.0892423	-9.90119	0.0344828
'MTOR'	0.0892782	-9.78078	0.0344828
'TNN'	0.0893792	12.6104	0.0206897
'MEFV'	0.0893829	-8.81093	0.0482759
'SLC38A7'	0.0894495	15.3202	0.0137931
'WDR41'	0.0895388	10.9957	0.0275862
'SPTBN2'	0.0897225	12.6092	0.0206897
'PJA2'	0.0899092	-15.3536	0.0137931
'CHURC1-FNTB'	0.0900235	15.2223	0.0137931
'MAP4K1'	0.0902935	15.3708	0.0137931
'ZNF473'	0.0903544	-10.8282	0.0275862
'C3ORF30'	0.0905491	-15.2711	0.0137931
'C16ORF45'	0.0907011	-15.383	0.0137931
'PUSL1'	0.0907251	16.121	0.0137931
'MYO18A'	0.0910189	-11.3719	0.0275862
'RREB1'	0.0910626	12.4691	0.0206897
'OSBPL3'	0.0912255	-9.71598	0.0344828
'VWA2'	0.0912288	-7.82994	0.0551724
'GLI3'	0.0917041	-7.15289	0.0689655
'MON2'	0.091743	8.27229	0.0482759
'ARHGEF7'	0.0919795	15.164	0.0137931
'CD101'	0.092304	9.6946	0.0344828
'OSBPL1A'	0.0923612	15.1368	0.0137931
'NRROS'	0.0923797	13.478	0.0206897
'ZNF462'	0.0923839	-15.2058	0.0137931
'FOXRED1'	0.0924023	15.1597	0.0137931
'RIC3'	0.0924898	-12.3988	0.0206897
'CCDC135'	0.0926271	-9.73657	0.0344828
'GPR133'	0.0926363	-12.3748	0.0206897
'RAG1'	0.0927523	-15.2763	0.0137931
'DHX35'	0.0929471	-11.3441	0.0275862
'FRZB'	0.0937069	8.92806	0.0413793
'PSD3'	0.0941098	-7.69486	0.0551724
'SH3BP5'	0.0941228	10.7902	0.0275862
'TMC8'	0.0944448	9.81559	0.0344828
'ZC3H13'	0.0944545	-7.75161	0.0551724
'ENDOG'	0.0948358	-15.0873	0.0137931
'CDC14A'	0.09485	10.7254	0.0275862
'CHMP1A'	0.0948607	15.0069	0.0137931
'TMEM220'	0.0949703	15.4321	0.0137931
'PACS2'	0.095043	12.8575	0.0206897
'C1ORF111'	0.0950453	12.5185	0.0206897
'WRNIP1'	0.0954752	9.63961	0.0344828
'C9ORF171'	0.0954929	-10.9103	0.0275862
'PPP4R4'	0.0955616	-15.0651	0.0137931
'SNAPC4'	0.0960397	7.35466	0.062069
'IL12RB2'	0.0962298	9.78498	0.0344828
'AP5B1'	0.09632	10.6707	0.0275862
'OR5F1'	0.0965284	-10.6746	0.0275862
'NUP62'	0.0969523	-9.6031	0.0344828
'MYOM2'	0.0970889	-6.90773	0.0689655
'SH3BP4'	0.0971951	-15.0435	0.0137931
'GNL1'	0.0976632	7.98729	0.0551724
'NAV1'	0.0978136	-12.2426	0.0206897
'ZCRB1'	0.0978786	-14.9749	0.0137931
'RYR1'	0.0983832	7.37755	0.062069
'GSAP'	0.0984797	-15.0775	0.0137931
'SLC5A9'	0.0985266	10.673	0.0275862
'CRISPLD2'	0.0986607	-10.569	0.0275862
'NLRP1'	0.0988655	12.2453	0.0206897
'MTF2'	0.0990121	15.0775	0.0137931
'RFX7'	0.0990705	10.6726	0.0275862
'ZDHHC4'	0.0991237	-12.2601	0.0206897
'DUSP16'	0.099132	-10.6026	0.0275862
'AIPL1'	0.0994004	14.8796	0.0137931
'TYMP'	0.0994815	12.1756	0.0206897
'OCLM'	0.09949	-14.8085	0.0137931
'ZADH2'	0.100001	-14.8231	0.0137931
'SLC4A1'	0.100218	8.7184	0.0413793
'C10ORF71'	0.100404	-8.58274	0.0482759
'RASEF'	0.100422	14.8839	0.0137931
'GLDN'	0.100787	-14.7631	0.0137931
'PRKCD'	0.100972	-12.4686	0.0206897
'C10ORF90'	0.101374	10.7	0.0275862
'ZBTB49'	0.101515	-15.8829	0.0137931
'RETSAT'	0.10155	-14.8768	0.0137931
'ITIH6'	0.101744	12.2376	0.0206897
'OR1I1'	0.101765	-10.5556	0.0275862
'IGSF10'	0.101804	-5.11348	0.131034
'DEFB126'	0.102072	-14.9228	0.0137931
'CCNJL'	0.102542	-12.1014	0.0206897
'SLTM'	0.102693	14.6963	0.0137931
'THEMIS2'	0.102798	-14.7015	0.0137931
'DSC3'	0.102798	-14.7015	0.0137931
'BCAR1'	0.10294	-14.8873	0.0137931
'SRRM2'	0.103558	-6.77296	0.0689655
'SEPN1'	0.103852	12.0089	0.0206897
'TAP1'	0.103996	12.0879	0.0206897
'PARD3B'	0.10422	7.55686	0.0551724
'FRS3'	0.104238	14.8218	0.0137931
'TEKT2'	0.104461	-11.0339	0.0275862
'MEI1'	0.104571	12.0644	0.0206897
'KIAA0319L'	0.104822	10.3873	0.0275862
'CERS5'	0.104868	-14.9654	0.0137931
'PPAP2C'	0.105095	7.44564	0.0551724
'KIAA1324L'	0.105586	-14.9568	0.0137931
'OR11A1'	0.105623	12.1115	0.0206897
'MME'	0.105632	10.4132	0.0275862
'F3'	0.105752	-10.7451	0.0275862
'ECM1'	0.105755	-10.3623	0.0275862
'C20ORF194'	0.105778	10.4899	0.0275862
'GLB1L3'	0.105894	-12.0247	0.0206897
'FBXO40'	0.106214	11.9843	0.0206897
'TST'	0.106238	11.9619	0.0206897
'EPHB4'	0.10674	-14.6857	0.0137931
'ARRDC5'	0.106961	11.9301	0.0206897
'DNASE1'	0.107167	12.1059	0.0206897
'ZNF155'	0.107259	-14.8425	0.0137931
'TMC2'	0.10788	9.33817	0.0344828
'MICALL2'	0.107969	11.9008	0.0206897
'YTHDC2'	0.108139	-14.5006	0.0137931
'AFG3L2'	0.108234	14.4657	0.0137931
'SRPK1'	0.108318	10.3728	0.0275862
'TONSL'	0.108331	-14.5353	0.0137931
'FCRL4'	0.108473	14.4957	0.0137931
'HPS4'	0.108495	10.2706	0.0275862
'TMF1'	0.108523	-8.70584	0.0413793
'ZBP1'	0.108572	-8.50005	0.0413793
'TNFAIP8L1'	0.108573	-15.4038	0.0137931
'OAZ1'	0.108717	14.7761	0.0137931
'SKIL'	0.108769	11.8364	0.0206897
'FERMT1'	0.108889	-8.51758	0.0413793
'MGA'	0.108935	-14.7836	0.0137931
'MAP3K6'	0.10914	-9.37313	0.0344828
'RAPGEF3'	0.109374	11.8307	0.0206897
'STARD13'	0.109541	-8.43537	0.0413793
'CCNB2'	0.109904	11.7989	0.0206897
'TM9SF1'	0.110292	7.87666	0.0482759
'PCNXL2'	0.110863	7.07518	0.062069
'MYH13'	0.110889	10.2181	0.0275862
'RAB40AL'	0.110984	14.7814	0.0137931
'UHRF1BP1'	0.111271	-10.1949	0.0275862
'KAL1'	0.111446	-12.2243	0.0206897
'DPP9'	0.111509	14.3311	0.0137931
'MELK'	0.111509	14.3311	0.0137931
'XRCC1'	0.11153	-10.3218	0.0275862
'AKAP4'	0.111602	-11.8431	0.0206897
'CPT2'	0.111608	-14.4827	0.0137931
'DDX20'	0.11175	9.13674	0.0344828
'EPHA2'	0.111856	9.28569	0.0344828
'UTP14C'	0.112037	-10.3026	0.0275862
'SOGA2'	0.112176	-6.16947	0.0827586
'DCDC2B'	0.112258	-14.3166	0.0137931
'TEX10'	0.112333	10.2767	0.0275862
'NOS1'	0.112617	-6.90762	0.062069
'KRT36'	0.112834	12.1414	0.0206897
'PAH'	0.112971	12.1262	0.0206897
'SLC12A8'	0.113046	7.80183	0.0482759
'KRT10'	0.113218	-14.4775	0.0137931
'FLT1'	0.113249	11.7563	0.0206897
'TRIM24'	0.113253	-10.1768	0.0275862
'GGA3'	0.113304	10.143	0.0275862
'INSR'	0.113509	-9.20146	0.0344828
'CCT6B'	0.113674	11.7555	0.0206897
'BTAF1'	0.113759	9.31634	0.0344828
'IL12RB1'	0.113783	-8.38146	0.0413793
'ELP2'	0.113834	-9.139	0.0344828
'N4BP2L2'	0.113993	-14.5868	0.0137931
'OR5AP2'	0.114034	14.4887	0.0137931
'ZNF135'	0.11415	14.3158	0.0137931
'ARID4A'	0.114406	10.3867	0.0275862
'ARHGEF28'	0.114524	7.822	0.0482759
'IKBKE'	0.114568	-11.9533	0.0206897
'GMIP'	0.114621	6.3108	0.0758621
'GAD1'	0.114884	-14.1972	0.0137931
'ADAM32'	0.115154	9.16664	0.0344828
'FANK1'	0.115549	-14.2627	0.0137931
'ARHGAP40'	0.116111	-11.7022	0.0206897
'ZNF846'	0.116366	10.0776	0.0275862
'RRS1'	0.116635	-10.1682	0.0275862
'USP4'	0.116838	9.09987	0.0344828
'IP6K3'	0.11705	10.2098	0.0275862
'PCDHB14'	0.117157	14.1755	0.0137931
'MRPL38'	0.117343	-11.767	0.0206897
'SAFB2'	0.117344	10.0563	0.0275862
'ANKFY1'	0.117835	7.70067	0.0482759
'AIM1L'	0.117837	14.1227	0.0137931
'PKD1L1'	0.117863	5.25426	0.117241
'SBF1'	0.118013	-8.39162	0.0413793
'LGALS13'	0.118358	10.06	0.0275862
'MYO5C'	0.118392	10.3255	0.0275862
'C3ORF62'	0.118532	9.00465	0.0344828
'LRRC8A'	0.118706	-14.086	0.0137931
'EMP1'	0.118924	14.1876	0.0137931
'SCYL1'	0.119133	8.33828	0.0413793
'SERPINE1'	0.119431	-14.103	0.0137931
'C14ORF80'	0.11956	10.3517	0.0275862
'GRK4'	0.119785	-11.9684	0.0206897
'ZNF594'	0.119837	14.1025	0.0137931
'IL18R1'	0.120285	11.5541	0.0206897
'TEK'	0.120375	13.9813	0.0137931
'ING1'	0.120563	-14.0464	0.0137931
'TDRD5'	0.120601	-8.92605	0.0344828
'DNAH17'	0.120743	-5.55643	0.103448
'NAIF1'	0.120858	-14.1067	0.0137931
'WDFY4'	0.120863	-6.8601	0.062069
'LRSAM1'	0.121482	-7.78407	0.0482759
'PKLR'	0.121536	8.95576	0.0344828
'EDIL3'	0.121635	11.5121	0.0206897
'TMTC4'	0.1218	-13.9147	0.0137931
'NDUFV3'	0.121858	-7.59195	0.0482759
'AFAP1'	0.122184	11.6769	0.0206897
'YTHDF1'	0.122247	11.5417	0.0206897
'C10ORF76'	0.122281	-9.90454	0.0275862
'MKS1'	0.122355	9.92231	0.0275862
'ECM2'	0.122938	13.9894	0.0137931
'PEAK1'	0.122938	13.9894	0.0137931
'PRUNE2'	0.122962	-6.26409	0.0758621
'B4GALNT3'	0.123034	-13.9481	0.0137931
'C2ORF78'	0.123034	-13.9481	0.0137931
'SCARF1'	0.123182	-14.6712	0.0137931
'PLOD2'	0.123864	-11.4235	0.0206897
'ANK3'	0.12399	5.315	0.103448
'WDR96'	0.124225	-8.87781	0.0344828
'BIRC7'	0.124255	-13.9106	0.0137931
'PLXNA4'	0.124479	-7.55273	0.0482759
'EPN3'	0.124627	-11.3744	0.0206897
'PPARGC1B'	0.124719	-10.0008	0.0275862
'OMA1'	0.124845	-7.05271	0.0551724
'TOP3B'	0.124972	-13.901	0.0137931
'SLC27A5'	0.125063	8.09736	0.0413793
'RGAG1'	0.125244	-8.16426	0.0413793
'PCDHGB1'	0.125339	11.3602	0.0206897
'UST'	0.125584	11.3214	0.0206897
'MIS18BP1'	0.12577	-9.19193	0.0344828
'ATP7B'	0.125896	14.2087	0.0137931
'CTD-2521M24.10'	0.126064	11.3695	0.0206897
'NPAT'	0.126212	-8.11981	0.0413793
'TSC1'	0.126756	11.2992	0.0206897
'ODF3L1'	0.126828	-14.1282	0.0137931
'TMEM184A'	0.127173	-14.1734	0.0137931
'BPIFA2'	0.127343	-13.7929	0.0137931
'ELK3'	0.127489	14.3895	0.0137931
'NUMB'	0.127938	13.8159	0.0137931
'OARD1'	0.127938	13.8159	0.0137931
'ARHGAP24'	0.128018	11.2529	0.0206897
'PIDD'	0.128051	8.75023	0.0344828
'LRP1B'	0.12819	5.21038	0.110345
'OR52M1'	0.128369	-13.8344	0.0137931
'FTO'	0.12841	13.8003	0.0137931
'SYNM'	0.128727	-10.1374	0.0275862
'UMODL1'	0.129008	-6.36267	0.0689655
'ASPH'	0.129074	-13.8183	0.0137931
'CACNA1I'	0.129163	-11.3922	0.0206897
'ADRA1B'	0.129223	12.1088	0.0206897
'COBL'	0.129233	11.2414	0.0206897
'STX8'	0.129306	-8.78462	0.0344828
'PLXNA2'	0.129626	-8.71792	0.0344828
'ROBO3'	0.129661	6.65085	0.062069
'IMP3'	0.130094	13.6086	0.0137931
'IFIT3'	0.130275	-8.73505	0.0344828
'UQCRC1'	0.1308	9.84709	0.0275862
'APMAP'	0.131156	-11.1746	0.0206897
'ENGASE'	0.131358	14.0548	0.0137931
'MIA3'	0.131434	6.95455	0.0551724
'GGCX'	0.131513	-14.5138	0.0137931
'ARL6IP4'	0.131513	-14.5138	0.0137931
'KIAA0195'	0.13168	14.5863	0.0137931
'NEK11'	0.13168	14.5863	0.0137931
'DPEP3'	0.13202	13.6148	0.0137931
'HIAT1'	0.13202	13.6148	0.0137931
'KRT39'	0.13202	13.6148	0.0137931
'CPAMD8'	0.132134	-5.79924	0.0827586
'SYNE2'	0.132227	-4.50839	0.144828
'NPR1'	0.132235	-13.7993	0.0137931
'RNF217'	0.132351	11.1844	0.0206897
'A1BG'	0.132489	13.6119	0.0137931
'SPTAN1'	0.132489	13.6119	0.0137931
'DCAF5'	0.132519	-13.642	0.0137931
'STX11'	0.132604	-13.7238	0.0137931
'P2RX7'	0.132636	13.5796	0.0137931
'MYL7'	0.132649	-14.1456	0.0137931
'LNX2'	0.132893	13.6869	0.0137931
'FASN'	0.133344	7.38386	0.0482759
'MTUS1'	0.133678	-4.81247	0.131034
'GPR142'	0.134035	6.61544	0.062069
'SLC1A5'	0.134538	13.6045	0.0137931
'HCLS1'	0.134562	11.1252	0.0206897
'PARVG'	0.135122	-11.2189	0.0206897
'G6PC2'	0.135326	-8.61779	0.0344828
'OR2B3'	0.135627	-8.59544	0.0344828
'COL1A1'	0.135683	-9.60561	0.0275862
'ATP6V0A4'	0.135701	-9.57983	0.0275862
'THSD7B'	0.13579	11.317	0.0206897
'MCM5'	0.135841	-7.35525	0.0551724
'PTGR1'	0.135884	13.4171	0.0137931
'SWI5'	0.135902	-11.3118	0.0206897
'BBS9'	0.136285	-7.34962	0.0482759
'TIAM2'	0.136401	7.92684	0.0413793
'RBM6'	0.136775	10.9726	0.0206897
'HIPK3'	0.137194	11.0287	0.0206897
'NEIL1'	0.137395	13.4697	0.0137931
'SVIL'	0.137397	6.1716	0.0689655
'CLIP4'	0.137414	8.69375	0.0344828
'PPP1R3A'	0.137689	5.93255	0.0827586
'PROB1'	0.138259	-14.8355	0.0137931
'TNFSF10'	0.138259	-14.8355	0.0137931
'PEX19'	0.138527	13.4496	0.0137931
'EMC9'	0.138527	13.4496	0.0137931
'ACSM5'	0.138799	-13.455	0.0137931
'CD160'	0.138799	-13.455	0.0137931
'CABYR'	0.138838	-10.9426	0.0206897
'SYT15'	0.139233	9.51635	0.0275862
'FBN2'	0.139644	6.86666	0.0551724
'NT5DC1'	0.139761	-13.2846	0.0137931
'UBAC1'	0.139936	-10.9604	0.0206897
'PNPLA6'	0.140077	-9.55176	0.0275862
'AARS2'	0.140113	-13.3772	0.0137931
'LIFR'	0.14012	-8.53362	0.0344828
'MSLN'	0.140188	-7.35271	0.0482759
'VWA7'	0.140272	-10.9309	0.0206897
'CCDC27'	0.140462	6.86446	0.0551724
'UVSSA'	0.140464	-6.8091	0.0551724
'IL25'	0.140496	10.8992	0.0206897
'SPSB3'	0.14053	-13.2862	0.0137931
'TMEM71'	0.14053	-13.2862	0.0137931
'TTF1'	0.140803	-13.8189	0.0137931
'RNF219'	0.140952	-11.064	0.0206897
'PODXL'	0.140994	-9.47887	0.0275862
'KLHDC4'	0.141074	13.2744	0.0137931
'SERPINA4'	0.141116	10.8648	0.0206897
'SREBF2'	0.141298	-11.1848	0.0206897
'GALNT5'	0.141353	-13.4459	0.0137931
'OR52A5'	0.141426	-10.871	0.0206897
'CD4'	0.141884	-9.51058	0.0275862
'FAM83E'	0.141924	7.87337	0.0413793
'DCLK3'	0.142065	10.9493	0.0206897
'CORO2B'	0.142129	-13.4316	0.0137931
'GEMIN5'	0.142158	6.79969	0.0551724
'FAM124A'	0.142425	-9.39856	0.0275862
'MYH15'	0.142448	6.63745	0.062069
'HIST1H1T'	0.142504	13.9878	0.0137931
'CD36'	0.143298	-13.3873	0.0137931
'SLC30A4'	0.143312	-13.257	0.0137931
'CPNE7'	0.14361	-9.49167	0.0275862
'C10ORF113'	0.14385	9.43533	0.0275862
'SCIN'	0.143881	-9.67751	0.0275862
'MCEE'	0.14393	10.885	0.0206897
'UBN1'	0.144069	10.85	0.0206897
'MCF2L'	0.144209	-9.38291	0.0275862
'ZDHHC19'	0.144258	-8.40398	0.0344828
'RPS6KC1'	0.144422	7.72936	0.0413793
'ZCCHC8'	0.145033	-10.7669	0.0206897
'SEPT14'	0.145491	-9.42753	0.0275862
'FRYL'	0.146381	13.0705	0.0137931
'SCAF8'	0.146381	13.0705	0.0137931
'IFIT2'	0.146431	-10.7701	0.0206897
'ADAM7'	0.1466	-9.39726	0.0275862
'TSC22D2'	0.146604	-10.7834	0.0206897
'THBS4'	0.146784	10.6885	0.0206897
'RHCG'	0.146853	13.0897	0.0137931
'PIWIL3'	0.146897	-8.34965	0.0344828
'KDM3B'	0.147084	-13.1023	0.0137931
'ZNF598'	0.147084	-13.1023	0.0137931
'CD1D'	0.147084	-13.1023	0.0137931
'PPP6R2'	0.147107	-9.38086	0.0275862
'DACT2'	0.147238	-11.0084	0.0206897
'FAM135A'	0.147283	-8.35589	0.0344828
'SEC24D'	0.147301	10.7238	0.0206897
'CAGE1'	0.147457	-10.6739	0.0206897
'NRXN1'	0.147514	10.7937	0.0206897
'ZNF134'	0.147641	-13.022	0.0137931
'SMCO3'	0.147719	13.159	0.0137931
'MYF6'	0.147761	-13.0437	0.0137931
'IL1F10'	0.147765	13.159	0.0137931
'VWA5B1'	0.147912	7.73389	0.0482759
'C1QA'	0.147955	13.0163	0.0137931
'AVPR1A'	0.148071	13.2081	0.0137931
'UNC13B'	0.148117	-7.64507	0.0413793
'FAM83B'	0.148261	-13.2762	0.0137931
'SMC2'	0.148266	-9.26409	0.0275862
'CLEC9A'	0.148342	10.8028	0.0206897
'ALDH5A1'	0.14839	8.37416	0.0344828
'ESPL1'	0.148552	-10.6667	0.0206897
'GPRASP2'	0.148567	-13.0713	0.0137931
'PHEX'	0.148875	13.2886	0.0137931
'KLHL1'	0.148945	10.7767	0.0206897
'TTBK1'	0.149396	-13.0046	0.0137931
'KRT71'	0.149443	-7.11628	0.0482759
'TSFM'	0.149462	-10.7851	0.0206897
'SNX27'	0.149715	-13.0601	0.0137931
'SH3RF2'	0.149853	9.33171	0.0275862
'MYBPHL'	0.149875	-13.107	0.0137931
'KTN1'	0.150321	10.8751	0.0206897
'HTR3A'	0.150374	9.29825	0.0275862
'AK7'	0.150505	-13.0267	0.0137931
'ST18'	0.150533	-10.6512	0.0206897
'DAB2IP'	0.150787	-8.27885	0.0344828
'ASPM'	0.150825	-6.29157	0.062069
'FBXO24'	0.151082	10.6682	0.0206897
'RECK'	0.151099	9.19916	0.0275862
'KCNB1'	0.151164	-12.9975	0.0137931
'SUFU'	0.151344	-12.9107	0.0137931
'HSP90AA1'	0.151364	-10.5731	0.0206897
'VTN'	0.151448	-9.41169	0.0275862
'ZNF83'	0.151659	10.6488	0.0206897
'RSL1D1'	0.15187	-8.29109	0.0344828
'MXRA5'	0.151982	8.2533	0.0344828
'PPP1R18'	0.152189	8.29869	0.0344828
'AGRN'	0.152196	5.1238	0.0965517
'LRRC30'	0.152316	-10.6978	0.0206897
'POU2F3'	0.152357	12.9963	0.0137931
'PGR'	0.152667	12.9202	0.0137931
'SMPD3'	0.152667	12.9202	0.0137931
'PTPN12'	0.15272	-13.0078	0.0137931
'OC90'	0.15272	-13.0078	0.0137931
'SLC39A6'	0.15272	-13.0078	0.0137931
'SENP6'	0.152754	-10.5722	0.0206897
'ALOX12B'	0.152758	12.9561	0.0137931
'CRTAC1'	0.152773	-8.29664	0.0344828
'NPHP4'	0.152774	5.08938	0.0965517
'COL17A1'	0.152862	-8.36972	0.0344828
'IGSF6'	0.152887	-12.8642	0.0137931
'XPO5'	0.152887	-12.8642	0.0137931
'KIF2B'	0.153067	6.24027	0.062069
'PIGT'	0.153276	7.60825	0.0413793
'ABHD5'	0.153296	-12.8799	0.0137931
'S1PR3'	0.15369	8.32559	0.0344828
'NGEF'	0.153793	-12.8944	0.0137931
'UBXN2A'	0.153793	-12.8944	0.0137931
'TBC1D30'	0.153992	-12.9285	0.0137931
'ADH7'	0.155161	-12.9129	0.0137931
'GNA14'	0.155162	-9.43784	0.0275862
'HIST1H1A'	0.155325	-10.7883	0.0206897
'RIMS1'	0.155391	-12.8554	0.0137931
'ZNF844'	0.155444	-10.5501	0.0206897
'FCRL3'	0.155529	8.22095	0.0344828
'RCL1'	0.155877	-8.17154	0.0344828
'SLFNL1'	0.155981	-12.8808	0.0137931
'PACRG'	0.15639	-10.5364	0.0206897
'LAMB2'	0.156443	-8.23083	0.0344828
'ETFB'	0.156465	-9.1503	0.0275862
'SKI'	0.15649	-13.0777	0.0137931
'DPP3'	0.15649	-13.0777	0.0137931
'LIF'	0.156539	8.2063	0.0344828
'PSMB11'	0.156547	13.447	0.0137931
'CRIM1'	0.156832	12.7818	0.0137931
'C16ORF89'	0.156856	-12.7763	0.0137931
'CCDC28A'	0.156938	10.4336	0.0206897
'VAV1'	0.156993	13.2616	0.0137931
'DOT1L'	0.157137	-10.5423	0.0206897
'TMEM257'	0.157196	11.0427	0.0206897
'SLITRK2'	0.157196	11.0427	0.0206897
'NOTCH1'	0.157285	7.47958	0.0413793
'TTC16'	0.157533	-10.4289	0.0206897
'VCPIP1'	0.1577	-10.4363	0.0206897
'DNAH9'	0.158178	-4.91926	0.103448
'LEMD1'	0.158249	-10.5369	0.0206897
'YBEY'	0.158359	-12.727	0.0137931
'HPS1'	0.158666	12.8567	0.0137931
'AMER3'	0.158853	-12.7721	0.0137931
'SPTA1'	0.158902	-8.14268	0.0344828
'APOL3'	0.158945	8.12463	0.0344828
'CRB2'	0.159174	7.14906	0.0482759
'LAPTM4A'	0.159612	-12.8955	0.0137931
'ABCB4'	0.159687	6.48257	0.0551724
'NRIP1'	0.159696	-10.5146	0.0206897
'UBL7'	0.159935	-12.9173	0.0137931
'EHMT1'	0.160474	-11.025	0.0206897
'ZNF91'	0.160857	-12.6503	0.0137931
'ITPRIP'	0.161091	12.8461	0.0137931
'PPM1M'	0.161098	-9.04503	0.0275862
'CEP68'	0.161348	-8.06073	0.0344828
'ITIH4'	0.161498	9.15018	0.0275862
'SNAP91'	0.16198	12.6169	0.0137931
'BAIAP2L1'	0.16198	12.6169	0.0137931
'TCF20'	0.162056	9.10685	0.0275862
'IGDCC4'	0.162081	-8.13226	0.0344828
'SUCLA2'	0.162474	12.581	0.0137931
'SLC36A3'	0.162672	-6.84553	0.0482759
'DRGX'	0.162742	-10.4283	0.0206897
'DNAJC17'	0.162864	12.5828	0.0137931
'CECR2'	0.163062	-12.5681	0.0137931
'HEBP2'	0.163089	12.5774	0.0137931
'PIEZO2'	0.16412	-7.37298	0.0413793
'MAP3K15'	0.164529	6.07307	0.062069
'FUK'	0.164867	8.05215	0.0344828
'WDR60'	0.164879	12.6423	0.0137931
'KRBA2'	0.165115	-10.3226	0.0206897
'JMJD1C'	0.165607	8.2771	0.0344828
'TUT1'	0.165658	-12.8096	0.0137931
'LRP1'	0.165718	6.3881	0.0551724
'GNA13'	0.166221	10.8048	0.0206897
'RNF150'	0.166666	-12.5345	0.0137931
'DZIP1'	0.167074	-8.90114	0.0275862
'ARHGAP39'	0.167856	10.434	0.0206897
'CDHR5'	0.16827	8.9337	0.0275862
'FBF1'	0.168593	-10.2781	0.0206897
'TKT'	0.168914	6.73717	0.0482759
'RRP1'	0.168917	-10.2135	0.0206897
'ZNF624'	0.168919	10.1916	0.0206897
'CHRNB4'	0.168997	-7.4558	0.0413793
'LST3'	0.169124	8.9066	0.0275862
'PLEKHG6'	0.169283	-10.3027	0.0206897
'KDM4D'	0.169445	7.93126	0.0344828
'LIPJ'	0.169464	-10.1355	0.0206897
'C6ORF132'	0.169583	-7.95471	0.0344828
'RPGR'	0.169652	12.4315	0.0137931
'FAM220A'	0.169652	12.4315	0.0137931
'AASS'	0.169709	-7.94543	0.0344828
'PLTP'	0.169843	-8.91697	0.0275862
'ZNF317'	0.169944	-7.99635	0.0344828
'INTS1'	0.169975	-10.1788	0.0206897
'DPP6'	0.170967	12.3621	0.0137931
'PIGY'	0.171	10.2777	0.0206897
'DNASE1L3'	0.171087	12.4685	0.0137931
'MAP3K13'	0.171242	8.97573	0.0275862
'MRPL19'	0.171269	8.89098	0.0275862
'ANKFN1'	0.171751	12.3238	0.0137931
'PRR5L'	0.171782	-10.1173	0.0206897
'FILIP1'	0.171836	-7.22474	0.0413793
'OR6B2'	0.171941	-8.77416	0.0275862
'POGK'	0.1722	-12.4079	0.0137931
'ANKDD1A'	0.1722	-12.4079	0.0137931
'VTI1B'	0.172606	12.3698	0.0137931
'SNX13'	0.172643	-10.2723	0.0206897
'B3GNT3'	0.172662	12.2662	0.0137931
'CRYBA2'	0.172757	-8.86641	0.0275862
'ACSM4'	0.172902	8.79062	0.0275862
'SERPINA3'	0.173311	-10.1187	0.0206897
'SPATA18'	0.173351	8.76095	0.0275862
'ANAPC5'	0.173375	10.0387	0.0206897
'TPPP2'	0.173905	8.72298	0.0275862
'SSRP1'	0.173978	-12.2847	0.0137931
'CLHC1'	0.174396	12.2462	0.0137931
'R3HDML'	0.174559	12.2855	0.0137931
'GUCA1C'	0.174559	12.2855	0.0137931
'KIF17'	0.17489	-6.04304	0.062069
'TRAF3IP2'	0.174983	-8.00156	0.0344828
'LRRC8E'	0.1752	12.2329	0.0137931
'KIAA1462'	0.175313	10.4738	0.0206897
'ALPK2'	0.175591	-6.23551	0.0551724
'TBC1D8B'	0.17561	10.0331	0.0206897
'ABHD8'	0.175768	-12.195	0.0137931
'SCNN1G'	0.175793	-7.81976	0.0344828
'RNF207'	0.175998	6.69654	0.0482759
'CFI'	0.176167	-7.22456	0.0413793
'ASB10'	0.17621	8.67161	0.0275862
'HSF5'	0.176336	-8.78423	0.0275862
'LNP1'	0.176584	-8.74119	0.0275862
'CXCL10'	0.176904	8.65776	0.0275862
'MMP24'	0.176979	10.3441	0.0206897
'ETV3L'	0.177099	-7.30167	0.0413793
'ZUFSP'	0.177207	-10.4007	0.0206897
'CEP120'	0.177386	6.65773	0.0482759
'GPR144'	0.177539	-10.6935	0.0206897
'SIRPG'	0.177942	9.97943	0.0206897
'ANO6'	0.178102	7.79549	0.0344828
'PODXL2'	0.178288	-8.65558	0.0275862
'IMP4'	0.178368	-12.2124	0.0137931
'TENC1'	0.17859	12.2157	0.0137931
'ACLY'	0.178686	-12.1323	0.0137931
'HJURP'	0.178686	-12.1323	0.0137931
'AFP'	0.178913	-11.005	0.0206897
'SIX6'	0.179107	12.105	0.0137931
'IFT46'	0.17944	9.99334	0.0206897
'FBLN2'	0.179533	-7.79272	0.0344828
'TGFBR3'	0.179591	-9.95495	0.0206897
'MAML3'	0.179689	10.105	0.0206897
'PLK1'	0.180114	-12.111	0.0137931
'ZSCAN20'	0.180116	-6.2159	0.0551724
'CARF'	0.180119	7.78281	0.0344828
'PAEP'	0.180122	12.1246	0.0137931
'PRDM15'	0.180171	7.73041	0.0344828
'CCDC65'	0.180187	-10.0103	0.0206897
'ADAM17'	0.180434	12.1986	0.0137931
'MOB3C'	0.180434	12.1986	0.0137931
'CCDC82'	0.180571	-5.85529	0.062069
'BCHE'	0.180967	-7.85926	0.0344828
'FGD6'	0.18111	-8.80911	0.0275862
'RAB11FIP5'	0.181158	-12.1802	0.0137931
'DDX55'	0.181158	-12.1802	0.0137931
'GOT1L1'	0.181195	12.0748	0.0137931
'KIF26A'	0.181215	7.77791	0.0344828
'WWC3'	0.181408	-7.7064	0.0344828
'GBE1'	0.181919	9.9894	0.0206897
'TNFRSF11A'	0.182195	-9.90274	0.0206897
'ANKLE1'	0.182205	-6.25489	0.0551724
'JAG2'	0.18246	-12.9436	0.0137931
'MLH3'	0.182568	5.17195	0.0827586
'OR9I1'	0.182903	-12.4727	0.0137931
'DARC'	0.182963	-9.88254	0.0206897
'BBS10'	0.183048	-7.75845	0.0344828
'DUOX2'	0.18305	12.01	0.0137931
'SPDEF'	0.183053	9.95412	0.0206897
'FOXN4'	0.183529	11.9996	0.0137931
'DDX51'	0.183655	12.0116	0.0137931
'GLE1'	0.183903	7.069	0.0413793
'TBX15'	0.1843	-12.1614	0.0137931
'SHMT1'	0.1843	-12.1614	0.0137931
'HS3ST6'	0.184394	9.97357	0.0206897
'MT-ND6'	0.184468	-12.5072	0.0137931
'TEX38'	0.184637	-9.78994	0.0206897
'THAP4'	0.184709	-12.2722	0.0137931
'PROM1'	0.184848	-9.77526	0.0206897
'TRIM66'	0.185025	-6.10641	0.0551724
'ABCA2'	0.185222	-12.0244	0.0137931
'PPM1E'	0.185249	9.81566	0.0206897
'NFKB2'	0.185311	-11.9388	0.0137931
'FMNL3'	0.185663	9.97599	0.0206897
'IL6'	0.185677	11.975	0.0137931
'SIT1'	0.185726	-11.9345	0.0137931
'PLXNB1'	0.185757	8.63563	0.0275862
'GPR84'	0.185808	8.77137	0.0275862
'ZNF510'	0.186	-12.1626	0.0137931
'PGBD2'	0.186	-12.1626	0.0137931
'CPT1A'	0.186662	12.1545	0.0137931
'AKAP7'	0.186934	-11.8918	0.0137931
'RSBN1'	0.186972	11.9404	0.0137931
'TPP1'	0.187208	-9.97928	0.0206897
'RFT1'	0.187397	-9.77884	0.0206897
'MAN2C1'	0.187621	6.03617	0.062069
'MPHOSPH9'	0.187663	9.83693	0.0206897
'MIA2'	0.187783	5.75301	0.062069
'USP14'	0.187895	-11.9472	0.0137931
'CDH3'	0.18864	-6.97098	0.0413793
'MYO15A'	0.18868	5.45864	0.0689655
'VPS8'	0.189111	-6.45852	0.0482759
'SENP5'	0.189231	11.8451	0.0137931
'MMRN1'	0.189664	6.47647	0.0482759
'TANC1'	0.189885	7.61717	0.0344828
'PREX2'	0.190237	12.0606	0.0137931
'TMEM176A'	0.190358	9.66764	0.0206897
'FRK'	0.190468	6.94997	0.0413793
'ZNF217'	0.190826	-8.39206	0.0275862
'SLC6A19'	0.19091	11.8411	0.0137931
'PMFBP1'	0.190998	7.54749	0.0344828
'LIPC'	0.191057	9.66937	0.0206897
'LRRC38'	0.191189	-9.70557	0.0206897
'LRRC4C'	0.191322	8.48442	0.0275862
'AGBL3'	0.191382	5.03431	0.0827586
'HDAC7'	0.19166	-12.0292	0.0137931
'CAMSAP1'	0.191698	6.97723	0.0413793
'FAM178A'	0.191992	7.60798	0.0344828
'ASTL'	0.192016	11.786	0.0137931
'FAM129B'	0.192437	8.40754	0.0275862
'MDM1'	0.192441	11.9537	0.0137931
'ABCA1'	0.19248	-6.87164	0.0413793
'UHMK1'	0.192545	-9.64168	0.0206897
'CHD1L'	0.192556	-8.36019	0.0275862
'SIPA1L3'	0.192768	5.99451	0.0551724
'AP1M2'	0.193037	-11.7258	0.0137931
'GPR126'	0.193063	11.7202	0.0137931
'USP20'	0.193981	8.32498	0.0275862
'FRMD4B'	0.194087	-9.59954	0.0206897
'ALAS2'	0.194107	11.8875	0.0137931
'NUDT17'	0.194865	-9.77089	0.0206897
'ETV6'	0.194895	9.60678	0.0206897
'SPTB'	0.194943	6.86018	0.0413793
'UNC5B'	0.194956	-11.7396	0.0137931
'SCYL2'	0.195174	9.58927	0.0206897
'MS4A2'	0.195833	-11.8495	0.0137931
'NUP93'	0.19592	11.6772	0.0137931
'TATDN3'	0.195981	-9.62021	0.0206897
'AFTPH'	0.196406	11.699	0.0137931
'ZNF341'	0.196406	11.699	0.0137931
'KCNH6'	0.196406	11.699	0.0137931
'CSGALNACT1'	0.196426	11.9223	0.0137931
'SUN3'	0.196792	11.6248	0.0137931
'FAM131B'	0.197372	9.5939	0.0206897
'CLASP2'	0.197499	9.55452	0.0206897
'TCEA3'	0.197533	9.58241	0.0206897
'NID1'	0.197548	6.07625	0.0551724
'MISP'	0.197579	-11.6013	0.0137931
'TRIM6'	0.197918	9.54947	0.0206897
'MRPL24'	0.197939	-11.8123	0.0137931
'TMEM114'	0.198106	-11.6966	0.0137931
'DSEL'	0.19811	-11.8071	0.0137931
'LRRN2'	0.198255	9.54839	0.0206897
'GPR111'	0.198809	11.67	0.0137931
'DDX49'	0.198904	-5.64965	0.062069
'PVRL2'	0.199376	-7.43638	0.0344828
'UGGT2'	0.199475	8.25557	0.0275862
'SLC2A8'	0.199719	10.4322	0.0206897
'P2RX2'	0.199899	11.5798	0.0137931
'APOB'	0.200203	4.52577	0.103448
'IL10RA'	0.200499	-8.32924	0.0275862
'KCNH8'	0.200807	7.48185	0.0344828
'ZFP14'	0.200857	9.87458	0.0206897
'AGER'	0.201323	7.41451	0.0344828
'TNRC6C'	0.201381	8.41757	0.0275862
'C7ORF50'	0.201903	11.5094	0.0137931
'BCKDHA'	0.20195	-7.46209	0.0344828
'RGL1'	0.202004	9.48999	0.0206897
'KIAA0430'	0.202041	6.73529	0.0413793
'TGM2'	0.202129	-11.546	0.0137931
'LOXL2'	0.20218	-9.40846	0.0206897
'TMEM186'	0.202337	-9.52159	0.0206897
'MEIS3'	0.202877	11.4865	0.0137931
'CNOT4'	0.202956	-10.2985	0.0206897
'NOTCH3'	0.203591	-7.32505	0.0344828
'SLC6A11'	0.203722	11.5216	0.0137931
'ANXA2R'	0.203722	11.5216	0.0137931
'TPST2'	0.203906	-7.3735	0.0344828
'PPP2R3A'	0.204353	6.73922	0.0413793
'ARHGAP6'	0.204409	-11.6005	0.0137931
'ZAN'	0.204698	-5.36492	0.0689655
'GBF1'	0.204732	-11.6425	0.0137931
'RBM19'	0.204832	9.39592	0.0206897
'DDX53'	0.204918	9.46272	0.0206897
'XYLT1'	0.205022	-7.54474	0.0344828
'TRPA1'	0.205032	-11.619	0.0137931
'CXORF21'	0.205093	-11.6654	0.0137931
'SOHLH1'	0.205311	-11.4285	0.0137931
'RNF43'	0.20612	-9.43031	0.0206897
'SLC6A15'	0.206369	9.41602	0.0206897
'GFI1B'	0.206954	9.33266	0.0206897
'OR10P1'	0.206956	9.62395	0.0206897
'PYGB'	0.206976	11.3652	0.0137931
'PDGFRL'	0.207069	8.12328	0.0275862
'SNX19'	0.20712	-6.79764	0.0413793
'HMG20B'	0.207245	-11.3653	0.0137931
'ADCY10'	0.207472	-9.36211	0.0206897
'LSM11'	0.207712	-9.32944	0.0206897
'CNDP1'	0.207869	-9.30231	0.0206897
'CACNA2D1'	0.207887	-11.3445	0.0137931
'NPC2'	0.207909	8.23642	0.0275862
'UBR1'	0.207957	-8.13864	0.0275862
'ABI3BP'	0.208009	11.3381	0.0137931
'RMDN2'	0.208215	-11.3252	0.0137931
'DDX31'	0.208242	6.262	0.0482759
'SLC34A2'	0.208341	-7.30952	0.0344828
'DOLK'	0.208712	9.3345	0.0206897
'NDOR1'	0.208861	8.20582	0.0275862
'RBFA'	0.208896	-11.3263	0.0137931
'SH3D19'	0.209027	-9.3113	0.0206897
'GPR37L1'	0.209609	-9.31061	0.0206897
'NKAIN1'	0.209618	11.3168	0.0137931
'CACNA1C'	0.209701	-7.23559	0.0344828
'TMEM175'	0.209705	-8.14693	0.0275862
'MCF2L2'	0.20992	-7.35696	0.0344828
'KIAA0895L'	0.210279	11.2911	0.0137931
'NDUFA10'	0.210366	9.6878	0.0206897
'CTU2'	0.21037	-9.28791	0.0206897
'TFCP2L1'	0.21078	-9.30694	0.0206897
'ID1'	0.210858	-11.4107	0.0137931
'ZNF44'	0.211048	-11.2888	0.0137931
'ENPP7'	0.211053	-9.24162	0.0206897
'PLCE1'	0.211243	6.32686	0.0482759
'MR1'	0.212135	-11.3174	0.0137931
'ARHGEF10'	0.212362	9.26228	0.0206897
'RIMBP2'	0.21242	-7.20001	0.0344828
'TRIM44'	0.212458	-8.12713	0.0275862
'ZNF610'	0.212495	-9.28451	0.0206897
'VPS41'	0.213005	-8.02496	0.0275862
'KIF26B'	0.213278	5.73777	0.0551724
'ERBB2'	0.213572	9.31238	0.0206897
'ADAMTS14'	0.213589	-6.71159	0.0413793
'COL5A2'	0.213597	-8.19499	0.0275862
'PRF1'	0.213652	-11.451	0.0137931
'SDHD'	0.213689	-11.2939	0.0137931
'CD34'	0.213816	-11.2654	0.0137931
'ALDH1L1'	0.214144	6.57473	0.0413793
'MAP2K3'	0.214372	-6.20561	0.0482759
'C2ORF16'	0.21448	-5.74832	0.0551724
'IGHMBP2'	0.214582	-4.82751	0.0827586
'KIF7'	0.214708	-9.43084	0.0206897
'RECQL5'	0.214872	5.14949	0.0689655
'SLC24A1'	0.214981	-9.16185	0.0206897
'SLC6A16'	0.215077	-7.1707	0.0344828
'ALG14'	0.215251	9.19038	0.0206897
'WFDC1'	0.215387	-8.01219	0.0275862
'NELL1'	0.215504	-9.1671	0.0206897
'MUSK'	0.215516	11.2585	0.0137931
'MYBPC3'	0.216171	11.1531	0.0137931
'CRYBB3'	0.216337	9.24425	0.0206897
'WDR53'	0.216479	11.5262	0.0137931
'KRTAP27-1'	0.216479	11.5262	0.0137931
'KANK2'	0.216627	-7.14165	0.0344828
'SGPL1'	0.217047	-11.2214	0.0137931
'APOL5'	0.217412	-7.15212	0.0344828
'MED25'	0.217565	-11.1453	0.0137931
'LEPREL2'	0.217598	-7.94105	0.0275862
'ZDBF2'	0.217742	-4.71535	0.0827586
'PIK3R5'	0.217742	-11.1211	0.0137931
'TMEM128'	0.2178	-9.29301	0.0206897
'CLCN1'	0.217855	-11.114	0.0137931
'C5'	0.217855	-11.114	0.0137931
'SCGB1D1'	0.217855	-11.114	0.0137931
'STON1'	0.218293	-7.95319	0.0275862
'STX3'	0.218332	11.3993	0.0137931
'MAP1A'	0.218413	-11.1223	0.0137931
'FRRS1'	0.218422	-9.10435	0.0206897
'KIAA1683'	0.218496	4.29918	0.103448
'NMUR2'	0.218499	-11.1833	0.0137931
'MYH3'	0.218514	8.07754	0.0275862
'RPA2'	0.218616	-11.1726	0.0137931
'RAPGEF2'	0.218701	11.0826	0.0137931
'NEB'	0.218794	-3.83695	0.137931
'LPIN3'	0.218809	-11.1064	0.0137931
'ANGEL1'	0.218997	-11.0945	0.0137931
'TULP3'	0.219029	-11.4301	0.0137931
'SLC18A1'	0.2191	9.08805	0.0206897
'XIRP1'	0.219506	-5.36522	0.062069
'SUGP2'	0.220123	11.4853	0.0137931
'CLPB'	0.220275	7.87703	0.0275862
'ARHGAP29'	0.220286	-7.37789	0.0344828
'LRRC6'	0.220497	9.0842	0.0206897
'MRPL9'	0.22068	-9.12778	0.0206897
'VPREB3'	0.220712	-7.92557	0.0275862
'FTCD'	0.220912	-7.89467	0.0275862
'DKK3'	0.220913	11.0612	0.0137931
'TTBK2'	0.220942	-11.1037	0.0137931
'CCDC30'	0.221097	-9.14616	0.0206897
'GRB7'	0.221424	11.0151	0.0137931
'SLC26A10'	0.221771	-6.5039	0.0413793
'TRPV3'	0.221787	-5.62211	0.0551724
'PPP6R1'	0.221997	-5.31898	0.062069
'LACE1'	0.222292	-11.408	0.0137931
'NTNG2'	0.222293	7.04862	0.0344828
'XYLB'	0.222329	-9.0953	0.0206897
'SYTL4'	0.222347	-9.10472	0.0206897
'TARS2'	0.222843	-7.87198	0.0275862
'GPR124'	0.222882	8.04483	0.0275862
'IGSF1'	0.223078	-11.1925	0.0137931
'FGG'	0.223098	-9.03117	0.0206897
'HAVCR2'	0.223284	-9.29002	0.0206897
'LARP1'	0.223412	-9.00994	0.0206897
'PIK3R4'	0.223529	10.9879	0.0137931
'CPNE6'	0.223586	10.9926	0.0137931
'RRAS'	0.22368	-9.20735	0.0206897
'NLRP14'	0.223783	-7.37427	0.0344828
'SHISA6'	0.223805	9.01159	0.0206897
'KCNA10'	0.223812	-7.27799	0.0344828
'GPR115'	0.224195	-9.01961	0.0206897
'TAP2'	0.224338	-9.03112	0.0206897
'VPS18'	0.22447	9.01288	0.0206897
'MIB2'	0.224616	-8.99729	0.0206897
'SYTL5'	0.224684	-9.02118	0.0206897
'PLEKHG5'	0.22472	-10.9401	0.0137931
'CFB'	0.224868	8.96577	0.0206897
'C6ORF15'	0.224868	8.96577	0.0206897
'PHYH'	0.224968	11.1293	0.0137931
'NCOR1'	0.22521	-10.9589	0.0137931
'ZNF354B'	0.225273	8.99043	0.0206897
'SNX20'	0.225582	-9.00192	0.0206897
'PRDM10'	0.225794	11.0605	0.0137931
'LMBR1'	0.226546	10.9648	0.0137931
'SLC26A8'	0.226895	7.01321	0.0344828
'IL20RA'	0.227105	-6.95779	0.0344828
'KRT4'	0.227258	8.93613	0.0206897
'CLSTN1'	0.227392	6.38859	0.0413793
'LPIN1'	0.227431	10.8932	0.0137931
'AGXT'	0.227679	-7.7939	0.0275862
'FITM2'	0.227825	-10.9294	0.0137931
'VAV3'	0.227869	8.99609	0.0206897
'SSC5D'	0.228339	4.31898	0.0965517
'TSR3'	0.228548	-8.92	0.0206897
'CASD1'	0.228888	7.72874	0.0275862
'ADAMTS15'	0.228959	-6.98515	0.0344828
'LRRC39'	0.229307	-10.8476	0.0137931
'KIFC1'	0.229367	10.9082	0.0137931
'LAMA1'	0.229441	-4.62605	0.0827586
'ARPP21'	0.22978	-10.834	0.0137931
'HUNK'	0.229887	8.96554	0.0206897
'CARD14'	0.230007	6.9994	0.0344828
'BCL2L2-PABPN1'	0.230071	10.8483	0.0137931
'GLTSCR1L'	0.230215	-6.9791	0.0344828
'BCAS1'	0.230502	-8.89216	0.0206897
'HELZ2'	0.230504	6.33242	0.0413793
'OPA1'	0.230667	10.9007	0.0137931
'UNC79'	0.230667	10.9007	0.0137931
'ANKMY1'	0.230859	6.90799	0.0344828
'PCDHGA2'	0.230885	-10.8063	0.0137931
'PRDX3'	0.230921	10.8535	0.0137931
'TRAPPC12'	0.231169	-10.8161	0.0137931
'MATN4'	0.231189	-6.31332	0.0413793
'ELL'	0.23122	-10.8604	0.0137931
'SEC24B'	0.231318	-10.7935	0.0137931
'SFMBT2'	0.231324	-7.73925	0.0275862
'PARD6B'	0.231612	6.97613	0.0344828
'FAM193A'	0.231719	-11.1954	0.0137931
'APLP1'	0.231719	-11.1954	0.0137931
'ZNF616'	0.231789	6.31739	0.0413793
'CLDN12'	0.23189	10.9286	0.0137931
'TBC1D10B'	0.232444	8.87446	0.0206897
'RLN2'	0.232543	-7.78558	0.0275862
'PCSK6'	0.232703	6.29511	0.0413793
'RRBP1'	0.23275	-7.02937	0.0344828
'SRGAP1'	0.232762	8.91071	0.0206897
'ZSCAN25'	0.23292	-10.7494	0.0137931
'KL'	0.232945	10.9621	0.0137931
'SEMA6C'	0.233091	-5.88204	0.0482759
'STXBP5L'	0.233324	-7.66128	0.0275862
'CLUAP1'	0.234528	8.84482	0.0206897
'APLF'	0.234713	10.7747	0.0137931
'OR6C4'	0.234734	7.99979	0.0275862
'NUP205'	0.235041	5.49258	0.0551724
'MAN2A1'	0.235056	-10.8559	0.0137931
'CRYBB1'	0.235535	6.87582	0.0344828
'NADK'	0.235596	6.84828	0.0344828
'NARF'	0.235925	-10.9884	0.0137931
'ZNF750'	0.235951	6.86872	0.0344828
'POLE'	0.236209	6.3184	0.0413793
'TRMT61B'	0.236469	-11.0429	0.0137931
'C1ORF116'	0.236607	10.8421	0.0137931
'GRIPAP1'	0.236693	-10.9279	0.0137931
'C5ORF51'	0.236881	-8.79518	0.0206897
'ACOX3'	0.236943	-10.6899	0.0137931
'TRGV11'	0.23698	10.6467	0.0137931
'NOL11'	0.237145	10.6492	0.0137931
'TBCD'	0.237286	-8.83408	0.0206897
'CPED1'	0.23786	-7.62792	0.0275862
'SORCS2'	0.237947	-10.6537	0.0137931
'GLT6D1'	0.238046	8.7754	0.0206897
'LAMTOR5'	0.238991	-10.701	0.0137931
'PPP1R15A'	0.239282	-7.54702	0.0275862
'CXCL2'	0.239509	-7.73381	0.0275862
'DSC1'	0.239535	10.6157	0.0137931
'DIS3L'	0.239535	10.6157	0.0137931
'EEF2K'	0.239722	10.6925	0.0137931
'CNBD2'	0.239782	-6.22664	0.0413793
'LRFN2'	0.239786	-8.7598	0.0206897
'FSCB'	0.239828	-8.71217	0.0206897
'CNGB1'	0.240434	6.21995	0.0413793
'HAMP'	0.240557	8.69555	0.0206897
'TEP1'	0.240811	-5.16775	0.062069
'SPINK5'	0.240989	-7.66816	0.0275862
'VILL'	0.241048	8.67993	0.0206897
'GTF2F1'	0.241341	10.5702	0.0137931
'NEFH'	0.241603	-10.6833	0.0137931
'PLG'	0.241701	-8.70763	0.0206897
'TNFSF18'	0.241824	10.5745	0.0137931
'SIGLEC1'	0.241875	-6.80455	0.0344828
'CD5'	0.241939	-5.40838	0.0551724
'KIF21B'	0.242052	-10.5993	0.0137931
'CAPZA1'	0.242059	-8.7195	0.0206897
'GLT1D1'	0.242427	10.6993	0.0137931
'GDF9'	0.242447	7.53197	0.0275862
'SDCBP2'	0.242813	8.65012	0.0206897
'FAM65C'	0.242968	-5.16413	0.062069
'FZD6'	0.243219	-10.523	0.0137931
'ATG13'	0.24344	7.51365	0.0275862
'TARM1'	0.243737	8.70553	0.0206897
'WDFY3'	0.243934	-7.52065	0.0275862
'RIF1'	0.244005	-8.64165	0.0206897
'PSRC1'	0.244029	8.61894	0.0206897
'UBE3C'	0.244228	7.55725	0.0275862
'KIAA0754'	0.244766	-6.02645	0.0482759
'WFS1'	0.244811	5.15983	0.062069
'ZNF226'	0.24508	8.65118	0.0206897
'CCDC146'	0.245108	7.85628	0.0275862
'FLT4'	0.245145	-6.14759	0.0413793
'C11ORF82'	0.245175	10.8758	0.0137931
'SNRK'	0.245474	-6.72179	0.0344828
'GPR20'	0.245492	-10.4815	0.0137931
'TLX3'	0.245705	10.8691	0.0137931
'OR10G9'	0.245733	5.12828	0.0689655
'INSL5'	0.245739	-10.4567	0.0137931
'IGFL1'	0.24585	6.15189	0.0413793
'PHYKPL'	0.246257	6.99692	0.0344828
'ZSCAN12'	0.246337	-8.04945	0.0275862
'RSC1A1'	0.246481	-9.54511	0.0206897
'FAM166A'	0.246489	-11.1463	0.0137931
'KCNQ3'	0.246893	-7.589	0.0275862
'VSIG8'	0.247072	10.4202	0.0137931
'GSTK1'	0.247218	8.60412	0.0206897
'FAM221B'	0.247387	10.5241	0.0137931
'BAAT'	0.247437	-10.4137	0.0137931
'TREH'	0.247437	-10.4137	0.0137931
'SPINK4'	0.247439	-10.512	0.0137931
'AIM1'	0.247583	-4.42524	0.0827586
'AFAP1L1'	0.247712	10.4529	0.0137931
'SLAMF8'	0.247953	-8.89513	0.0206897
'AEN'	0.247973	7.56111	0.0275862
'KDM4E'	0.248245	-7.59222	0.0275862
'ERN2'	0.248556	-8.57708	0.0206897
'UPF2'	0.248755	-10.4723	0.0137931
'ADCY4'	0.248773	7.50315	0.0275862
'AFF3'	0.24891	10.4544	0.0137931
'HOXB9'	0.249148	10.4134	0.0137931
'PDE10A'	0.249355	10.4243	0.0137931
'MYO1G'	0.249882	10.5229	0.0137931
'PLA2G6'	0.249882	10.5229	0.0137931
'CNNM4'	0.249882	-10.4437	0.0137931
'GTPBP4'	0.250008	-8.51114	0.0206897
'PLIN5'	0.250175	10.3727	0.0137931
'MPDZ'	0.250214	3.87277	0.110345
'CCDC144NL'	0.250433	10.4624	0.0137931
'C1GALT1C1'	0.251065	6.72085	0.0344828
'FAN1'	0.25137	6.61421	0.0344828
'UBP1'	0.251635	6.64078	0.0344828
'RIN1'	0.251871	-8.57246	0.0206897
'TM4SF20'	0.252042	-6.13076	0.0413793
'ANKRD26'	0.25241	-5.41468	0.0551724
'ZNF507'	0.252643	-7.4218	0.0275862
'PCM1'	0.252701	5.37718	0.0551724
'RIN2'	0.252781	-7.5016	0.0275862
'MS4A15'	0.252834	-6.03752	0.0413793
'BCL9L'	0.25286	-10.3104	0.0137931
'MAP1LC3B'	0.252991	6.06474	0.0413793
'TUBAL3'	0.253054	-10.416	0.0137931
'GALNT14'	0.253484	5.62469	0.0482759
'POLR3B'	0.253524	7.42602	0.0275862
'RHBDL1'	0.253553	-5.65119	0.0482759
'PCDH15'	0.253707	-7.36083	0.0275862
'SUSD3'	0.253719	-6.09718	0.0413793
'C5ORF22'	0.253735	7.32413	0.0275862
'SLC46A2'	0.253794	-8.71517	0.0206897
'MMEL1'	0.253808	-6.61322	0.0344828
'ZNF225'	0.253928	-10.8862	0.0137931
'PI4K2B'	0.254202	-10.3674	0.0137931
'FAM217B'	0.254202	-10.3674	0.0137931
'ANXA10'	0.254363	-6.65466	0.0344828
'C10ORF88'	0.254451	-11.3536	0.0137931
'OR8D4'	0.254451	-11.3536	0.0137931
'TTLL10'	0.254451	-11.3536	0.0137931
'GPR110'	0.254981	5.7358	0.0482759
'MFSD10'	0.255176	7.35983	0.0275862
'CHD1'	0.255476	-6.55902	0.0344828
'VPS37C'	0.255476	-5.27321	0.0551724
'FLAD1'	0.255546	10.2639	0.0137931
'CENPK'	0.255604	-10.477	0.0137931
'URB2'	0.255612	-5.24924	0.0551724
'NAV2'	0.255754	5.29117	0.0551724
'GPR125'	0.255763	6.01289	0.0413793
'C4ORF51'	0.255952	10.343	0.0137931
'PDLIM5'	0.256174	-10.2786	0.0137931
'IQCG'	0.25662	-10.4797	0.0137931
'AMOTL1'	0.257162	6.54075	0.0344828
'CTC1'	0.257276	-10.2554	0.0137931
'SERPINA9'	0.257338	-7.37329	0.0275862
'OPN3'	0.257457	-6.5985	0.0344828
'NINL'	0.258154	10.2544	0.0137931
'AHCY'	0.258342	-10.3795	0.0137931
'OR10V1'	0.258377	-7.28469	0.0275862
'SH3KBP1'	0.258383	-8.43162	0.0206897
'RFX8'	0.258651	10.5754	0.0137931
'TNK2'	0.258743	10.1864	0.0137931
'DRD1'	0.259682	-9.02207	0.0206897
'SCN2A'	0.259727	10.205	0.0137931
'CMPK2'	0.259898	-6.59581	0.0344828
'C1QTNF6'	0.260165	-10.2424	0.0137931
'PCDHGB4'	0.260354	7.35221	0.0275862
'CENPT'	0.260389	5.44772	0.0551724
'ANKS1A'	0.260457	-10.912	0.0137931
'GYG1'	0.260482	-10.1472	0.0137931
'TBC1D32'	0.260624	-8.31973	0.0206897
'C22ORF31'	0.260666	-5.17965	0.0551724
'SPAG5'	0.260824	8.4772	0.0206897
'MOG'	0.261182	10.2127	0.0137931
'CDK6'	0.26153	-10.1452	0.0137931
'HTR3B'	0.261992	-8.4747	0.0206897
'POLR3D'	0.262422	10.4646	0.0137931
'GJA10'	0.262479	-4.51849	0.0758621
'DROSHA'	0.26251	10.1386	0.0137931
'SNUPN'	0.262594	-10.1626	0.0137931
'TMEM134'	0.262791	7.20808	0.0275862
'SLC39A5'	0.262883	-8.39141	0.0206897
'IFT140'	0.262892	-6.47451	0.0344828
'NMRK2'	0.263705	-10.3639	0.0137931
'LRRC71'	0.263768	5.91865	0.0413793
'ADAM19'	0.264245	7.16704	0.0275862
'PTCD3'	0.264465	8.26709	0.0206897
'USP53'	0.264686	-10.1247	0.0137931
'TBX10'	0.265137	-7.2707	0.0275862
'REV1'	0.265194	-8.35926	0.0206897
'ANK2'	0.265243	-4.7544	0.0689655
'CYP1B1'	0.265249	-10.2038	0.0137931
'FAM227A'	0.265269	8.25448	0.0206897
'CEP55'	0.265423	-10.0354	0.0137931
'MATN2'	0.266242	6.43082	0.0344828
'PPRC1'	0.266432	-4.37355	0.0896552
'CORO1B'	0.266487	-10.0409	0.0137931
'SEC23A'	0.266487	-10.0409	0.0137931
'PTPRE'	0.266788	-10.443	0.0137931
'FANCB'	0.266818	8.3381	0.0206897
'GALNT8'	0.267296	-7.38423	0.0275862
'LRRC66'	0.267303	-8.22822	0.0206897
'TSPYL5'	0.267313	5.76061	0.0482759
'C15ORF52'	0.267362	8.20397	0.0206897
'COMMD8'	0.267431	-10.9315	0.0137931
'DBX2'	0.267726	-6.38999	0.0344828
'CSMD1'	0.267789	4.08736	0.0896552
'TCFL5'	0.267846	10.0458	0.0137931
'FMO4'	0.26809	7.12998	0.0275862
'BRIP1'	0.268381	5.49093	0.0482759
'LRTM2'	0.26844	10.0226	0.0137931
'CHPF'	0.268521	8.17995	0.0206897
'TROVE2'	0.268673	-8.38661	0.0206897
'SYPL1'	0.268844	-10.0884	0.0137931
'OSCP1'	0.268848	-7.16197	0.0275862
'CTSH'	0.268901	-10.445	0.0137931
'ZNF597'	0.269065	-10.4169	0.0137931
'BDP1'	0.269379	-6.38403	0.0344828
'LRRC48'	0.269702	7.10897	0.0275862
'SGSM2'	0.26979	-10.0043	0.0137931
'HIVEP1'	0.269847	6.41356	0.0344828
'SLC16A9'	0.270089	7.22845	0.0275862
'SETX'	0.270228	4.88017	0.062069
'GPRC5B'	0.270294	9.95406	0.0137931
'RRP36'	0.270441	8.20783	0.0206897
'IL32'	0.270523	-8.41853	0.0206897
'CWC25'	0.270768	-8.23335	0.0206897
'FPGT-TNNI3K'	0.270946	9.93315	0.0137931
'MLH1'	0.271209	9.91147	0.0137931
'LDB3'	0.271388	4.78876	0.062069
'NUP133'	0.271681	-8.22615	0.0206897
'ATAT1'	0.271833	10.1413	0.0137931
'MCTP2'	0.272942	-9.9536	0.0137931
'NRIP3'	0.273302	-9.90732	0.0137931
'DCST2'	0.274044	5.82218	0.0413793
'TLDC1'	0.274406	4.28018	0.0827586
'TMC3'	0.274502	7.24393	0.0275862
'OR10H4'	0.274642	-8.06695	0.0206897
'RTTN'	0.274663	-3.89369	0.0965517
'L1TD1'	0.274806	7.06751	0.0275862
'AMPD3'	0.27506	-7.11213	0.0275862
'MTMR11'	0.275136	-7.02992	0.0275862
'CCBE1'	0.275438	-8.12281	0.0206897
'DPYS'	0.275489	-9.92047	0.0137931
'CROCC'	0.275496	-5.53618	0.0482759
'GIPR'	0.275609	7.02423	0.0275862
'LRP5'	0.275654	8.07103	0.0206897
'LRP5L'	0.275687	-6.28796	0.0344828
'CNTLN'	0.275738	-4.7629	0.062069
'ATP13A5'	0.27575	-6.3078	0.0344828
'DBI'	0.275992	-9.83192	0.0137931
'CIB4'	0.275993	6.31348	0.0344828
'TPBG'	0.276279	-9.84452	0.0137931
'FCAMR'	0.276493	-9.8308	0.0137931
'PSME4'	0.276493	-9.8308	0.0137931
'OSGIN1'	0.276519	9.97753	0.0137931
'PGLYRP3'	0.276948	-8.11205	0.0206897
'TMPRSS11F'	0.277099	-5.3367	0.0482759
'PROS1'	0.277164	-9.84773	0.0137931
'SLC5A1'	0.277164	-9.84773	0.0137931
'ZFP69'	0.277704	-9.82612	0.0137931
'PPP1R3B'	0.277872	-8.03693	0.0206897
'CASS4'	0.278024	8.01671	0.0206897
'TPSG1'	0.278067	-5.39627	0.0482759
'SCRN2'	0.278332	-10.281	0.0137931
'TMEM63A'	0.27843	-8.04232	0.0206897
'ZNF692'	0.278623	-8.05223	0.0206897
'LOXHD1'	0.278811	8.02274	0.0206897
'DSG1'	0.278958	-5.72767	0.0413793
'CCDC8'	0.278991	-9.76789	0.0137931
'NET1'	0.279031	8.19579	0.0206897
'CEACAM16'	0.279071	-8.24127	0.0206897
'SHANK2'	0.279141	-7.04136	0.0275862
'ODF1'	0.279375	-8.03185	0.0206897
'MFSD6'	0.279673	-6.2703	0.0344828
'PCDHGC4'	0.279681	-6.33052	0.0344828
'EMR1'	0.279973	-9.78711	0.0137931
'UBTD2'	0.280233	-9.86646	0.0137931
'CCDC37'	0.280233	-9.86646	0.0137931
'TLR1'	0.280336	8.00929	0.0206897
'CATSPERD'	0.280339	-9.81313	0.0137931
'SPATA3'	0.28045	-8.09593	0.0206897
'AGPAT5'	0.280712	-9.88026	0.0137931
'BCAP29'	0.280837	6.95999	0.0275862
'SLC7A2'	0.280868	-6.28197	0.0344828
'C1ORF204'	0.28109	9.74756	0.0137931
'OR52E8'	0.281119	-9.7711	0.0137931
'OR6C70'	0.281442	10.0189	0.0137931
'FBL'	0.281451	6.99216	0.0275862
'CGNL1'	0.281758	-5.76124	0.0413793
'PTPN7'	0.28208	7.93862	0.0206897
'EPS8L3'	0.282415	10.1179	0.0137931
'ANKH'	0.283125	-9.79128	0.0137931
'ARMC8'	0.283134	9.7524	0.0137931
'JARID2'	0.283688	-9.66181	0.0137931
'BIN2'	0.283688	-9.66181	0.0137931
'GTPBP1'	0.28412	-9.68698	0.0137931
'CLU'	0.28425	9.95784	0.0137931
'STUB1'	0.284277	9.68895	0.0137931
'MAP3K5'	0.284289	-9.76356	0.0137931
'CNGA3'	0.284442	6.90704	0.0275862
'TNFRSF13B'	0.284445	5.70527	0.0413793
'TRAK1'	0.284457	-8.36872	0.0206897
'CENPW'	0.284605	-6.94763	0.0275862
'SOX13'	0.284635	7.92524	0.0206897
'NTN4'	0.285335	-9.65272	0.0137931
'EMCN'	0.28554	9.61975	0.0137931
'CHGA'	0.285749	6.88563	0.0275862
'EMR3'	0.286049	-9.78856	0.0137931
'ADCY7'	0.286176	7.8738	0.0206897
'PNISR'	0.2864	9.66478	0.0137931
'ZFAND4'	0.286445	-5.65316	0.0413793
'PLCD4'	0.286509	-6.98229	0.0275862
'AHNAK'	0.286892	-4.77123	0.062069
'EP400'	0.287011	-5.28286	0.0482759
'PWP2'	0.287305	-7.91719	0.0206897
'DOCK3'	0.287367	7.93032	0.0206897
'ZKSCAN2'	0.287732	6.16341	0.0344828
'MMRN2'	0.287812	-9.76281	0.0137931
'CSF1'	0.28787	-9.83432	0.0137931
'ZNF205'	0.288102	-7.87601	0.0206897
'ATP1A4'	0.28826	6.87006	0.0275862
'PXDNL'	0.288438	6.85783	0.0275862
'SMPD1'	0.288545	7.02033	0.0275862
'ZNF740'	0.289004	7.88364	0.0206897
'MPEG1'	0.289081	9.58901	0.0137931
'FHL3'	0.289488	10.2332	0.0137931
'PLIN4'	0.290035	5.71255	0.0413793
'PHKA1'	0.290174	-9.60893	0.0137931
'SMARCD1'	0.290174	-9.60893	0.0137931
'CYP4F12'	0.290213	-7.82263	0.0206897
'KIAA0100'	0.290296	-4.07854	0.0827586
'GSDMC'	0.290395	-9.54928	0.0137931
'LY6G6C'	0.290702	-7.03231	0.0275862
'APOM'	0.290702	-7.03231	0.0275862
'GRK7'	0.290729	6.1083	0.0344828
'PIGS'	0.291128	7.84363	0.0206897
'OR4K1'	0.291154	-7.841	0.0206897
'FAM161B'	0.291273	-7.80173	0.0206897
'RTL1'	0.2913	6.1174	0.0344828
'MAPKBP1'	0.291309	-6.10179	0.0344828
'JMJD4'	0.291458	-6.84663	0.0275862
'TTLL4'	0.291666	6.12356	0.0344828
'SLITRK3'	0.291672	-7.94364	0.0206897
'ADCY1'	0.29208	5.59609	0.0413793
'CCDC78'	0.292278	-7.78802	0.0206897
'TBC1D9'	0.292815	7.80947	0.0206897
'GRK6'	0.293406	-9.46635	0.0137931
'SPAG17'	0.293428	-5.56483	0.0413793
'FAM63A'	0.293502	-7.78856	0.0206897
'PRSS37'	0.293615	-7.82215	0.0206897
'SETD4'	0.29372	-9.76885	0.0137931
'ST5'	0.293722	6.21411	0.0344828
'BMX'	0.293749	-9.57505	0.0137931
'IGF2BP3'	0.294051	9.53366	0.0137931
'SLC2A4RG'	0.294174	9.55746	0.0137931
'GCSAML'	0.294281	-9.53454	0.0137931
'KALRN'	0.294453	4.58662	0.062069
'DNASE1L2'	0.294525	-9.46262	0.0137931
'LOXL1'	0.294525	7.76535	0.0206897
'GTF3C4'	0.294622	9.59641	0.0137931
'BCMO1'	0.294828	-5.1692	0.0482759
'SHISA9'	0.294943	-10.2019	0.0137931
'MYC'	0.294943	-10.2019	0.0137931
'CHRNA3'	0.295222	-9.46256	0.0137931
'KANK1'	0.295329	-4.65992	0.062069
'C22ORF29'	0.295425	7.93383	0.0206897
'CMPK1'	0.295535	-9.45881	0.0137931
'TSPYL1'	0.295807	9.56012	0.0137931
'COCH'	0.295813	-9.53519	0.0137931
'SEPT9'	0.296587	9.42173	0.0137931
'STON2'	0.296673	-6.74216	0.0275862
'MTG2'	0.297234	-9.51256	0.0137931
'PRAM1'	0.297243	-6.05821	0.0344828
'MAP7'	0.297725	-7.76593	0.0206897
'BBS4'	0.297888	-6.69172	0.0275862
'SH3BP1'	0.298186	-6.75908	0.0275862
'MAMDC4'	0.298926	4.5575	0.062069
'PCDHGA11'	0.29905	5.18694	0.0482759
'ATAD3C'	0.299144	-4.34173	0.0689655
'FNDC7'	0.299161	-9.50392	0.0137931
'TPCN1'	0.29917	5.55512	0.0413793
'KRBA1'	0.29919	-5.11226	0.0482759
'COQ4'	0.299464	6.09287	0.0344828
'KCND1'	0.299528	-6.74811	0.0275862
'PVRL4'	0.299548	5.02047	0.0551724
'SLC4A7'	0.299613	-9.40973	0.0137931
'CLSTN2'	0.299769	-9.57563	0.0137931
'BTG3'	0.300054	-9.47536	0.0137931
'FGD5'	0.300058	5.99096	0.0344828
'COL8A2'	0.300295	-7.70161	0.0206897
'POLD1'	0.300344	5.47775	0.0413793
'NOTCH4'	0.300508	5.52161	0.0413793
'EVC2'	0.300567	-4.80718	0.0551724
'C10ORF118'	0.300654	-6.74163	0.0275862
'SZT2'	0.301282	4.79495	0.0551724
'ZDHHC6'	0.301299	9.33118	0.0137931
'FOXA1'	0.301301	9.31788	0.0137931
'RRP9'	0.30144	9.30863	0.0137931
'METAP1D'	0.302225	5.52971	0.0413793
'XK'	0.302334	-9.46766	0.0137931
'GALNT11'	0.302447	-9.30544	0.0137931
'TLL1'	0.302586	-9.36828	0.0137931
'IRS1'	0.302767	-6.67597	0.0275862
'ECT2'	0.302871	-7.73319	0.0206897
'AP1S3'	0.303145	7.6486	0.0206897
'MTSS1L'	0.303661	-9.67459	0.0137931
'F11'	0.303661	-9.67459	0.0137931
'NMT2'	0.303829	-9.57611	0.0137931
'NRN1L'	0.303845	9.47174	0.0137931
'C3'	0.30388	-7.63866	0.0206897
'IGF1'	0.303894	9.28839	0.0137931
'POGLUT1'	0.304192	-9.27762	0.0137931
'ZNF778'	0.304247	-5.91987	0.0344828
'SEPT1'	0.304266	-9.29637	0.0137931
'C3ORF17'	0.304323	-5.96623	0.0344828
'MGAT3'	0.304411	-9.40056	0.0137931
'GTF2IRD1'	0.304411	-9.40056	0.0137931
'HMCN1'	0.304413	-3.81388	0.0896552
'GOLGA2'	0.304447	-7.8021	0.0206897
'MMP17'	0.30464	-5.42077	0.0413793
'CLDND2'	0.304746	9.33154	0.0137931
'ZNF233'	0.304748	-9.56944	0.0137931
'MICA'	0.304768	6.04126	0.0344828
'GPR113'	0.305016	-4.80205	0.0551724
'DAK'	0.305089	5.43055	0.0413793
'URB1'	0.305176	-7.60593	0.0206897
'NOC3L'	0.305346	7.63481	0.0206897
'RELT'	0.305484	-6.04332	0.0344828
'CTDSP1'	0.306067	-6.76406	0.0275862
'KIAA0196'	0.306091	-9.21943	0.0137931
'PPIC'	0.30615	7.57059	0.0206897
'GRID2IP'	0.306356	-9.90348	0.0137931
'ARMC10'	0.306478	9.22995	0.0137931
'HDAC9'	0.30661	9.26719	0.0137931
'IFLTD1'	0.306703	5.04029	0.0482759
'DHX37'	0.307111	-7.64342	0.0206897
'FA2H'	0.307311	6.75031	0.0275862
'UGT3A1'	0.307627	-7.5433	0.0206897
'CACNA1H'	0.307824	9.23409	0.0137931
'TOPBP1'	0.307931	5.38586	0.0413793
'C19ORF26'	0.308233	6.82269	0.0275862
'CLMN'	0.308304	-7.55463	0.0206897
'KIF27'	0.308351	-9.6307	0.0137931
'EXOSC6'	0.308351	-9.6307	0.0137931
'FABP9'	0.30875	-7.69791	0.0206897
'SPATA16'	0.309037	7.59369	0.0206897
'SLCO1C1'	0.309533	-6.53814	0.0275862
'TEAD4'	0.309649	-6.0774	0.0344828
'ERBB2IP'	0.309782	-9.18896	0.0137931
'C2'	0.310088	-6.6584	0.0275862
'DNAH12'	0.310102	5.38396	0.0413793
'UGT2A3'	0.310111	5.37889	0.0413793
'SHBG'	0.310136	-7.51653	0.0206897
'ME1'	0.310267	-7.6019	0.0206897
'TBX5'	0.310285	-9.41337	0.0137931
'C1ORF27'	0.310468	-9.17241	0.0137931
'PI3'	0.310609	-9.17569	0.0137931
'USH1G'	0.310679	-9.18942	0.0137931
'EIF4G1'	0.310683	-6.55398	0.0275862
'VPS16'	0.310789	4.68928	0.0551724
'DDX58'	0.310809	7.57639	0.0206897
'CPQ'	0.311267	-6.7478	0.0275862
'TRMT44'	0.311409	-7.57436	0.0206897
'CREG2'	0.31144	9.14289	0.0137931
'SCO1'	0.31144	9.14289	0.0137931
'CILP'	0.311585	6.77319	0.0275862
'SLC14A2'	0.311599	-9.17449	0.0137931
'GPR108'	0.31171	5.39529	0.0413793
'DSG2'	0.311793	-5.91324	0.0344828
'ZNF208'	0.312164	-9.12385	0.0137931
'WAPAL'	0.312271	6.66934	0.0275862
'ITGAV'	0.312595	7.76401	0.0206897
'KPRP'	0.312748	9.12833	0.0137931
'ARSH'	0.313311	-5.35178	0.0413793
'COL6A6'	0.313399	7.55068	0.0206897
'PDE6C'	0.313502	5.36503	0.0413793
'CCDC22'	0.313807	-7.48143	0.0206897
'PRR14L'	0.314435	-9.31646	0.0137931
'TPH1'	0.314435	-9.31646	0.0137931
'OGFOD3'	0.314763	5.87065	0.0344828
'GRIN3A'	0.314889	-7.42663	0.0206897
'WDR25'	0.315593	-7.42795	0.0206897
'TSEN54'	0.315687	-7.52428	0.0206897
'WDR54'	0.31572	-5.31035	0.0413793
'N6AMT2'	0.315978	-9.21613	0.0137931
'ZG16'	0.315978	-9.21613	0.0137931
'NEMF'	0.316185	-7.42456	0.0206897
'PIK3C2A'	0.316387	-7.42038	0.0206897
'OPLAH'	0.316406	-5.30994	0.0413793
'MYH8'	0.316717	-4.99756	0.0482759
'SOGA1'	0.317094	-6.61873	0.0275862
'SERPINB10'	0.317112	9.08377	0.0137931
'ENKUR'	0.317132	9.01821	0.0137931
'SLC5A2'	0.317151	7.50203	0.0206897
'CHD7'	0.317222	-9.08916	0.0137931
'EXO1'	0.317526	-4.35404	0.062069
'ZNF613'	0.318096	-5.79014	0.0344828
'RYR3'	0.318193	-4.34954	0.062069
'ZYX'	0.31832	-6.4896	0.0275862
'EME2'	0.318518	9.12054	0.0137931
'LINGO4'	0.318553	-6.48663	0.0275862
'MAP3K4'	0.318679	9.02242	0.0137931
'DHX57'	0.318738	-6.43799	0.0275862
'LILRB5'	0.318806	6.42606	0.0275862
'KIAA0355'	0.318913	9.07017	0.0137931
'TANGO6'	0.319075	-4.6334	0.0551724
'GLI2'	0.319114	-8.97761	0.0137931
'ABCB8'	0.319278	6.41242	0.0275862
'PPP1R13L'	0.319379	9.10276	0.0137931
'GALNS'	0.319554	6.39612	0.0275862
'ZNF292'	0.319662	9.11169	0.0137931
'FAM129C'	0.31999	-6.46522	0.0275862
'P2RY2'	0.320272	-7.49484	0.0206897
'TMC7'	0.320448	-6.38635	0.0275862
'CDH8'	0.320607	-7.46858	0.0206897
'SAGE1'	0.320759	7.35353	0.0206897
'TGM1'	0.320994	-6.46407	0.0275862
'SLC44A2'	0.321071	-6.45419	0.0275862
'IL4I1'	0.321727	-7.33242	0.0206897
'CCDC39'	0.321741	-4.35964	0.062069
'ABLIM1'	0.321842	-7.59411	0.0206897
'DCBLD2'	0.321849	5.77501	0.0344828
'MRPS34'	0.322275	7.32574	0.0206897
'NAIP'	0.322287	-7.32389	0.0206897
'DNAH1'	0.32243	3.31767	0.117241
'TMCC3'	0.322443	-8.96739	0.0137931
'HHIPL2'	0.322621	-5.40078	0.0413793
'FASTKD2'	0.322901	-8.91226	0.0137931
'KCNK16'	0.322984	5.74422	0.0344828
'E2F2'	0.323176	-4.58353	0.0551724
'ST3GAL1'	0.323279	-8.90079	0.0137931
'OGFOD1'	0.323318	-7.38786	0.0206897
'CNBD1'	0.323564	-7.43531	0.0206897
'PCK1'	0.32358	-5.73488	0.0344828
'ADCY9'	0.323883	-8.91307	0.0137931
'APBA2'	0.323958	-7.40463	0.0206897
'MYO3A'	0.323971	-6.34877	0.0275862
'PLEKHG4B'	0.324332	-6.44772	0.0275862
'CLCN2'	0.324442	-8.96652	0.0137931
'FSHB'	0.324442	-8.96652	0.0137931
'DDX59'	0.324442	-8.96652	0.0137931
'SERPINA12'	0.324521	4.86564	0.0482759
'DOCK5'	0.324867	4.83679	0.0482759
'ADAM12'	0.324895	8.88403	0.0137931
'CYP26B1'	0.325208	-9.01322	0.0137931
'TENM2'	0.325237	5.19127	0.0413793
'GADD45GIP1'	0.325302	7.37347	0.0206897
'IKZF4'	0.325345	8.99794	0.0137931
'UTRN'	0.325442	-3.65883	0.0896552
'PASD1'	0.325491	-7.47701	0.0206897
'OR52N4'	0.325545	4.84478	0.0482759
'IQCF6'	0.32579	5.66658	0.0344828
'AC004381.6'	0.326023	8.89429	0.0137931
'EXOC5'	0.32627	5.69885	0.0344828
'POP4'	0.326287	8.85154	0.0137931
'ITGAD'	0.3265	-8.99824	0.0137931
'CHTF18'	0.326524	-6.44533	0.0275862
'NUDT14'	0.327284	-8.88935	0.0137931
'TRPM4'	0.327522	-5.23979	0.0413793
'C12ORF10'	0.327728	6.36565	0.0275862
'SLC9C1'	0.327812	-9.11674	0.0137931
'ABCB5'	0.327827	4.56503	0.0551724
'LIPK'	0.327851	9.07767	0.0137931
'SHROOM3'	0.327912	-4.19439	0.0689655
'ITPR1'	0.328021	8.87977	0.0137931
'MECOM'	0.328234	-8.82316	0.0137931
'DEAF1'	0.328298	8.85046	0.0137931
'CHD8'	0.328357	6.38384	0.0275862
'CGN'	0.328937	9.00192	0.0137931
'WNK4'	0.328992	-4.52815	0.0551724
'MYO5B'	0.329571	5.72815	0.0344828
'ABCA7'	0.329584	-5.69809	0.0344828
'MYO6'	0.330038	8.82223	0.0137931
'PAPPA2'	0.330126	-5.63382	0.0344828
'SEC24C'	0.330231	-5.61481	0.0344828
'C1ORF87'	0.330257	-9.42447	0.0137931
'EIF3A'	0.330257	-9.42447	0.0137931
'ARHGEF18'	0.330929	-4.83181	0.0482759
'SHD'	0.331017	-6.28773	0.0275862
'FMO1'	0.331034	9.01718	0.0137931
'LONP1'	0.331104	-4.79571	0.0482759
'C19ORF71'	0.331287	5.63687	0.0344828
'CECR1'	0.331395	-6.36687	0.0275862
'PRR25'	0.331551	-5.71125	0.0344828
'GCN1L1'	0.331642	-7.22107	0.0206897
'EPHA8'	0.331669	7.19158	0.0206897
'OR4C16'	0.331779	8.84338	0.0137931
'C2ORF88'	0.331779	8.84338	0.0137931
'CYP7A1'	0.331826	5.72869	0.0344828
'PCDHB3'	0.332007	-8.76321	0.0137931
'MUC4'	0.332047	5.19101	0.0413793
'MZF1'	0.332284	-7.3578	0.0206897
'ACCS'	0.332334	-7.26698	0.0206897
'TSPAN10'	0.332846	8.84123	0.0137931
'HOOK1'	0.332846	8.84123	0.0137931
'PLXNB3'	0.333554	-6.24034	0.0275862
'ACTN4'	0.333611	7.1582	0.0206897
'ARHGAP31'	0.333636	-5.62127	0.0344828
'ITGA2'	0.3338	-8.89153	0.0137931
'DHRS2'	0.33388	5.25227	0.0413793
'UNC13A'	0.334306	-7.16515	0.0206897
'EAPP'	0.334573	-7.17618	0.0206897
'NEK10'	0.334621	-6.26448	0.0275862
'C12ORF50'	0.33488	8.76756	0.0137931
'BORA'	0.335249	6.20625	0.0275862
'ZBED6CL'	0.33539	-8.70717	0.0137931
'PINX1'	0.33539	-8.70717	0.0137931
'AFMID'	0.33557	-7.15925	0.0206897
'TLN2'	0.335734	-5.54989	0.0344828
'NDRG1'	0.335936	-7.12253	0.0206897
'SPG11'	0.336172	3.07224	0.124138
'NEU3'	0.336336	-7.13622	0.0206897
'BTD'	0.336775	6.208	0.0275862
'PNPLA7'	0.336865	-5.24993	0.0413793
'IRX4'	0.337232	-6.16997	0.0275862
'GPRIN3'	0.337362	-5.5534	0.0344828
'CCDC40'	0.337491	-5.54427	0.0344828
'OR1L3'	0.337794	-6.19258	0.0275862
'NAT8'	0.338078	6.18964	0.0275862
'USP36'	0.338305	4.94606	0.0482759
'COL19A1'	0.338372	7.18601	0.0206897
'MYH7B'	0.338551	4.44629	0.0551724
[truncated: 14,518 more rows]

## Sheet: timing_allvar
gene	p-value	beta	fraction of samples with a qualifying variant in this gene
'RC3H1'	0.000104028	0.271457	0.026087
'KCNU1'	0.000153014	0.212147	0.0434783
'AGER'	0.000325159	0.220006	0.0347826
'GIPR'	0.00035171	0.253279	0.026087
'EXPH5'	0.000527975	-0.198417	0.0434783
'HIF1A'	0.000866238	0.239768	0.026087
'DUOX1'	0.000908006	-0.234516	0.026087
'HRG'	0.000956082	-0.244478	0.026087
'WDR17'	0.00106178	-0.145698	0.0695652
'CORIN'	0.00151623	0.197024	0.0347826
'CREG2'	0.00156278	0.275282	0.0173913
'SCO1'	0.00156278	0.275282	0.0173913
'CDC23'	0.00160314	-0.275622	0.0173913
'GADD45GIP1'	0.00172657	0.277649	0.0173913
'ATP5J2-PTCD1'	0.00188735	-0.175861	0.0434783
'TMPRSS6'	0.00200224	-0.198342	0.0347826
'CPA6'	0.00225373	0.265803	0.0173913
'DAAM2'	0.00234515	0.217126	0.026087
'PNPLA7'	0.0025935	-0.16888	0.0434783
'TEX26'	0.00281989	0.166646	0.0434783
'C10ORF90'	0.00281998	-0.191715	0.0347826
'OSBP2'	0.0030573	0.152897	0.0521739
'GCSAML'	0.00338483	-0.212834	0.026087
'TXNDC12'	0.0034629	-0.254988	0.0173913
'COL15A1'	0.00350476	-0.19064	0.0347826
'TRPM5'	0.00358743	0.213436	0.026087
'CUBN'	0.00371428	0.108465	0.104348
'SHQ1'	0.00399322	0.249621	0.0173913
'A2M'	0.00406333	0.256829	0.0173913
'HEXA'	0.00430181	0.17837	0.0347826
'ATAD3C'	0.00446125	0.128986	0.0695652
'OR51I2'	0.0044679	-0.253458	0.0173913
'SYT8'	0.00456774	-0.178624	0.0347826
'KLHL5'	0.00491396	-0.159075	0.0434783
'ADCY5'	0.00504986	-0.245708	0.0173913
'GTF2IRD1'	0.00541433	-0.244118	0.0173913
'ACSL6'	0.00562566	-0.175483	0.0347826
'ZC2HC1C'	0.0057041	0.198481	0.026087
'EIF4G1'	0.0057225	0.198054	0.026087
'CEP85'	0.00588796	0.154012	0.0434783
'SGK223'	0.00620886	-0.198128	0.026087
'LRRC38'	0.00629192	0.199838	0.026087
'RUSC1-AS1'	0.00653873	-0.146726	0.0521739
'DCBLD2'	0.00660843	-0.153794	0.0434783
'REXO1'	0.00666412	0.154478	0.0434783
'FAM189A1'	0.00684553	0.192495	0.026087
'SLC39A7'	0.0069756	0.193105	0.026087
'PNMAL1'	0.00703903	0.240819	0.0173913
'ATG4B'	0.00723524	-0.234285	0.0173913
'COL18A1'	0.00736651	0.151191	0.0434783
'RAPGEF2'	0.00809644	0.231433	0.0173913
'EPHA8'	0.00859589	-0.187855	0.026087
'EYS'	0.00895017	0.226846	0.0173913
'PVT1'	0.00899119	0.187971	0.026087
'THAP7'	0.00900967	0.191676	0.026087
'ASXL1'	0.00904943	0.19103	0.026087
'KIF21A'	0.00949151	-0.162533	0.0347826
'MAGI1'	0.00991956	-0.168641	0.0347826
'DARS'	0.0102232	-0.2251	0.0173913
'GIGYF1'	0.0104141	0.189972	0.026087
'TONSL'	0.010512	-0.224626	0.0173913
'PLCB4'	0.0106893	0.18262	0.026087
'AMZ1'	0.0108042	0.181945	0.026087
'ANKLE2'	0.0108303	0.184825	0.026087
'MDH2'	0.0108346	-0.223438	0.0173913
'KIF16B'	0.01104	-0.130932	0.0521739
'NLRP14'	0.0110678	-0.186571	0.026087
'PROP1'	0.0110902	0.160529	0.0347826
'MYO10'	0.0111701	-0.160948	0.0347826
'POGK'	0.0114882	-0.223128	0.0173913
'ANKDD1A'	0.0114882	-0.223128	0.0173913
'AMPD1'	0.0115193	-0.131563	0.0521739
'PCDHB11'	0.0115438	-0.231981	0.0173913
'CEP89'	0.0115438	-0.231981	0.0173913
'C17ORF85'	0.0118599	0.185855	0.026087
'METTL21B'	0.0119011	0.157841	0.0347826
'HEYL'	0.0122651	0.223285	0.0173913
'CCDC88B'	0.0124754	0.223914	0.0173913
'STAB2'	0.0126037	0.119607	0.0608696
'TRPV4'	0.0127137	-0.219553	0.0173913
'SAFB2'	0.0129616	-0.177426	0.026087
'TLR4'	0.0130561	0.216837	0.0173913
'GPR17'	0.0130561	0.216837	0.0173913
'MRPS16'	0.0132214	-0.21658	0.0173913
'ENDOG'	0.0132981	-0.21866	0.0173913
'ECE1'	0.0132981	-0.21866	0.0173913
'TOP1MT'	0.0133882	-0.158403	0.0347826
'SLC6A18'	0.0137614	0.130125	0.0521739
'DAB2IP'	0.0139634	-0.125792	0.0521739
'PIBF1'	0.0143119	-0.152959	0.0347826
'GOLM1'	0.014591	-0.152888	0.0347826
'BCL2L13'	0.0147431	-0.237136	0.0173913
'CCDC147'	0.0147657	0.178826	0.026087
'TCEA3'	0.0150306	-0.177819	0.026087
'RBM19'	0.0151169	-0.211769	0.0173913
'TMEM175'	0.0152193	0.175435	0.026087
'BRCA1'	0.0152253	-0.17649	0.026087
'THAP8'	0.0153869	-0.212493	0.0173913
'HADHA'	0.0157065	0.150381	0.0347826
'ZFP30'	0.0158127	-0.210879	0.0173913
'WNK4'	0.0160152	0.116023	0.0608696
'RP5-874C20.3'	0.0160867	-0.156172	0.0347826
'JAK1'	0.016178	-0.172877	0.026087
'TTLL5'	0.0164807	0.135869	0.0434783
'ORC1'	0.016636	0.114667	0.0608696
'TCHH'	0.0170779	0.172344	0.026087
'APPL2'	0.017123	0.209487	0.0173913
'DEFB132'	0.0172266	0.171376	0.026087
'NEUROD4'	0.0173956	-0.170583	0.026087
'NEFH'	0.0183063	-0.210069	0.0173913
'FAAH2'	0.0185871	-0.132962	0.0434783
'MATN2'	0.0187551	0.172339	0.026087
'SUN2'	0.0194062	-0.204938	0.0173913
'CCDC73'	0.0206346	0.132353	0.0434783
'ASB11'	0.0207674	-0.201342	0.0173913
'CDK5RAP1'	0.0209927	-0.200995	0.0173913
'PLCB2'	0.0210606	-0.171495	0.026087
'TBC1D16'	0.021186	0.166701	0.026087
'NUFIP2'	0.0212508	-0.204962	0.0173913
'CRYBA1'	0.0212508	-0.204962	0.0173913
'MYH3'	0.0212508	-0.204962	0.0173913
'IBTK'	0.021564	0.145908	0.0347826
'DNALI1'	0.0216816	-0.142726	0.0347826
'GPRC5B'	0.0218132	-0.200364	0.0173913
'KRT13'	0.0220091	0.205085	0.0173913
'DPP7'	0.0221865	-0.104383	0.0695652
'NEK10'	0.0225139	0.164544	0.026087
'CHD1L'	0.0225579	-0.163208	0.026087
'SDCBP2'	0.0232922	-0.164273	0.026087
'SNX13'	0.023353	-0.166082	0.026087
'CGNL1'	0.0236075	0.118465	0.0521739
'GABBR1'	0.0242976	0.168367	0.026087
'GRIP2'	0.0243131	0.115885	0.0521739
'RYR3'	0.0243572	-0.108863	0.0608696
'RNF25'	0.0243978	-0.127356	0.0434783
'ZBTB24'	0.0249528	0.120868	0.0521739
'LMBR1L'	0.0261034	0.193914	0.0173913
'TET3'	0.0262527	0.114899	0.0521739
'ATRNL1'	0.0264078	0.163479	0.026087
'WDR36'	0.0266261	0.141048	0.0347826
'SLC24A4'	0.0267979	-0.101966	0.0695652
'PYGL'	0.0272184	-0.100948	0.0695652
'KIF15'	0.0275867	-0.107663	0.0608696
'FBXL14'	0.027593	0.13943	0.0347826
'SBF2'	0.0275942	-0.194133	0.0173913
'TTC14'	0.0277396	-0.194619	0.0173913
'MYCBP2'	0.0281955	-0.191806	0.0173913
'ADAM18'	0.0284251	0.101739	0.0695652
'HS6ST2'	0.028472	0.159278	0.026087
'HSPH1'	0.0285344	-0.159922	0.026087
'THBS2'	0.0286822	0.139088	0.0347826
'PTPRQ'	0.0287035	0.158111	0.026087
'OR2T6'	0.0293511	0.191749	0.0173913
'C10ORF68'	0.0297741	0.190191	0.0173913
'MSMO1'	0.0297741	0.190191	0.0173913
'MIA2'	0.0299356	-0.093452	0.0782609
'CLUAP1'	0.0300474	0.15712	0.026087
'PLK1'	0.0301683	-0.155464	0.026087
'NRDE2'	0.0302546	-0.0889287	0.0869565
'TM4SF19'	0.0302844	-0.189298	0.0173913
'GRIP1'	0.0303887	-0.113329	0.0521739
'SHROOM2'	0.0304266	-0.103879	0.0695652
'EDA2R'	0.0305046	0.1568	0.026087
'EXOC2'	0.0305246	0.160246	0.026087
'RNF181'	0.0305411	0.156764	0.026087
'APCDD1L'	0.0305672	-0.188943	0.0173913
'PACSIN3'	0.0307217	-0.189109	0.0173913
'GTF3C1'	0.0319416	-0.134976	0.0347826
'PPFIBP2'	0.0322814	-0.18992	0.0173913
'PLIN3'	0.0322814	-0.18992	0.0173913
'DAPL1'	0.0323229	0.156925	0.026087
'TMCO5A'	0.0329177	-0.189179	0.0173913
'PAPPA'	0.0332064	-0.123055	0.0434783
'CSRNP2'	0.0340993	0.187282	0.0173913
'DCST2'	0.0346211	0.11916	0.0434783
'TTC28'	0.0346266	-0.186165	0.0173913
'SCAP'	0.0348502	-0.186945	0.0173913
'SHANK2'	0.0348764	-0.112396	0.0521739
'WDR66'	0.0353437	0.184605	0.0173913
'SPECC1L'	0.0355735	-0.109738	0.0521739
'PDE6B'	0.0357499	0.184917	0.0173913
'SLC9A2'	0.0358766	-0.15201	0.026087
'XKR5'	0.0361132	-0.150098	0.026087
'CXCL9'	0.036501	0.187051	0.0173913
'NBN'	0.0367547	0.185863	0.0173913
'PACRG'	0.0367547	0.185863	0.0173913
'ENPP3'	0.0375134	-0.117715	0.0434783
'ADAMTSL4'	0.0379606	0.109659	0.0521739
'ZNF695'	0.0380504	-0.129577	0.0347826
'GEMIN5'	0.0382727	0.0997488	0.0608696
'BAIAP3'	0.0385728	-0.148479	0.026087
'NBAS'	0.0389963	0.070582	0.130435
'LGR5'	0.0393733	-0.0927766	0.0695652
'PPM1M'	0.0396134	-0.147626	0.026087
'PCNX'	0.0396226	0.0944311	0.0695652
'CD2BP2'	0.0401271	0.148255	0.026087
'TTC37'	0.0406553	-0.183719	0.0173913
'CD5'	0.0410079	0.129516	0.0347826
'FAM198A'	0.0411904	-0.15077	0.026087
'ZDHHC20'	0.0415447	0.115098	0.0434783
'SEMA3C'	0.0416195	-0.105864	0.0521739
'ZNF154'	0.0418039	0.105657	0.0521739
'SLC25A47'	0.0422273	0.0975066	0.0608696
'DUSP4'	0.0423377	0.177912	0.0173913
'MT-ND6'	0.042582	0.191748	0.0173913
'CDC20'	0.0429524	0.178216	0.0173913
'BMP2K'	0.0436448	0.127848	0.0347826
'MYBPC2'	0.0438427	0.127394	0.0347826
'SLC26A1'	0.0439803	-0.113272	0.0434783
'FKBP5'	0.0440318	0.146328	0.026087
'FAM47E'	0.0440827	-0.180377	0.0173913
'IGSF22'	0.0440827	-0.180377	0.0173913
'C8ORF47'	0.0441203	-0.14672	0.026087
'COL6A2'	0.0443017	-0.146762	0.026087
'ACTL7A'	0.0443029	-0.178067	0.0173913
'ATP5F1'	0.0443879	0.146191	0.026087
'ITK'	0.0445002	0.144039	0.026087
'GORASP1'	0.0447562	0.0783849	0.0956522
'FBN3'	0.0448277	0.0784225	0.104348
'C22ORF43'	0.0449604	0.176308	0.0173913
'KBTBD12'	0.0451315	-0.12512	0.0347826
'DUOXA1'	0.0451612	-0.144664	0.026087
'OPRM1'	0.0453124	0.0964733	0.0608696
'PRDM7'	0.0456091	-0.177818	0.0173913
'APH1B'	0.0457009	-0.179611	0.0173913
'VTN'	0.0458228	0.129684	0.0347826
'USP4'	0.0462404	-0.103395	0.0521739
'MARCO'	0.047057	-0.176404	0.0173913
'C1GALT1C1'	0.0471548	0.115218	0.0434783
'ITPKB'	0.0472849	-0.14944	0.026087
'KLK12'	0.0474182	0.174925	0.0173913
'FRMPD1'	0.0474634	0.0959032	0.0608696
'BIK'	0.0475395	-0.143353	0.026087
'CLCN5'	0.0475675	-0.175833	0.0173913
'DEAF1'	0.0476256	0.17475	0.0173913
'CDK5RAP2'	0.048292	-0.131322	0.0347826
'MAEL'	0.048331	0.146674	0.026087
'SLC22A13'	0.0483789	-0.185618	0.0173913
'TBCD'	0.0483926	-0.177518	0.0173913
'ABRA'	0.0486046	-0.173495	0.0173913
'AUTS2'	0.0487671	-0.123674	0.0347826
'TCF20'	0.0493532	-0.125824	0.0347826
'BRD4'	0.0495947	-0.17327	0.0173913
'GLB1L'	0.0496594	0.175187	0.0173913
'GPR18'	0.0499039	0.140755	0.026087
'MPP5'	0.0499142	-0.174593	0.0173913
'FGF22'	0.0499142	-0.174593	0.0173913
'NHSL1'	0.0499932	0.116468	0.0434783
'FMN1'	0.0500555	0.12847	0.0347826
'BTAF1'	0.0504277	-0.114229	0.0434783
'TROVE2'	0.0510915	-0.146607	0.026087
'C9ORF169'	0.0516771	0.174756	0.0173913
'PTPN12'	0.0521402	0.172368	0.0173913
'TTYH1'	0.0521402	0.172368	0.0173913
'SLC39A6'	0.0521402	0.172368	0.0173913
'OC90'	0.0521402	0.172368	0.0173913
'CSF1R'	0.0522913	-0.123411	0.0347826
'SLC26A11'	0.0525697	0.170439	0.0173913
'ASXL3'	0.0526086	0.140841	0.026087
'MCHR1'	0.0526958	-0.171781	0.0173913
'PLBD2'	0.0527152	0.172975	0.0173913
'TRIML2'	0.053059	0.121429	0.0347826
'N4BP3'	0.0533544	-0.170188	0.0173913
'RNF31'	0.0533762	-0.109961	0.0434783
'INVS'	0.0539513	-0.121575	0.0347826
'POLN'	0.0540251	0.170729	0.0173913
'FOXI1'	0.054187	0.121959	0.0347826
'C6ORF203'	0.0544592	-0.138749	0.026087
'CHST6'	0.0546443	0.127739	0.0347826
'ABCC2'	0.0546837	0.101575	0.0521739
'WDR33'	0.0547354	0.108303	0.0434783
'HHAT'	0.0547822	0.170764	0.0173913
'MRPL39'	0.055646	-0.143177	0.026087
'DCST1'	0.0558763	0.168435	0.0173913
'MAMDC2'	0.0559258	-0.16711	0.0173913
'FSTL1'	0.0560061	0.168949	0.0173913
'MMP20'	0.0562538	0.107965	0.0434783
'EFCAB6'	0.0566624	-0.0937523	0.0695652
'CNTNAP1'	0.0566725	0.170283	0.0173913
'RIMS1'	0.0567978	-0.167827	0.0173913
'PCDHGB4'	0.0570167	-0.136598	0.026087
'FAM71E2'	0.0571552	-0.0939029	0.0608696
'ZNF778'	0.0575754	0.119321	0.0347826
'MGAT5B'	0.0584975	0.0992212	0.0521739
'PDGFRB'	0.0585511	-0.137888	0.026087
'C7ORF62'	0.0588234	-0.168226	0.0173913
'CRYBB3'	0.0589209	-0.140122	0.026087
'NCOR2'	0.0590427	-0.137315	0.026087
'AMICA1'	0.0590889	0.137644	0.026087
'CLLU1'	0.0592904	0.168368	0.0173913
'DUSP5'	0.0594902	0.137062	0.026087
'LTN1'	0.0598692	0.106968	0.0434783
'MRPL4'	0.060014	0.167051	0.0173913
'SPATA18'	0.0601342	0.136769	0.026087
'TTI1'	0.0604208	-0.135603	0.026087
'PDZD2'	0.0605888	-0.0826091	0.0782609
'OR8I2'	0.060589	0.166856	0.0173913
'MASP2'	0.060589	0.166856	0.0173913
'C6ORF89'	0.0608879	0.117438	0.0347826
'PPP1R32'	0.061092	0.136716	0.026087
'WDR27'	0.061375	-0.0898674	0.0608696
'HSPA4'	0.0616359	0.139035	0.026087
'ERCC6L2'	0.06186	0.108163	0.0434783
'LRRC45'	0.0619209	-0.1365	0.026087
'TMEM128'	0.0620333	-0.167709	0.0173913
'WDR75'	0.062073	-0.164819	0.0173913
'SERPINA3'	0.0621237	-0.134937	0.026087
'CAPN13'	0.0621655	0.117982	0.0347826
'RAG2'	0.0626217	0.117376	0.0347826
'SOX13'	0.0632827	0.166372	0.0173913
'C12ORF63'	0.063485	-0.10573	0.0434783
'CCDC168'	0.0636642	0.0756242	0.104348
'MT-RNR2'	0.06381	0.116949	0.0347826
'DCLK3'	0.0638853	0.134814	0.026087
'ZNF266'	0.0639165	-0.134827	0.026087
'MECR'	0.0639737	0.165413	0.0173913
'OR1B1'	0.0639791	0.165431	0.0173913
'FGG'	0.0641065	0.133451	0.026087
'HP1BP3'	0.0641912	-0.16468	0.0173913
'HYDIN'	0.064397	-0.0732638	0.0956522
'ARHGEF10L'	0.0644798	0.163295	0.0173913
'EPPK1'	0.0645207	0.0778377	0.0869565
'PTPN7'	0.0647191	-0.132684	0.026087
'TG'	0.0650035	0.0888434	0.0695652
'ULK2'	0.0650114	-0.16406	0.0173913
'TRABD2B'	0.0651488	-0.165782	0.0173913
'MN1'	0.0651654	-0.104883	0.0434783
'SH3TC1'	0.0655497	-0.132852	0.026087
'NPTX2'	0.0655996	-0.16136	0.0173913
'NUDT17'	0.0656879	-0.133083	0.026087
'TRIM24'	0.0663463	0.115299	0.0347826
'SYPL1'	0.0665421	0.163953	0.0173913
'WDR16'	0.0667053	-0.162892	0.0173913
'SPAG5'	0.0671845	0.135787	0.026087
'SLIT2'	0.0673694	0.161172	0.0173913
'MPP3'	0.0675527	0.117061	0.0347826
'BAIAP2L1'	0.067926	0.16149	0.0173913
'SNAP91'	0.067926	0.16149	0.0173913
'VWA3A'	0.068139	-0.132956	0.026087
'KIF26A'	0.0687422	-0.116455	0.0347826
'PACS2'	0.0687869	-0.139463	0.026087
'PCED1A'	0.0688447	0.160576	0.0173913
'GNRH2'	0.0688447	0.160576	0.0173913
'ZNF107'	0.0689034	0.159523	0.0173913
'ZNF440'	0.0689034	0.159523	0.0173913
'DOCK8'	0.0691395	-0.0828561	0.0695652
'GPR116'	0.069293	-0.0826166	0.0695652
'FREM2'	0.0696341	-0.164172	0.0173913
'ACP2'	0.0701557	-0.161617	0.0173913
'SPZ1'	0.0707951	-0.13102	0.026087
'EIF3G'	0.0708919	-0.114619	0.0347826
'MST1R'	0.0711102	0.0943257	0.0521739
'FAM186B'	0.0714202	0.163292	0.0173913
'RALBP1'	0.0715653	0.11482	0.0347826
'FRS3'	0.0717724	0.160577	0.0173913
'RIN2'	0.0722137	0.116055	0.0347826
'C14ORF166B'	0.0724519	0.162179	0.0173913
'MS4A6A'	0.07252	-0.158419	0.0173913
'SMTNL2'	0.072635	0.13137	0.026087
'FRMD4B'	0.0729714	0.129343	0.026087
'NOP2'	0.0736948	-0.0928867	0.0521739
'NR3C2'	0.0737317	-0.158112	0.0173913
'IFNA5'	0.0746355	0.13213	0.026087
'F2'	0.0746606	-0.128567	0.026087
'WDR65'	0.0746672	-0.0932909	0.0521739
'DGKK'	0.0750543	0.0935984	0.0521739
'C5ORF54'	0.0752773	-0.128297	0.026087
'REXO2'	0.0754446	-0.156719	0.0173913
'CDON'	0.075618	-0.104732	0.0434783
'NT5DC1'	0.0757279	0.155458	0.0173913
'LRP5'	0.0761373	-0.128097	0.026087
'TAS2R13'	0.0761726	-0.155314	0.0173913
'NAT10'	0.0763818	-0.112862	0.0347826
'DDX49'	0.0764382	-0.0856429	0.0608696
'CLMN'	0.0765724	-0.128309	0.026087
'CWC25'	0.0778564	0.156383	0.0173913
'SH3KBP1'	0.0781221	-0.155892	0.0173913
'MYEOV2'	0.0783307	0.0988126	0.0434783
'TRIM36'	0.0785401	0.130892	0.026087
'MEFV'	0.0785748	-0.0932687	0.0521739
'CPPED1'	0.0787479	0.110045	0.0347826
'ZNF608'	0.0788178	-0.101409	0.0434783
'OR5T3'	0.0790751	-0.102343	0.0434783
'NSUN5'	0.0792692	-0.157188	0.0173913
'CLDN14'	0.0796121	0.154173	0.0173913
'AEBP1'	0.0801555	-0.0748346	0.0782609
'RCVRN'	0.0808957	-0.157729	0.0173913
'APOL1'	0.0809421	-0.153941	0.0173913
'KSR2'	0.0811175	-0.110218	0.0347826
'ANGPT2'	0.081212	-0.152735	0.0173913
'OR51G1'	0.0812223	-0.154234	0.0173913
'ADCY9'	0.0812375	-0.152977	0.0173913
'HRCT1'	0.0817689	-0.132809	0.026087
'NAT6'	0.0818078	-0.154504	0.0173913
'CD2AP'	0.0818078	-0.154504	0.0173913
'FAT2'	0.0819158	-0.0741968	0.0782609
'TMEM207'	0.0819697	0.126167	0.026087
'PON1'	0.0820221	-0.0898946	0.0521739
'LILRB5'	0.0821511	-0.109411	0.0347826
'SUMF2'	0.0822763	-0.16119	0.0173913
'FHDC1'	0.0824092	-0.125607	0.026087
'IL16'	0.0825907	0.0925183	0.0521739
'MAP7'	0.0828259	0.152973	0.0173913
'GPRASP2'	0.0828259	0.152973	0.0173913
'D2HGDH'	0.0830615	0.0708259	0.0869565
'TRIM44'	0.0833391	0.110344	0.0347826
'ICAM1'	0.0834343	-0.0800493	0.0695652
'IL20RA'	0.0834883	-0.12604	0.026087
'IKZF2'	0.083928	-0.125789	0.026087
'MUC12'	0.0841572	0.0890905	0.0521739
'PADI6'	0.0845664	0.125012	0.026087
'ARHGEF16'	0.0850287	-0.124055	0.026087
'DONSON'	0.0851482	-0.0974473	0.0434783
'C19ORF40'	0.0859568	0.0981478	0.0434783
'OSCP1'	0.0860104	-0.124736	0.026087
'PVRL2'	0.0861053	0.0973342	0.0434783
'KIAA0556'	0.086767	-0.0699209	0.0869565
'ASAH1'	0.0869445	0.153605	0.0173913
'HDAC6'	0.0869971	-0.124346	0.026087
'BUB1B'	0.0874692	0.154579	0.0173913
'AGAP3'	0.087828	-0.151268	0.0173913
'ROBO4'	0.0883293	0.0967905	0.0434783
'CELSR3'	0.0890284	0.122466	0.0347826
'SUOX'	0.0890801	-0.0891597	0.0521739
'CC2D2A'	0.0891111	-0.12236	0.026087
'PTRH1'	0.0891649	-0.152209	0.0173913
'MLLT6'	0.0893538	0.0961584	0.0434783
'PER1'	0.0893593	-0.0788136	0.0695652
'RP11-867G2.2'	0.0893717	0.148907	0.0173913
'GPRIN3'	0.0895374	-0.106605	0.0347826
'ABCA10'	0.090396	-0.0962832	0.0434783
'ARRB1'	0.0908354	0.122239	0.026087
'ACSM4'	0.0909285	0.150701	0.0173913
'ITIH5'	0.0919171	-0.094708	0.0434783
'PRM1'	0.0919774	0.152045	0.0173913
'MXRA5'	0.0921831	-0.0872649	0.0521739
'CARF'	0.0923508	-0.0958399	0.0434783
'BMPER'	0.0927474	-0.106217	0.0347826
'LRRC41'	0.0928751	-0.148416	0.0173913
'DPP9'	0.0928891	0.120974	0.026087
'GNL3'	0.092996	-0.148019	0.0173913
'KCNH8'	0.0930177	0.105374	0.0347826
'NLN'	0.0930219	0.149912	0.0173913
'RTEL1'	0.0933941	-0.150122	0.0173913
'PYHIN1'	0.0935278	0.122408	0.026087
'SLC2A10'	0.0935486	-0.14822	0.0173913
'SEMA3A'	0.09359	-0.122322	0.026087
'WFDC1'	0.0936829	0.108965	0.0347826
'SDR42E1'	0.0939361	-0.122137	0.026087
'ALKBH8'	0.0939698	0.146637	0.0173913
'ADCY10'	0.0942257	0.148529	0.0173913
'ARMC8'	0.0942651	0.149382	0.0173913
'EHBP1'	0.0942905	-0.120257	0.026087
'VCAN'	0.0943175	0.075978	0.0695652
'CREB3L1'	0.094401	-0.10522	0.0347826
'SLC3A1'	0.0944204	0.094733	0.0434783
'PNMT'	0.0945886	-0.147089	0.0173913
'FAT4'	0.0946972	-0.0631738	0.104348
'DHTKD1'	0.0947622	0.0866553	0.0521739
'PCDHB2'	0.0952734	0.0950287	0.0434783
'ZFYVE27'	0.0961857	0.1198	0.026087
'AGXT'	0.0963271	0.106602	0.0347826
'KLHL36'	0.0964986	-0.150381	0.0173913
'ADAMTS15'	0.0965549	0.0947552	0.0434783
'P2RY13'	0.0965845	0.120764	0.026087
'TRIP11'	0.0966134	-0.0714065	0.0782609
'AKAP9'	0.0966722	0.0493373	0.182609
'WDR25'	0.096723	-0.120048	0.026087
'ZNF638'	0.0969528	0.105831	0.0347826
'ANKRD35'	0.0969857	-0.0745083	0.0782609
'COL7A1'	0.0971259	-0.0714765	0.0782609
'LBP'	0.0972568	-0.0936122	0.0434783
'IRAK2'	0.0972634	0.119153	0.026087
'KRTAP12-2'	0.0975242	-0.146545	0.0173913
'AMER1'	0.0975704	-0.126228	0.026087
'ASIC4'	0.0976601	-0.121086	0.026087
'AASS'	0.0977833	0.0878157	0.0521739
'FOXRED2'	0.0981005	0.104807	0.0347826
'LRIG2'	0.0981069	0.160242	0.0173913
'PCDHB9'	0.0981069	0.160242	0.0173913
'ADCY1'	0.0981198	-0.0954905	0.0434783
'CCDC30'	0.0982313	-0.121513	0.026087
'MAGEE1'	0.0989159	0.145792	0.0173913
'NUP98'	0.0989975	0.150312	0.0173913
'SBF1'	0.10034	0.121017	0.026087
'BCAR1'	0.10052	0.148125	0.0173913
'A2ML1'	0.100801	0.118394	0.026087
'MUC22'	0.101083	-0.0680117	0.0869565
'TOP1'	0.101327	-0.144435	0.0173913
'REST'	0.101537	0.118456	0.026087
'YME1L1'	0.102222	-0.138431	0.026087
'ADAMTS4'	0.102367	0.0935916	0.0434783
'DOCK1'	0.102524	0.102898	0.0347826
'ABHD12B'	0.102765	0.117769	0.026087
'LAMC3'	0.102864	-0.103117	0.0347826
'EXTL3'	0.102912	-0.149814	0.0173913
'TBC1D5'	0.103107	0.109787	0.0347826
'SLC6A15'	0.103164	0.121402	0.026087
'NSL1'	0.1035	0.145138	0.0173913
'PKP4'	0.103628	-0.14593	0.0173913
'ADAD1'	0.103857	0.144401	0.0173913
'MKNK2'	0.103994	-0.146036	0.0173913
'FGD4'	0.104991	-0.101519	0.0347826
'CNBP'	0.105309	0.118276	0.026087
'NRXN1'	0.105481	0.14298	0.0173913
'ZNF160'	0.105538	-0.0954567	0.0434783
'GPC6'	0.105871	-0.11746	0.026087
'RPL3L'	0.105989	-0.0732474	0.0695652
'TESK2'	0.106489	-0.142869	0.0173913
'RINT1'	0.106511	0.091243	0.0434783
'MT-ND5'	0.106651	0.125499	0.026087
'DSG2'	0.106682	0.118263	0.026087
'LRRC56'	0.106749	0.0746957	0.0695652
'GCKR'	0.106876	0.117384	0.026087
'PCNXL3'	0.107583	0.117791	0.026087
'TSC22D2'	0.107661	0.117454	0.026087
'DTWD2'	0.108019	-0.145217	0.0173913
'ZDHHC4'	0.108354	-0.144075	0.0173913
'TLE6'	0.108482	0.142496	0.0173913
'NUPL2'	0.108576	-0.121489	0.026087
'NKX2-5'	0.108796	-0.142427	0.0173913
'GRWD1'	0.108796	-0.142427	0.0173913
'IPPK'	0.108796	-0.142427	0.0173913
'HERC1'	0.108813	-0.0833374	0.0521739
'MYL5'	0.108949	-0.106037	0.0347826
'DCAF4'	0.109064	0.117371	0.026087
'CNTD1'	0.109196	0.115973	0.026087
'THRAP3'	0.109242	0.145135	0.0173913
'PCDH8'	0.109399	-0.142636	0.0173913
'SCRIB'	0.109451	-0.0927941	0.0434783
'IL1RL1'	0.1097	0.0788307	0.0608696
'IQGAP1'	0.10996	0.145689	0.0173913
'CARD14'	0.109984	0.11697	0.026087
'CCDC78'	0.110756	0.115195	0.026087
'AIPL1'	0.11117	0.141477	0.0173913
'ARHGDIB'	0.111174	-0.141267	0.0173913
'C17ORF80'	0.111527	0.0901262	0.0434783
'MPO'	0.11167	-0.144588	0.0173913
'GMIP'	0.112156	-0.0656725	0.0869565
'AKAP11'	0.112579	0.0918154	0.0434783
'ARPC4-TTLL3'	0.11269	-0.115071	0.026087
'USO1'	0.113091	-0.0903067	0.0434783
'KIF20B'	0.113216	-0.100634	0.0347826
'ESCO2'	0.113231	-0.138849	0.0173913
'ZSCAN2'	0.113411	0.140432	0.0173913
'OR6B1'	0.11352	0.146285	0.0173913
'BARD1'	0.113683	-0.140029	0.0173913
'EPB41L2'	0.114118	0.114343	0.026087
'UBQLN4'	0.114135	0.140137	0.0173913
'VIL1'	0.114518	0.114698	0.026087
'KIF17'	0.114804	-0.0723319	0.0695652
'PTPRG'	0.115206	0.138284	0.0173913
'NLRP1'	0.115206	0.138284	0.0173913
'RNASET2'	0.115215	-0.139252	0.0173913
'ZBTB38'	0.115547	0.11363	0.026087
'MEI1'	0.115602	0.116351	0.026087
'COL6A6'	0.115939	-0.0990894	0.0347826
'ZFPM1'	0.11595	-0.0894465	0.0434783
'CAPN8'	0.115995	-0.113674	0.026087
'PCDHGA4'	0.116066	0.139714	0.0173913
'NAV1'	0.116072	0.113838	0.026087
'OTOA'	0.116125	-0.138099	0.0173913
'KCNK10'	0.116127	-0.100736	0.0347826
'MYOM2'	0.116341	0.0812639	0.0521739
'FCGBP'	0.116376	-0.0715937	0.0695652
'MCM5'	0.116408	0.0790403	0.0695652
'KIF13A'	0.11642	-0.113202	0.026087
'SSPO'	0.116437	-0.051186	0.147826
'RECQL4'	0.116441	0.0889817	0.0434783
'FAM179A'	0.116898	-0.115206	0.026087
'TRIM6'	0.117105	0.114638	0.026087
'TST'	0.117161	-0.113505	0.026087
'PMF1'	0.117513	0.0709983	0.0695652
'LIX1'	0.117599	0.112641	0.026087
'RIMS2'	0.117887	-0.0776484	0.0608696
'PGC'	0.117982	0.137769	0.0173913
'ZMYM6'	0.118174	-0.14506	0.0173913
'C1ORF106'	0.118394	0.0881585	0.0434783
'ZNF844'	0.118396	-0.1136	0.026087
'MNDA'	0.118802	-0.114726	0.026087
'ST5'	0.118852	-0.0898069	0.0434783
'TSPAN18'	0.119589	0.114921	0.026087
'APC'	0.119616	0.119703	0.026087
'PKLR'	0.119628	0.0890873	0.0434783
'MRPL38'	0.119867	-0.137753	0.0173913
'RRS1'	0.119867	-0.137753	0.0173913
'IQCG'	0.119966	0.14348	0.0173913
'SUSD2'	0.120199	-0.140445	0.0173913
'JPH1'	0.120266	-0.0972535	0.0347826
'GON4L'	0.120365	0.0806109	0.0521739
'ZNF318'	0.120464	0.137532	0.0173913
'PPP1R9A'	0.120464	0.137532	0.0173913
'C1ORF100'	0.120513	-0.13818	0.0173913
'JMJD4'	0.121008	-0.11342	0.026087
'SLITRK6'	0.12187	-0.0881448	0.0434783
'LEMD1'	0.122012	0.113679	0.026087
'MOG'	0.122111	-0.138865	0.0173913
'KBTBD2'	0.122226	-0.13608	0.0173913
'MMP17'	0.122497	-0.0969635	0.0347826
'TPI1'	0.122849	0.101834	0.0347826
'DIP2A'	0.123038	0.0970812	0.0347826
'OR1I1'	0.12327	-0.113289	0.026087
'CFB'	0.123601	0.111926	0.026087
'C6ORF15'	0.123601	0.111926	0.026087
'IBA57'	0.123669	0.135047	0.0173913
'MYBBP1A'	0.124263	-0.063027	0.0869565
'GMEB2'	0.124514	-0.0977904	0.0347826
'C5ORF22'	0.124679	0.110986	0.026087
'PTPRT'	0.125353	-0.110467	0.026087
'ZNF654'	0.125365	-0.111211	0.026087
'RASGRP3'	0.125769	-0.110281	0.026087
'OR10S1'	0.126076	-0.135112	0.0173913
'ZNF506'	0.126301	-0.111355	0.026087
'MUC17'	0.126675	0.0691658	0.0695652
'PTPRO'	0.126686	0.109938	0.026087
'SLC3A2'	0.12688	0.0957321	0.0347826
'PTER'	0.126929	-0.135087	0.0173913
'GALNT6'	0.127022	-0.0956776	0.0347826
'CEP164'	0.127376	-0.0738003	0.0608696
'LRRC17'	0.127484	0.0974104	0.0347826
'CAND2'	0.127538	-0.0786589	0.0521739
'CFP'	0.12764	0.13702	0.0173913
'TRIO'	0.127715	0.112394	0.026087
'WRNIP1'	0.127873	-0.0970718	0.0347826
'SLC10A2'	0.1279	-0.134142	0.0173913
'GJB4'	0.1279	-0.134142	0.0173913
'IGSF6'	0.128291	0.133376	0.0173913
'XPO5'	0.128291	0.133376	0.0173913
'CCDC136'	0.1283	0.0870955	0.0434783
'EMR2'	0.128564	-0.0885601	0.0434783
'C19ORF18'	0.128878	0.134984	0.0173913
'SLC44A5'	0.128902	0.137021	0.0173913
'UGCG'	0.129166	-0.139126	0.0173913
'ADAMDEC1'	0.129166	-0.139126	0.0173913
'SNX19'	0.129292	-0.0893297	0.0434783
'KCNG4'	0.129406	0.0963908	0.0347826
'THSD4'	0.130128	0.0950538	0.0347826
'TFAP2E'	0.130155	-0.109155	0.026087
'CPT2'	0.130887	0.135884	0.0173913
'SCNN1A'	0.131443	-0.134672	0.0173913
'GLTSCR1L'	0.131449	-0.0865677	0.0434783
'KTN1'	0.131513	-0.111618	0.026087
'EXOC3L1'	0.131538	-0.0952651	0.0347826
'POC1B-GALNT4'	0.132031	-0.132461	0.0173913
'DNAJC13'	0.132266	0.108975	0.026087
'BAI2'	0.132329	-0.132732	0.0173913
'SIPA1L3'	0.133041	-0.0779122	0.0521739
'SERGEF'	0.133086	0.109978	0.026087
'GAS2L3'	0.133118	0.108509	0.026087
'LGR4'	0.133323	-0.100656	0.0347826
'INPPL1'	0.133766	0.131815	0.0173913
'HSDL2'	0.133766	0.131815	0.0173913
'PKP3'	0.133896	0.0852742	0.0434783
'MDH1B'	0.134348	0.133528	0.0173913
'DISP2'	0.134436	-0.110459	0.026087
'SULT1C3'	0.134529	0.13377	0.0173913
'SULT1C2'	0.134529	0.13377	0.0173913
'MERTK'	0.134578	0.132555	0.0173913
'GPR137B'	0.134791	-0.134934	0.0173913
'PREX1'	0.134791	-0.134934	0.0173913
'SLC25A46'	0.134837	0.0726374	0.0608696
'PSORS1C1'	0.135122	-0.13502	0.0173913
'VPS13A'	0.13551	0.068421	0.0695652
'WFDC8'	0.135539	0.130859	0.0173913
'LRRC3'	0.135597	0.109386	0.026087
'DPH5'	0.135699	0.133489	0.0173913
'TRIM5'	0.135722	-0.132074	0.0173913
'SLC27A5'	0.13574	-0.0969909	0.0347826
'RBM28'	0.136125	-0.114482	0.026087
'CENPW'	0.136277	-0.111758	0.026087
'DNAH6'	0.136383	0.055116	0.113043
'CHPF2'	0.136448	0.0845537	0.0434783
'MINK1'	0.136926	0.108538	0.026087
'ILDR1'	0.137514	0.133832	0.0173913
'HPD'	0.137646	-0.110327	0.026087
'LTV1'	0.13804	0.0840275	0.0434783
'ZNF223'	0.138322	-0.107827	0.026087
'PIGS'	0.138346	-0.107483	0.026087
'ITGA6'	0.138477	-0.131193	0.0173913
'USH2A'	0.138858	0.0525907	0.121739
'FAM83F'	0.138937	0.0943161	0.0347826
'ESPL1'	0.139107	-0.106637	0.026087
'LTBP1'	0.139345	0.0836002	0.0434783
'TCHHL1'	0.140216	0.132239	0.0173913
'KLK6'	0.140224	0.106496	0.026087
'IFIH1'	0.140342	0.107864	0.026087
'PCF11'	0.140652	-0.0886847	0.0434783
'FAM131B'	0.14105	0.107323	0.026087
'PUS7L'	0.141682	-0.0724141	0.0608696
'CAPN10'	0.142027	0.0706296	0.0695652
'MAP7D1'	0.142042	0.116679	0.026087
'CHP2'	0.142059	-0.0930357	0.0347826
'MAP3K5'	0.142472	0.130708	0.0173913
'ZNF507'	0.142472	0.130708	0.0173913
'SLC12A9'	0.142542	-0.0920752	0.0347826
'ATP6V0A4'	0.142687	0.105684	0.026087
'CCNB2'	0.143309	0.107139	0.026087
'ZCWPW1'	0.143771	-0.10556	0.026087
'SYT1'	0.143774	0.129214	0.0173913
'CAAP1'	0.143777	-0.0930664	0.0347826
'ARHGEF7'	0.144338	0.0823121	0.0434783
'OR52K2'	0.144801	0.128807	0.0173913
'CX3CR1'	0.144948	0.0917211	0.0347826
'PABPC1L'	0.144974	0.129273	0.0173913
'PFKFB3'	0.145249	0.133331	0.0173913
'PDPR'	0.145249	0.133331	0.0173913
'ZADH2'	0.145375	0.128186	0.0173913
'PCDHGA8'	0.14546	-0.129562	0.0173913
'NCKAP1L'	0.145932	-0.128014	0.0173913
'KIAA1009'	0.146045	0.128703	0.0173913
'ADAMTSL1'	0.146485	-0.106458	0.026087
'ADAMTS12'	0.147003	-0.0914767	0.0347826
'PDIA4'	0.147038	-0.107608	0.026087
'ITGAV'	0.147518	-0.111564	0.026087
'EVC2'	0.147637	0.071127	0.0608696
'SLC52A3'	0.148376	0.0921495	0.0347826
'C2ORF53'	0.148523	0.104578	0.026087
'HOMEZ'	0.148767	-0.128389	0.0173913
'ABCA13'	0.148846	-0.0465113	0.156522
'IGF2BP3'	0.148969	0.12922	0.0173913
'CPD'	0.149033	-0.105311	0.026087
'SH3BP2'	0.150246	0.0905601	0.0347826
'CLIP1'	0.150275	0.107926	0.026087
'ROBO3'	0.150282	-0.0755252	0.0521739
'PAQR7'	0.150352	-0.127935	0.0173913
'LRRK1'	0.150374	-0.0656658	0.0695652
'OR51F2'	0.150931	-0.1087	0.026087
'ADAMTS8'	0.150947	-0.127637	0.0173913
'ANXA10'	0.151325	0.0822446	0.0434783
'ZNF667'	0.151387	-0.0945209	0.0347826
'TBX10'	0.151697	-0.106728	0.026087
'INADL'	0.151878	0.128614	0.0173913
'TMEM181'	0.152294	-0.103888	0.026087
'PDE3A'	0.152473	-0.103835	0.026087
'KLK4'	0.152473	-0.103835	0.026087
'NCOA7'	0.152676	-0.106763	0.026087
'PKD2L1'	0.152725	0.129179	0.0173913
'NDRG1'	0.152755	0.103453	0.026087
'KRT4'	0.15282	0.12976	0.0173913
'HPS1'	0.15282	0.12976	0.0173913
'DPYD'	0.152924	-0.107348	0.026087
'MDGA1'	0.153063	0.126667	0.0173913
'IGSF9'	0.153429	0.107234	0.026087
'PHC3'	0.153549	0.074069	0.0521739
'NPC2'	0.15373	-0.10727	0.026087
'FAM50A'	0.153809	0.125176	0.0173913
'SPPL2A'	0.153838	0.0748062	0.0521739
'FMNL3'	0.153992	-0.102578	0.026087
'LRRC58'	0.154152	-0.127172	0.0173913
'KIAA1257'	0.154165	-0.103566	0.026087
'LAMB3'	0.155319	0.124806	0.0173913
'KRT20'	0.155528	-0.125573	0.0173913
'HACL1'	0.155547	-0.127627	0.0173913
'CD4'	0.155558	-0.126243	0.0173913
'ANKEF1'	0.15564	0.0890308	0.0347826
'CCPG1'	0.15569	-0.127472	0.0173913
'IGSF1'	0.156229	-0.12759	0.0173913
'CTBP2'	0.156333	0.127857	0.0173913
'AFAP1'	0.156796	-0.108667	0.026087
'KLHDC4'	0.156835	0.125256	0.0173913
'PSRC1'	0.156922	-0.125775	0.0173913
'BEST1'	0.157147	0.128759	0.0173913
'TAAR6'	0.157151	0.102317	0.026087
'FAM83B'	0.157382	0.127977	0.0173913
'TACR3'	0.157406	-0.125144	0.0173913
'SNED1'	0.157413	-0.0943967	0.0347826
'CHRM5'	0.157427	-0.125151	0.0173913
'HTR3B'	0.157483	-0.126973	0.0173913
'URB1'	0.157857	0.10216	0.026087
'ARHGAP40'	0.157992	-0.126546	0.0173913
'OR51B6'	0.15812	-0.131267	0.0173913
'NPDC1'	0.158502	-0.0904234	0.0347826
'PRELID2'	0.158579	-0.101979	0.026087
'ATP1A4'	0.158776	-0.103772	0.026087
'VAMP7'	0.158896	0.123852	0.0173913
'PPP1R15A'	0.159022	-0.088406	0.0347826
'PLXNA3'	0.159117	0.127281	0.0173913
'LRRC2'	0.159598	-0.124507	0.0173913
'B3GNT3'	0.16001	0.124123	0.0173913
'ADH7'	0.160077	-0.125532	0.0173913
'ZBED5'	0.160167	-0.124235	0.0173913
'KANSL1'	0.160205	-0.125564	0.0173913
'BEST3'	0.160205	-0.125564	0.0173913
'NET1'	0.160353	-0.124498	0.0173913
'CALCOCO2'	0.160412	-0.123966	0.0173913
'TMEM144'	0.160455	0.126062	0.0173913
'SLC6A16'	0.160815	-0.123618	0.0173913
'GAPT'	0.161061	-0.124572	0.0173913
'ATP8B3'	0.1612	0.0799602	0.0434783
'PASD1'	0.161665	0.126383	0.0173913
'CD3EAP'	0.16189	-0.102158	0.026087
'NLRC3'	0.161924	0.10292	0.026087
'FAM227A'	0.161962	0.123615	0.0173913
'IFT140'	0.162511	0.0882503	0.0347826
'COL1A2'	0.162892	-0.0806324	0.0434783
'OR10V1'	0.1629	0.101543	0.026087
'PRAM1'	0.162991	0.0876817	0.0347826
'C16ORF46'	0.163309	-0.100775	0.026087
'ENTPD1'	0.163917	0.0877609	0.0347826
'PALB2'	0.163966	-0.117149	0.026087
'F3'	0.163976	-0.106493	0.026087
'INHA'	0.164027	0.102066	0.026087
'FAM83C'	0.164287	0.0786846	0.0434783
'CHD9'	0.164405	0.122162	0.0173913
'C7ORF10'	0.164728	-0.122956	0.0173913
'PCDHB12'	0.165231	-0.103632	0.026087
'SYNRG'	0.165254	0.0798745	0.0434783
'TPCN2'	0.165329	0.0883091	0.0347826
'ELOVL4'	0.165616	-0.123204	0.0173913
'MOCOS'	0.165755	0.125849	0.0173913
'EPN1'	0.165755	0.125849	0.0173913
'PLIN2'	0.165777	-0.124199	0.0173913
'SLC30A4'	0.165963	-0.124091	0.0173913
'ZMYM2'	0.166256	0.103183	0.026087
'RBM12B'	0.166409	-0.123584	0.0173913
'ANXA1'	0.166409	-0.123584	0.0173913
'NFIL3'	0.166509	-0.100627	0.026087
'TPGS2'	0.16651	0.12278	0.0173913
'TMEM18'	0.16651	0.12278	0.0173913
'TRAPPC2L'	0.16651	0.12278	0.0173913
'GPR151'	0.166896	-0.126065	0.0173913
'PCDH15'	0.166928	-0.0884096	0.0347826
'CD274'	0.167264	0.125966	0.0173913
'CASS4'	0.1673	0.099481	0.026087
'ZNF594'	0.167313	-0.124151	0.0173913
'EPHA2'	0.167363	0.0803275	0.0434783
'DNASE2'	0.167633	0.121406	0.0173913
'PDZD3'	0.16772	0.122299	0.0173913
'NPC1'	0.167734	-0.102535	0.026087
'SRCIN1'	0.167772	0.122049	0.0173913
'COL9A2'	0.16792	0.122656	0.0173913
'GUCY2C'	0.168016	-0.122164	0.0173913
'AC092653.5'	0.168082	0.123182	0.0173913
'OR5K4'	0.168124	0.123311	0.0173913
'BAI1'	0.168503	0.125593	0.0173913
'DOCK2'	0.168545	-0.121079	0.0173913
'SMG8'	0.1691	0.0862751	0.0347826
'BAZ2B'	0.169265	-0.0801314	0.0434783
'RNF212'	0.169549	-0.103656	0.026087
'WBP11'	0.169656	0.121505	0.0173913
'DNAJC17'	0.169656	0.121505	0.0173913
'OR52B4'	0.169975	0.0716186	0.0521739
'GPC1'	0.170149	0.122137	0.0173913
'POLR3C'	0.170149	0.122137	0.0173913
'ARG2'	0.170319	0.120441	0.0173913
'NPAS4'	0.1705	-0.0713816	0.0521739
'TNKS2'	0.170679	0.121403	0.0173913
'LDB3'	0.170784	0.0591573	0.0782609
'ELANE'	0.170987	0.100465	0.026087
'C16ORF89'	0.17123	-0.0998983	0.026087
'ACSM1'	0.171273	0.0867488	0.0347826
'SLC38A2'	0.171491	0.121061	0.0173913
'LYST'	0.171634	-0.0505074	0.113043
'ATHL1'	0.171792	-0.0770648	0.0434783
'ELTD1'	0.171953	-0.100493	0.026087
'RWDD2B'	0.172103	0.120238	0.0173913
'TRNAU1AP'	0.172103	0.120238	0.0173913
'ALPK1'	0.172368	-0.0617388	0.0695652
'WBSCR16'	0.172418	-0.122111	0.0173913
'KIF1C'	0.17259	0.0710364	0.0521739
'RIN3'	0.172604	-0.0637754	0.0695652
'C22ORF29'	0.173723	0.120523	0.0173913
'SETD1B'	0.173775	-0.08553	0.0347826
'CCBL1'	0.174311	0.119287	0.0173913
'CPSF4L'	0.174352	-0.0865741	0.0347826
'KAT6B'	0.174536	0.0985674	0.026087
'ANKFN1'	0.175258	-0.11932	0.0173913
'IL7R'	0.17563	0.0871925	0.0347826
'ANXA6'	0.175697	-0.0850945	0.0347826
'CBR1'	0.175716	-0.120236	0.0173913
'CIDEB'	0.175772	-0.124248	0.0173913
'DENND2C'	0.175903	-0.0987563	0.026087
'ASTN2'	0.176422	0.0869652	0.0347826
'CANT1'	0.176474	-0.0877505	0.0347826
'CMPK1'	0.176562	0.0977045	0.026087
'ALDH3B1'	0.176722	0.120105	0.0173913
'SYCP2'	0.176797	0.0993636	0.026087
'SLC10A6'	0.17684	-0.0975051	0.026087
'TLR6'	0.176952	0.0993703	0.026087
'CLNK'	0.17696	-0.0980482	0.026087
'YIF1A'	0.177083	0.0893569	0.0347826
'LRRC48'	0.177161	-0.0850434	0.0347826
'TMF1'	0.177178	-0.0915033	0.0347826
'KIAA1549'	0.177245	-0.066809	0.0608696
'SEC16B'	0.177478	0.0732524	0.0521739
'CNTNAP4'	0.177655	0.097958	0.026087
'OR51M1'	0.177861	-0.106628	0.026087
'LGR6'	0.17788	-0.0986105	0.026087
'BPHL'	0.177947	-0.097806	0.026087
'KANSL3'	0.177974	0.121073	0.0173913
'TRPM7'	0.17845	-0.0758342	0.0434783
'RP1L1'	0.178486	0.0554425	0.0869565
'DCDC1'	0.17895	-0.0797019	0.0434783
'PLB1'	0.179039	-0.0707439	0.0521739
'CTAGE5'	0.17914	-0.0999735	0.026087
'CCDC82'	0.179392	-0.0761348	0.0434783
'GJB2'	0.179501	-0.0714376	0.0521739
'DGKZ'	0.179543	0.0726714	0.0521739
'RNF175'	0.179673	0.0575533	0.0782609
'LRRC71'	0.179724	-0.075765	0.0434783
'HES3'	0.180011	-0.0773987	0.0434783
'OR52N4'	0.180099	0.0701337	0.0521739
'REV3L'	0.180216	-0.118597	0.0173913
'PRR16'	0.180216	-0.118597	0.0173913
'HDAC4'	0.180314	-0.0994598	0.026087
'VLDLR'	0.180598	-0.0766383	0.0434783
'ZNF8'	0.181087	-0.0982994	0.026087
'GAS8'	0.181099	-0.119238	0.0173913
'NLRP5'	0.181359	-0.0983017	0.026087
'VWDE'	0.181491	-0.0854504	0.0347826
'GSN'	0.181579	0.0704078	0.0521739
'QRFP'	0.181726	0.0976698	0.026087
'AP4E1'	0.181985	-0.0982026	0.026087
'KDM6B'	0.182087	-0.0967728	0.026087
'MBTPS1'	0.182469	0.0851821	0.0347826
'ITGB6'	0.182543	-0.0979944	0.026087
'CARNS1'	0.183093	0.0852139	0.0347826
'RBAK'	0.183476	-0.0840256	0.0347826
'IQGAP2'	0.183589	0.0972112	0.026087
'MAP4K2'	0.183901	0.0979641	0.026087
'ATP9B'	0.183926	-0.0847292	0.0347826
'ZNF446'	0.184006	0.116817	0.0173913
'WDR3'	0.184126	-0.118155	0.0173913
'CNDP1'	0.184126	-0.118155	0.0173913
'TGFB3'	0.184237	-0.120946	0.0173913
'SLC6A17'	0.184525	0.0973173	0.026087
'FGD2'	0.184658	-0.0835559	0.0347826
'AMDHD1'	0.18481	0.0955182	0.026087
'ZP2'	0.184853	-0.0995547	0.026087
'SLC6A19'	0.185246	-0.0971057	0.026087
'CFTR'	0.185284	0.0838375	0.0347826
'TBC1D8B'	0.185484	0.0957854	0.026087
'LPHN3'	0.185973	0.0835318	0.0347826
'SERINC1'	0.186296	0.095736	0.026087
'FAM65A'	0.186319	-0.0962312	0.026087
'FNDC1'	0.18682	0.047905	0.113043
'COL19A1'	0.187204	0.117777	0.0173913
'NEK1'	0.187749	-0.118763	0.0173913
'RALGAPA1'	0.187913	-0.0840628	0.0347826
'OR6C70'	0.188044	-0.121291	0.0173913
'IRGQ'	0.188085	0.116914	0.0173913
'CPQ'	0.189705	0.116454	0.0173913
'ALDH7A1'	0.189768	0.0952097	0.026087
'AXDND1'	0.189871	0.0957294	0.026087
'DIXDC1'	0.189915	-0.0965267	0.026087
'CD36'	0.189921	0.117951	0.0173913
'GLYATL1'	0.189932	0.0954491	0.026087
'CIAO1'	0.190107	0.0823266	0.0347826
'ZNF705A'	0.19019	0.116204	0.0173913
'PPARG'	0.190258	0.129311	0.0173913
'ABHD1'	0.190387	0.115423	0.0173913
'ARAP1'	0.190421	-0.0819986	0.0347826
'SUSD3'	0.190488	-0.0756823	0.0434783
'CLCN2'	0.190572	-0.116322	0.0173913
'DDX59'	0.190572	-0.116322	0.0173913
'FSHB'	0.190572	-0.116322	0.0173913
'PHACTR4'	0.190662	0.120827	0.0173913
'GRK7'	0.19094	0.117526	0.0173913
'SLC24A3'	0.191399	-0.115147	0.0173913
'CENPT'	0.191408	-0.0662485	0.0608696
'IL10RA'	0.19144	-0.0963477	0.026087
'CTBS'	0.191985	-0.0753543	0.0434783
'HAVCR1'	0.19215	-0.0945169	0.026087
'GAREM'	0.192468	-0.09603	0.026087
'C11ORF65'	0.192619	-0.115414	0.0173913
'KRT81'	0.192619	-0.115414	0.0173913
'BECN1'	0.192683	0.1149	0.0173913
'MYOM3'	0.192907	-0.078372	0.0434783
'CBR4'	0.192923	0.0943621	0.026087
'BTNL2'	0.193175	-0.0989033	0.026087
'RFX8'	0.193189	-0.0973785	0.026087
'ZNF556'	0.193254	0.0946328	0.026087
'KRT84'	0.193299	0.083172	0.0347826
'CPED1'	0.193301	0.0943116	0.026087
'TMEM67'	0.193511	0.0681007	0.0521739
'CBX8'	0.193878	0.116363	0.0173913
'OR2M3'	0.193979	0.116168	0.0173913
'NDST4'	0.194154	0.0937066	0.026087
'ZNF319'	0.194197	0.116317	0.0173913
'NUP88'	0.194369	0.0939907	0.026087
'C2ORF43'	0.194467	0.0743885	0.0434783
'STX8'	0.194728	-0.0746089	0.0434783
'CAPN7'	0.194919	0.116462	0.0173913
'NFAT5'	0.194952	0.0815727	0.0347826
'LIMD1'	0.195183	-0.0965615	0.026087
'GAS2L2'	0.195289	0.115789	0.0173913
'ANKRD24'	0.195878	-0.0962634	0.026087
'MYO6'	0.195879	-0.0935826	0.026087
'C14ORF80'	0.196008	-0.104	0.026087
'C4ORF19'	0.196173	0.083318	0.0347826
'CARS2'	0.196209	-0.11627	0.0173913
'TERT'	0.196337	-0.0816085	0.0347826
'ZNF276'	0.196498	-0.0630659	0.0608696
'HLA-DOB'	0.196583	-0.095862	0.026087
'HHIPL2'	0.196726	0.0699541	0.0521739
'SLC4A1'	0.196758	-0.0731836	0.0434783
'CDHR5'	0.197257	0.115398	0.0173913
'SLCO1C1'	0.197536	0.0930573	0.026087
'TENM1'	0.197785	0.0734921	0.0434783
'ZNF804A'	0.197799	0.063274	0.0608696
'KIAA1731'	0.197815	-0.0810794	0.0347826
'LAMA5'	0.197933	0.0416023	0.156522
'ANKH'	0.197991	-0.115983	0.0173913
'IRX4'	0.198129	0.0813202	0.0347826
'CCDC102A'	0.198338	-0.118212	0.0173913
'ETV4'	0.199551	0.0935658	0.026087
'TTLL12'	0.199923	0.0812162	0.0347826
'THSD7B'	0.200135	-0.115544	0.0173913
'LATS2'	0.200141	-0.114475	0.0173913
'SFTPB'	0.200141	-0.114475	0.0173913
'CEACAM16'	0.200449	0.0970161	0.026087
'DCDC2B'	0.200919	0.11267	0.0173913
'SVOPL'	0.200939	0.112563	0.0173913
'MAN2B2'	0.200999	0.0585641	0.0695652
'ERBB2'	0.201111	-0.112829	0.0173913
'ADAM2'	0.201111	-0.112829	0.0173913
'ZNF217'	0.201446	-0.0804796	0.0347826
'SYTL4'	0.201633	-0.11384	0.0173913
'C3ORF52'	0.202016	0.0922489	0.026087
'NDOR1'	0.20202	-0.0956662	0.026087
'FBXL6'	0.202148	0.0941366	0.026087
'CDKL2'	0.202638	0.113602	0.0173913
'RIOK1'	0.202668	0.0798583	0.0347826
'TGOLN2'	0.202794	-0.112224	0.0173913
'MYO18B'	0.20282	-0.0561877	0.0782609
'FAM211B'	0.202872	0.0811425	0.0347826
'AKNAD1'	0.202919	-0.0808078	0.0347826
'CTD-2370N5.3'	0.203299	-0.0923948	0.026087
'FBL'	0.203611	0.113718	0.0173913
'C3ORF17'	0.203661	-0.0724371	0.0434783
'NLRC4'	0.204014	-0.0941068	0.026087
'CYFIP1'	0.204423	-0.0813241	0.0347826
'MPHOSPH9'	0.204788	-0.113547	0.0173913
'SRSF4'	0.205037	0.111464	0.0173913
'SLC22A12'	0.205097	0.0924661	0.026087
'PDYN'	0.205343	-0.11294	0.0173913
'UBR1'	0.205344	-0.0922262	0.026087
'ZNF549'	0.205462	0.0733852	0.0434783
'LURAP1L'	0.205568	0.0816095	0.0347826
'OSBPL3'	0.206098	-0.0800401	0.0347826
'CENPF'	0.206112	0.0716252	0.0434783
'HOXB9'	0.206239	0.112294	0.0173913
'RNF43'	0.206436	-0.0923394	0.026087
'ATAD2'	0.206505	0.111856	0.0173913
'THEG'	0.206505	0.111856	0.0173913
'ARSI'	0.206644	-0.0796255	0.0347826
'LZTS2'	0.206737	-0.112309	0.0173913
'UBL7'	0.20675	0.114529	0.0173913
'UGT2B4'	0.207007	0.0732828	0.0434783
'STARD9'	0.207632	-0.0502315	0.0956522
'NBEAL1'	0.207648	-0.0431195	0.13913
'COL5A1'	0.207819	-0.0655524	0.0521739
'BEGAIN'	0.208043	0.091776	0.026087
'HTR3A'	0.208594	-0.112278	0.0173913
'CYP39A1'	0.208914	-0.0656217	0.0521739
'TET2'	0.208981	-0.0576838	0.0695652
'NMRK1'	0.209026	0.1109	0.0173913
'MCPH1'	0.209255	-0.0932311	0.026087
'KRT2'	0.209285	-0.0926998	0.026087
'WDR81'	0.209434	0.0922956	0.026087
'SDK2'	0.209715	-0.0714883	0.0434783
'GREB1L'	0.209852	-0.110228	0.0173913
'MARCH6'	0.209876	-0.120304	0.0173913
'NPHS1'	0.209876	-0.120304	0.0173913
'DOT1L'	0.210316	0.092088	0.026087
'LRRC4C'	0.210336	-0.114724	0.0173913
'TMEM19'	0.210395	-0.112037	0.0173913
'RGS3'	0.210433	0.112633	0.0173913
'PRSS37'	0.210488	0.091069	0.026087
'PPL'	0.210886	0.110898	0.0173913
'USPL1'	0.210994	0.0708258	0.0434783
'TRMT44'	0.211194	-0.113233	0.0173913
'MAST4'	0.211439	0.0605493	0.0608696
'NPAT'	0.211681	-0.0792301	0.0347826
'RBM6'	0.212204	0.110176	0.0173913
'PAWR'	0.212511	0.0916129	0.026087
'PEPD'	0.212993	-0.0651048	0.0521739
'LRRIQ3'	0.213308	0.0788032	0.0347826
'PDZRN4'	0.213451	0.0713956	0.0434783
'AC004381.6'	0.214101	0.109739	0.0173913
'SUSD4'	0.214257	-0.110387	0.0173913
'DYNC2H1'	0.214458	0.0657002	0.0521739
'ACAD11'	0.215592	-0.0862358	0.0347826
'ABCB8'	0.216266	-0.0778757	0.0347826
'UBAC1'	0.216283	0.0901802	0.026087
'CRNKL1'	0.216344	0.0899126	0.026087
'UROC1'	0.216725	0.111435	0.0173913
'SPINT1'	0.216746	-0.108883	0.0173913
'RALGPS1'	0.216884	-0.110295	0.0173913
'CELA2A'	0.216886	-0.111687	0.0173913
'DPEP3'	0.21706	-0.110614	0.0173913
'HIAT1'	0.21706	-0.110614	0.0173913
'KRT39'	0.21706	-0.110614	0.0173913
'SLC6A11'	0.217064	-0.109417	0.0173913
'ANXA2R'	0.217064	-0.109417	0.0173913
'SPIRE2'	0.217204	0.111048	0.0173913
'ZFP41'	0.217204	0.111048	0.0173913
'SLC9B1'	0.217215	-0.090664	0.026087
'NCBP1'	0.21782	0.109639	0.0173913
'WDR38'	0.218087	0.0781907	0.0347826
'MRPL9'	0.218469	-0.0902432	0.026087
'DNAH3'	0.218772	0.0424533	0.130435
'PM20D1'	0.218829	0.0798561	0.0347826
'ALOX15'	0.219064	-0.110183	0.0173913
'FAH'	0.219203	-0.110284	0.0173913
'LGI4'	0.219484	-0.114553	0.0173913
'GOLPH3L'	0.220148	0.109592	0.0173913
'ST8SIA6'	0.220173	0.112118	0.0173913
'IFT122'	0.220313	-0.0928773	0.026087
'LRP5L'	0.220327	-0.108053	0.0173913
'MME'	0.220434	-0.0773081	0.0347826
'KDM3B'	0.220624	0.109506	0.0173913
'BRD8'	0.220624	0.109506	0.0173913
'CD1D'	0.220624	0.109506	0.0173913
'PHLDB1'	0.220886	-0.0897379	0.026087
'WNT2'	0.221079	-0.107946	0.0173913
'PCM1'	0.221084	0.0600245	0.0608696
'TLN2'	0.221129	-0.108602	0.0173913
'PIK3R5'	0.221129	-0.108602	0.0173913
'SHF'	0.221183	0.0897864	0.026087
'PRKCSH'	0.221481	0.0883055	0.026087
'TACC2'	0.221507	-0.0456447	0.113043
'C4ORF17'	0.221542	-0.114347	0.0173913
'PLIN5'	0.221754	-0.107572	0.0173913
'SNX14'	0.221927	0.108732	0.0173913
'AGBL3'	0.22215	-0.0494011	0.0956522
'ITIH6'	0.222476	0.107813	0.0173913
'MED13L'	0.222517	0.0693463	0.0434783
'ZP4'	0.222524	-0.0881883	0.026087
'CACNA2D4'	0.223089	0.058948	0.0608696
'VANGL1'	0.223205	-0.107691	0.0173913
'PSEN2'	0.223415	0.0870728	0.0347826
'ANKLE1'	0.223473	0.0771355	0.0347826
'TMEM161B'	0.22387	0.0798402	0.0347826
'RIMBP2'	0.223892	0.0880999	0.026087
'KIAA0947'	0.22392	-0.108241	0.0173913
'CD163L1'	0.223953	-0.069023	0.0434783
'BIRC8'	0.224391	-0.0883203	0.026087
'FN1'	0.224747	-0.0886041	0.026087
'ANKRD23'	0.224775	-0.0884388	0.026087
'TROAP'	0.224928	0.108326	0.0173913
'RGS11'	0.224978	0.109235	0.0173913
'AFG3L2'	0.225097	-0.106779	0.0173913
'STK16'	0.225205	-0.107539	0.0173913
'LMAN2'	0.225205	-0.107539	0.0173913
'NDFIP1'	0.226122	-0.109408	0.0173913
'SLC34A3'	0.226122	-0.109408	0.0173913
'OR3A1'	0.226219	0.107539	0.0173913
'TGM4'	0.226693	-0.0904655	0.026087
'OR4D6'	0.22686	0.0584233	0.0608696
'YIPF5'	0.227087	-0.0878179	0.026087
'MTMR12'	0.227565	0.106351	0.0173913
'KCNQ1'	0.227565	0.106351	0.0173913
'NEB'	0.227897	0.0430407	0.121739
'NUF2'	0.228181	-0.0758337	0.0347826
'RABGAP1L'	0.228288	-0.0847471	0.0347826
'DLC1'	0.228356	-0.0551836	0.0695652
'ISLR'	0.228594	0.0756207	0.0347826
'CCDC138'	0.228685	-0.106821	0.0173913
'ALDH1L1'	0.228711	-0.0869094	0.026087
'SCMH1'	0.229068	-0.062501	0.0521739
'ZNF354C'	0.229231	0.0886764	0.026087
'MTMR3'	0.229355	-0.0652855	0.0521739
'TAF1L'	0.229409	0.106849	0.0173913
'ZNF182'	0.229478	0.10587	0.0173913
'NFASC'	0.229478	0.10587	0.0173913
'PCDH12'	0.22949	0.0682946	0.0434783
'SYBU'	0.230216	-0.0760385	0.0347826
'TLR1'	0.230339	0.0871848	0.026087
'CDK6'	0.230825	0.106734	0.0173913
'USP20'	0.230838	0.0584265	0.0608696
'EFS'	0.23104	0.0635117	0.0521739
'SCNN1G'	0.231152	0.0621455	0.0521739
'SMPDL3A'	0.231438	-0.119124	0.0173913
'ZYG11B'	0.231438	-0.119124	0.0173913
'OFD1'	0.231788	-0.105375	0.0173913
'HORMAD2'	0.231859	-0.0707576	0.0434783
'OR9Q1'	0.23241	-0.106141	0.0173913
'ZZEF1'	0.232549	0.0616804	0.0521739
'TBC1D14'	0.232623	-0.0751921	0.0347826
'EPB42'	0.232939	-0.0688851	0.0434783
'PCBP1'	0.232963	-0.108668	0.0173913
'SLC1A4'	0.232963	-0.108668	0.0173913
'FAM65B'	0.233012	0.0501482	0.0869565
'RASGRP4'	0.233276	-0.0859689	0.026087
'IK'	0.233291	0.0870295	0.026087
'TRPM8'	0.23335	0.0870716	0.026087
'KIAA1468'	0.233706	-0.10576	0.0173913
'GPRC5A'	0.233706	-0.10576	0.0173913
'DOLK'	0.233713	0.104866	0.0173913
'PDZD8'	0.234158	0.0746548	0.0347826
'NUAK2'	0.234228	-0.107442	0.0173913
'GLT1D1'	0.234338	0.107344	0.0173913
'TXLNB'	0.234391	0.067859	0.0434783
'MRGPRD'	0.234535	0.0871795	0.026087
'EAF1'	0.234642	0.0888978	0.026087
'HSD17B4'	0.235192	0.0870382	0.026087
'GLOD5'	0.235989	-0.105118	0.0173913
'PNLDC1'	0.235989	-0.105118	0.0173913
'MED25'	0.236015	-0.104732	0.0173913
'OR5F1'	0.236243	0.0750278	0.0347826
'LINC00283'	0.236533	-0.0480033	0.0956522
'WDR31'	0.236846	0.0876481	0.026087
'FAM208A'	0.237169	0.0743978	0.0347826
'SH3RF3'	0.237396	-0.0616039	0.0521739
'IFT74'	0.237399	-0.0870323	0.026087
'KDM5A'	0.238026	-0.0879915	0.026087
'ATP8A2'	0.238043	-0.074562	0.0347826
'CXCL13'	0.238286	-0.115745	0.0173913
'AFP'	0.238286	-0.115745	0.0173913
'TCEB3'	0.23835	0.0689415	0.0434783
'PPP3R2'	0.2384	-0.104989	0.0173913
'PIK3R6'	0.238822	0.105336	0.0173913
'SCEL'	0.238848	-0.105365	0.0173913
'GPX6'	0.238958	-0.0707043	0.0521739
'LAG3'	0.239088	-0.0625513	0.0521739
'TNFRSF13C'	0.239454	0.106715	0.0173913
'CD248'	0.239454	0.106715	0.0173913
'ZNF736'	0.239494	-0.0857441	0.026087
'GALK2'	0.240002	-0.105299	0.0173913
'ATP2B2'	0.240353	-0.104124	0.0173913
'TMEM38B'	0.240621	0.0850782	0.026087
'SALL1'	0.240857	0.103519	0.0173913
'NCOA4'	0.241043	-0.0859182	0.026087
'KIF14'	0.24109	-0.0846912	0.026087
'AKT2'	0.24127	0.104385	0.0173913
'CACHD1'	0.241324	0.103214	0.0173913
'C10ORF113'	0.24169	0.0746825	0.0347826
'MTFMT'	0.241702	0.0873379	0.026087
'PRIM2'	0.24207	0.104239	0.0173913
'PPAPDC2'	0.242087	-0.0735304	0.0347826
'WDR1'	0.242444	0.0582235	0.0608696
'DOK2'	0.242469	0.0849636	0.026087
'DNASE1'	0.242535	-0.0870901	0.026087
'PITRM1'	0.242683	0.0664941	0.0434783
'CCDC28A'	0.24278	0.103708	0.0173913
'TRPV3'	0.243029	-0.0607977	0.0521739
'TAS2R19'	0.243201	0.102504	0.0173913
'HIVEP2'	0.243297	-0.0671766	0.0434783
'MON2'	0.243412	0.0741596	0.0347826
'BCKDHA'	0.243413	0.084174	0.026087
'TAS1R1'	0.24344	-0.0900882	0.026087
'CIZ1'	0.243508	0.085375	0.026087
'SLC45A4'	0.243678	0.0676773	0.0434783
'CASC4'	0.243918	0.085945	0.026087
'XRCC6BP1'	0.244412	0.102965	0.0173913
'OR6M1'	0.24452	-0.102159	0.0173913
'ELP2'	0.244765	0.074214	0.0347826
'SVEP1'	0.244928	-0.0537534	0.0695652
'TMCC2'	0.245309	-0.10269	0.0173913
'RTCA'	0.2457	0.106158	0.0173913
'AATF'	0.246079	0.083908	0.026087
'HMCN1'	0.246088	-0.0525425	0.0695652
'LRRC39'	0.24623	0.102865	0.0173913
'PRKAR1B'	0.246292	0.109327	0.0173913
'WASF2'	0.246292	0.109327	0.0173913
'MLH3'	0.246335	-0.0607924	0.0521739
'ARHGEF12'	0.246373	-0.0733177	0.0347826
'LOXHD1'	0.246582	-0.0853055	0.026087
'SLC6A6'	0.246695	0.0630163	0.0521739
'SLC35D3'	0.246766	-0.103462	0.0173913
'C2ORF42'	0.24679	-0.102888	0.0173913
'OR51G2'	0.24684	0.0842272	0.026087
'FAM46A'	0.247313	-0.0755793	0.0347826
'FAM53A'	0.247491	0.105101	0.0173913
'ERCC5'	0.247491	0.105101	0.0173913
'GLMN'	0.248041	-0.0678245	0.0434783
'ACOT13'	0.248088	-0.103201	0.0173913
'CPB1'	0.248575	-0.0848414	0.026087
'PCNXL4'	0.248798	0.0834595	0.026087
'LAMB1'	0.248924	-0.101895	0.0173913
'MSS51'	0.248924	-0.101895	0.0173913
'DLEC1'	0.248972	-0.0622235	0.0521739
'AOX1'	0.24899	0.0742903	0.0347826
'SLC6A20'	0.249125	0.103203	0.0173913
'VPS52'	0.249251	0.0849722	0.026087
'PVRL4'	0.249331	0.0579309	0.0608696
'WDR54'	0.249597	0.0597471	0.0521739
'CARD8'	0.249649	-0.0742452	0.0347826
'RAB6A'	0.249994	0.0850638	0.026087
'DOCK4'	0.250313	-0.101185	0.0173913
'ATP2A3'	0.250549	-0.101274	0.0173913
'CCDC130'	0.250549	-0.101274	0.0173913
'EP300'	0.250598	0.0839546	0.026087
'CHGA'	0.250925	0.0724531	0.0347826
'ATP2C2'	0.251006	0.0496258	0.0782609
'JRK'	0.251067	-0.0649115	0.0434783
'HIST1H2AH'	0.251453	0.103386	0.0173913
'MINA'	0.25182	-0.0676063	0.0434783
'ST18'	0.252117	0.102508	0.0173913
'PANX3'	0.252282	-0.0733683	0.0347826
'ARMC5'	0.252689	-0.0846576	0.026087
'RTL1'	0.252751	0.0727813	0.0347826
'ZNF138'	0.252837	0.105811	0.0173913
'ALDOB'	0.252922	-0.0839751	0.026087
'MCM9'	0.253152	0.0653336	0.0434783
'MYH8'	0.253231	0.0735449	0.0347826
'ADAMTS18'	0.253264	-0.0603735	0.0521739
'TMCO3'	0.253554	-0.104687	0.0173913
'MICALCL'	0.253766	0.0439017	0.104348
'SEMA5B'	0.253952	0.0605007	0.0521739
'DAPK1'	0.254122	0.0722107	0.0347826
'AK9'	0.254186	0.100667	0.0173913
'SMCR8'	0.254449	0.100379	0.0173913
'ENPP2'	0.254449	0.100379	0.0173913
'FILIP1'	0.255186	-0.0715127	0.0347826
'NADK'	0.255325	-0.0519537	0.0695652
'ATP7B'	0.255408	0.106628	0.0173913
'ZNF688'	0.255446	-0.110193	0.0173913
'C11ORF35'	0.255515	-0.0855359	0.026087
'SORCS2'	0.255736	0.100195	0.0173913
'ENAM'	0.255901	-0.101361	0.0173913
'FABP9'	0.256656	0.0837522	0.026087
'PARM1'	0.256789	-0.0642786	0.0521739
'TPCN1'	0.256982	-0.059567	0.0521739
'STAM2'	0.257008	-0.0845318	0.026087
'TMEM241'	0.257137	0.0819374	0.026087
'SMYD1'	0.257307	0.0999173	0.0173913
'GBE1'	0.257377	0.10079	0.0173913
'AARS2'	0.257767	0.0710769	0.0347826
'TAP1'	0.258104	0.103194	0.0173913
'SPATA21'	0.258199	0.104302	0.0173913
'OPN3'	0.25853	0.0661131	0.0434783
'FAM217A'	0.258592	0.0648714	0.0434783
'NFKB1'	0.258759	-0.0830341	0.026087
'ERO1LB'	0.258786	-0.101665	0.0173913
'WDR76'	0.259122	-0.0847637	0.026087
'FMO3'	0.259388	-0.0723057	0.0347826
'ZNF462'	0.259699	-0.0999786	0.0173913
'IZUMO2'	0.259907	0.0993512	0.0173913
'SLC17A5'	0.26006	-0.0882109	0.026087
'IL18R1'	0.260349	0.0825673	0.026087
'DUSP26'	0.260511	0.0993742	0.0173913
'OR10X1'	0.260511	0.0993742	0.0173913
'GLTSCR1'	0.26076	0.083185	0.026087
'PXDN'	0.2612	0.110244	0.0173913
'PTPRS'	0.261463	0.0826119	0.026087
'NRIP3'	0.261829	-0.0990733	0.0173913
'LAMA1'	0.26196	0.0485669	0.0782609
'CCDC180'	0.262089	0.0584934	0.0521739
'PLA2G3'	0.26229	-0.074421	0.0347826
'TKT'	0.262596	-0.0709475	0.0347826
'TARM1'	0.262815	-0.102153	0.0173913
'ERG'	0.262821	0.081822	0.026087
'PLA2G2A'	0.262903	-0.104204	0.0173913
'ANAPC5'	0.263103	-0.0992408	0.0173913
'SLC5A2'	0.263762	-0.09815	0.0173913
'ROR2'	0.264326	-0.0818324	0.026087
'BUD13'	0.264528	0.0712486	0.0347826
'CDK5R2'	0.264842	-0.0988261	0.0173913
'DNAH11'	0.265769	-0.0447225	0.0956522
'GPR135'	0.265777	-0.100683	0.0173913
'WDR6'	0.26597	-0.0803498	0.026087
'ZNF655'	0.266069	-0.0803067	0.026087
'HCRTR2'	0.26609	0.0537523	0.0608696
'COG1'	0.266147	0.0806349	0.026087
'PTX4'	0.26677	0.0706198	0.0347826
'RPF1'	0.266802	-0.0987221	0.0173913
'PLXNB3'	0.266905	-0.0700502	0.0347826
'CD5L'	0.267032	-0.0720392	0.0347826
'PCDHA7'	0.267132	0.0984795	0.0173913
'IPO5'	0.267132	0.0984795	0.0173913
'SSC5D'	0.267205	-0.0456084	0.0869565
'FBXO44'	0.26785	0.0803748	0.026087
'TEKT5'	0.268105	-0.0533403	0.0608696
'GPR35'	0.268191	-0.0631056	0.0434783
'MICA'	0.268246	0.070407	0.0347826
'LLGL1'	0.268348	0.0991097	0.0173913
'RILP'	0.268348	0.0991097	0.0173913
'TTLL11'	0.268505	0.0722898	0.0347826
'GPR156'	0.268568	-0.0800564	0.026087
'UVSSA'	0.268638	0.0818202	0.026087
'DSG3'	0.268753	0.101527	0.0173913
'IKBIP'	0.268955	0.0975121	0.0173913
'FGD5'	0.269056	-0.0626873	0.0434783
'RNASEL'	0.269111	-0.0692608	0.0347826
'HERC3'	0.269157	-0.0802509	0.026087
'CAMTA2'	0.269198	0.079933	0.026087
'ZNF771'	0.269296	-0.0576151	0.0521739
'MPZL2'	0.26931	-0.0829067	0.026087
'GRK6'	0.269454	-0.0806875	0.026087
'PPEF2'	0.26971	0.062989	0.0434783
'MYO15A'	0.269787	0.0530376	0.0608696
'ABHD14A-ACY1'	0.270194	-0.0705367	0.0347826
'BEND2'	0.270209	0.0983076	0.0173913
'INMT'	0.270418	0.0712512	0.0347826
'PCDHGA11'	0.270444	-0.0587307	0.0521739
'NR1H4'	0.270505	0.0623099	0.0434783
'NCAPG2'	0.270527	0.0625897	0.0434783
'FAM20C'	0.270685	0.0538644	0.0608696
'KIAA2018'	0.270751	0.0801194	0.026087
'BCL2A1'	0.270785	0.100948	0.0173913
'HMMR'	0.270785	0.100948	0.0173913
'SHPK'	0.271842	0.0693044	0.0347826
'COL6A3'	0.272381	-0.0464604	0.0869565
'SFXN2'	0.272969	0.0979802	0.0173913
'MSR1'	0.272969	0.0979802	0.0173913
'LARS'	0.274203	0.068713	0.0347826
'MVP'	0.27445	0.0825535	0.026087
'UNC5C'	0.274518	0.0827151	0.026087
'CEP350'	0.27453	0.0580277	0.0521739
'QSOX1'	0.274977	-0.0800652	0.026087
'PPP4R4'	0.275337	-0.0967482	0.0173913
'HOXA7'	0.275855	-0.0699517	0.0347826
'ARHGAP30'	0.275887	0.0821658	0.026087
'CD2'	0.275966	-0.0689482	0.0347826
'PRSS23'	0.276083	-0.0577774	0.0521739
'GJC3'	0.276191	-0.0974772	0.0173913
'DCBLD1'	0.276191	-0.0974772	0.0173913
'FURIN'	0.276547	0.0968143	0.0173913
'AP1S3'	0.276587	0.0789716	0.026087
'SMPD1'	0.276637	-0.0724102	0.0347826
'NPBWR2'	0.276726	-0.0709316	0.0347826
'ZYX'	0.276766	-0.0804581	0.026087
'MGAM'	0.277157	0.0789722	0.026087
'PDGFRL'	0.277233	0.0685677	0.0347826
'STAG3'	0.277578	-0.0638122	0.0434783
'COQ4'	0.277683	0.0687936	0.0347826
'SEC31B'	0.277752	0.0523523	0.0608696
'CAT'	0.277922	-0.0955964	0.0173913
'TENM4'	0.278128	0.0790451	0.026087
'LAMB4'	0.278426	0.0967793	0.0173913
'ZNF83'	0.278426	0.0967793	0.0173913
'MVD'	0.278689	0.0679641	0.0347826
'USP19'	0.278808	-0.0855771	0.026087
'PTTG1IP'	0.278823	0.096881	0.0173913
'PCK1'	0.278942	-0.0617686	0.0434783
'IDH2'	0.279473	-0.0980403	0.0173913
'EFCAB5'	0.279517	0.0431154	0.0956522
'SLC36A3'	0.279651	0.0566922	0.0521739
'MAN1B1'	0.279766	-0.079136	0.026087
'PLEKHG5'	0.280936	0.0951498	0.0173913
'VWA5B1'	0.281598	-0.0560854	0.0608696
'SPP1'	0.281723	0.0967759	0.0173913
'OR2M4'	0.281723	0.0967759	0.0173913
'TNS3'	0.281885	0.0424895	0.0956522
'C20ORF194'	0.281929	-0.0692652	0.0347826
'TGFBR2'	0.281967	0.0960368	0.0173913
'SLC26A10'	0.28197	0.0687254	0.0347826
'ZNF337'	0.282055	0.0801534	0.026087
'FKTN'	0.282366	0.0781175	0.026087
'ETV7'	0.28244	0.0679268	0.0347826
'VWA7'	0.282546	-0.0954811	0.0173913
'FAM92B'	0.282732	-0.0562566	0.0521739
'OR6C74'	0.282751	-0.0956715	0.0173913
'RPGR'	0.282798	-0.0956991	0.0173913
'FAM220A'	0.282798	-0.0956991	0.0173913
'ZGPAT'	0.282928	-0.096978	0.0173913
'CUZD1'	0.282928	-0.096978	0.0173913
'SYT12'	0.283084	0.0776514	0.026087
'LSM11'	0.283132	0.0950115	0.0173913
'TPR'	0.283152	-0.0677871	0.0347826
'OR13C4'	0.283379	-0.103755	0.0173913
'MNS1'	0.283379	-0.103755	0.0173913
'PAH'	0.283379	-0.103755	0.0173913
'TCFL5'	0.283699	-0.0950292	0.0173913
'ZFYVE9'	0.284325	-0.0786452	0.026087
'CCBE1'	0.2845	-0.0953744	0.0173913
'MCM10'	0.284606	0.0580892	0.0521739
'PRTG'	0.284621	-0.0606341	0.0434783
'OR11A1'	0.284655	-0.100185	0.0173913
'SPDL1'	0.284732	-0.0558441	0.0521739
'ERAP2'	0.284799	0.0722274	0.0347826
'CCNJL'	0.28482	-0.0952814	0.0173913
'TREML2'	0.28512	0.095	0.0173913
'SLC14A2'	0.285174	-0.0946521	0.0173913
'COL13A1'	0.28533	0.0955799	0.0173913
'ZNF696'	0.28533	0.0955799	0.0173913
'LRRC66'	0.285434	-0.0674595	0.0347826
'ACVR1'	0.285443	-0.0780494	0.026087
'NOSTRIN'	0.28563	-0.100105	0.0173913
'ZDHHC6'	0.285653	-0.0940225	0.0173913
'C3ORF35'	0.285865	-0.0770272	0.026087
'ZNRF4'	0.286335	0.0949341	0.0173913
'PPP1R3B'	0.286335	0.0949341	0.0173913
'ODF1'	0.286335	0.0949341	0.0173913
'TENM2'	0.286736	0.067312	0.0347826
'HAPLN3'	0.287439	0.0938225	0.0173913
'MYCBPAP'	0.287702	-0.0606913	0.0434783
'CDH26'	0.288424	0.0970478	0.0173913
'ITGA4'	0.288464	0.0679368	0.0347826
'CORO7'	0.288496	-0.0609573	0.0434783
'QRFPR'	0.288845	-0.0951871	0.0173913
'ACOT12'	0.288897	-0.0575337	0.0521739
'PPFIBP1'	0.28899	0.0774827	0.026087
'NR4A1'	0.289146	0.0950887	0.0173913
'ABCA4'	0.289191	-0.0488867	0.0695652
'CCDC171'	0.289245	0.051374	0.0608696
'NAALADL1'	0.289579	-0.0776135	0.026087
'TCTN2'	0.289832	-0.0782807	0.026087
'MBD5'	0.289952	0.0691866	0.0347826
'ZAN'	0.290132	-0.0483302	0.0695652
'ATP8A1'	0.290528	0.0676098	0.0347826
'FBXO39'	0.290898	-0.0777657	0.026087
'GPR144'	0.291274	0.0971595	0.0173913
'SLAMF8'	0.291327	0.0805677	0.026087
'SCN10A'	0.291445	0.0482124	0.0695652
'MYH4'	0.291784	0.0798048	0.026087
'LIPE'	0.291882	-0.0599537	0.0434783
'IKBKAP'	0.291883	0.0938736	0.0173913
'PTPRC'	0.292189	0.0779331	0.026087
'TFAP2D'	0.29226	-0.07373	0.0347826
'ANXA3'	0.292426	-0.0769501	0.026087
'PREX2'	0.292585	-0.0959614	0.0173913
'FAN1'	0.293004	0.0661491	0.0347826
'ZSCAN22'	0.29317	0.0925075	0.0173913
'ATP2B4'	0.293271	0.0598848	0.0434783
'ERICH1'	0.293414	-0.077154	0.026087
'ZMIZ2'	0.293661	0.0597286	0.0434783
'MYH1'	0.293782	-0.0659428	0.0347826
'SKIDA1'	0.29433	0.0596888	0.0434783
'KIAA1704'	0.294348	-0.0608068	0.0434783
'ATXN1'	0.294412	0.0558051	0.0521739
'SETD2'	0.294497	-0.0844363	0.026087
'DKK3'	0.29485	0.0924939	0.0173913
'P2RY2'	0.294966	0.0952248	0.0173913
'RASSF4'	0.295215	-0.0923462	0.0173913
'BRDT'	0.295431	-0.0982083	0.0173913
'SCUBE2'	0.295431	-0.0982083	0.0173913
'NIPAL1'	0.295431	-0.0982083	0.0173913
'CACNA1H'	0.295458	-0.0953235	0.0173913
'RFX6'	0.296104	-0.0943718	0.0173913
'OR52L1'	0.296533	0.0777279	0.026087
'MROH9'	0.29654	-0.0515433	0.0608696
'NEDD4'	0.29659	-0.0674151	0.0347826
'AGBL5'	0.29664	0.0925551	0.0173913
'CPA5'	0.29664	0.0925551	0.0173913
'TMC2'	0.296912	0.0596661	0.0434783
'ZNF189'	0.29714	-0.0754955	0.026087
'GYLTL1B'	0.297166	0.0659074	0.0347826
'FERMT1'	0.297262	-0.0590421	0.0434783
'E2F2'	0.297677	0.0509194	0.0608696
'MTO1'	0.297838	0.0925849	0.0173913
'OXCT1'	0.297838	0.0925849	0.0173913
'FBXL17'	0.297897	-0.0762252	0.026087
'LRRC16B'	0.298043	0.0778029	0.026087
'ARRDC5'	0.298277	-0.0757377	0.026087
'CLCA2'	0.298827	0.0753393	0.026087
'CECR2'	0.298836	-0.0660307	0.0347826
'TMEM41A'	0.298988	-0.0765816	0.026087
'DOCK6'	0.299187	0.0940527	0.0173913
'CRIM1'	0.299485	-0.0915742	0.0173913
'RALGAPB'	0.299485	-0.0915742	0.0173913
'CYB5R2'	0.299932	-0.0714598	0.0434783
'OR56A4'	0.299966	-0.075363	0.026087
'PTPRJ'	0.299996	-0.075135	0.026087
'SIT1'	0.300186	-0.0920587	0.0173913
'WDR87'	0.300228	0.0654863	0.0347826
'SPDEF'	0.300406	0.0956376	0.0173913
'MAPK13'	0.300482	0.0930089	0.0173913
'BRPF3'	0.300482	0.0930089	0.0173913
'GLDC'	0.300598	-0.0756291	0.026087
'CCNB3'	0.300676	-0.0911569	0.0173913
'KLKB1'	0.301154	0.0648042	0.0347826
'FARP1'	0.301881	0.0509095	0.0608696
'C1ORF222'	0.302015	-0.0535178	0.0521739
'EXOG'	0.302057	0.0747124	0.026087
'CCL14'	0.302323	0.0935996	0.0173913
'USP32'	0.302548	-0.0926764	0.0173913
'MAGEB10'	0.302752	0.0798436	0.026087
'CPNE7'	0.302991	-0.0755643	0.026087
'INO80D'	0.303402	-0.0752494	0.026087
'CLMP'	0.303428	0.0752218	0.026087
'DHRS3'	0.303494	0.0781613	0.026087
'TEX35'	0.303847	0.0746157	0.026087
'NDUFA10'	0.303993	-0.0970947	0.0173913
'ACRV1'	0.303993	-0.0970947	0.0173913
'BOC'	0.304005	0.0537767	0.0521739
'C1ORF174'	0.304011	-0.0695501	0.0347826
'GPR133'	0.304147	0.0742343	0.026087
'C18ORF63'	0.304523	-0.0909001	0.0173913
'CCDC170'	0.304611	-0.0763996	0.026087
'SYT15'	0.305197	0.0648431	0.0347826
'MAP1S'	0.305644	-0.049232	0.0608696
'ROS1'	0.305944	-0.0539897	0.0521739
'NEURL4'	0.305949	0.0656793	0.0347826
'ITGB2'	0.306325	-0.0654332	0.0347826
'PNPLA2'	0.306555	-0.058616	0.0434783
'TOP2B'	0.306772	0.075222	0.026087
'CLPTM1L'	0.306787	0.0759109	0.026087
'RAB11FIP5'	0.306834	-0.0914601	0.0173913
'FLVCR1'	0.306885	0.0753681	0.026087
'C6ORF10'	0.306919	-0.0543442	0.0521739
'DEPDC5'	0.307278	-0.0756223	0.026087
'SLC15A5'	0.3077	-0.0587527	0.0434783
'SDHD'	0.307803	0.0906346	0.0173913
'CNTRL'	0.307876	0.0404975	0.0956522
'KRT25'	0.30806	-0.0747473	0.026087
'AKAP2'	0.308596	-0.0737599	0.026087
'ATP8B4'	0.308843	-0.0495273	0.0608696
'ZC3H13'	0.30926	-0.0496321	0.0608696
'UTP20'	0.309647	-0.0496002	0.0608696
'OVCH1'	0.310094	0.091116	0.0173913
'TM9SF1'	0.310554	0.0742994	0.026087
'HSD17B3'	0.310972	-0.0637394	0.0347826
'SCAPER'	0.311087	-0.0534549	0.0521739
'NUP107'	0.311117	-0.0530012	0.0521739
'KIAA1024'	0.311472	0.049108	0.0608696
'SAMM50'	0.311564	0.0896055	0.0173913
'TRIM38'	0.312019	-0.0738651	0.026087
'BCAM'	0.312099	0.057455	0.0434783
'AR'	0.312272	0.0896082	0.0173913
'CLEC4F'	0.312272	0.0896082	0.0173913
'ACTN4'	0.312479	0.0633492	0.0347826
'OR4K1'	0.312532	0.0734556	0.026087
'CDH4'	0.312546	0.0569765	0.0434783
'SIN3B'	0.312574	0.0894367	0.0173913
'FAM102A'	0.312612	-0.0898663	0.0173913
'KIAA1522'	0.312881	0.0744316	0.026087
'MC1R'	0.312984	-0.064132	0.0347826
'TMPRSS4'	0.313262	-0.0584628	0.0434783
'G6PC2'	0.313384	-0.073506	0.026087
'SECTM1'	0.3134	-0.0886442	0.0173913
'HRC'	0.313801	-0.0894362	0.0173913
'LTK'	0.313903	-0.0912245	0.0173913
'ABCB5'	0.314161	-0.0567803	0.0434783
'CIT'	0.314428	0.0890804	0.0173913
'MYLIP'	0.314502	-0.0889764	0.0173913
'CYC1'	0.314502	-0.0889764	0.0173913
'CLC'	0.314956	-0.0897211	0.0173913
'SCGN'	0.314956	-0.0897211	0.0173913
'GHRL'	0.315123	0.063726	0.0347826
'AQR'	0.315388	-0.0725658	0.026087
'ITGB5'	0.315427	-0.0580834	0.0434783
'CDSN'	0.315725	-0.0729355	0.026087
'NBEAL2'	0.315781	-0.0662386	0.0347826
'MRPS34'	0.316163	-0.0727003	0.026087
'PELP1'	0.316706	0.090234	0.0173913
'BLZF1'	0.316706	0.090234	0.0173913
'PPP1R3A'	0.316844	-0.0462486	0.0782609
'APMAP'	0.316931	0.0727919	0.026087
'HLA-DPB1'	0.317005	0.0732592	0.026087
'ZNF280D'	0.317276	0.0566876	0.0434783
'LRRIQ1'	0.317558	-0.0898673	0.0173913
'KCNE2'	0.317558	-0.0898673	0.0173913
'GIMAP5'	0.317558	-0.0898673	0.0173913
'FAM124A'	0.317644	-0.090742	0.0173913
'PCYT2'	0.317649	0.0658139	0.0347826
'ESYT3'	0.318569	-0.0563482	0.0434783
'TMPRSS11B'	0.318576	0.0893738	0.0173913
'NEK3'	0.3188	0.0633072	0.0347826
'ATP8B1'	0.318826	-0.089077	0.0173913
'IQCC'	0.319032	0.0644902	0.0347826
'MSLN'	0.319419	0.0530645	0.0521739
'LEPRE1'	0.319604	0.0572857	0.0434783
'TMTC3'	0.320304	0.088398	0.0173913
'MUC5B'	0.320509	-0.064197	0.0347826
'PTCH2'	0.320639	0.0883948	0.0173913
'MAST2'	0.320827	-0.0741077	0.026087
'CHD2'	0.320832	-0.089386	0.0173913
'NLE1'	0.320937	0.0729557	0.0347826
'FAM63A'	0.321345	0.0719121	0.026087
'MLTK'	0.321664	0.0882008	0.0173913
'LRFN2'	0.321798	-0.0726188	0.026087
'DNAH8'	0.321821	0.0338292	0.13913
'MELK'	0.322007	0.0879379	0.0173913
'SPHKAP'	0.322465	-0.0896402	0.0173913
'UHRF2'	0.322774	-0.0872465	0.0173913
'EARS2'	0.322832	0.0485589	0.0608696
'MSRB2'	0.322961	0.0717399	0.026087
'CRTAC1'	0.322989	-0.0729205	0.026087
'IL25'	0.323581	-0.0885041	0.0173913
'GTPBP4'	0.323598	0.0714068	0.026087
'CASP8AP2'	0.323734	0.0715174	0.026087
'WDR41'	0.323988	0.062885	0.0347826
'SCN7A'	0.324109	-0.0873428	0.0173913
'CHMP1A'	0.324141	-0.086688	0.0173913
'NRG3'	0.324473	0.0713282	0.026087
'EPN3'	0.324682	0.0876115	0.0173913
'SACS'	0.324686	-0.0361324	0.121739
'CTSW'	0.324693	-0.0880456	0.0173913
'APCDD1'	0.324693	-0.0880456	0.0173913
'OR10H4'	0.324693	-0.0880456	0.0173913
'SOGA3'	0.325029	0.0875478	0.0173913
'IDH3A'	0.325029	0.0875478	0.0173913
'AKNA'	0.325244	-0.0532904	0.0521739
'C16ORF96'	0.325313	-0.0477714	0.0608696
'SPINK1'	0.325455	0.0557685	0.0434783
'FBXO5'	0.326368	0.0526558	0.0521739
'MEIS3'	0.326427	0.0875636	0.0173913
'CXCL2'	0.326631	-0.0877779	0.0173913
'ZNF214'	0.326631	-0.0877779	0.0173913
'SLC7A2'	0.326674	0.0720604	0.026087
'FAM208B'	0.326772	0.0341266	0.130435
'NLRX1'	0.326911	-0.0885023	0.0173913
'PPARA'	0.32693	0.0875263	0.0173913
'SLC16A12'	0.32693	0.0898751	0.0173913
'CEP104'	0.327016	0.0710144	0.026087
'LPHN1'	0.327077	0.0509913	0.0521739
'VEPH1'	0.32723	-0.0621268	0.0347826
'TTC26'	0.327296	0.0895265	0.0173913
'HS3ST5'	0.327883	-0.0627124	0.0347826
'DSG1'	0.327941	0.0553435	0.0434783
'TBX15'	0.328012	-0.0887254	0.0173913
'SHMT1'	0.328012	-0.0887254	0.0173913
'HTT'	0.328371	0.0378738	0.104348
'PPM1G'	0.328641	-0.0860855	0.0173913
'CD97'	0.328803	0.0615988	0.0347826
'C16ORF70'	0.328923	0.0882681	0.0173913
'PTPRU'	0.328997	-0.0631457	0.0347826
'ABCD4'	0.329441	0.0706436	0.026087
'UBQLN1'	0.329803	0.0720832	0.026087
'FBP2'	0.330413	0.0629994	0.0347826
'TM4SF18'	0.330656	-0.0905202	0.0173913
'ZBBX'	0.330656	-0.0905202	0.0173913
'UPK1A'	0.331008	-0.0651044	0.0347826
'RP11-460B17.3'	0.331046	-0.0868494	0.0173913
'TNP2'	0.331046	-0.0868494	0.0173913
'LTBP2'	0.331153	-0.0614752	0.0347826
'CCDC88C'	0.331307	-0.0375259	0.104348
'LMCD1'	0.331315	-0.0876241	0.0173913
'TULP2'	0.331941	0.054844	0.0434783
'CUX2'	0.332038	0.0877167	0.0173913
'ESAM'	0.332038	0.0877167	0.0173913
'ITGAM'	0.332244	0.0708631	0.026087
'NOX5'	0.332446	-0.0739557	0.026087
'GIMAP8'	0.332494	0.0625123	0.0347826
'GOLIM4'	0.333219	0.0551686	0.0434783
'MOS'	0.333519	0.0853441	0.0173913
'SON'	0.333595	-0.0715131	0.026087
'PDCD5'	0.334208	-0.0940144	0.0173913
'OR2B3'	0.334584	0.0546187	0.0434783
'FAM13B'	0.33463	0.0853761	0.0173913
'RRBP1'	0.335581	-0.070865	0.026087
'SYTL3'	0.33572	-0.0866345	0.0173913
'IMP3'	0.335745	0.0853255	0.0173913
'WBP7'	0.336044	0.0873957	0.0173913
'LRP2BP'	0.336044	0.0873957	0.0173913
'PCDHB4'	0.33647	0.0548667	0.0434783
'BCHE'	0.336471	-0.0620643	0.0347826
'TLDC1'	0.336785	0.0389317	0.0956522
'GNL2'	0.337038	-0.0937014	0.0173913
'FHL3'	0.337038	-0.0937014	0.0173913
'KCP'	0.337401	-0.0509188	0.0521739
'DCAF6'	0.337957	0.0847504	0.0173913
'RNF213'	0.338049	0.0334885	0.130435
'RCN3'	0.338073	-0.0870373	0.0173913
'COL4A3'	0.33856	-0.0602141	0.0347826
'BPTF'	0.338617	0.0548596	0.0434783
'NAT1'	0.338671	-0.0622658	0.0347826
'ZSCAN31'	0.338674	-0.0604856	0.0347826
'CDH20'	0.339028	0.08732	0.0173913
'RAD51D'	0.339045	-0.0759526	0.026087
'RASEF'	0.339237	-0.0851443	0.0173913
'NYNRIN'	0.339267	0.0610032	0.0347826
'VAV3'	0.33929	0.0706733	0.026087
'FUK'	0.339353	0.0609415	0.0347826
'ADCY4'	0.339354	0.0614347	0.0347826
'CDYL2'	0.339508	-0.0695752	0.026087
'FLG2'	0.339526	0.04484	0.0695652
'GPR110'	0.339922	-0.0626909	0.0347826
'LSG1'	0.340045	0.085976	0.0173913
'DYTN'	0.340328	0.0703128	0.026087
'RIN1'	0.340484	0.0882549	0.0173913
'SUGP2'	0.340971	-0.0896335	0.0173913
'TEX14'	0.341042	-0.0690907	0.026087
'RAG1'	0.341089	0.0850086	0.0173913
'SETBP1'	0.341223	-0.0870891	0.0173913
'ADAM7'	0.341272	0.0692535	0.026087
'IP6K2'	0.341565	0.0838812	0.0173913
'OR10G9'	0.342019	-0.0489549	0.0608696
'ZNF831'	0.342188	0.0601476	0.0347826
'ZFP14'	0.342334	-0.0916084	0.0173913
'DHX58'	0.342596	-0.0836829	0.0173913
'TTLL9'	0.342632	0.0685922	0.026087
'PARD3B'	0.343137	0.044287	0.0695652
'NXPE1'	0.343173	0.0833578	0.0173913
'ASPH'	0.34329	-0.0606192	0.0347826
'PIEZO2'	0.34343	0.0537541	0.0434783
'HOOK2'	0.34372	-0.08544	0.0173913
'ALOXE3'	0.343729	0.0843136	0.0173913
'STRA6'	0.343738	-0.0839772	0.0173913
'ALG9'	0.344173	-0.0848498	0.0173913
'C1ORF112'	0.344201	-0.0840523	0.0173913
'TTBK1'	0.344615	0.0838627	0.0173913
'C1ORF116'	0.344856	-0.08522	0.0173913
'RXFP2'	0.345086	0.054456	0.0434783
'ARHGAP19'	0.345217	0.0497829	0.0521739
'RPS6KC1'	0.345287	-0.0491407	0.0521739
'SLC46A2'	0.345411	-0.0865204	0.0173913
'SPEF2'	0.345766	0.0473932	0.0608696
'SIX6'	0.345894	0.0830382	0.0173913
'POLE'	0.345914	-0.0497489	0.0521739
'CLINT1'	0.345979	0.0687762	0.026087
'MEOX2'	0.345979	-0.0850823	0.0173913
'MMRN2'	0.345979	-0.0850823	0.0173913
'GPRIN2'	0.34646	-0.0600252	0.0347826
'ALOX15B'	0.34651	0.0612755	0.0347826
'MAGT1'	0.346685	0.0703469	0.026087
'FAM178B'	0.346811	-0.0851933	0.0173913
'ZNF813'	0.346873	0.0846954	0.0173913
'CLCC1'	0.347192	0.0828871	0.0173913
'GLI3'	0.347241	-0.049492	0.0521739
'TBC1D4'	0.347449	-0.0531213	0.0434783
'PNPLA6'	0.347876	0.060229	0.0347826
'ANAPC2'	0.347932	0.082863	0.0173913
'USP24'	0.347942	0.0838897	0.0173913
'PCSK5'	0.347991	-0.0498134	0.0521739
'STAT4'	0.348177	0.0826543	0.0173913
'PABPN1L'	0.34838	0.0497814	0.0521739
'CYP2U1'	0.348837	0.0679782	0.026087
'ADCY6'	0.349154	0.0840957	0.0173913
'PEG3'	0.349164	-0.0426805	0.0695652
'TXNDC9'	0.349408	-0.0505933	0.0521739
'LIN9'	0.349527	-0.0829454	0.0173913
'EXOC6'	0.349545	0.0696286	0.026087
'RAB11FIP2'	0.349676	0.0685677	0.026087
'NOD1'	0.349677	0.0679696	0.026087
'AADACL4'	0.34979	-0.0676037	0.026087
'YTHDC2'	0.350265	-0.0831375	0.0173913
'COG8'	0.350455	-0.08249	0.0173913
'SLC26A7'	0.350591	-0.059346	0.0347826
'PLEC'	0.350694	-0.0342237	0.113043
'VPS13D'	0.350776	0.0365986	0.0956522
'MFSD7'	0.350822	-0.0548091	0.0434783
'ZNF438'	0.351012	0.0529262	0.0434783
'DNAAF1'	0.351093	-0.0836092	0.0173913
'DNMT1'	0.351183	0.0711645	0.026087
'MCM3AP'	0.351673	-0.0683062	0.026087
'GAD1'	0.351744	0.0678364	0.026087
'FCRL3'	0.352043	0.0589135	0.0347826
'SWI5'	0.352189	-0.0821914	0.0173913
'GOLGA2'	0.352189	-0.0821914	0.0173913
'LCP1'	0.352555	-0.0588582	0.0347826
'DGKQ'	0.352625	-0.0687796	0.026087
'CAMKK2'	0.352711	0.0678299	0.026087
'EPHA1'	0.352802	-0.0677287	0.026087
'PCDHGB6'	0.353028	0.0671412	0.026087
'TGFBI'	0.353143	0.0819109	0.0173913
'CLVS2'	0.353408	-0.0825281	0.0173913
'MORC4'	0.3536	-0.0817364	0.0173913
'KDM1B'	0.3536	-0.0817364	0.0173913
'PGLYRP3'	0.354069	0.0814792	0.0173913
'SPDYE4'	0.354075	0.0818603	0.0173913
'GCFC2'	0.35427	-0.0832526	0.0173913
'RMND5B'	0.354911	-0.0831301	0.0173913
'ZFP69B'	0.355578	0.0689244	0.026087
'TTC27'	0.355645	-0.067841	0.026087
'KCNAB2'	0.355774	-0.0814359	0.0173913
'HIST1H1B'	0.356037	0.082012	0.0173913
'SPTA1'	0.356067	0.0675613	0.026087
'ST7L'	0.356128	0.0815532	0.0173913
'RAB37'	0.356143	-0.0820506	0.0173913
'CASP14'	0.356143	-0.0820506	0.0173913
'ASAP3'	0.356207	-0.0453448	0.0608696
'SLC26A6'	0.356552	-0.0584627	0.0347826
'SLC26A8'	0.356875	-0.0671539	0.026087
'METTL17'	0.35698	0.0580415	0.0347826
'LCMT2'	0.357206	-0.0418825	0.0695652
'PDE1B'	0.357801	0.0823185	0.0173913
'SIGLEC12'	0.358907	-0.0581321	0.0347826
'MYO7A'	0.358928	0.0447339	0.0608696
'FAM198B'	0.359727	0.0672734	0.026087
'TTC21A'	0.359861	0.058632	0.0347826
'IFI35'	0.360012	-0.0820548	0.0173913
'RPS6'	0.360136	0.082804	0.0173913
'TMEM218'	0.361032	-0.0817619	0.0173913
'RRP1B'	0.361084	0.0476356	0.0521739
'BNIP2'	0.361479	0.0817174	0.0173913
'CR2'	0.361825	0.0659184	0.026087
'CRYBB1'	0.361826	-0.0590417	0.0347826
'PLEKHG6'	0.362116	0.0673769	0.026087
'WDR45B'	0.362378	0.0809913	0.0173913
'RAD51C'	0.362601	-0.0809849	0.0173913
'SSTR3'	0.362624	0.0806258	0.0173913
'TNRC6C'	0.362834	-0.0695991	0.026087
'A1BG'	0.3635	0.0816877	0.0173913
'SPTAN1'	0.3635	0.0816877	0.0173913
'POC5'	0.363553	0.0805219	0.0173913
'PCNXL2'	0.363935	-0.052895	0.0434783
'MYRIP'	0.364398	0.044467	0.0608696
'TSHR'	0.364489	0.0803355	0.0173913
'ARHGAP23'	0.364566	-0.0472928	0.0521739
'ELMO1'	0.364631	0.0819887	0.0173913
'FLG'	0.365037	-0.0473126	0.0521739
'DAB2'	0.365485	-0.0655474	0.026087
'MMRN1'	0.365654	-0.0581589	0.0347826
'TAP2'	0.365856	-0.0660451	0.026087
'ACKR2'	0.365935	-0.0807136	0.0173913
'TRIM63'	0.36634	0.0654323	0.026087
'HIF3A'	0.366783	-0.0656957	0.026087
'CCDC154'	0.36706	0.0801136	0.0173913
'PCNT'	0.367281	-0.0332819	0.121739
'KRT9'	0.367402	0.0664349	0.026087
'KLHL41'	0.367483	0.0670054	0.026087
'EVC'	0.367553	0.0440509	0.0608696
'CCDC11'	0.367591	0.0619227	0.0347826
'RHBDL1'	0.367632	-0.0443106	0.0608696
'URB2'	0.367945	0.0435642	0.0608696
'GPR108'	0.368015	-0.0473937	0.0521739
'ADC'	0.368126	0.0804664	0.0173913
'LGALS3'	0.368394	-0.0801037	0.0173913
'GPR125'	0.368932	0.046626	0.0521739
'PAICS'	0.369037	0.0674677	0.026087
'ERBB3'	0.369119	-0.0813766	0.0173913
'CNOT10'	0.369119	-0.0813766	0.0173913
'GRAMD1B'	0.369119	-0.0813766	0.0173913
'ANKRD18A'	0.369226	0.0803862	0.0173913
'RNF149'	0.369435	0.0800492	0.0173913
'HKDC1'	0.369457	-0.0436008	0.0608696
'MYO5C'	0.369579	0.070662	0.026087
'ZNF624'	0.369665	-0.0804326	0.0173913
'ANXA5'	0.369826	0.0657406	0.026087
'CIR1'	0.369828	0.0800265	0.0173913
'CACNA2D3'	0.369985	-0.0563877	0.0347826
'EFEMP2'	0.370658	-0.0568397	0.0347826
'JAG2'	0.370846	0.0800922	0.0173913
'CSNK2A2'	0.37096	-0.0800382	0.0173913
'INSRR'	0.370977	0.0650717	0.026087
'TECTA'	0.371387	-0.0566763	0.0347826
'CSRP2BP'	0.371583	-0.0665141	0.026087
'TTC7A'	0.37168	-0.0416792	0.0695652
'OR6C4'	0.371778	-0.060181	0.0347826
'CEP152'	0.371843	0.0665323	0.026087
'OVCH2'	0.371901	-0.0694178	0.026087
'SYDE2'	0.372467	-0.079562	0.0173913
'PDHX'	0.372467	-0.079562	0.0173913
'TBC1D32'	0.372467	-0.079562	0.0173913
'NDST1'	0.372638	-0.0787751	0.0173913
'AMT'	0.372792	-0.0884182	0.0173913
'PDCD2L'	0.372792	-0.0884182	0.0173913
'NUMA1'	0.372798	0.0566719	0.0347826
'FGFRL1'	0.373063	0.0849811	0.0173913
'SPON2'	0.373063	0.0849811	0.0173913
'HLCS'	0.373088	0.0507783	0.0434783
'PRDM15'	0.373116	-0.0562727	0.0347826
'ZNF610'	0.373413	-0.0793868	0.0173913
'RHAG'	0.374378	0.0790212	0.0173913
'TUBGCP2'	0.374608	-0.0800281	0.0173913
'C20ORF166'	0.37468	-0.0806946	0.0173913
'PDE10A'	0.375257	-0.0795479	0.0173913
'MTRR'	0.375356	-0.0788178	0.0173913
'WDHD1'	0.375407	-0.0501513	0.0434783
'ABCC4'	0.375526	-0.0582375	0.0347826
'ZNF518A'	0.375762	0.0464633	0.0521739
'ZNF615'	0.376087	0.080048	0.0173913
'SERINC2'	0.376614	-0.0575384	0.0347826
'TRERF1'	0.376841	0.0643042	0.026087
'ARHGAP6'	0.377212	-0.0792507	0.0173913
'PLIN1'	0.377265	-0.0406511	0.0695652
'ASMTL'	0.377388	-0.0848585	0.0173913
'SRBD1'	0.377568	0.0638837	0.026087
'DDX20'	0.378004	-0.0500093	0.0434783
'LRGUK'	0.378021	0.0364022	0.0869565
'TRAP1'	0.378245	0.0457403	0.0521739
'GTF2E2'	0.378651	-0.078552	0.0173913
'ANKRD44'	0.378847	0.0506586	0.0434783
'PIGT'	0.37919	0.0569099	0.0347826
'PPP2R1B'	0.379291	0.0561874	0.0347826
'EP400'	0.379328	0.0463116	0.0521739
'TMTC4'	0.379603	-0.0782571	0.0173913
'BIVM'	0.38027	-0.0776776	0.0173913
'ASB6'	0.380461	0.0552578	0.0347826
'CTD-2384A14.1'	0.38055	0.0806005	0.0173913
'OR12D2'	0.380902	0.064399	0.026087
'BTN3A3'	0.380994	-0.0772939	0.0173913
'TPD52L1'	0.381065	-0.0778103	0.0173913
'CASD1'	0.381065	-0.0778103	0.0173913
'SLC39A4'	0.382124	-0.0503613	0.0434783
'SLC11A1'	0.382534	-0.077784	0.0173913
'USP43'	0.382724	-0.0773192	0.0173913
'MT-ND1'	0.383209	-0.0508039	0.0434783
'WDR96'	0.383457	-0.0495601	0.0434783
'RANBP17'	0.384027	-0.0494079	0.0434783
'ZNF571'	0.384136	-0.0778819	0.0173913
'C9'	0.384667	-0.0774706	0.0173913
'CAPN1'	0.384806	-0.0545878	0.0347826
'LDHAL6A'	0.384886	-0.0627146	0.026087
'HPCAL4'	0.385139	0.077306	0.0173913
'MYO5B'	0.385255	-0.0422076	0.0608696
'CHD6'	0.385667	0.0402101	0.0695652
'QTRTD1'	0.385821	-0.0766623	0.0173913
'POU1F1'	0.385821	-0.0766623	0.0173913
'BAG4'	0.385996	-0.0787716	0.0173913
'AGBL2'	0.386098	0.081087	0.0173913
'RELN'	0.386153	0.0427945	0.0608696
'DIEXF'	0.386516	0.0773222	0.0173913
'ANO7'	0.386559	0.0406968	0.0695652
'F13A1'	0.386684	-0.0782809	0.0173913
'TRIM37'	0.386845	-0.0557338	0.0347826
'NLRP9'	0.386926	0.0545489	0.0347826
'STX3'	0.388161	-0.0799816	0.0173913
'CHST10'	0.388292	0.0783309	0.0173913
'COL23A1'	0.388294	0.0498905	0.0434783
'PKP2'	0.388771	-0.0629487	0.026087
'MFSD3'	0.388843	0.0771859	0.0173913
'GNB4'	0.388882	0.0630794	0.026087
'C7ORF31'	0.388989	0.0543783	0.0347826
'ZNF343'	0.389126	0.0569215	0.0347826
'IL17RA'	0.389249	0.0761101	0.0173913
'TFPI2'	0.389562	0.0764795	0.0173913
'ZC3H18'	0.38957	-0.0765455	0.0173913
'OGFR'	0.38957	-0.0765455	0.0173913
'ZNF205'	0.38957	-0.0765455	0.0173913
'GTSE1'	0.389712	0.0764171	0.0173913
'SYNE1'	0.389807	0.0263948	0.173913
'KLHL25'	0.389926	-0.0765901	0.0173913
'PRICKLE2'	0.390004	0.077155	0.0173913
'RCN1'	0.390149	0.0625196	0.026087
[truncated: 17,272 more rows]

## Sheet: timing_notsyn
gene	p-value	beta	fraction of samples with a qualifying variant in this gene
'RC3H1'	0.000104028	0.271457	0.026087
'KCNU1'	0.000153014	0.212147	0.0434783
'GIPR'	0.00035171	0.253279	0.026087
'EXPH5'	0.000527975	-0.198417	0.0434783
'HIF1A'	0.000866238	0.239768	0.026087
'DUOX1'	0.000908006	-0.234516	0.026087
'HRG'	0.000956082	-0.244478	0.026087
'WDR17'	0.00106178	-0.145698	0.0695652
'AGER'	0.00108917	0.233274	0.026087
'CORIN'	0.00151623	0.197024	0.0347826
'CREG2'	0.00156278	0.275282	0.0173913
'SCO1'	0.00156278	0.275282	0.0173913
'CDC23'	0.00160314	-0.275622	0.0173913
'GADD45GIP1'	0.00172657	0.277649	0.0173913
'ATP5J2-PTCD1'	0.00188735	-0.175861	0.0434783
'TMPRSS6'	0.00200224	-0.198342	0.0347826
'CPA6'	0.00225373	0.265803	0.0173913
'DAAM2'	0.00234515	0.217126	0.026087
'PNPLA7'	0.0025935	-0.16888	0.0434783
'TEX26'	0.00281989	0.166646	0.0434783
'C10ORF90'	0.00281998	-0.191715	0.0347826
'OSBP2'	0.0030573	0.152897	0.0521739
'GCSAML'	0.00338483	-0.212834	0.026087
'TXNDC12'	0.0034629	-0.254988	0.0173913
'COL15A1'	0.00350476	-0.19064	0.0347826
'TRPM5'	0.00358743	0.213436	0.026087
'CUBN'	0.00371428	0.108465	0.104348
'THBS2'	0.00398961	0.208095	0.026087
'SHQ1'	0.00399322	0.249621	0.0173913
'A2M'	0.00406333	0.256829	0.0173913
'HEXA'	0.00430181	0.17837	0.0347826
'ATAD3C'	0.00446125	0.128986	0.0695652
'OR51I2'	0.0044679	-0.253458	0.0173913
'SYT8'	0.00456774	-0.178624	0.0347826
'KLHL5'	0.00491396	-0.159075	0.0434783
'ADCY5'	0.00504986	-0.245708	0.0173913
'ZC2HC1C'	0.0057041	0.198481	0.026087
'EIF4G1'	0.0057225	0.198054	0.026087
'SGK223'	0.00620886	-0.198128	0.026087
'LRRC38'	0.00629192	0.199838	0.026087
'DCBLD2'	0.00660843	-0.153794	0.0434783
'REXO1'	0.00666412	0.154478	0.0434783
'FAM189A1'	0.00684553	0.192495	0.026087
'PNMAL1'	0.00703903	0.240819	0.0173913
'ATG4B'	0.00723524	-0.234285	0.0173913
'COL18A1'	0.00736651	0.151191	0.0434783
'RAPGEF2'	0.00809644	0.231433	0.0173913
'EPHA8'	0.00859589	-0.187855	0.026087
'EYS'	0.00895017	0.226846	0.0173913
'THAP7'	0.00900967	0.191676	0.026087
'ASXL1'	0.00904943	0.19103	0.026087
'KIF21A'	0.00949151	-0.162533	0.0347826
'MAGI1'	0.00991956	-0.168641	0.0347826
'DARS'	0.0102232	-0.2251	0.0173913
'TONSL'	0.010512	-0.224626	0.0173913
'PLCB4'	0.0106893	0.18262	0.026087
'AMZ1'	0.0108042	0.181945	0.026087
'ANKLE2'	0.0108303	0.184825	0.026087
'MDH2'	0.0108346	-0.223438	0.0173913
'KIF16B'	0.01104	-0.130932	0.0521739
'NLRP14'	0.0110678	-0.186571	0.026087
'PROP1'	0.0110902	0.160529	0.0347826
'MYO10'	0.0111701	-0.160948	0.0347826
'POGK'	0.0114882	-0.223128	0.0173913
'ANKDD1A'	0.0114882	-0.223128	0.0173913
'AMPD1'	0.0115193	-0.131563	0.0521739
'PCDHB11'	0.0115438	-0.231981	0.0173913
'CEP89'	0.0115438	-0.231981	0.0173913
'C17ORF85'	0.0118599	0.185855	0.026087
'METTL21B'	0.0119011	0.157841	0.0347826
'CCDC88B'	0.0124754	0.223914	0.0173913
'SHANK2'	0.0124832	-0.159633	0.0347826
'STAB2'	0.0126037	0.119607	0.0608696
'TRPV4'	0.0127137	-0.219553	0.0173913
'SAFB2'	0.0129616	-0.177426	0.026087
'TLR4'	0.0130561	0.216837	0.0173913
'GPR17'	0.0130561	0.216837	0.0173913
'MRPS16'	0.0132214	-0.21658	0.0173913
'ENDOG'	0.0132981	-0.21866	0.0173913
'ECE1'	0.0132981	-0.21866	0.0173913
'TOP1MT'	0.0133882	-0.158403	0.0347826
'PIBF1'	0.0143119	-0.152959	0.0347826
'GOLM1'	0.014591	-0.152888	0.0347826
'BCL2L13'	0.0147431	-0.237136	0.0173913
'CCDC147'	0.0147657	0.178826	0.026087
'TCEA3'	0.0150306	-0.177819	0.026087
'RBM19'	0.0151169	-0.211769	0.0173913
'TMEM175'	0.0152193	0.175435	0.026087
'BRCA1'	0.0152253	-0.17649	0.026087
'COL7A1'	0.0153416	-0.109822	0.0695652
'THAP8'	0.0153869	-0.212493	0.0173913
'HADHA'	0.0157065	0.150381	0.0347826
'ZFP30'	0.0158127	-0.210879	0.0173913
'WNK4'	0.0160152	0.116023	0.0608696
'JAK1'	0.016178	-0.172877	0.026087
'CEP85'	0.0163354	0.149395	0.0347826
'TTLL5'	0.0164807	0.135869	0.0434783
'ORC1'	0.016636	0.114667	0.0608696
'TCHH'	0.0170779	0.172344	0.026087
'APPL2'	0.017123	0.209487	0.0173913
'DEFB132'	0.0172266	0.171376	0.026087
'NEUROD4'	0.0173956	-0.170583	0.026087
'NEFH'	0.0183063	-0.210069	0.0173913
'FAAH2'	0.0185871	-0.132962	0.0434783
'MATN2'	0.0187551	0.172339	0.026087
'SUN2'	0.0194062	-0.204938	0.0173913
'ARHGEF7'	0.0199297	0.204352	0.0173913
'CCDC73'	0.0206346	0.132353	0.0434783
'ASB11'	0.0207674	-0.201342	0.0173913
'CDK5RAP1'	0.0209927	-0.200995	0.0173913
'PLCB2'	0.0210606	-0.171495	0.026087
'TBC1D16'	0.021186	0.166701	0.026087
'NUFIP2'	0.0212508	-0.204962	0.0173913
'CRYBA1'	0.0212508	-0.204962	0.0173913
'MYH3'	0.0212508	-0.204962	0.0173913
'DNALI1'	0.0216816	-0.142726	0.0347826
'GPRC5B'	0.0218132	-0.200364	0.0173913
'KRT13'	0.0220091	0.205085	0.0173913
'DPP7'	0.0221865	-0.104383	0.0695652
'NEK10'	0.0225139	0.164544	0.026087
'CHD1L'	0.0225579	-0.163208	0.026087
'SDCBP2'	0.0232922	-0.164273	0.026087
'SNX13'	0.023353	-0.166082	0.026087
'CGNL1'	0.0236075	0.118465	0.0521739
'RYR3'	0.0243572	-0.108863	0.0608696
'RNF25'	0.0243978	-0.127356	0.0434783
'ZBTB24'	0.0249528	0.120868	0.0521739
'LMBR1L'	0.0261034	0.193914	0.0173913
'TET3'	0.0262527	0.114899	0.0521739
'WDR36'	0.0266261	0.141048	0.0347826
'SLC24A4'	0.0267979	-0.101966	0.0695652
'PYGL'	0.0272184	-0.100948	0.0695652
'SH3BP2'	0.0273609	0.158361	0.026087
'FBXL14'	0.027593	0.13943	0.0347826
'SBF2'	0.0275942	-0.194133	0.0173913
'TTC14'	0.0277396	-0.194619	0.0173913
'MYCBP2'	0.0281955	-0.191806	0.0173913
'ADAM18'	0.0284251	0.101739	0.0695652
'HS6ST2'	0.028472	0.159278	0.026087
'HSPH1'	0.0285344	-0.159922	0.026087
'PTPRQ'	0.0287035	0.158111	0.026087
'OR2T6'	0.0293511	0.191749	0.0173913
'C10ORF68'	0.0297741	0.190191	0.0173913
'MSMO1'	0.0297741	0.190191	0.0173913
'MIA2'	0.0299356	-0.093452	0.0782609
'CLUAP1'	0.0300474	0.15712	0.026087
'NRDE2'	0.0302546	-0.0889287	0.0869565
'TM4SF19'	0.0302844	-0.189298	0.0173913
'GRIP1'	0.0303887	-0.113329	0.0521739
'SHROOM2'	0.0304266	-0.103879	0.0695652
'EDA2R'	0.0305046	0.1568	0.026087
'RNF181'	0.0305411	0.156764	0.026087
'APCDD1L'	0.0305672	-0.188943	0.0173913
'PACSIN3'	0.0307217	-0.189109	0.0173913
'PPFIBP2'	0.0322814	-0.18992	0.0173913
'PLIN3'	0.0322814	-0.18992	0.0173913
'DAPL1'	0.0323229	0.156925	0.026087
'KIF15'	0.0325267	-0.113836	0.0521739
'TMCO5A'	0.0329177	-0.189179	0.0173913
'PAPPA'	0.0332064	-0.123055	0.0434783
'CSRNP2'	0.0340993	0.187282	0.0173913
'DCST2'	0.0346211	0.11916	0.0434783
'TTC28'	0.0346266	-0.186165	0.0173913
'SCAP'	0.0348502	-0.186945	0.0173913
'NUDT17'	0.0352679	-0.184933	0.0173913
'WDR66'	0.0353437	0.184605	0.0173913
'DMXL1'	0.0353786	0.152434	0.026087
'SPECC1L'	0.0355735	-0.109738	0.0521739
'PDE6B'	0.0357499	0.184917	0.0173913
'SLC9A2'	0.0358766	-0.15201	0.026087
'CXCL9'	0.036501	0.187051	0.0173913
'NBN'	0.0367547	0.185863	0.0173913
'PACRG'	0.0367547	0.185863	0.0173913
'ENPP3'	0.0375134	-0.117715	0.0434783
'ADAMTSL4'	0.0379606	0.109659	0.0521739
'ZNF695'	0.0380504	-0.129577	0.0347826
'SLC3A1'	0.0382671	0.129249	0.0347826
'GEMIN5'	0.0382727	0.0997488	0.0608696
'BAIAP3'	0.0385728	-0.148479	0.026087
'NBAS'	0.0389963	0.070582	0.130435
'LGR5'	0.0393733	-0.0927766	0.0695652
'PPM1M'	0.0396134	-0.147626	0.026087
'PCNX'	0.0396226	0.0944311	0.0695652
'CD2BP2'	0.0401271	0.148255	0.026087
'TTC37'	0.0406553	-0.183719	0.0173913
'CD5'	0.0410079	0.129516	0.0347826
'FAM198A'	0.0411904	-0.15077	0.026087
'ZDHHC20'	0.0415447	0.115098	0.0434783
'IBTK'	0.0415988	0.147987	0.026087
'SEMA3C'	0.0416195	-0.105864	0.0521739
'SLC25A47'	0.0422273	0.0975066	0.0608696
'DUSP4'	0.0423377	0.177912	0.0173913
'MT-ND6'	0.042582	0.191748	0.0173913
'CDC20'	0.0429524	0.178216	0.0173913
'BMP2K'	0.0436448	0.127848	0.0347826
'MYBPC2'	0.0438427	0.127394	0.0347826
'SLC26A1'	0.0439803	-0.113272	0.0434783
'FKBP5'	0.0440318	0.146328	0.026087
'FAM47E'	0.0440827	-0.180377	0.0173913
'IGSF22'	0.0440827	-0.180377	0.0173913
'C8ORF47'	0.0441203	-0.14672	0.026087
'COL6A2'	0.0443017	-0.146762	0.026087
'ACTL7A'	0.0443029	-0.178067	0.0173913
'ATP5F1'	0.0443879	0.146191	0.026087
'GORASP1'	0.0447562	0.0783849	0.0956522
'FBN3'	0.0448277	0.0784225	0.104348
'KBTBD12'	0.0451315	-0.12512	0.0347826
'DUOXA1'	0.0451612	-0.144664	0.026087
'OPRM1'	0.0453124	0.0964733	0.0608696
'PRDM7'	0.0456091	-0.177818	0.0173913
'APH1B'	0.0457009	-0.179611	0.0173913
'VTN'	0.0458228	0.129684	0.0347826
'MARCO'	0.047057	-0.176404	0.0173913
'C1GALT1C1'	0.0471548	0.115218	0.0434783
'ITPKB'	0.0472849	-0.14944	0.026087
'KLK12'	0.0474182	0.174925	0.0173913
'FRMPD1'	0.0474634	0.0959032	0.0608696
'BIK'	0.0475395	-0.143353	0.026087
'CLCN5'	0.0475675	-0.175833	0.0173913
'DEAF1'	0.0476256	0.17475	0.0173913
'CDK5RAP2'	0.048292	-0.131322	0.0347826
'MAEL'	0.048331	0.146674	0.026087
'SLC22A13'	0.0483789	-0.185618	0.0173913
'TBCD'	0.0483926	-0.177518	0.0173913
'ABRA'	0.0486046	-0.173495	0.0173913
'AUTS2'	0.0487671	-0.123674	0.0347826
'TCF20'	0.0493532	-0.125824	0.0347826
'BRD4'	0.0495947	-0.17327	0.0173913
'GPR18'	0.0499039	0.140755	0.026087
'FGF22'	0.0499142	-0.174593	0.0173913
'MPP5'	0.0499142	-0.174593	0.0173913
'FMN1'	0.0500555	0.12847	0.0347826
'TROVE2'	0.0510915	-0.146607	0.026087
'C9ORF169'	0.0516771	0.174756	0.0173913
'PTPN12'	0.0521402	0.172368	0.0173913
'OC90'	0.0521402	0.172368	0.0173913
'SLC39A6'	0.0521402	0.172368	0.0173913
'SLC26A11'	0.0525697	0.170439	0.0173913
'ASXL3'	0.0526086	0.140841	0.026087
'MCHR1'	0.0526958	-0.171781	0.0173913
'PLBD2'	0.0527152	0.172975	0.0173913
'TRIML2'	0.053059	0.121429	0.0347826
'N4BP3'	0.0533544	-0.170188	0.0173913
'RNF31'	0.0533762	-0.109961	0.0434783
'INVS'	0.0539513	-0.121575	0.0347826
'POLN'	0.0540251	0.170729	0.0173913
'FOXI1'	0.054187	0.121959	0.0347826
'CMPK1'	0.0543171	0.168794	0.0173913
'C6ORF203'	0.0544592	-0.138749	0.026087
'ABCC2'	0.0546837	0.101575	0.0521739
'WDR33'	0.0547354	0.108303	0.0434783
'HHAT'	0.0547822	0.170764	0.0173913
'GPR116'	0.0558588	-0.0986451	0.0521739
'DCST1'	0.0558763	0.168435	0.0173913
'MAMDC2'	0.0559258	-0.16711	0.0173913
'MMP20'	0.0562538	0.107965	0.0434783
'EFCAB6'	0.0566624	-0.0937523	0.0695652
'CNTNAP1'	0.0566725	0.170283	0.0173913
'RIMS1'	0.0567978	-0.167827	0.0173913
'PCDHGB4'	0.0570167	-0.136598	0.026087
'FAM71E2'	0.0571552	-0.0939029	0.0608696
'ZNF778'	0.0575754	0.119321	0.0347826
'WDR1'	0.0579156	0.143268	0.026087
'MGAT5B'	0.0584975	0.0992212	0.0521739
'PDGFRB'	0.0585511	-0.137888	0.026087
'C7ORF62'	0.0588234	-0.168226	0.0173913
'CRYBB3'	0.0589209	-0.140122	0.026087
'NCOR2'	0.0590427	-0.137315	0.026087
'AMICA1'	0.0590889	0.137644	0.026087
'CLLU1'	0.0592904	0.168368	0.0173913
'DUSP5'	0.0594902	0.137062	0.026087
'LTN1'	0.0598692	0.106968	0.0434783
'MRPL4'	0.060014	0.167051	0.0173913
'SPATA18'	0.0601342	0.136769	0.026087
'TTI1'	0.0604208	-0.135603	0.026087
'CAPN10'	0.0605457	0.0949769	0.0608696
'PDZD2'	0.0605888	-0.0826091	0.0782609
'OR8I2'	0.060589	0.166856	0.0173913
'MASP2'	0.060589	0.166856	0.0173913
'C6ORF89'	0.0608879	0.117438	0.0347826
'PPP1R32'	0.061092	0.136716	0.026087
'WDR27'	0.061375	-0.0898674	0.0608696
'HSPA4'	0.0616359	0.139035	0.026087
'ERCC6L2'	0.06186	0.108163	0.0434783
'TMEM128'	0.0620333	-0.167709	0.0173913
'WDR75'	0.062073	-0.164819	0.0173913
'SERPINA3'	0.0621237	-0.134937	0.026087
'CAPN13'	0.0621655	0.117982	0.0347826
'BPTF'	0.062319	0.117611	0.0347826
'RAG2'	0.0626217	0.117376	0.0347826
'SOX13'	0.0632827	0.166372	0.0173913
'DCLK3'	0.0638853	0.134814	0.026087
'ZNF266'	0.0639165	-0.134827	0.026087
'MECR'	0.0639737	0.165413	0.0173913
'OR1B1'	0.0639791	0.165431	0.0173913
'FGG'	0.0641065	0.133451	0.026087
'HP1BP3'	0.0641912	-0.16468	0.0173913
'HYDIN'	0.064397	-0.0732638	0.0956522
'ARHGEF10L'	0.0644798	0.163295	0.0173913
'EPPK1'	0.0645207	0.0778377	0.0869565
'PTPN7'	0.0647191	-0.132684	0.026087
'TG'	0.0650035	0.0888434	0.0695652
'ULK2'	0.0650114	-0.16406	0.0173913
'TRABD2B'	0.0651488	-0.165782	0.0173913
'MN1'	0.0651654	-0.104883	0.0434783
'SH3TC1'	0.0655497	-0.132852	0.026087
'NPTX2'	0.0655996	-0.16136	0.0173913
'TRIM24'	0.0663463	0.115299	0.0347826
'SYPL1'	0.0665421	0.163953	0.0173913
'WDR16'	0.0667053	-0.162892	0.0173913
'SPAG5'	0.0671845	0.135787	0.026087
'SLIT2'	0.0673694	0.161172	0.0173913
'MPP3'	0.0675527	0.117061	0.0347826
'SNAP91'	0.067926	0.16149	0.0173913
'BAIAP2L1'	0.067926	0.16149	0.0173913
'VWA3A'	0.068139	-0.132956	0.026087
'KIF26A'	0.0687422	-0.116455	0.0347826
'PACS2'	0.0687869	-0.139463	0.026087
'PCED1A'	0.0688447	0.160576	0.0173913
'GNRH2'	0.0688447	0.160576	0.0173913
'ZNF107'	0.0689034	0.159523	0.0173913
'ZNF440'	0.0689034	0.159523	0.0173913
'DOCK8'	0.0691395	-0.0828561	0.0695652
'SLC6A18'	0.0699479	0.13394	0.026087
'ACP2'	0.0701557	-0.161617	0.0173913
'SPZ1'	0.0707951	-0.13102	0.026087
'MST1R'	0.0711102	0.0943257	0.0521739
'FAM186B'	0.0714202	0.163292	0.0173913
'RALBP1'	0.0715653	0.11482	0.0347826
'FRS3'	0.0717724	0.160577	0.0173913
'RIN2'	0.0722137	0.116055	0.0347826
'C14ORF166B'	0.0724519	0.162179	0.0173913
'MVP'	0.0724519	0.162179	0.0173913
'MS4A6A'	0.07252	-0.158419	0.0173913
'SMTNL2'	0.072635	0.13137	0.026087
'FRMD4B'	0.0729714	0.129343	0.026087
'NOP2'	0.0736948	-0.0928867	0.0521739
'NR3C2'	0.0737317	-0.158112	0.0173913
'IFNA5'	0.0746355	0.13213	0.026087
'F2'	0.0746606	-0.128567	0.026087
'WDR65'	0.0746672	-0.0932909	0.0521739
'C5ORF54'	0.0752773	-0.128297	0.026087
'REXO2'	0.0754446	-0.156719	0.0173913
'CDON'	0.075618	-0.104732	0.0434783
'NT5DC1'	0.0757279	0.155458	0.0173913
'LRP5'	0.0761373	-0.128097	0.026087
'TAS2R13'	0.0761726	-0.155314	0.0173913
'NAT10'	0.0763818	-0.112862	0.0347826
'DDX49'	0.0764382	-0.0856429	0.0608696
'CLMN'	0.0765724	-0.128309	0.026087
'DAB2IP'	0.0770489	-0.0994842	0.0434783
'CWC25'	0.0778564	0.156383	0.0173913
'SH3KBP1'	0.0781221	-0.155892	0.0173913
'MYEOV2'	0.0783307	0.0988126	0.0434783
'TRIM36'	0.0785401	0.130892	0.026087
'MEFV'	0.0785748	-0.0932687	0.0521739
'CPPED1'	0.0787479	0.110045	0.0347826
'ZNF608'	0.0788178	-0.101409	0.0434783
'OR5T3'	0.0790751	-0.102343	0.0434783
'NSUN5'	0.0792692	-0.157188	0.0173913
'CLDN14'	0.0796121	0.154173	0.0173913
'AEBP1'	0.0801555	-0.0748346	0.0782609
'RCVRN'	0.0808957	-0.157729	0.0173913
'APOL1'	0.0809421	-0.153941	0.0173913
'KSR2'	0.0811175	-0.110218	0.0347826
'ANGPT2'	0.081212	-0.152735	0.0173913
'OR51G1'	0.0812223	-0.154234	0.0173913
'ADCY9'	0.0812375	-0.152977	0.0173913
'HRCT1'	0.0817689	-0.132809	0.026087
'CD2AP'	0.0818078	-0.154504	0.0173913
'FAT2'	0.0819158	-0.0741968	0.0782609
'TMEM207'	0.0819697	0.126167	0.026087
'LILRB5'	0.0821511	-0.109411	0.0347826
'SUMF2'	0.0822763	-0.16119	0.0173913
'FHDC1'	0.0824092	-0.125607	0.026087
'IL16'	0.0825907	0.0925183	0.0521739
'GPRASP2'	0.0828259	0.152973	0.0173913
'D2HGDH'	0.0830615	0.0708259	0.0869565
'TRIM44'	0.0833391	0.110344	0.0347826
'ICAM1'	0.0834343	-0.0800493	0.0695652
'IL20RA'	0.0834883	-0.12604	0.026087
'IKZF2'	0.083928	-0.125789	0.026087
'MUC12'	0.0841572	0.0890905	0.0521739
'ARHGEF16'	0.0850287	-0.124055	0.026087
'DONSON'	0.0851482	-0.0974473	0.0434783
'C19ORF40'	0.0859568	0.0981478	0.0434783
'OSCP1'	0.0860104	-0.124736	0.026087
'PVRL2'	0.0861053	0.0973342	0.0434783
'KIAA0556'	0.086767	-0.0699209	0.0869565
'HDAC6'	0.0869971	-0.124346	0.026087
'BUB1B'	0.0874692	0.154579	0.0173913
'AGAP3'	0.087828	-0.151268	0.0173913
'ROBO4'	0.0883293	0.0967905	0.0434783
'GTF3C1'	0.0889817	-0.153429	0.0173913
'CELSR3'	0.0890284	0.122466	0.0347826
'SUOX'	0.0890801	-0.0891597	0.0521739
'CC2D2A'	0.0891111	-0.12236	0.026087
'PTRH1'	0.0891649	-0.152209	0.0173913
'MLLT6'	0.0893538	0.0961584	0.0434783
'PER1'	0.0893593	-0.0788136	0.0695652
'GPRIN3'	0.0895374	-0.106605	0.0347826
'ABCA10'	0.090396	-0.0962832	0.0434783
'USP4'	0.0904664	-0.0961095	0.0434783
'ARRB1'	0.0908354	0.122239	0.026087
'ACSM4'	0.0909285	0.150701	0.0173913
'ITIH5'	0.0919171	-0.094708	0.0434783
'PRM1'	0.0919774	0.152045	0.0173913
'MXRA5'	0.0921831	-0.0872649	0.0521739
'CARF'	0.0923508	-0.0958399	0.0434783
'AKAP9'	0.0923509	0.0510726	0.173913
'BMPER'	0.0927474	-0.106217	0.0347826
'CCDC40'	0.0927556	-0.105098	0.0347826
'LRRC41'	0.0928751	-0.148416	0.0173913
'DPP9'	0.0928891	0.120974	0.026087
'GNL3'	0.092996	-0.148019	0.0173913
'KCNH8'	0.0930177	0.105374	0.0347826
'NLN'	0.0930219	0.149912	0.0173913
'RTEL1'	0.0933941	-0.150122	0.0173913
'PYHIN1'	0.0935278	0.122408	0.026087
'SLC2A10'	0.0935486	-0.14822	0.0173913
'SEMA3A'	0.09359	-0.122322	0.026087
'WFDC1'	0.0936829	0.108965	0.0347826
'SDR42E1'	0.0939361	-0.122137	0.026087
'ALKBH8'	0.0939698	0.146637	0.0173913
'ADCY10'	0.0942257	0.148529	0.0173913
'ARMC8'	0.0942651	0.149382	0.0173913
'EHBP1'	0.0942905	-0.120257	0.026087
'VCAN'	0.0943175	0.075978	0.0695652
'CREB3L1'	0.094401	-0.10522	0.0347826
'PNMT'	0.0945886	-0.147089	0.0173913
'FAT4'	0.0946972	-0.0631738	0.104348
'DHTKD1'	0.0947622	0.0866553	0.0521739
'PCDHB2'	0.0952734	0.0950287	0.0434783
'ZFYVE27'	0.0961857	0.1198	0.026087
'AGXT'	0.0963271	0.106602	0.0347826
'KLHL36'	0.0964986	-0.150381	0.0173913
'GRK6'	0.0965104	-0.14688	0.0173913
'ADAMTS15'	0.0965549	0.0947552	0.0434783
'P2RY13'	0.0965845	0.120764	0.026087
'TRIP11'	0.0966134	-0.0714065	0.0782609
'WDR25'	0.096723	-0.120048	0.026087
'ZNF638'	0.0969528	0.105831	0.0347826
'ANKRD35'	0.0969857	-0.0745083	0.0782609
'LBP'	0.0972568	-0.0936122	0.0434783
'IRAK2'	0.0972634	0.119153	0.026087
'KRTAP12-2'	0.0975242	-0.146545	0.0173913
'AMER1'	0.0975704	-0.126228	0.026087
'ABCA13'	0.0975921	-0.0544378	0.147826
'ASIC4'	0.0976601	-0.121086	0.026087
'AASS'	0.0977833	0.0878157	0.0521739
'FOXRED2'	0.0981005	0.104807	0.0347826
'LRIG2'	0.0981069	0.160242	0.0173913
'ADCY1'	0.0981198	-0.0954905	0.0434783
'CCDC30'	0.0982313	-0.121513	0.026087
'MAGEE1'	0.0989159	0.145792	0.0173913
'SBF1'	0.10034	0.121017	0.026087
'BCAR1'	0.10052	0.148125	0.0173913
'A2ML1'	0.100801	0.118394	0.026087
'MUC22'	0.101083	-0.0680117	0.0869565
'TOP1'	0.101327	-0.144435	0.0173913
'REST'	0.101537	0.118456	0.026087
'YME1L1'	0.102222	-0.138431	0.026087
'ADAMTS4'	0.102367	0.0935916	0.0434783
'DOCK1'	0.102524	0.102898	0.0347826
'ABHD12B'	0.102765	0.117769	0.026087
'LAMC3'	0.102864	-0.103117	0.0347826
'EXTL3'	0.102912	-0.149814	0.0173913
'TBC1D5'	0.103107	0.109787	0.0347826
'SLC6A15'	0.103164	0.121402	0.026087
'NSL1'	0.1035	0.145138	0.0173913
'PKP4'	0.103628	-0.14593	0.0173913
'SLC52A3'	0.103751	0.144879	0.0173913
'ADAD1'	0.103857	0.144401	0.0173913
'MKNK2'	0.103994	-0.146036	0.0173913
'FGD4'	0.104991	-0.101519	0.0347826
'CNBP'	0.105309	0.118276	0.026087
'NRXN1'	0.105481	0.14298	0.0173913
'ZNF160'	0.105538	-0.0954567	0.0434783
'GPC6'	0.105871	-0.11746	0.026087
'RPL3L'	0.105989	-0.0732474	0.0695652
'TTLL11'	0.106077	0.122749	0.026087
'TESK2'	0.106489	-0.142869	0.0173913
'RINT1'	0.106511	0.091243	0.0434783
'MT-ND5'	0.106651	0.125499	0.026087
'DSG2'	0.106682	0.118263	0.026087
'LRRC56'	0.106749	0.0746957	0.0695652
'GCKR'	0.106876	0.117384	0.026087
'PCNXL3'	0.107583	0.117791	0.026087
'TSC22D2'	0.107661	0.117454	0.026087
'DTWD2'	0.108019	-0.145217	0.0173913
'ZDHHC4'	0.108354	-0.144075	0.0173913
'TLE6'	0.108482	0.142496	0.0173913
'NUPL2'	0.108576	-0.121489	0.026087
'NKX2-5'	0.108796	-0.142427	0.0173913
'GRWD1'	0.108796	-0.142427	0.0173913
'IPPK'	0.108796	-0.142427	0.0173913
'HERC1'	0.108813	-0.0833374	0.0521739
'MYL5'	0.108949	-0.106037	0.0347826
'DCAF4'	0.109064	0.117371	0.026087
'CNTD1'	0.109196	0.115973	0.026087
'THRAP3'	0.109242	0.145135	0.0173913
'PCDH8'	0.109399	-0.142636	0.0173913
'SCRIB'	0.109451	-0.0927941	0.0434783
'IL1RL1'	0.1097	0.0788307	0.0608696
'IQGAP1'	0.10996	0.145689	0.0173913
'CARD14'	0.109984	0.11697	0.026087
'CCDC78'	0.110756	0.115195	0.026087
'CSF1R'	0.111112	-0.117224	0.026087
'AIPL1'	0.11117	0.141477	0.0173913
'ARHGDIB'	0.111174	-0.141267	0.0173913
'C17ORF80'	0.111527	0.0901262	0.0434783
'MPO'	0.11167	-0.144588	0.0173913
'GMIP'	0.112156	-0.0656725	0.0869565
'AKAP11'	0.112579	0.0918154	0.0434783
'ARPC4-TTLL3'	0.11269	-0.115071	0.026087
'KIF20B'	0.113216	-0.100634	0.0347826
'ESCO2'	0.113231	-0.138849	0.0173913
'OR6B1'	0.11352	0.146285	0.0173913
'BARD1'	0.113683	-0.140029	0.0173913
'EPB41L2'	0.114118	0.114343	0.026087
'UBQLN4'	0.114135	0.140137	0.0173913
'VIL1'	0.114518	0.114698	0.026087
'KIF17'	0.114804	-0.0723319	0.0695652
'PTPRG'	0.115206	0.138284	0.0173913
'NLRP1'	0.115206	0.138284	0.0173913
'ZBTB38'	0.115547	0.11363	0.026087
'MEI1'	0.115602	0.116351	0.026087
'ZFPM1'	0.11595	-0.0894465	0.0434783
'CAPN8'	0.115995	-0.113674	0.026087
'PCDHGA4'	0.116066	0.139714	0.0173913
'NAV1'	0.116072	0.113838	0.026087
'OTOA'	0.116125	-0.138099	0.0173913
'KCNK10'	0.116127	-0.100736	0.0347826
'MYOM2'	0.116341	0.0812639	0.0521739
'FCGBP'	0.116376	-0.0715937	0.0695652
'MCM5'	0.116408	0.0790403	0.0695652
'KIF13A'	0.11642	-0.113202	0.026087
'FAM179A'	0.116898	-0.115206	0.026087
'TRIM6'	0.117105	0.114638	0.026087
'TST'	0.117161	-0.113505	0.026087
'DLEC1'	0.117379	-0.0910358	0.0434783
'PMF1'	0.117513	0.0709983	0.0695652
'LIX1'	0.117599	0.112641	0.026087
'RIMS2'	0.117887	-0.0776484	0.0608696
'PGC'	0.117982	0.137769	0.0173913
'ZMYM6'	0.118174	-0.14506	0.0173913
'C1ORF106'	0.118394	0.0881585	0.0434783
'ZNF844'	0.118396	-0.1136	0.026087
'ST5'	0.118852	-0.0898069	0.0434783
'TSPAN18'	0.119589	0.114921	0.026087
'APC'	0.119616	0.119703	0.026087
'PKLR'	0.119628	0.0890873	0.0434783
'MRPL38'	0.119867	-0.137753	0.0173913
'RRS1'	0.119867	-0.137753	0.0173913
'IQCG'	0.119966	0.14348	0.0173913
'SUSD2'	0.120199	-0.140445	0.0173913
'JPH1'	0.120266	-0.0972535	0.0347826
'GON4L'	0.120365	0.0806109	0.0521739
'ZNF318'	0.120464	0.137532	0.0173913
'PPP1R9A'	0.120464	0.137532	0.0173913
'C1ORF100'	0.120513	-0.13818	0.0173913
'JMJD4'	0.121008	-0.11342	0.026087
'SLITRK6'	0.12187	-0.0881448	0.0434783
'LEMD1'	0.122012	0.113679	0.026087
'MOG'	0.122111	-0.138865	0.0173913
'KBTBD2'	0.122226	-0.13608	0.0173913
'MMP17'	0.122497	-0.0969635	0.0347826
'TPI1'	0.122849	0.101834	0.0347826
'DIP2A'	0.123038	0.0970812	0.0347826
'OR1I1'	0.12327	-0.113289	0.026087
'BAZ2A'	0.123571	0.0873893	0.0434783
'CFB'	0.123601	0.111926	0.026087
'C6ORF15'	0.123601	0.111926	0.026087
'IBA57'	0.123669	0.135047	0.0173913
'GMEB2'	0.124514	-0.0977904	0.0347826
'C5ORF22'	0.124679	0.110986	0.026087
'PTPRT'	0.125353	-0.110467	0.026087
'ZNF654'	0.125365	-0.111211	0.026087
'RASGRP3'	0.125769	-0.110281	0.026087
'OR10S1'	0.126076	-0.135112	0.0173913
'ZNF506'	0.126301	-0.111355	0.026087
'MUC17'	0.126675	0.0691658	0.0695652
'SLC3A2'	0.12688	0.0957321	0.0347826
'CEP164'	0.127376	-0.0738003	0.0608696
'LRRC17'	0.127484	0.0974104	0.0347826
'CAND2'	0.127538	-0.0786589	0.0521739
'TRIO'	0.127715	0.112394	0.026087
'WRNIP1'	0.127873	-0.0970718	0.0347826
'GJB4'	0.1279	-0.134142	0.0173913
'SLC10A2'	0.1279	-0.134142	0.0173913
'IGSF6'	0.128291	0.133376	0.0173913
'XPO5'	0.128291	0.133376	0.0173913
'CCDC136'	0.1283	0.0870955	0.0434783
'EMR2'	0.128564	-0.0885601	0.0434783
'C19ORF18'	0.128878	0.134984	0.0173913
'UGCG'	0.129166	-0.139126	0.0173913
'ADAMDEC1'	0.129166	-0.139126	0.0173913
'SNX19'	0.129292	-0.0893297	0.0434783
'KCNG4'	0.129406	0.0963908	0.0347826
'THSD4'	0.130128	0.0950538	0.0347826
'TFAP2E'	0.130155	-0.109155	0.026087
'CPT2'	0.130887	0.135884	0.0173913
'SCNN1A'	0.131443	-0.134672	0.0173913
'GLTSCR1L'	0.131449	-0.0865677	0.0434783
'KTN1'	0.131513	-0.111618	0.026087
'EPHA2'	0.131513	0.0972653	0.0347826
'EXOC3L1'	0.131538	-0.0952651	0.0347826
'POC1B-GALNT4'	0.132031	-0.132461	0.0173913
'DNAJC13'	0.132266	0.108975	0.026087
'BAI2'	0.132329	-0.132732	0.0173913
'SIPA1L3'	0.133041	-0.0779122	0.0521739
'SERGEF'	0.133086	0.109978	0.026087
'GAS2L3'	0.133118	0.108509	0.026087
'LGR4'	0.133323	-0.100656	0.0347826
'INPPL1'	0.133766	0.131815	0.0173913
'PKP3'	0.133896	0.0852742	0.0434783
'MDH1B'	0.134348	0.133528	0.0173913
'DISP2'	0.134436	-0.110459	0.026087
'SULT1C3'	0.134529	0.13377	0.0173913
'SULT1C2'	0.134529	0.13377	0.0173913
'MERTK'	0.134578	0.132555	0.0173913
'PREX1'	0.134791	-0.134934	0.0173913
'SLC25A46'	0.134837	0.0726374	0.0608696
'MRPL39'	0.134976	-0.131199	0.0173913
'PSORS1C1'	0.135122	-0.13502	0.0173913
'VPS13A'	0.13551	0.068421	0.0695652
'WFDC8'	0.135539	0.130859	0.0173913
'DPH5'	0.135699	0.133489	0.0173913
'TRIM5'	0.135722	-0.132074	0.0173913
'SLC27A5'	0.13574	-0.0969909	0.0347826
'RBM28'	0.136125	-0.114482	0.026087
'CENPW'	0.136277	-0.111758	0.026087
'DNAH6'	0.136383	0.055116	0.113043
'CHPF2'	0.136448	0.0845537	0.0434783
'MINK1'	0.136926	0.108538	0.026087
'ILDR1'	0.137514	0.133832	0.0173913
'HPD'	0.137646	-0.110327	0.026087
'LTV1'	0.13804	0.0840275	0.0434783
'ZNF223'	0.138322	-0.107827	0.026087
'PIGS'	0.138346	-0.107483	0.026087
'ITGA6'	0.138477	-0.131193	0.0173913
'USH2A'	0.138858	0.0525907	0.121739
'FAM83F'	0.138937	0.0943161	0.0347826
'ESPL1'	0.139107	-0.106637	0.026087
'LTBP1'	0.139345	0.0836002	0.0434783
'TCHHL1'	0.140216	0.132239	0.0173913
'KLK6'	0.140224	0.106496	0.026087
'IFIH1'	0.140342	0.107864	0.026087
'FAM131B'	0.14105	0.107323	0.026087
'PUS7L'	0.141682	-0.0724141	0.0608696
'MAP7D1'	0.142042	0.116679	0.026087
'CHP2'	0.142059	-0.0930357	0.0347826
'MAP3K5'	0.142472	0.130708	0.0173913
'ZNF507'	0.142472	0.130708	0.0173913
'SLC12A9'	0.142542	-0.0920752	0.0347826
'ATP6V0A4'	0.142687	0.105684	0.026087
'CCNB2'	0.143309	0.107139	0.026087
'ZCWPW1'	0.143771	-0.10556	0.026087
'CAAP1'	0.143777	-0.0930664	0.0347826
'OR52K2'	0.144801	0.128807	0.0173913
'CX3CR1'	0.144948	0.0917211	0.0347826
'PABPC1L'	0.144974	0.129273	0.0173913
'PFKFB3'	0.145249	0.133331	0.0173913
'PDPR'	0.145249	0.133331	0.0173913
'ZADH2'	0.145375	0.128186	0.0173913
'PCDHGA8'	0.14546	-0.129562	0.0173913
'NCKAP1L'	0.145932	-0.128014	0.0173913
'KIAA1009'	0.146045	0.128703	0.0173913
'ADAMTSL1'	0.146485	-0.106458	0.026087
'ADAMTS12'	0.147003	-0.0914767	0.0347826
'PDIA4'	0.147038	-0.107608	0.026087
'ITGAV'	0.147518	-0.111564	0.026087
'EVC2'	0.147637	0.071127	0.0608696
'C2ORF53'	0.148523	0.104578	0.026087
'HOMEZ'	0.148767	-0.128389	0.0173913
'IGF2BP3'	0.148969	0.12922	0.0173913
'CPD'	0.149033	-0.105311	0.026087
'SLC6A19'	0.149551	-0.127359	0.0173913
'CLIP1'	0.150275	0.107926	0.026087
'ROBO3'	0.150282	-0.0755252	0.0521739
'PAQR7'	0.150352	-0.127935	0.0173913
'LRRK1'	0.150374	-0.0656658	0.0695652
'OR51F2'	0.150931	-0.1087	0.026087
'ADAMTS8'	0.150947	-0.127637	0.0173913
'ANXA10'	0.151325	0.0822446	0.0434783
'ZNF667'	0.151387	-0.0945209	0.0347826
'TBX10'	0.151697	-0.106728	0.026087
'INADL'	0.151878	0.128614	0.0173913
'TMEM181'	0.152294	-0.103888	0.026087
'PDE3A'	0.152473	-0.103835	0.026087
'KLK4'	0.152473	-0.103835	0.026087
'NCOA7'	0.152676	-0.106763	0.026087
'PKD2L1'	0.152725	0.129179	0.0173913
'NDRG1'	0.152755	0.103453	0.026087
'KRT4'	0.15282	0.12976	0.0173913
'HPS1'	0.15282	0.12976	0.0173913
'DPYD'	0.152924	-0.107348	0.026087
'MDGA1'	0.153063	0.126667	0.0173913
[truncated: 15,819 more rows]
