# Supplementary material for: Analysis of Genetic and Non-Genetic Factors Influencing Timing and Time Perception
Source: PLoS One. 2015 Dec 7;10(12):e0143873. doi: 10.1371/journal.pone.0143873 (PMC4671567; doi:10.1371/journal.pone.0143873)
Supplement: S3 File — Results from the GWAS analyses included in this study. (ZIP) [file pone.0143873.s003.zip]

Archive with 3 entries (3 files):
- counting.assoc.linear
- duration.assoc.linear
- timing.assoc.linear
