# Supplementary material for: Analysis of Genetic and Non-Genetic Factors Influencing Timing and Time Perception
Source: PLoS One. 2015 Dec 7;10(12):e0143873. doi: 10.1371/journal.pone.0143873 (PMC4671567; doi:10.1371/journal.pone.0143873)
Supplement: S3 File — Results from the GWAS analyses included in this study. (ZIP) [file pone.0143873.s003.zip › counting.assoc.linear]

 CHR                                      SNP         BP   A1       TEST    NMISS       BETA       SE      L95      U95         STAT            P 
   1                                rs3094315     752566    G        ADD      132   -0.02441  0.01762 -0.05894  0.01013       -1.385       0.1684
   1                                rs3131972     752721    A        ADD      112     -0.028  0.01921 -0.06566 0.009648       -1.458       0.1478
   1                               rs11240777     798959    A        ADD      112   -0.01539  0.01672 -0.04816  0.01738      -0.9203       0.3595
   1                                rs4970383     838555    A        ADD      112   0.005219   0.0163 -0.02672  0.03716       0.3202       0.7494
   1                                rs4475691     846808    A        ADD      122   0.002629  0.01548 -0.02771  0.03297       0.1698       0.8654
   1                               rs13302982     861808    A        ADD      112    0.03185  0.03912 -0.04483   0.1085       0.8141       0.4174
   1                                    exm47     865628    A        ADD      146   0.007339  0.06195  -0.1141   0.1288       0.1185       0.9059
   1                               exm2253575     881627    G        ADD      146   -0.01644  0.01271 -0.04135 0.008472       -1.293        0.198
   1                                   exm269     881918    A        ADD      146    0.01889  0.03024 -0.04039  0.07816       0.6245       0.5333
   1                                   exm340     888659    A        ADD      146    0.01231   0.0371  -0.0604  0.08502       0.3318       0.7406
   1                                   exm348     889238    A        ADD      146    0.01231   0.0371  -0.0604  0.08502       0.3318       0.7406
   1                               exm2264981     894573    G        ADD      146    0.03248    0.021 -0.00869  0.07365        1.546       0.1243
   1                                   exm773     909238    C        ADD      146  -0.008494  0.01303 -0.03403  0.01704      -0.6519       0.5155
   1                                   exm782     909309    G        ADD      146   -0.02377  0.01463 -0.05245 0.004912       -1.624       0.1065
   1                                rs2341354     918573    A        ADD      112   -0.02573  0.01356  -0.0523 0.000843       -1.898      0.06042
   1                                rs9777703     928836    G        ADD      122   0.001275  0.03025 -0.05801  0.06056      0.04216       0.9664
   1                                rs1891910     932457    A        ADD      112   -0.02445  0.01838 -0.06048  0.01158        -1.33       0.1863
   1                                rs3128117     944564    G        ADD      112   -0.03604  0.01395 -0.06338 -0.008706       -2.584      0.01111
   1                                   exm912     949608    A        ADD      146   -0.02846   0.0123 -0.05257 -0.004349       -2.314      0.02214
   1                                rs3128126     962210    G        ADD      112  -0.009333  0.01406 -0.03688  0.01822       -0.664       0.5081
   1                                  exm1024     978762    A        ADD      146    0.04809  0.05403  -0.0578    0.154       0.8901        0.375
   1                                  exm1081     979748    A        ADD      146   0.001154  0.03248 -0.06251  0.06481      0.03553       0.9717
   1                                  exm1265     984971    A        ADD      146   -0.09907  0.05317  -0.2033 0.005129       -1.863      0.06447
   1                                 GA018373     990417    G        ADD      112   -0.02062  0.01575 -0.05148  0.01024        -1.31       0.1932
   1                                rs7526076     998395    A        ADD      112   0.002024  0.01697 -0.03124  0.03528       0.1193       0.9053
   1                                rs9442372    1018704    A        ADD      135  -0.003743  0.01307 -0.02936  0.02187      -0.2864        0.775
   1                               rs10907178    1021583    C        ADD      112   -0.02191   0.0204 -0.06189  0.01808       -1.074       0.2854
   1                                  exm1507    1026913    A        ADD      146   -0.01735  0.04119 -0.09808  0.06338      -0.4211       0.6743
   1                                rs6687776    1030565    A        ADD      135    0.01125  0.01945 -0.02687  0.04937       0.5784        0.564
   1                                rs6671356    1040026    G        ADD      112   0.004403  0.02163   -0.038   0.0468       0.2035       0.8391
   1                               exm2263810    1062638    C        ADD      146  -0.001081  0.01252 -0.02561  0.02345     -0.08632       0.9313
   1                               rs10907182    1066403    A        ADD      111   0.002326   0.0164 -0.02982  0.03448       0.1418       0.8875
   1                                rs9442385    1097335    A        ADD      112    0.01464  0.02986 -0.04388  0.07316       0.4903       0.6249
   1                                rs4442317    1106784    G        ADD      112  -0.004175  0.01609 -0.03571  0.02736      -0.2595       0.7958
   1                               rs11260542    1110019    G        ADD      111   -0.04522  0.02328 -0.09086 0.0004163       -1.942      0.05478
   1                                  exm1542    1114668    A        ADD      146   -0.07915  0.02204  -0.1223 -0.03595       -3.591    0.0004539
   1                                  exm1553    1115503    G        ADD      108   0.004731  0.04956 -0.09241   0.1019      0.09546       0.9241
   1                                  exm1556    1115548    A        ADD      145    0.02723  0.03876 -0.04874   0.1032       0.7024       0.4836
   1                                  exm1641    1120377    A        ADD      146     0.0246  0.04507 -0.06373   0.1129       0.5458       0.5861
   1                                  exm1646    1120431    A        ADD      146   -0.03521  0.03509   -0.104  0.03357       -1.003       0.3174
   1                               rs10907175    1130727    C        ADD      112  -0.008178  0.02379  -0.0548  0.03844      -0.3438       0.7316
   1                                rs3819001    1138913    G        ADD      112   -0.03278  0.03038 -0.09232  0.02675       -1.079       0.2829
   1                                  exm1703    1139498    A        ADD      146    0.01294   0.0446 -0.07447   0.1004       0.2901       0.7721
   1                                rs3813199    1158277    A        ADD      135    -0.0163  0.02036 -0.05621  0.02362      -0.8003        0.425
   1                                rs7515488    1163804    A        ADD      135   -0.01004  0.01634 -0.04207  0.02199      -0.6142       0.5401
   1                                  exm1952    1178482    G        ADD      146   0.005201  0.02134 -0.03662  0.04703       0.2438       0.8078
   1                                  exm1971    1178925    A        ADD      146   0.005201  0.02134 -0.03662  0.04703       0.2438       0.8078
   1                                rs4018608    1203938    G        ADD      112    -0.0431  0.03973   -0.121  0.03477       -1.085       0.2805
   1                            exm-rs6685064    1211292    A        ADD      146  -0.001276  0.02239 -0.04517  0.04262     -0.05698       0.9546
   1                                  exm2070    1220954    A        ADD      146    0.01861  0.03927 -0.05835  0.09557       0.4739       0.6363
   1                                  exm2110    1222267    G        ADD      146    0.01799  0.04483 -0.06986   0.1058       0.4014       0.6887
   1                                  exm2183    1223385    G        ADD      146     0.0146  0.04882 -0.08109   0.1103        0.299       0.7654
   1                                  exm2217    1226063    A        ADD      146   0.009834  0.04157 -0.07165  0.09132       0.2365       0.8134
   1                                  exm2239    1226512    A        ADD      146   -0.02767  0.04107  -0.1082  0.05283      -0.6738       0.5016
   1                                  exm2250    1226757    A        ADD      146    0.01353  0.03379 -0.05269  0.07975       0.4005       0.6894
   1                                  exm2270    1226889    A        ADD      146 -0.0007632  0.04145   -0.082  0.08048     -0.01841       0.9853
   1                                  exm2440    1238583    A        ADD      146    0.01134   0.0446 -0.07607  0.09875       0.2543       0.7996
   1                               rs12410087    1239935    C        ADD      122  -0.009959  0.02397 -0.05694  0.03702      -0.4155       0.6785
   1                                rs3845293    1258246    A        ADD      112    0.01516  0.02595 -0.03569  0.06602       0.5844       0.5602
   1                                 rs307354    1264539    G        ADD      122    0.01643  0.02795 -0.03835  0.07122       0.5879       0.5577
   1                                  exm2745    1266738    A        ADD      146    0.01611  0.02294 -0.02886  0.06108       0.7021       0.4837
   1                                  exm2803    1267651    A        ADD      145   -0.02601  0.04115  -0.1067  0.05466      -0.6319       0.5285
   1                                  exm2948    1269554    A        ADD      146    -0.0177  0.03864 -0.09342  0.05803      -0.4581       0.6476
   1                                 rs307380    1287127    G        ADD      112    0.01516  0.02595 -0.03569  0.06602       0.5844       0.5602
   1                               rs17160669    1305561    A        ADD      122  -0.007697   0.0207 -0.04828  0.03288      -0.3718       0.7107
   1                                  exm3211    1309405    G        ADD      146    0.06722  0.03668 -0.004669   0.1391        1.833      0.06896
   1                                  exm3317    1334475    G        ADD      146   -0.03942  0.03373  -0.1055  0.02669       -1.169       0.2445
   1                                  exm3320    1334519    G        ADD      108   -0.01595  0.04526  -0.1047  0.07277      -0.3523       0.7253
   1                                rs1240707    1335302    A        ADD      112    0.01091  0.02424 -0.03661  0.05843       0.4501       0.6536
   1                                rs1240708    1335790    G        ADD      112   0.003666   0.0185  -0.0326  0.03993       0.1981       0.8433
   1                                  exm3350    1354515    G        ADD      146    0.01015  0.02071 -0.03044  0.05074         0.49       0.6249
   1                                  exm3382    1361530    A        ADD      146   -0.03755  0.03883  -0.1137  0.03856       -0.967       0.3352
   1                                 rs873927    1366830    G        ADD      112   -0.01072  0.01743 -0.04487  0.02344      -0.6149       0.5399
   1                                  exm3458    1386089    A        ADD      146    0.02632  0.04128 -0.05458   0.1072       0.6377       0.5247
   1                                rs1627833    1388268    A        ADD      112  -0.008293  0.01721 -0.04203  0.02544      -0.4818       0.6309
   1                                  exm3522    1398032    G        ADD      146    0.03915  0.06214 -0.08263   0.1609       0.6302       0.5296
   1                                  exm3532    1403788    A        ADD      146  -0.003117  0.05406  -0.1091   0.1028     -0.05765       0.9541
   1                                 rs819980    1425700    G        ADD      135    0.03394  0.02225 -0.009665  0.07754        1.526       0.1296
   1                                  exm3680    1425753    G        ADD      146     0.0174  0.06218  -0.1045   0.1393       0.2798       0.7801
   1                                  exm3709    1430985    A        ADD      146    0.03106  0.02605 -0.01999  0.08211        1.192       0.2351
   1                                rs6690515    1447325    A        ADD      122   -0.00192  0.01938  -0.0399  0.03606      -0.0991       0.9212
   1                                rs6669795    1450947    C        ADD      112    0.01604  0.03385 -0.05031  0.08238       0.4737       0.6367
   1                               rs12032637    1465382    G        ADD      111    0.01554  0.03397 -0.05104  0.08213       0.4575       0.6482
   1                                  exm3904    1470807    A        ADD      146    -0.0196  0.03297 -0.08421  0.04501      -0.5945       0.5531
   1                                rs1571149    1474167    G        ADD      112   -0.00748  0.01636 -0.03954  0.02458      -0.4572       0.6484
   1                                rs2031709    1485984    A        ADD      135    0.02353  0.04898 -0.07246   0.1195       0.4805       0.6317
   1                                rs7531530    1489670    A        ADD      112  -0.002388  0.01791  -0.0375  0.03272      -0.1333       0.8942
   1                                rs6604983    1521595    G        ADD      112   -0.06382  0.02052   -0.104  -0.0236        -3.11       0.0024
   1                                  exm3962    1551927    A        ADD      146   -0.01119  0.01393  -0.0385  0.01611      -0.8037        0.423
   1                                  exm3973    1558792    A        ADD      146    0.02351  0.02522 -0.02592  0.07295       0.9322       0.3528
   1                               rs28635343    1560103    A        ADD      112   -0.03976  0.01929 -0.07756 -0.001959       -2.062      0.04167
   1                               rs28464684    1566160    A        ADD      112      0.045  0.03424 -0.02211   0.1121        1.314       0.1915
   1                               exm2264793    1611995    G        ADD      146   -0.02569  0.01312  -0.0514 2.174e-05       -1.958      0.05217
   1                                rs2294488    1664019    A        ADD      108   -0.01518  0.02254 -0.05935  0.02899      -0.6737        0.502
   1                               exm2268858    1664124    A        ADD      146 -0.0006609  0.02035 -0.04055  0.03923     -0.03247       0.9741
   1                                   rs7407    1684472    A        ADD      112   0.007224  0.01397 -0.02016  0.03461        0.517       0.6062
   1                                  exm4503    1686081    A        ADD      146   -0.06712  0.04087  -0.1472  0.01298       -1.642       0.1027
   1                                  exm4521    1688096    A        ADD      146    0.04208   0.0485 -0.05297   0.1371       0.8677       0.3871
   1                                  exm4526    1688550    A        ADD      146   -0.01595  0.05402  -0.1218  0.08993      -0.2952       0.7683
   1                                rs6603811    1706136    A        ADD      132   -0.01422  0.02477 -0.06277  0.03432      -0.5743       0.5668
   1                               rs12041925    1707740    C        ADD      112   0.003144  0.01542 -0.02708  0.03337       0.2039       0.8388
   1                                rs4648727    1776269    A        ADD      112  -0.000296  0.01364 -0.02704  0.02645     -0.02169       0.9827
   1                                rs3855951    1804302    G        ADD      112   -0.03295  0.02576 -0.08343  0.01753       -1.279       0.2036
   1                                rs7525092    1810090    A        ADD      135  -0.001467  0.01422 -0.02934  0.02641      -0.1031        0.918
   1                                rs6603802    1812521    A        ADD      112   0.009634  0.01378 -0.01737  0.03664       0.6992        0.486
   1                               rs16824526    1818129    C        ADD      112  -0.008274  0.01786 -0.04327  0.02672      -0.4634        0.644
   1                                rs2247560    1846765    A        ADD      112    0.01561  0.01419  -0.0122  0.04342          1.1       0.2738
   1                               rs28710181    1847531    A        ADD      112  -0.003864  0.02749 -0.05775  0.05002      -0.1406       0.8885
   1                                  exm4645    1847979    G        ADD      108  -0.002808  0.02792 -0.05752  0.05191      -0.1006       0.9201
   1                                  exm4691    1849530    G        ADD      145    0.02645  0.02515 -0.02283  0.07574        1.052       0.2946
   1                               rs28508199    1852484    G        ADD      112 -0.0003992  0.01395 -0.02775  0.02695     -0.02861       0.9772
   1                                rs2250833    1854321    A        ADD      112   -0.01444  0.01797 -0.04967  0.02078      -0.8038       0.4233
   1                                rs2803316    1865298    A        ADD      112   -0.01739  0.01455 -0.04591  0.01113       -1.195       0.2347
   1                                  exm4806    1887019    A        ADD      146    -0.0207  0.01826 -0.05649  0.01509       -1.134       0.2589
   1                                  exm4871    1888193    A        ADD      146  -0.007493  0.01363 -0.03422  0.01923      -0.5496       0.5835
   1                                  exm4945    1900102    A        ADD      145    0.01384  0.01366 -0.01295  0.04062        1.013        0.313
   1                                  exm4951    1900186    G        ADD      146   -0.01569  0.01549 -0.04604  0.01466       -1.013       0.3127
   1                                  exm4957    1900232    G        ADD      146  -0.002187  0.01283 -0.02734  0.02296      -0.1704       0.8649
   1                                rs3795283    1916587    A        ADD      122  0.0009655  0.01374 -0.02597   0.0279      0.07025       0.9441
   1                                rs6605081    1930754    A        ADD      112   0.009527  0.01716 -0.02411  0.04316       0.5552       0.5799
   1                                rs6656398    1941929    G        ADD      112  -0.005636  0.01548 -0.03597   0.0247      -0.3642       0.7164
   1                               rs13303016    1946591    G        ADD      122   0.003796  0.01779 -0.03108  0.03867       0.2133       0.8314
   1                                rs2376803    1967954    G        ADD      112  -0.004882  0.01589 -0.03603  0.02627      -0.3071       0.7593
   1                                rs6605074    1992748    A        ADD      122   0.005729  0.02073 -0.03489  0.04635       0.2764       0.7827
   1                                rs6663158    2004098    A        ADD      112    0.00821  0.02123  -0.0334  0.04982       0.3867       0.6997
   1                                rs2803310    2017297    G        ADD      122  0.0002512  0.01441 -0.02799  0.02849      0.01743       0.9861
   1                                rs2459994    2024064    A        ADD      135  -0.001867   0.0185 -0.03812  0.03438      -0.1009       0.9198
   1                                 rs884080    2026749    A        ADD      135   -0.01656   0.0131 -0.04223 0.009114       -1.264       0.2085
   1                                rs7513222    2027901    A        ADD      112    0.02098  0.01551 -0.009429  0.05138        1.352       0.1792
   1                               rs10910030    2035684    G        ADD      112   0.004385  0.01416 -0.02337  0.03214       0.3096       0.7574
   1                               rs12410859    2038732    A        ADD      112    0.01806  0.01616 -0.01361  0.04974        1.118       0.2661
   1                                rs4648807    2040898    A        ADD      112   0.006301  0.01457 -0.02226  0.03486       0.4324       0.6663
   1                                rs4648808    2040936    A        ADD      135   -0.03162  0.01961 -0.07006 0.006821       -1.612       0.1093
   1                             exm-rs425277    2069172    A        ADD      146    0.02306  0.01407 -0.004508  0.05063        1.639       0.1033
   1                            exm-rs3753242    2069681    A        ADD      146   -0.01491   0.0247 -0.06332   0.0335      -0.6037        0.547
   1                                 rs424079    2071340    C        ADD      132   0.003129   0.0131 -0.02255  0.02881       0.2388       0.8116
   1                                rs2257182    2082566    G        ADD      135   0.004666  0.01275 -0.02032  0.02966        0.366        0.715
   1                                  exm5304    2129458    A        ADD      146    0.06576  0.06232 -0.05639   0.1879        1.055       0.2932
   1                                rs7512482    2146966    G        ADD      135  -0.001122  0.01723  -0.0349  0.03265     -0.06509       0.9482
   1                                rs2460000    2156362    A        ADD      133   -0.01162  0.01433 -0.03971  0.01647       -0.811       0.4188
   1                                 rs263526    2173504    G        ADD      135    0.01246  0.01245 -0.01195  0.03687        1.001       0.3189
   1                                 rs260513    2180524    A        ADD      117    0.01408  0.01306 -0.01152  0.03968        1.078       0.2834
   1                               rs12084736    2189580    A        ADD      112    0.01639  0.03739  -0.0569  0.08968       0.4383       0.6621
   1                                 rs903908    2202967    A        ADD      112   -0.02002  0.01326 -0.04601 0.005975       -1.509       0.1341
   1                               rs10910047    2211849    A        ADD      135    0.01131  0.01377 -0.01569   0.0383       0.8209       0.4132
   1                                rs2017143    2220649    A        ADD      135   -0.00246  0.01214 -0.02625  0.02133      -0.2026       0.8397
   1                                 rs884940    2223866    A        ADD      135  -0.003869  0.01233 -0.02804   0.0203      -0.3138       0.7542
   1                               rs12082516    2251160    G        ADD      112    0.02096  0.01661  -0.0116  0.05352        1.262       0.2098
   1                                rs2645065    2261222    A        ADD      135     0.0212  0.01749 -0.01308  0.05549        1.212       0.2277
   1                                 rs903904    2263888    A        ADD      135   0.007023  0.01534 -0.02304  0.03709       0.4579       0.6478
   1                                rs2055204    2280661    G        ADD      135    0.01876  0.01348 -0.007665  0.04518        1.391       0.1665
   1                                rs7527871    2281726    C        ADD      135   0.006462  0.01685 -0.02655  0.03948       0.3836       0.7019
   1                               rs10910053    2282135    A        ADD      112    0.01269   0.0171 -0.02081   0.0462       0.7424       0.4595
   1                                rs4648831    2283117    A        ADD      135   -0.02066  0.01799 -0.05591   0.0146       -1.148        0.253
   1                                rs2843130    2283313    C        ADD      112   -0.01986  0.02213 -0.06323  0.02352      -0.8972       0.3716
   1                                rs2840528    2283896    G        ADD      135 -0.0006561  0.01395   -0.028  0.02669     -0.04703       0.9626
   1                                rs2645082    2284003    A        ADD      112    0.01034  0.01677 -0.02252   0.0432        0.617       0.5385
   1                                rs3795272    2284195    G        ADD      112  -0.009184  0.01519 -0.03897   0.0206      -0.6044       0.5469
   1                                  exm5488    2290143    A        ADD      146    0.02377  0.04439 -0.06324   0.1108       0.5355       0.5931
   1                                rs2279703    2306695    A        ADD      135    0.02312  0.01321 -0.002768  0.04902         1.75       0.0824
   1                                rs2843160    2309082    C        ADD      135    0.01455  0.01312 -0.01116  0.04027        1.109       0.2694
   1                                rs3736330    2327075    A        ADD      135   0.005908  0.01456 -0.02262  0.03444       0.4059       0.6855
   1                               exm2268641    2327815    G        ADD      146   0.002597  0.01309 -0.02305  0.02824       0.1985        0.843
   1                                  exm5594    2338015    G        ADD      146  0.0009529  0.04461 -0.08649   0.0884      0.02136        0.983
   1                                rs2494427    2338569    A        ADD      112   -0.01091  0.02231 -0.05463  0.03281      -0.4891       0.6258
   1                                rs3935659    2351699    G        ADD      112   -0.02466   0.0144 -0.05288 0.003572       -1.712      0.08981
   1                               rs12731309    2352146    A        ADD      112   -0.01163  0.01626  -0.0435  0.02024      -0.7151       0.4761
   1                               rs10797423    2358944    C        ADD      107    0.01693  0.01579 -0.01401  0.04787        1.073        0.286
   1                                rs2494436    2359917    A        ADD      112   0.004792  0.01512 -0.02484  0.03443       0.3169       0.7519
   1                                rs7515934    2359940    A        ADD      112  -0.003775  0.01591 -0.03496  0.02741      -0.2372       0.8129
   1                                rs2494641    2362827    A        ADD      112   -0.01826  0.01522 -0.04808  0.01157         -1.2       0.2329
   1                                rs6659405    2373089    A        ADD      125   -0.01618  0.01393 -0.04349  0.01113       -1.161       0.2478
   1                                rs4648845    2387101    G        ADD      112   0.004434  0.01368 -0.02238  0.03125       0.3241       0.7465
   1                                rs2477686    2392648    G        ADD      112   0.007338   0.0135 -0.01913  0.03381       0.5434        0.588
   1                               rs10910082    2418935    G        ADD      112   0.009296  0.01445 -0.01903  0.03763       0.6431       0.5215
   1                                  exm5742    2426313    A        ADD      146   -0.05612  0.04421  -0.1428  0.03052        -1.27       0.2063
   1                                  exm5841    2435738    A        ADD      146    0.02619   0.0304 -0.03339  0.08577       0.8615       0.3904
   1                                rs1107685    2439191    G        ADD      112 -0.0002166  0.01603 -0.03163   0.0312     -0.01351       0.9892
   1                                  exm5918    2441358    G        ADD      146   0.003605  0.01365 -0.02314  0.03036       0.2642        0.792
   1                                rs2247308    2445406    G        ADD      112   0.001037  0.01569 -0.02971  0.03179      0.06609       0.9474
   1                                rs2494625    2454709    A        ADD      112   0.005022  0.01452 -0.02344  0.03348       0.3458       0.7302
   1                                rs2495368    2473258    G        ADD      112    0.03478  0.05505 -0.07312   0.1427       0.6318       0.5289
   1                                  exm6141    2494330    A        ADD      146    0.02221  0.01581 -0.008766  0.05319        1.405       0.1621
   1                                rs6667605    2502780    G        ADD      135   -0.02034  0.01276 -0.04535 0.004663       -1.594       0.1133
   1                             exm-rs734999    2513216    A        ADD      146    0.01726  0.01168 -0.005627  0.04015        1.478       0.1416
   1                                  exm6264    2526746    G        ADD      146   0.007727  0.01313 -0.01801  0.03347       0.5884       0.5572
   1                                rs2843401    2528133    A        ADD      108   0.008407  0.01573 -0.02242  0.03923       0.5346       0.5941
   1                               exm2268642    2539006    G        ADD      146   0.007121  0.01298 -0.01831  0.03256       0.5487       0.5841
   1                                  exm6351    2541269    G        ADD      146   0.007121  0.01298 -0.01831  0.03256       0.5487       0.5841
   1                               rs10752748    2544640    A        ADD      112   0.008841  0.01526 -0.02107  0.03875       0.5793       0.5636
   1                               rs12117343    2551785    A        ADD      112  -0.004358   0.0154 -0.03454  0.02583       -0.283       0.7777
   1                            exm-rs3890745    2553624    G        ADD      146   0.004152  0.01337 -0.02205  0.03035       0.3106       0.7565
   1                              kgp10938344    2564465    A        ADD      112   0.008841  0.01526 -0.02107  0.03875       0.5793       0.5636
   1                                rs4648390    2700372    A        ADD      122    0.01353  0.01759 -0.02095    0.048        0.769       0.4435
   1                                rs2377041    2713327    A        ADD      135  -0.007859  0.01268 -0.03272    0.017      -0.6196       0.5366
   1                                rs4648384    2756621    C        ADD      124    0.01646   0.0128 -0.008628  0.04154        1.286        0.201
   1                                rs1456460    2761863    A        ADD      112  -0.004573  0.01322 -0.03049  0.02135      -0.3458       0.7302
   1                               rs12409348    2779043    A        ADD      135  -0.004028  0.01267 -0.02886  0.02081      -0.3179       0.7511
   1                                 rs897636    2784092    G        ADD      112  -0.001875  0.01437 -0.03005   0.0263      -0.1304       0.8965
   1                               rs10909793    2794551    C        ADD      112  -0.006737  0.01432 -0.03481  0.02134      -0.4704       0.6391
   1                               rs10797342    2797856    G        ADD      135    0.01458  0.01319 -0.01126  0.04043        1.106       0.2708
   1                               exm2268859    2806107    C        ADD      146    0.01121  0.01605 -0.02024  0.04267       0.6987       0.4859
   1                                rs2842910    2817421    G        ADD      112   0.004793  0.02234 -0.03898  0.04857       0.2146       0.8305
   1                                rs7340016    2833332    G        ADD      112      0.013  0.01988 -0.02597  0.05197       0.6539       0.5146
   1                                rs4648432    2839757    C        ADD      112  -0.006903  0.01662 -0.03947  0.02566      -0.4155       0.6786
   1                                rs2045331    2842270    A        ADD      128  -0.006992  0.01619 -0.03873  0.02475      -0.4317       0.6667
   1                               rs12403214    2849190    C        ADD      112  -0.004319  0.01541 -0.03452  0.02588      -0.2803       0.7798
   1                                rs4648441    2850181    A        ADD      135   -0.01238  0.01496  -0.0417  0.01695      -0.8271       0.4097
   1                               rs10797368    2852707    A        ADD      135   -0.01972  0.05491  -0.1273   0.0879      -0.3592       0.7201
   1                               rs16823228    2853759    G        ADD      135  -0.008022  0.01434 -0.03613  0.02008      -0.5594       0.5768
   1                                rs2606418    2870850    G        ADD      112  -0.002251  0.01573 -0.03307  0.02857      -0.1431       0.8865
   1                                rs2485945    2883932    G        ADD      135   -0.03604  0.01596 -0.06732 -0.00476       -2.258       0.0256
   1                               rs12044030    2889577    G        ADD      135   -0.01496  0.01622 -0.04675  0.01682      -0.9227       0.3579
   1                               rs12046158    2891713    G        ADD      135   -0.02824  0.01311 -0.05393 -0.002544       -2.154      0.03308
   1                               rs12025260    2917377    G        ADD      112   0.005861  0.02318 -0.03958   0.0513       0.2528       0.8009
   1                               rs12022429    2919942    A        ADD      112   0.006751  0.02371 -0.03973  0.05323       0.2847       0.7764
   1                                rs4576609    2938265    A        ADD      112  -0.002279  0.01917 -0.03985  0.03529      -0.1189       0.9056
   1                                  exm6428    2938989    A        ADD      146    0.01979  0.01555 -0.01068  0.05027        1.273       0.2052
   1                                rs7412983    2943183    C        ADD      135   -0.01407  0.01765 -0.04866  0.02053      -0.7969       0.4269
   1                                rs2142569    2944527    A        ADD      135    0.01051  0.01416 -0.01724  0.03826       0.7426        0.459
   1                                 rs717795    2970464    G        ADD      112  -0.009292  0.01905 -0.04663  0.02805      -0.4877       0.6267
   1                                 rs760567    3000465    A        ADD      112  -0.009149  0.02028 -0.04889   0.0306      -0.4512       0.6528
   1                                rs6695131    3000924    A        ADD      112   0.001547  0.01528  -0.0284   0.0315       0.1013       0.9195
   1                                 rs926244    3006283    G        ADD      135   -0.01036  0.01505 -0.03987  0.01915      -0.6881       0.4926
   1                                rs7543737    3009969    A        ADD      112   0.001133   0.0152 -0.02865  0.03091      0.07454       0.9407
   1                                rs2817168    3013690    G        ADD      135   -0.01253  0.01262 -0.03727   0.0122      -0.9931       0.3225
   1                                rs2993493    3020246    A        ADD      135    0.01169  0.01846  -0.0245  0.04788       0.6331       0.5278
   1                                rs1890336    3024265    C        ADD      135   -0.01918  0.01283 -0.04432  0.00596       -1.495       0.1373
   1                                rs6690373    3035227    G        ADD      122  -0.004494   0.0218 -0.04723  0.03824      -0.2061       0.8371
   1                                rs2817178    3047252    G        ADD      135   0.003576  0.01295  -0.0218  0.02895       0.2762       0.7828
   1                                rs2235176    3054106    G        ADD      134   -0.01727  0.01402 -0.04473   0.0102       -1.232       0.2202
   1                                 rs731031    3072692    G        ADD      135    0.01045  0.01507 -0.01908  0.03998       0.6933       0.4893
   1                                rs2651902    3074306    A        ADD      112    -0.0217  0.01895 -0.05884  0.01544       -1.145       0.2546
   1                                rs2742673    3080019    A        ADD      112   0.005793  0.01428 -0.02219  0.03377       0.4058       0.6857
   1                            exm-rs2651899    3083712    G        ADD      146   0.001556  0.01255 -0.02303  0.02614        0.124       0.9015
   1                                rs7518255    3086464    A        ADD      112    0.01081   0.0161 -0.02075  0.04237       0.6715       0.5034
   1                                rs2651935    3086496    A        ADD      112  -0.004173  0.01966 -0.04271  0.03437      -0.2122       0.8323
   1                                rs2651927    3101762    C        ADD      112    0.00389  0.01824 -0.03186  0.03964       0.2133       0.8315
   1                               rs10752733    3104630    A        ADD      135    0.01988  0.01827 -0.01593  0.05569        1.088       0.2786
   1                                rs7539775    3109151    G        ADD      134   0.002584  0.01496 -0.02673   0.0319       0.1728       0.8631
   1                               exm2260168    3111669    A        ADD      146  -0.007475  0.01771 -0.04219  0.02724      -0.4221       0.6736
   1                               rs10909895    3113680    G        ADD      112   -0.01833  0.01922   -0.056  0.01934      -0.9536       0.3424
   1                               rs10909901    3131235    A        ADD      135  0.0004163  0.01703 -0.03297   0.0338      0.02444       0.9805
   1                                rs2817146    3133439    A        ADD      135    0.01172  0.02018 -0.02783  0.05128       0.5808       0.5624
   1                                rs6424069    3147030    G        ADD      135     0.0107  0.01765 -0.02389   0.0453       0.6065       0.5453
   1                               rs10909905    3147899    A        ADD      112    0.01174  0.01982  -0.0271  0.05058       0.5924       0.5548
   1                               rs11807062    3153237    C        ADD      112  -0.005767  0.01927 -0.04354    0.032      -0.2992       0.7653
   1                                rs3002686    3178111    A        ADD      135  -0.001454  0.01857 -0.03785  0.03494     -0.07828       0.9377
   1                                rs2455107    3180158    C        ADD      112  -0.006443  0.01746 -0.04066  0.02777       -0.369       0.7128
   1                                rs2455125    3189006    A        ADD      112 -1.159e-06  0.01933 -0.03789  0.03789   -5.994e-05            1
   1                                 rs905135    3199484    C        ADD      135    -0.0491  0.02798  -0.1039 0.005733       -1.755      0.08161
   1                                rs4648377    3211458    A        ADD      135    0.00314  0.01498 -0.02621  0.03249       0.2096       0.8343
   1                                rs2455144    3214732    A        ADD      135   0.001805  0.01339 -0.02443  0.02804       0.1348        0.893
   1                                rs2455137    3217151    G        ADD      112   -0.01237  0.01446 -0.04072  0.01598      -0.8554       0.3942
   1                                rs2455135    3219901    A        ADD      112   0.001652  0.01541 -0.02856  0.03186       0.1072       0.9148
   1                                rs2483266    3236041    G        ADD      135  -0.004268  0.01452 -0.03272  0.02418      -0.2941       0.7692
   1                                rs2500271    3241829    G        ADD      135  -0.003006  0.01381 -0.03006  0.02405      -0.2178        0.828
   1                                rs2483274    3248098    G        ADD      135   -0.01562  0.01338 -0.04185  0.01061       -1.167       0.2452
   1                                rs2483279    3252169    G        ADD      112   -0.02182   0.0153 -0.05181 0.008176       -1.426       0.1569
   1                                rs7516150    3253889    A        ADD      112  -0.001602  0.01604 -0.03304  0.02983     -0.09987       0.9206
   1                                rs7552331    3253941    A        ADD      112 -0.0009803  0.01599 -0.03231  0.03035     -0.06133       0.9512
   1                                 rs882430    3259113    A        ADD      135  -0.002855  0.01472 -0.03171    0.026      -0.1939       0.8465
   1                                rs2483289    3264190    A        ADD      135    0.03751  0.01509 0.007933  0.06708        2.486       0.0142
   1                                rs7524171    3279324    G        ADD      112    0.02522  0.01557 -0.005305  0.05574        1.619       0.1083
   1                            exm-rs6658356    3280253    A        ADD      146   -0.04822  0.02729  -0.1017 0.005261       -1.767      0.07937
   1                                rs4648487    3285304    G        ADD      135    0.01357   0.0136 -0.01308  0.04022       0.9978       0.3202
   1                                rs1538693    3294972    G        ADD      135    0.00225   0.0139 -0.02499  0.02949       0.1618       0.8717
   1                               rs17399998    3305016    A        ADD      135   0.004103  0.01532 -0.02592  0.03412       0.2679       0.7892
   1                                rs2493278    3307746    A        ADD      135  -0.005336  0.01638 -0.03744  0.02677      -0.3258       0.7451
   1                                 rs871822    3312914    C        ADD      135    0.01372   0.0147 -0.01508  0.04253       0.9337       0.3522
   1                                rs6424074    3317780    G        ADD      135   0.006767  0.01315   -0.019  0.03254       0.5146       0.6077
   1                               rs11578011    3318532    A        ADD      135   -0.02073  0.01366 -0.04751 0.006055       -1.517       0.1317
   1                                rs2483225    3325037    A        ADD      112    -0.0269  0.01419 -0.05472 0.0009149       -1.896      0.06072
   1                                  exm6548    3328358    A        ADD      146   -0.02957  0.01639  -0.0617 0.002559       -1.804      0.07339
   1                                  exm6576    3328659    A        ADD      146    0.01115  0.01753 -0.02321  0.04551        0.636       0.5258
   1                                rs1537406    3352227    A        ADD      112    0.04176  0.02175 -0.0008739  0.08439         1.92      0.05755
   1                                 rs867814    3362256    G        ADD      135    0.00241  0.01916 -0.03515  0.03996       0.1258       0.9001
   1                                rs2487670    3368143    A        ADD      135   0.006341  0.01989 -0.03264  0.04532       0.3188       0.7504
   1                                rs2487680    3377442    G        ADD      135     0.0234  0.02521 -0.02601  0.07281       0.9282        0.355
   1                                  exm6722    3380057    A        ADD      146    -0.0344  0.03478  -0.1026  0.03377       -0.989       0.3244
   1                                  exm6755    3389757    G        ADD      146   -0.08482  0.06158  -0.2055  0.03587       -1.377       0.1706
   1                               rs12124163    3393037    C        ADD      112   0.004135  0.02247 -0.03991  0.04818        0.184       0.8543
   1                                  exm6824    3397062    A        ADD      146   -0.06307  0.04467  -0.1506  0.02449       -1.412       0.1602
   1                                  exm6847    3410410    A        ADD      146   -0.07356  0.05398  -0.1794  0.03223       -1.363       0.1751
   1                                  exm6852    3410644    G        ADD      146    0.01632  0.02522 -0.03311  0.06575       0.6471       0.5186
   1                                  exm6858    3410935    A        ADD      146     0.0159  0.04484 -0.07198   0.1038       0.3546       0.7235
   1                                  exm6861    3410973    A        ADD      146   -0.07356  0.05398  -0.1794  0.03223       -1.363       0.1751
   1                                  exm6947    3416449    C        ADD      146  -0.002428  0.01399 -0.02984  0.02498      -0.1736       0.8624
   1                                  exm6953    3417211    A        ADD      146   -0.05439  0.03882  -0.1305   0.0217       -1.401       0.1634
   1                                  exm6998    3421897    G        ADD      146  0.0005162  0.01553 -0.02993  0.03096      0.03324       0.9735
   1                                 rs947344    3423467    A        ADD      135  -0.005497  0.01866 -0.04207  0.03107      -0.2946       0.7688
   1                                  exm7020    3424388    A        ADD      146   -0.04481  0.02962  -0.1029  0.01325       -1.513       0.1326
   1                               rs12119711    3451005    A        ADD      135    0.01288  0.01374 -0.01405   0.0398       0.9374       0.3503
   1                                rs2821060    3477902    A        ADD      112   -0.04188  0.01712 -0.07544 -0.008321       -2.446      0.01608
   1                                rs2821054    3493850    C        ADD      135     0.0135  0.01469 -0.01528  0.04228       0.9193       0.3596
   1                                  exm7145    3496479    A        ADD      146   0.009232   0.0214 -0.03272  0.05118       0.4314       0.6669
   1                               rs10909974    3499067    A        ADD      111    0.02537  0.01851 -0.01092  0.06165         1.37       0.1735
   1                                rs2995009    3500575    G        ADD      112    0.02757  0.01517 -0.002165  0.05731        1.817      0.07198
   1                                rs4648527    3507861    G        ADD      135   0.002464  0.02229 -0.04122  0.04615       0.1106       0.9121
   1                                rs6697749    3510633    A        ADD      130   0.009872  0.01631  -0.0221  0.04184       0.6051       0.5462
   1                                  exm7149    3511934    G        ADD      146  -0.006755  0.01859  -0.0432  0.02969      -0.3633       0.7169
   1                                rs2821017    3520871    A        ADD      135  -0.008654  0.01426  -0.0366  0.01929       -0.607       0.5449
   1                               rs35701577    3522561    G        ADD      112   0.005986  0.01832 -0.02991  0.04189       0.3268       0.7445
   1                                rs4364818    3538501    A        ADD      112    0.01034  0.01504 -0.01914  0.03981       0.6874       0.4933
   1                               rs10909990    3539481    A        ADD      112   -0.01112   0.0184 -0.04718  0.02493      -0.6046       0.5467
   1                               rs12757620    3540024    C        ADD      112   0.003471    0.016 -0.02788  0.03482        0.217       0.8286
   1                                rs1128474    3545612    G        ADD      112   -0.01324  0.01693 -0.04641  0.01994      -0.7819        0.436
   1                                  exm7253    3548832    G        ADD      146   -0.04785  0.02149 -0.08997 -0.00573       -2.227      0.02756
   1                                rs2251098    3566706    G        ADD      112   -0.02077  0.02159 -0.06308  0.02154      -0.9621       0.3382
   1                               rs10910003    3575929    A        ADD      112    0.02773  0.01833 -0.008198  0.06365        1.513       0.1333
   1                                rs2224718    3576060    A        ADD      112   0.008664   0.0152 -0.02113  0.03846       0.5699       0.5699
   1                                rs1009345    3586428    A        ADD      111   0.001119   0.0143  -0.0269  0.02914      0.07826       0.9378
   1                                rs3765695    3587377    A        ADD      112   0.009819   0.0195  -0.0284  0.04804       0.5035       0.6156
   1                                rs3765703    3592436    C        ADD      135   -0.02941  0.01415 -0.05715 -0.001666       -2.078      0.03971
   1                                rs3765716    3601940    A        ADD      112   -0.01437  0.01826 -0.05016  0.02142       -0.787        0.433
   1                                rs3765731    3611892    A        ADD      135   0.002218  0.01382 -0.02487   0.0293       0.1605       0.8727
   1                               rs12032272    3615156    A        ADD      112   -0.02627  0.02081 -0.06705  0.01452       -1.262       0.2096
   1                                rs3765736    3616601    A        ADD      135    0.02354  0.01425 -0.004396  0.05148        1.652        0.101
   1                                rs6424089    3628663    A        ADD      112   -0.02876  0.01557 -0.05928 0.001769       -1.846       0.0676
   1                                rs3753211    3632608    G        ADD      115  -0.001743  0.01672 -0.03451  0.03103      -0.1042       0.9172
   1                                rs3819967    3633380    A        ADD      112    0.03366  0.01575 0.002804  0.06452        2.138      0.03479
   1                                rs1885865    3646291    G        ADD      122  0.0006839  0.01882 -0.03621  0.03758      0.03633       0.9711
   1                                rs4648553    3648879    G        ADD      122   0.005832   0.0166  -0.0267  0.03836       0.3514       0.7259
   1                               rs12117836    3657759    A        ADD      135      -0.02  0.01363  -0.0467 0.006709       -1.468       0.1446
   1                                rs2298222    3659657    A        ADD      112   -0.03214  0.01501 -0.06155 -0.002731       -2.142      0.03447
   1                                  exm7490    3669205    G        ADD      146   -0.02035  0.01329  -0.0464 0.005686       -1.532       0.1278
   1                                  exm7551    3677933    G        ADD      146   -0.01425  0.01241 -0.03857  0.01008       -1.148        0.253
   1                                  exm7574    3679775    A        ADD      146   -0.03099  0.01397 -0.05838 -0.003609       -2.218      0.02814
   1                                  exm7575    3679783    G        ADD      146   -0.01771  0.06212  -0.1395    0.104      -0.2851       0.7759
   1                                rs1181874    3682070    A        ADD      112    -0.0241   0.0139 -0.05134 0.003143       -1.734      0.08583
   1                                  exm7611    3683159    C        ADD      146   -0.02099  0.06421  -0.1468   0.1048      -0.3269       0.7442
   1                               rs12728911    3709412    G        ADD      112    -0.0303   0.0191 -0.06774 0.007142       -1.586       0.1157
   1                                rs7513053    3709487    G        ADD      112   -0.00673  0.01658 -0.03923  0.02577      -0.4059       0.6856
   1                                rs6662706    3732596    A        ADD      112   -0.01959  0.01433 -0.04768 0.008503       -1.367       0.1746
   1                               rs12759497    3742257    A        ADD      112   -0.03734  0.02034 -0.07721 0.002528       -1.836      0.06918
   1                                rs6663840    3743319    A        ADD      135   -0.02062  0.01423 -0.04851 0.007271       -1.449       0.1497
   1                                  exm7791    3745924    A        ADD      146   -0.04824  0.03578  -0.1184   0.0219       -1.348       0.1798
   1                                rs6424058    3747580    A        ADD      112    0.01714  0.01484 -0.01196  0.04623        1.155       0.2508
   1                                  exm7844    3753136    T        ADD      146    0.01178   0.0125 -0.01272  0.03628       0.9421       0.3477
   1                               rs12744607    3757749    A        ADD      112     -0.019  0.01727 -0.05285  0.01484       -1.101       0.2736
   1                                rs4648426    3773089    G        ADD      135   -0.01004  0.01485 -0.03915  0.01906      -0.6762       0.5001
   1                                rs6668103    3793324    G        ADD      112  -0.008128  0.01592 -0.03933  0.02307      -0.5106       0.6107
   1                                rs7367066    3803755    A        ADD      135   0.008199  0.01448 -0.02018  0.03658       0.5662       0.5722
   1                                rs7530189    3805098    A        ADD      112  -0.003647  0.01889 -0.04067  0.03338      -0.1931       0.8473
   1                               rs12073945    3806973    G        ADD      112   -0.01224   0.0406 -0.09181  0.06734      -0.3014       0.7637
   1                                rs4446914    3808362    A        ADD      112  -0.005787    0.016 -0.03714  0.02557      -0.3617       0.7183
   1                               rs11589102    3821782    A        ADD      135   -0.00529  0.01314 -0.03104  0.02046      -0.4027       0.6878
   1                               rs10909830    3822703    A        ADD      112  -0.005787    0.016 -0.03714  0.02557      -0.3617       0.7183
   1                               kgp9113347    3823395    A        ADD      112   0.004843  0.01485 -0.02425  0.03394       0.3262       0.7449
   1                               rs35383955    3825525    A        ADD      112   0.006178  0.01499 -0.02321  0.03556       0.4121       0.6811
   1                                rs7548668    4006060    G        ADD      112   -0.00134  0.01448 -0.02972  0.02704     -0.09254       0.9264
   1                               rs10799181    4009071    G        ADD      135  0.0008319  0.01639  -0.0313  0.03296      0.05074       0.9596
   1                                rs7522140    4017137    G        ADD      135    0.02602  0.01485 -0.003085  0.05512        1.752      0.08209
   1                               rs12031275    4026068    G        ADD      112  -0.001401  0.01524 -0.03126  0.02846     -0.09193       0.9269
   1                                rs7550609    4026098    A        ADD      112   -0.07363  0.05928  -0.1898  0.04255       -1.242       0.2169
   1                               rs12031557    4034097    G        ADD      135    0.03155  0.02686 -0.02109  0.08419        1.175       0.2423
   1                               rs10799224    4035129    G        ADD      112    0.01727  0.01707 -0.01619  0.05073        1.012        0.314
   1                               exm2268644    4037665    A        ADD      146   0.005908  0.01305 -0.01967  0.03149       0.4527       0.6514
   1                               rs11587331    4039896    G        ADD      135    0.01184  0.01384 -0.01528  0.03897       0.8559       0.3936
   1                                rs6672877    4061370    A        ADD      112   -0.02661  0.01984  -0.0655  0.01228       -1.341       0.1828
   1                                rs4128222    4066781    A        ADD      112   -0.02133  0.01839 -0.05738  0.01471        -1.16       0.2486
   1                                rs6675979    4068052    A        ADD      112   -0.02508  0.01399  -0.0525 0.002344       -1.792      0.07589
   1                                rs4129100    4078448    A        ADD      112   -0.02581  0.01423  -0.0537 0.002083       -1.814      0.07254
   1                                rs6426436    4085098    G        ADD      112   -0.01148  0.01682 -0.04444  0.02149      -0.6823       0.4965
   1                               rs10915659    4092949    A        ADD      112   -0.03258  0.01868  -0.0692  0.00404       -1.744      0.08407
   1                               rs12036953    4104757    G        ADD      121  -0.003734  0.01801 -0.03903  0.03157      -0.2073       0.8361
   1                                rs9792946    4119662    G        ADD      135   -0.01976  0.02289 -0.06463  0.02511      -0.8632       0.3896
   1                                rs4233258    4120898    A        ADD      112   -0.01351  0.01502 -0.04294  0.01593      -0.8992       0.3705
   1                                rs7524800    4121584    G        ADD      135   0.006488  0.01521 -0.02333   0.0363       0.4265       0.6704
   1                                rs4130940    4130348    A        ADD      112   0.002284  0.01425 -0.02565  0.03021       0.1603        0.873
   1                               rs10915428    4158955    C        ADD      135   -0.01223   0.0134  -0.0385  0.01403      -0.9129        0.363
   1                               rs12077262    4170048    A        ADD      135   0.001054   0.0179 -0.03402  0.03613      0.05892       0.9531
   1                                rs7548756    4170249    C        ADD      135    -0.0007  0.01498 -0.03007  0.02867     -0.04672       0.9628
   1                               rs10915434    4174116    G        ADD      135   0.001054   0.0179 -0.03402  0.03613      0.05892       0.9531
   1                               rs12040805    4180842    A        ADD      125    0.01254  0.01315 -0.01324  0.03832       0.9537       0.3422
   1                                rs6426389    4186309    G        ADD      112   -0.01079  0.01385 -0.03794  0.01635      -0.7794       0.4375
   1                                rs6702633    4197035    G        ADD      135   -0.01171  0.01301 -0.03722   0.0138      -0.8995         0.37
   1                               rs10915445    4197642    A        ADD      135   0.007242  0.01305 -0.01834  0.03282       0.5549       0.5799
   1                               rs16840838    4201349    A        ADD      135  -0.008962  0.01506 -0.03848  0.02055      -0.5951       0.5528
   1                                rs7542208    4202818    A        ADD      135   -0.01171  0.01301 -0.03722   0.0138      -0.8995         0.37
   1                                rs6683453    4210402    G        ADD      135  -0.002462  0.01358 -0.02908  0.02415      -0.1813       0.8564
   1                               rs16840866    4212493    A        ADD      112   0.005551  0.01952  -0.0327   0.0438       0.2844       0.7766
   1                                rs9988443    4216165    A        ADD      135   0.006029  0.01372 -0.02087  0.03293       0.4393       0.6612
   1                                rs4614226    4221599    G        ADD      135   0.000445   0.0142 -0.02738  0.02827      0.03134        0.975
   1                               rs12123330    4227464    A        ADD      135  -0.004311   0.0148 -0.03333  0.02471      -0.2912       0.7714
   1                               rs12743431    4234792    A        ADD      112   0.005964  0.01441 -0.02227   0.0342        0.414       0.6797
   1                                rs4233264    4240178    A        ADD      112  -0.008016  0.01716 -0.04165  0.02562       -0.467       0.6414
   1                               rs11808641    4250933    G        ADD      125  -0.004178  0.01431 -0.03222  0.02386       -0.292       0.7708
   1                                rs6687268    4263677    A        ADD      112  -0.007754  0.01722 -0.04151    0.026      -0.4503       0.6534
   1                                rs4654512    4263997    G        ADD      125    0.01191  0.01323 -0.01402  0.03785       0.9002       0.3698
   1                                rs7553814    4271915    G        ADD      112  -0.009898  0.01376 -0.03687  0.01707      -0.7192       0.4736
   1                               rs11579829    4282786    A        ADD      135  -0.006816  0.01337 -0.03301  0.01938      -0.5099        0.611
   1                                 rs903540    4284659    A        ADD      112   -0.01878  0.01473 -0.04766  0.01009       -1.275       0.2051
   1                               rs10799218    4289899    A        ADD      112  -0.007148  0.01516 -0.03685  0.02256      -0.4716       0.6382
   1                                rs6679489    4309953    G        ADD      112    -0.0262  0.01593 -0.05741 0.005017       -1.645       0.1029
   1                             exm-rs966321    4315204    C        ADD      146  -0.002661  0.01206  -0.0263  0.02098      -0.2206       0.8257
   1                                rs2101576    4327635    A        ADD      112    0.01392  0.01338 -0.01232  0.04015         1.04       0.3008
   1                               rs12087250    4328074    A        ADD      112    0.01087  0.01714 -0.02272  0.04446       0.6344       0.5272
   1                               rs10915494    4328476    A        ADD      135     0.0119  0.01584 -0.01914  0.04294       0.7513       0.4538
   1                                 rs903541    4335893    A        ADD      112   -0.03011  0.01493 -0.05937 -0.000842       -2.016      0.04627
   1                                rs1390136    4341843    A        ADD      135    0.01341  0.01505 -0.01609  0.04291       0.8909       0.3746
   1                               rs16838560    4351888    G        ADD      112   -0.00113   0.0389 -0.07736   0.0751     -0.02905       0.9769
   1                                rs2029490    4355593    A        ADD      112   -0.03063   0.0158 -0.06159 0.0003296       -1.939      0.05512
   1                               exm2251770    4363735    C        ADD      146    0.01264  0.01168 -0.01026  0.03553        1.082       0.2813
   1                                 rs693734    4364226    G        ADD      135    0.01226  0.01399 -0.01515  0.03967       0.8767       0.3823
   1                                 rs351619    4368819    A        ADD      112   0.009273  0.01423 -0.01863  0.03717       0.6514       0.5162
   1                                 rs351615    4370385    G        ADD      135   -0.01694  0.01628 -0.04884  0.01497        -1.04       0.3002
   1                               rs10915509    4375859    C        ADD      134    0.01263  0.01615 -0.01902  0.04428       0.7819       0.4357
   1                               rs12408012    4379687    G        ADD      135    0.02259   0.0189 -0.01445  0.05963        1.195       0.2341
   1                                 rs351606    4384056    A        ADD      112  -0.001867  0.02165  -0.0443  0.04056     -0.08625       0.9314
   1                                 rs641473    4388885    A        ADD      108  -0.007758  0.01603 -0.03918  0.02367      -0.4839       0.6295
   1                                 rs625079    4390289    G        ADD      112    0.01271  0.01452 -0.01575  0.04118       0.8754       0.3833
   1                                 rs685494    4397703    A        ADD      112    0.01218  0.01656 -0.02027  0.04463       0.7358       0.4634
   1                               rs10799228    4405998    A        ADD      135    0.03199  0.02172 -0.01059  0.07456        1.473       0.1433
   1                                 rs600933    4409496    G        ADD      135     0.0156  0.01282 -0.009517  0.04073        1.217       0.2256
   1                                 rs528291    4414045    G        ADD      112    0.01234  0.01814 -0.02321  0.04789       0.6804       0.4977
   1                                rs1531328    4418164    A        ADD      135    0.02428  0.01817 -0.01133  0.05989        1.337       0.1837
   1                                 rs349393    4419820    C        ADD      112  -0.001376  0.01533 -0.03143  0.02867     -0.08976       0.9286
   1                                  rs75411    4425414    A        ADD      135    0.01111  0.01482 -0.01794  0.04016       0.7498       0.4547
   1                               rs12404619    4426085    A        ADD      134    0.01647  0.01977 -0.02229  0.05522       0.8327       0.4066
   1                               rs12028738    4431571    A        ADD      112   -0.04553  0.04522  -0.1342  0.04309       -1.007       0.3162
   1                                 rs349413    4444706    C        ADD      112  -0.007795  0.01582  -0.0388  0.02321      -0.4928       0.6232
   1                                rs7418714    4446996    C        ADD      135  -0.003882  0.02788 -0.05853  0.05077      -0.1392       0.8895
   1                                rs7521665    4456277    A        ADD      112   -0.02236  0.03942 -0.09963  0.05491      -0.5672       0.5718
   1                                 rs349400    4462460    C        ADD      122   0.009199  0.01409 -0.01842  0.03682       0.6528       0.5151
   1                                 rs349401    4463585    C        ADD      112   0.004888  0.01575 -0.02599  0.03576       0.3103       0.7569
   1                                rs4654432    4481215    A        ADD      135   -0.01025  0.01316 -0.03604  0.01554      -0.7789       0.4375
   1                               rs12029910    4488779    G        ADD      112   0.002893  0.04202 -0.07947  0.08526      0.06884       0.9452
   1                                rs6658372    4488979    G        ADD      112  -0.006775  0.01589 -0.03793  0.02438      -0.4262       0.6708
   1                                rs6678792    4489398    A        ADD      135   -0.01208  0.01364 -0.03881  0.01465      -0.8857       0.3774
   1                               rs10915535    4491460    A        ADD      135   -0.03233  0.02083 -0.07315 0.008493       -1.552       0.1231
   1                                rs1556691    4493215    A        ADD      135   0.001885  0.01536 -0.02822  0.03199       0.1227       0.9025
   1                                rs1762814    4496256    A        ADD      135   0.003427  0.01366 -0.02335  0.03021       0.2508       0.8023
   1                               rs12731060    4500436    G        ADD      112   -0.01672   0.0143 -0.04474   0.0113        -1.17       0.2448
   1                               rs12128230    4501911    C        ADD      125   -0.01414  0.01959 -0.05253  0.02425      -0.7219       0.4717
   1                                 rs780574    4502198    A        ADD      112   0.001445  0.01607 -0.03005  0.03294      0.08991       0.9285
   1                                 rs780593    4507743    G        ADD      112   -0.01691  0.02245 -0.06092  0.02709      -0.7532        0.453
   1                                 rs666152    4518202    A        ADD      112   -0.01873  0.01395 -0.04608 0.008622       -1.342       0.1824
   1                               rs12143782    4534350    A        ADD      134    0.01215  0.01801 -0.02315  0.04745       0.6747       0.5011
   1                               exm2260335    4541390    C        ADD      146   -0.01833  0.02682 -0.07089  0.03423      -0.6835       0.4954
   1                                 rs705689    4549307    C        ADD      112   -0.01267   0.0165 -0.04502  0.01967      -0.7679       0.4442
   1                                 rs705690    4549380    G        ADD      112    0.03867  0.01737 0.004631   0.0727        2.227      0.02806
   1                                rs1878052    4552802    A        ADD      135   -0.01882  0.01372 -0.04571 0.008064       -1.372       0.1724
   1                                 rs609506    4558933    A        ADD      135    0.00271  0.01388 -0.02449  0.02991       0.1953       0.8455
   1                                 rs582598    4561962    A        ADD      135   0.003994  0.01707 -0.02946  0.03745        0.234       0.8154
   1                                rs4654441    4566515    G        ADD      112   -0.02477   0.0146 -0.05338 0.003844       -1.697      0.09267
   1                                rs1018306    4567165    A        ADD      112   -0.02072  0.01438  -0.0489 0.007462       -1.441       0.1525
   1                                 rs780568    4569834    A        ADD      112    0.02395   0.0187 -0.01269   0.0606        1.281       0.2029
   1                                rs1710424    4575001    A        ADD      112    0.02117  0.02157 -0.02111  0.06345       0.9814       0.3286
   1                                rs6703696    4578495    G        ADD      135    0.03612  0.02718 -0.01715  0.08939        1.329       0.1862
   1                               rs12035830    4579733    A        ADD      112    0.02658  0.02238 -0.01728  0.07044        1.188       0.2375
   1                                 rs518456    4582089    A        ADD      112    0.01379  0.01419 -0.01401   0.0416       0.9722       0.3331
   1                                 rs241240    4586306    C        ADD      112   -0.02497   0.0142 -0.05281 0.002865       -1.758      0.08156
   1                                 rs241239    4587177    G        ADD      135   -0.03767  0.01458 -0.06625 -0.009081       -2.583      0.01091
   1                               rs12080165    4596700    A        ADD      112    0.01026  0.01798 -0.02498   0.0455       0.5706       0.5694
   1                               rs12726510    4598021    A        ADD      112  -0.004897   0.0186 -0.04136  0.03156      -0.2633       0.7929
   1                                 rs592726    4599243    G        ADD      135    0.01714  0.01391 -0.01012  0.04441        1.232         0.22
   1                             exm-rs241257    4614822    G        ADD      146    0.01985  0.01435 -0.008273  0.04797        1.383       0.1687
   1                                rs4654556    4615331    G        ADD      112    0.02544  0.02381 -0.02123  0.07211        1.068       0.2877
   1                                rs6685798    4618251    A        ADD      135   -0.03255  0.01374 -0.05949 -0.005612       -2.368      0.01934
   1                                 rs241264    4619038    G        ADD      135    0.01572  0.01917 -0.02185  0.05329       0.8201       0.4137
   1                               rs12120353    4620996    A        ADD      135    0.01767   0.0159  -0.0135  0.04884        1.111       0.2685
   1                                 rs241277    4629186    A        ADD      112   0.008123   0.0161 -0.02344  0.03969       0.5044        0.615
   1                                 rs241278    4629408    A        ADD      112     0.0144  0.01499 -0.01498  0.04377       0.9605        0.339
   1                                rs1541318    4634978    G        ADD      135  -0.007034  0.01346 -0.03341  0.01934      -0.5227       0.6021
   1                                rs1157688    4636767    A        ADD      135   -0.01289  0.01617 -0.04459   0.0188      -0.7973       0.4268
   1                                rs1024139    4640902    G        ADD      129    0.04406  0.01654  0.01165  0.07648        2.664     0.008738
   1                                 rs619364    4646379    G        ADD      112  -0.007606  0.01497 -0.03695  0.02174       -0.508       0.6125
   1                                 rs644647    4647469    C        ADD      108   -0.02404    0.018 -0.05933  0.01125       -1.335       0.1847
   1                               rs10915566    4648780    A        ADD      121     0.0221  0.02008 -0.01725  0.06145        1.101       0.2733
   1                                rs1849943    4649316    A        ADD      135   -0.01607   0.0169  -0.0492  0.01705      -0.9511       0.3433
   1                                 rs537761    4662408    A        ADD      112   -0.01552  0.01664 -0.04813  0.01708      -0.9331       0.3529
   1                                rs3896439    4668670    A        ADD      135  -0.004937  0.03538 -0.07428  0.06441      -0.1395       0.8892
   1                                rs4654569    4675555    A        ADD      112    0.06813  0.03313 0.003186   0.1331        2.056      0.04221
   1                                rs4654574    4679731    G        ADD      112   0.003111  0.01892 -0.03396  0.04019       0.1645       0.8697
   1                               rs12029673    4684090    G        ADD      112   -0.01588  0.01506  -0.0454  0.01363       -1.055        0.294
   1                                rs1107467    4685222    A        ADD      112    0.01846  0.01528 -0.01148   0.0484        1.208       0.2296
   1                                 rs875807    4685672    A        ADD      135  -0.005846  0.01333 -0.03198  0.02029      -0.4385       0.6618
   1                               rs12122754    4698559    A        ADD      135   0.004784  0.01907  -0.0326  0.04216       0.2509       0.8023
   1                               rs10915575    4701258    G        ADD      135   -0.02141  0.01518 -0.05116  0.00835        -1.41       0.1609
   1                               rs12408160    4723046    A        ADD      135   -0.01907  0.01589 -0.05021  0.01207         -1.2       0.2323
   1                               rs12083131    4723818    A        ADD      135   -0.01355  0.01507  -0.0431  0.01599      -0.8992       0.3702
   1                               rs11588149    4725496    A        ADD      135    0.03682  0.03057 -0.02309  0.09674        1.205       0.2305
   1                                rs7517857    4725585    A        ADD      112   -0.01712  0.01459 -0.04572  0.01147       -1.174       0.2432
   1                               rs12567266    4726454    A        ADD      135  -0.009497  0.01756 -0.04392  0.02493      -0.5408       0.5896
   1                               rs16839422    4730964    G        ADD      112   -0.03395  0.02015 -0.07343  0.00554       -1.685      0.09491
   1                               rs10799256    4731689    G        ADD      112   -0.01184   0.0177 -0.04653  0.02286      -0.6685       0.5052
   1                               rs16839451    4737693    A        ADD      112   -0.04262  0.01933  -0.0805 -0.00474       -2.205      0.02958
   1                                rs2071990    4738058    A        ADD      135   -0.02091  0.04544    -0.11  0.06815      -0.4602       0.6461
   1                                rs2071995    4738678    A        ADD      135   0.009639  0.03291 -0.05486  0.07414       0.2929         0.77
   1                                 rs763238    4743704    A        ADD      135    0.02318  0.01543 -0.007058  0.05342        1.503       0.1354
   1                                rs6688423    4768540    G        ADD      112  -0.007741  0.01502 -0.03717  0.02169      -0.5156       0.6072
   1                                rs3820252    4784556    A        ADD      135     0.0165  0.03575 -0.05358  0.08658       0.4615       0.6452
   1                                 rs242044    4787119    G        ADD      134   -0.01439  0.01317 -0.04021  0.01142       -1.093       0.2766
   1                                 rs242050    4789179    A        ADD      135   -0.03455  0.01575 -0.06543 -0.003677       -2.193      0.03006
   1                                 rs409048    4805674    G        ADD      112   0.001983   0.0145 -0.02643  0.03039       0.1368       0.8914
   1                                 rs368808    4806381    A        ADD      112   0.008241  0.01632 -0.02375  0.04023       0.5049       0.6146
   1                                rs2802720    4809120    A        ADD      112   0.004863  0.01519  -0.0249  0.03463       0.3202       0.7494
   1                                 rs523141    4819667    G        ADD      112    0.02881  0.01878 -0.008005  0.06562        1.534        0.128
   1                               rs12119789    4823492    A        ADD      135  -0.007715  0.01306 -0.03332  0.01789      -0.5905       0.5559
   1                               rs12066439    4824311    A        ADD      135   0.006398  0.01574 -0.02446  0.03726       0.4064       0.6851
   1                                 rs426095    4828063    A        ADD      112   0.002184  0.01478 -0.02678  0.03114       0.1478       0.8828
   1                                rs9426483    4830900    A        ADD      112   0.002713  0.01651 -0.02964  0.03506       0.1644       0.8698
   1                                 rs423285    4831076    G        ADD      135    0.01697  0.01675 -0.01586  0.04981        1.013       0.3129
   1                                rs3766977    4833498    A        ADD      135  -0.006141  0.01861 -0.04262  0.03034      -0.3299        0.742
   1                                 rs399377    4835375    A        ADD      135    0.02865  0.01732 -0.005297   0.0626        1.654       0.1005
   1                                rs9426506    4844376    A        ADD      135  -0.006231  0.01377 -0.03322  0.02076      -0.4525       0.6517
   1                               rs11805709    4847594    A        ADD      135    0.01429  0.01545 -0.01598  0.04457       0.9253       0.3565
   1                               rs12089516    4859727    G        ADD      112    0.07852  0.06232 -0.04363   0.2007         1.26       0.2105
   1                                rs4654607    4861160    G        ADD      135    -0.0137  0.01322 -0.03961  0.01221       -1.036       0.3019
   1                                 rs760817    4863913    A        ADD      112   -0.02079   0.0223 -0.06449  0.02291      -0.9323       0.3533
   1                               rs10799262    4872571    G        ADD      124   -0.02777  0.02024 -0.06744  0.01191       -1.372       0.1728
   1                                rs2050010    4880917    A        ADD      112   -0.00203  0.06255  -0.1246   0.1206     -0.03245       0.9742
   1                                rs2181699    4888012    A        ADD      135  -0.005901  0.01364 -0.03264  0.02084      -0.4326       0.6661
   1                               rs10915626    4906783    A        ADD      135    0.01505  0.04184 -0.06696  0.09706       0.3597       0.7197
   1                                rs6683849    4908901    A        ADD      135  -0.003994  0.01413 -0.03169   0.0237      -0.2826       0.7779
   1                                rs6426440    4914910    C        ADD      135   -0.01549  0.01447 -0.04386  0.01288        -1.07       0.2864
   1                               rs10915644    4927798    G        ADD      135   -0.01387  0.01442 -0.04214   0.0144      -0.9615       0.3381
   1                               rs10915645    4928187    C        ADD      112   -0.01953   0.0165 -0.05187  0.01281       -1.184       0.2392
   1                                rs7543026    4944842    A        ADD      112   0.005787  0.01781 -0.02912  0.04069       0.3249       0.7459
   1                                rs6664880    4952788    G        ADD      135   0.003104  0.01539 -0.02706  0.03327       0.2017       0.8405
   1                               exm2268645    4955862    G        ADD      146  -0.005096  0.01396 -0.03245  0.02226      -0.3652       0.7155
   1                                rs6678459    4968528    A        ADD      112   0.008163  0.02035 -0.03173  0.04805       0.4011       0.6892
   1                               rs12034557    4971507    A        ADD      112   0.008904  0.02076 -0.03178  0.04959        0.429       0.6688
   1                               rs11805753    4973107    A        ADD      124   0.005342  0.01873 -0.03136  0.04205       0.2853       0.7759
   1                               rs10915668    4973301    A        ADD      135   0.003545  0.01374 -0.02338  0.03047       0.2581       0.7967
   1                               rs12035499    4980692    A        ADD      135   0.003095   0.0195 -0.03513  0.04132       0.1587       0.8742
   1                                 rs942245    4981503    G        ADD      135   0.009321  0.01286 -0.01588  0.03452       0.7251       0.4697
   1                                rs6666453    4987424    C        ADD      135   0.005118  0.01774 -0.02965  0.03988       0.2886       0.7734
   1                                rs2898853    4992204    G        ADD      135  -0.009778  0.01473 -0.03864  0.01909       -0.664       0.5079
   1                               rs10915683    4996185    G        ADD      135  -0.006245  0.01424 -0.03415  0.02166      -0.4385       0.6617
   1                                rs9286971    5003504    G        ADD      135  0.0004328  0.01379 -0.02659  0.02746      0.03139        0.975
   1                                rs9426490    5011402    A        ADD      112   -0.02063  0.01529 -0.05059  0.00934       -1.349       0.1802
   1                               rs10915298    5012301    A        ADD      112   -0.02032  0.03905 -0.09686  0.05623      -0.5202        0.604
   1                                rs6656223    5015844    G        ADD      112   -0.01976   0.0148 -0.04877 0.009247       -1.335       0.1847
   1                               rs10799145    5021200    A        ADD      135   -0.03003  0.01312 -0.05574 -0.004317       -2.289      0.02369
   1                               rs12754637    5023321    A        ADD      135    -0.0205   0.0168 -0.05343  0.01243        -1.22       0.2246
   1                                rs7535462    5033661    A        ADD      112    0.02895  0.01587 -0.002161  0.06006        1.824      0.07097
   1                               rs12757902    5036234    A        ADD      125    0.04163  0.01509  0.01205  0.07121        2.758     0.006717
   1                                rs1563791    5043734    C        ADD      135   -0.01796  0.01661 -0.05052   0.0146       -1.081       0.2816
   1                                rs7365286    5047163    A        ADD      135   0.006616  0.01436 -0.02153  0.03476       0.4608       0.6457
   1                                rs6683624    5051710    A        ADD      135   0.009157  0.01538 -0.02099   0.0393       0.5953       0.5527
   1                               rs10158288    5061519    A        ADD      112  -0.004836  0.01513 -0.03449  0.02482      -0.3196       0.7499
   1                               rs10915310    5068210    G        ADD      135   0.006887  0.01428  -0.0211  0.03487       0.4823       0.6304
   1                                rs1870516    5072295    A        ADD      112   -0.00391  0.01481 -0.03294  0.02512       -0.264       0.7923
   1                                rs9286975    5073092    G        ADD      112  -0.001195  0.01449  -0.0296  0.02721     -0.08243       0.9345
   1                               rs10799152    5073658    C        ADD      112   0.004873  0.01537 -0.02525  0.03499       0.3171       0.7518
   1                                rs1459765    5088062    A        ADD      135 -0.0003207  0.01848 -0.03655  0.03591     -0.01735       0.9862
   1                                rs6693990    5094435    A        ADD      112   0.003946  0.01526 -0.02595  0.03385       0.2587       0.7964
   1                               rs10915324    5103621    G        ADD      112  -0.005016  0.01779 -0.03988  0.02984       -0.282       0.7785
   1                               rs10915329    5114102    A        ADD      135    0.00705  0.01347 -0.01935  0.03345       0.5234       0.6016
   1                                rs1563792    5124859    G        ADD      135   0.008771   0.0167 -0.02395  0.04149       0.5253       0.6002
   1                                rs6603832    5127543    A        ADD      112    0.01363  0.01733 -0.02033   0.0476       0.7866       0.4333
   1                               rs11590026    5140226    A        ADD      125    0.01325  0.01495 -0.01604  0.04255       0.8865       0.3771
   1                                rs3128687    5141293    C        ADD      112    0.01649  0.01436 -0.01166  0.04463        1.148       0.2535
   1                               rs10915341    5142552    C        ADD      112    0.01476  0.01609 -0.01677  0.04629       0.9174        0.361
   1                                rs6680801    5145066    A        ADD      135    0.01961   0.0196 -0.01879  0.05802        1.001       0.3188
   1                                rs9803863    5158857    G        ADD      112   0.005352  0.01646  -0.0269  0.03761       0.3252       0.7456
   1                                rs2242157    5160662    A        ADD      135  -0.003393  0.01318 -0.02923  0.02244      -0.2575       0.7972
   1                               rs10733013    5168663    A        ADD      135 -1.193e-05  0.01309 -0.02567  0.02564   -0.0009114       0.9993
   1                            exm-rs7513590    5170712    G        ADD      146   0.006962  0.02228 -0.03671  0.05063       0.3125       0.7552
   1                                rs2611424    5174078    A        ADD      112  -0.004511   0.0167 -0.03725  0.02822      -0.2701       0.7876
   1                                rs6671889    5192703    A        ADD      112   0.005467  0.01469 -0.02333  0.03426       0.3722       0.7105
   1                               rs10492925    5195371    G        ADD      135    0.00594  0.01482  -0.0231  0.03498       0.4009       0.6892
   1                               rs10799173    5197977    G        ADD      112   0.003118  0.01516 -0.02659  0.03283       0.2057       0.8374
   1                               rs12121369    5210124    A        ADD      135  -0.001574  0.01335 -0.02774  0.02459      -0.1179       0.9063
   1                               rs12027352    5211338    A        ADD      112  -0.005366  0.01505 -0.03487  0.02414      -0.3565       0.7222
   1                                rs9439511    5218601    A        ADD      134  -0.004552  0.01329 -0.03059  0.02149      -0.3426       0.7324
   1                               rs16840071    5229311    A        ADD      112    0.03614  0.03278 -0.02812   0.1004        1.102       0.2728
   1                                rs9286977    5233284    A        ADD      132   -0.04485  0.01606 -0.07632 -0.01337       -2.792      0.00604
   1                                rs7547229    5240211    A        ADD      134   0.007355  0.01374 -0.01957  0.03428       0.5354       0.5933
   1                               rs12043691    5248448    A        ADD      112    0.09584  0.02947  0.03808   0.1536        3.252     0.001533
   1                                rs2722781    5257229    A        ADD      112   -0.01282  0.01674 -0.04562  0.01998      -0.7661       0.4453
   1                                rs7528871    5259095    A        ADD      135    0.01145  0.01667 -0.02123  0.04412       0.6867       0.4935
   1                                rs6603821    5267850    A        ADD      112    0.04021  0.01397  0.01284  0.06759        2.879     0.004822
   1                               rs12140099    5270277    G        ADD      135    0.01332  0.01545 -0.01696   0.0436       0.8623       0.3901
   1                               rs16840190    5282726    A        ADD      122   -0.05408  0.02458  -0.1023 -0.005903         -2.2      0.02976
   1                                rs7546667    5282817    A        ADD      112   0.003689  0.01667 -0.02899  0.03636       0.2213       0.8253
   1                                 rs938962    5283942    A        ADD      135   0.000793  0.01418   -0.027  0.02858      0.05593       0.9555
   1                                rs4259664    5287108    C        ADD      135    0.01747  0.01575 -0.01339  0.04834         1.11       0.2692
   1                                 rs677735    5295176    A        ADD      135    0.06374  0.02027  0.02401   0.1035        3.145     0.002061
   1                                rs2353169    5296844    G        ADD      135   -0.02244  0.01327 -0.04845 0.003571       -1.691      0.09325
   1                                 rs586165    5297887    A        ADD      112     0.0293  0.01833 -0.006636  0.06523        1.598        0.113
   1                               rs12066405    5302528    A        ADD      112    0.02085  0.01711 -0.01269  0.05439        1.219       0.2257
   1                                rs7534404    5309255    A        ADD      135  -0.007549  0.01546 -0.03786  0.02276      -0.4882       0.6262
   1                               rs12135834    5309667    A        ADD      135   -0.01505  0.01379 -0.04207  0.01197       -1.092       0.2769
   1                                rs6703948    5313445    A        ADD      135   0.004187  0.01626 -0.02767  0.03605       0.2576       0.7972
   1                                 rs630153    5321139    A        ADD      134    0.01585   0.0132 -0.01002  0.04172        1.201       0.2321
   1                                 rs499416    5324231    A        ADD      125    -0.0242  0.01432 -0.05226 0.003856       -1.691      0.09351
   1                                 rs536995    5326050    A        ADD      112  -0.005726  0.01518 -0.03548  0.02403      -0.3771       0.7068
   1                                 rs579467    5329865    A        ADD      112   -0.01321  0.01449  -0.0416  0.01518       -0.912       0.3638
   1                                 rs584938    5334079    C        ADD      112   0.003159  0.01708 -0.03031  0.03663       0.1849       0.8536
   1                                rs4847576    5335599    G        ADD      135  -0.009876  0.02425  -0.0574  0.03764      -0.4073       0.6844
   1                               rs17423547    5341464    G        ADD      135   0.004382  0.01457 -0.02418  0.03294       0.3007       0.7641
   1                               rs12141954    5342295    G        ADD      125    0.00472  0.01435  -0.0234  0.03284        0.329       0.7428
   1                                 rs557477    5346474    C        ADD      135   -0.00608   0.0142 -0.03391  0.02175      -0.4282       0.6692
   1                               exm2252114    5347155    A        ADD      146   0.006161  0.01351 -0.02031  0.03263       0.4561        0.649
   1                                 rs665471    5347457    G        ADD      112   0.001396  0.01455 -0.02712  0.02991      0.09595       0.9237
   1                               rs10915406    5349616    A        ADD      135  -0.001029  0.01727 -0.03489  0.03283     -0.05958       0.9526
   1                                rs2353174    5350428    G        ADD      111  -0.005843  0.01488   -0.035  0.02332      -0.3927       0.6953
   1                               rs10799191    5356607    A        ADD      112   0.003576  0.01546 -0.02672  0.03387       0.2314       0.8175
   1                               rs12040942    5371159    C        ADD      135    0.01121  0.01479 -0.01778   0.0402        0.758       0.4498
   1                                rs5026665    5374940    G        ADD      112  -0.006333  0.01672 -0.03911  0.02645      -0.3787       0.7057
   1                                rs4847569    5379624    A        ADD      135  -0.009111  0.01562 -0.03973   0.0215      -0.5833       0.5607
   1                                rs2148211    5401364    G        ADD      112   0.005794  0.01618 -0.02592  0.03751       0.3581        0.721
   1                               rs10915416    5403031    G        ADD      112   -0.01164  0.01742 -0.04579   0.0225      -0.6684       0.5053
   1                                rs4129058    5410542    G        ADD      112   -0.01655  0.01658 -0.04904  0.01595       -0.998       0.3205
   1                                rs6603835    5475663    C        ADD      112    0.02208  0.01462 -0.00657  0.05074        1.511       0.1338
   1                                rs3922826    5485177    C        ADD      135   -0.01031  0.01947 -0.04848  0.02785      -0.5295       0.5973
   1                               rs10907211    5492043    A        ADD      134   -0.01282  0.01646 -0.04508  0.01945      -0.7787       0.4376
   1                               rs11260694    5514194    A        ADD      135   -0.01122  0.01315   -0.037  0.01455      -0.8534        0.395
   1                               rs12568815    5521691    A        ADD      112     0.0013  0.02336 -0.04449  0.04709      0.05565       0.9557
   1                               rs12045091    5547562    G        ADD      112   -0.02084   0.0176 -0.05534  0.01365       -1.184       0.2388
   1                               rs11260698    5549525    A        ADD      135  -0.002378  0.01258 -0.02703  0.02228       -0.189       0.8504
   1                                rs2071959    5556067    A        ADD      134  -0.009284  0.01533 -0.03932  0.02075      -0.6058       0.5457
   1                                rs9661310    5561412    A        ADD      125    0.01526  0.02599 -0.03568  0.06619       0.5871       0.5582
   1                                rs4845816    5561478    G        ADD      112   -0.01758  0.01421 -0.04542  0.01027       -1.237       0.2187
   1                                rs9659669    5563399    G        ADD      112   -0.01173  0.01344 -0.03808  0.01462      -0.8725       0.3849
   1                                rs9729649    5572304    A        ADD      135   0.008381  0.01743 -0.02577  0.04254        0.481       0.6314
   1                                rs9660967    5581798    A        ADD      112    -0.0372   0.0166 -0.06974 -0.004657        -2.24      0.02713
   1                                rs7515958    5603850    G        ADD      135    0.02767  0.01534 -0.002387  0.05774        1.804       0.0735
   1                                rs1935762    5616830    G        ADD      135   -0.04116  0.02446 -0.08909 0.006773       -1.683      0.09477
   1                                rs9439613    5623965    A        ADD      112   -0.01377  0.01521 -0.04358  0.01605      -0.9051       0.3675
   1                                 rs904525    5635724    G        ADD      112    0.02011  0.01523 -0.00974  0.04995         1.32       0.1895
   1                                rs6603844    5641064    A        ADD      112  0.0004511  0.01653 -0.03194  0.03284       0.0273       0.9783
   1                                rs1695645    5643758    G        ADD      112   0.001402  0.01378  -0.0256   0.0284       0.1018       0.9191
   1                               rs10907200    5646002    A        ADD      135  -0.008896  0.01339 -0.03514  0.01734      -0.6645       0.5075
   1                                 rs707582    5671786    G        ADD      135     0.0171  0.01343 -0.009223  0.04343        1.273       0.2052
   1                                 rs770718    5674434    A        ADD      135   -0.01667  0.01475 -0.04558  0.01224        -1.13       0.2606
   1                                rs9439603    5679441    G        ADD      135  -0.007994   0.0133 -0.03406  0.01807      -0.6011       0.5488
   1                                rs9439587    5679808    A        ADD      135  -0.007285  0.01651 -0.03965  0.02508      -0.4412       0.6598
   1                               rs10157819    5680572    G        ADD      135  -0.005073  0.01607 -0.03657  0.02643      -0.3156       0.7528
   1                                 rs945322    5684301    C        ADD      135    0.01316  0.02802 -0.04176  0.06808       0.4697       0.6394
   1                                rs6690868    5701323    G        ADD      135   0.003781  0.01657  -0.0287  0.03626       0.2282       0.8199
   1                               rs17028491    5703552    A        ADD      135   0.003767  0.01429 -0.02425  0.03178       0.2636       0.7925
   1                                 rs971816    5707091    C        ADD      135  -0.004246  0.01364 -0.03099  0.02249      -0.3112       0.7561
   1                                 rs707589    5711647    G        ADD      112  -0.008852  0.01414 -0.03657  0.01886       -0.626       0.5326
   1                                 rs707590    5712831    A        ADD      135   0.005351   0.0131 -0.02033  0.03103       0.4085       0.6836
   1                               exm2252278    5717388    G        ADD      146  -0.008382  0.01234 -0.03257   0.0158      -0.6793        0.498
   1                                 rs770721    5722405    A        ADD      112    -0.0138  0.01651 -0.04616  0.01856      -0.8358       0.4051
   1                                 rs707580    5724940    G        ADD      135   -0.02126  0.01504 -0.05074 0.008226       -1.413         0.16
   1                                 rs770702    5744921    G        ADD      135   0.001684  0.01441 -0.02656  0.02992       0.1169       0.9071
   1                                 rs770705    5747184    C        ADD      112  -0.009539  0.01546 -0.03983  0.02075      -0.6172       0.5384
   1                                 rs770693    5765353    G        ADD      134   0.003564  0.01357 -0.02302  0.03015       0.2627       0.7932
   1                                rs2649078    5767805    G        ADD      112  -0.004356  0.01532 -0.03438  0.02566      -0.2844       0.7767
   1                                rs1414380    5774876    A        ADD      112    0.01843  0.01546 -0.01187  0.04873        1.192       0.2358
   1                                rs2244632    5780697    A        ADD      112   0.004786  0.01466 -0.02395  0.03352       0.3265       0.7447
   1                                rs2842258    5790498    G        ADD      135   0.004689  0.01402 -0.02278  0.03216       0.3345       0.7385
   1                                rs2649063    5799631    G        ADD      112  -0.004942  0.01392 -0.03223  0.02234       -0.355       0.7233
   1                               rs11260682    5805605    G        ADD      112   -0.02739  0.03295 -0.09197  0.03719      -0.8312       0.4077
   1                               rs12076190    5829039    G        ADD      135  -0.007631  0.01641  -0.0398  0.02453       -0.465       0.6427
   1                                rs4129514    5831601    A        ADD      135  -0.007978  0.01594 -0.03923  0.02327      -0.5004       0.6176
   1                                rs4845818    5861105    A        ADD      112   0.007594  0.01611 -0.02397  0.03916       0.4715       0.6382
   1                                rs9308476    5880466    C        ADD      135   0.007138  0.01562 -0.02348  0.03776       0.4569       0.6485
   1                                rs1890191    5887140    G        ADD      124   0.006448  0.01492 -0.02279  0.03568       0.4322       0.6664
   1                                rs1698976    5900795    A        ADD      135   -0.03242   0.0129 -0.05771 -0.007125       -2.512      0.01323
   1                                rs1765719    5905929    C        ADD      135    0.01108  0.01436 -0.01706  0.03923       0.7719       0.4416
   1                               rs11121600    5921042    A        ADD      135   -0.01289  0.01523 -0.04274  0.01696      -0.8466       0.3988
   1                                rs1287634    5925371    A        ADD      135   -0.01319  0.01313 -0.03892  0.01254       -1.005       0.3168
   1                                  exm8201    5927169    A        ADD      146   -0.03762  0.04913  -0.1339  0.05869      -0.7656       0.4452
   1                                  exm8208    5927943    A        ADD      146   -0.01311  0.06252  -0.1356   0.1094      -0.2096       0.8343
   1                               exm2252388    5933384    G        ADD      146    0.04382  0.03061 -0.01616   0.1038        1.432       0.1544
   1                                  exm8262    5935162    T        ADD      146  -0.006967  0.01675 -0.03979  0.02586       -0.416       0.6781
   1                                  exm8285    5940243    A        ADD      146    -0.0353  0.04432  -0.1222  0.05155      -0.7967        0.427
   1                               rs12735231    5946443    A        ADD      112  -0.000896  0.02041  -0.0409   0.0391      -0.0439       0.9651
   1                                  exm8315    5951013    A        ADD      146   -0.01408  0.03662 -0.08585  0.05769      -0.3844       0.7013
   1                               rs12401883    5957601    A        ADD      112    0.03256  0.01796 -0.002633  0.06776        1.813      0.07258
   1                                rs2134551    5961870    G        ADD      112  -0.006177  0.01713 -0.03976  0.02741      -0.3605       0.7192
   1                                  exm8344    5965455    A        ADD      146  -0.008903  0.04981  -0.1065  0.08872      -0.1787       0.8584
   1                                 rs962662    5978510    G        ADD      112  -0.009856  0.01458 -0.03843  0.01872       -0.676       0.5005
   1                                rs7549324    5982044    A        ADD      135  -0.003249  0.01345 -0.02962  0.02312      -0.2415       0.8095
   1                                rs7535806    5983114    A        ADD      135  -0.007147  0.01707  -0.0406   0.0263      -0.4188       0.6761
   1                               rs11120934    6037603    G        ADD      112  -0.002757  0.01446  -0.0311  0.02559      -0.1906       0.8492
   1                                  exm8446    6046264    A        ADD      146   -0.05052  0.04823   -0.145  0.04401       -1.047       0.2967
   1                                 rs806111    6053630    C        ADD      135   -0.02098  0.01279 -0.04604 0.004076       -1.641       0.1032
   1                                 rs546526    6070870    A        ADD      135  -0.001987  0.01265 -0.02677   0.0228      -0.1571       0.8754
   1                                rs1295107    6079392    A        ADD      135  -0.002009  0.01322 -0.02791   0.0239       -0.152       0.8794
   1                                rs1295094    6095199    A        ADD      112   -0.03717  0.01951 -0.07542 0.001077       -1.905      0.05949
   1                                  exm8468    6111757    A        ADD      146    0.02644  0.02982   -0.032  0.08489       0.8868       0.3767
   1                                rs3789553    6117171    G        ADD      135  0.0001023  0.01735  -0.0339  0.03411     0.005894       0.9953
   1                                rs4908752    6125084    A        ADD      112   0.007075  0.01862 -0.02942  0.04357         0.38       0.7047
   1                                rs2273042    6149122    A        ADD      135   -0.02655  0.03162 -0.08852  0.03542      -0.8398       0.4025
   1                               exm2264794    6153525    G        ADD      146   0.008016  0.01168 -0.01487   0.0309       0.6865       0.4935
   1                                rs3810993    6162583    G        ADD      135  0.0002287   0.0129 -0.02506  0.02552      0.01772       0.9859
   1                                rs2785581    6177898    A        ADD      112    0.02349  0.01372 -0.003397  0.05037        1.712      0.08974
   1                                rs2843495    6182321    G        ADD      112   0.009068   0.0163 -0.02287  0.04101       0.5565       0.5791
   1                                rs2843494    6183926    G        ADD      112   0.008633  0.02649 -0.04328  0.06055       0.3259       0.7451
   1                                rs9434662    6190215    A        ADD      130   -0.01881  0.01604 -0.05025  0.01263       -1.173       0.2431
   1                                rs2250358    6196869    G        ADD      135  -0.003591  0.01204 -0.02719  0.02001      -0.2982        0.766
   1                               rs12067480    6205349    A        ADD      112   -0.02556  0.01857 -0.06195  0.01083       -1.377       0.1714
   1                                rs1883606    6207217    G        ADD      112   -0.01448  0.01388 -0.04167  0.01272       -1.043       0.2991
   1                                rs9434741    6217859    G        ADD      112 -0.0002615  0.01714 -0.03385  0.03332     -0.01526       0.9879
   1                                 rs747393    6221975    G        ADD      135   0.003166  0.01823 -0.03257   0.0389       0.1736       0.8624
   1                                rs4908863    6247066    A        ADD      112     0.0146   0.0278  -0.0399  0.06909        0.525       0.6007
   1                                rs4908864    6263354    A        ADD      112    0.02457  0.01665 -0.008072  0.05721        1.475       0.1431
   1                                  exm8903    6269069    A        ADD      146      0.122  0.06161 0.001204   0.2427         1.98      0.04971
   1                                  exm8955    6272078    A        ADD      108    0.01041  0.03064 -0.04965  0.07047       0.3397       0.7348
   1                                  exm8990    6278414    G        ADD      146    0.01706  0.01461 -0.01158   0.0457        1.167       0.2451
   1                                  exm8997    6279370    C        ADD      146     0.0163  0.01661 -0.01626  0.04885       0.9812       0.3282
   1                                  exm9031    6304454    G        ADD      146   -0.01028  0.04903  -0.1064  0.08581      -0.2098       0.8342
   1                                  exm9066    6310562    C        ADD      146     0.1337  0.04704   0.0415   0.2259        2.842     0.005149
   1                                rs4908543    6317983    A        ADD      112   0.001959  0.01746 -0.03227  0.03619       0.1122       0.9109
   1                                rs3789500    6352084    A        ADD      112    0.01136  0.03042 -0.04826  0.07098       0.3734       0.7096
   1                               rs17029372    6361437    A        ADD      112   -0.03694  0.01827 -0.07276 -0.001127       -2.022      0.04571
   1                                rs6577570    6387276    A        ADD      112   -0.02365  0.04895  -0.1196  0.07229      -0.4831         0.63
   1                                 rs742505    6408060    A        ADD      112   -0.02365  0.04895  -0.1196  0.07229      -0.4831         0.63
   1                                rs3827718    6411024    A        ADD      135    0.01012  0.02952 -0.04774  0.06797       0.3427       0.7324
   1                                rs7515832    6418218    C        ADD      112    0.03856  0.03367 -0.02743   0.1045        1.145       0.2546
   1                                rs4582826    6461530    G        ADD      135   0.001779  0.02109 -0.03956  0.04312      0.08433       0.9329
   1                               rs17026985    6465054    A        ADD      112    0.01658  0.03899 -0.05983  0.09299       0.4253       0.6715
   1                               rs11485227    6474008    A        ADD      112   -0.02859  0.02139 -0.07052  0.01334       -1.336       0.1843
   1                                rs2103673    6494399    A        ADD      135   -0.02494  0.01898 -0.06215  0.01227       -1.314       0.1912
   1                               rs10864548    6501796    G        ADD      111   -0.03643  0.01777 -0.07126 -0.001598        -2.05      0.04284
   1                                  exm9459    6524501    G        ADD      131   -0.04158  0.02834 -0.09713  0.01397       -1.467       0.1448
   1                                  exm9525    6528468    A        ADD      146   -0.01503  0.02697 -0.06789  0.03784      -0.5571       0.5783
   1                                  exm9585    6531124    G        ADD      146   -0.01503  0.02697 -0.06789  0.03784      -0.5571       0.5783
   1                                  exm9590    6531589    A        ADD      146    0.00221  0.02834 -0.05335  0.05776      0.07795        0.938
   1                                  exm9626    6533393    G        ADD      108  -0.007145  0.02122 -0.04873  0.03444      -0.3368        0.737
   1                                rs2986739    6548056    G        ADD      112    0.02414  0.02346 -0.02185  0.07012        1.029        0.306
   1                               exm2268861    6550376    G        ADD      146  0.0003577  0.02009 -0.03902  0.03973       0.0178       0.9858
   1                               exm2233725    6550505    A        ADD      146   0.007735  0.02051 -0.03247  0.04794       0.3771       0.7067
   1                                rs4908554    6568387    A        ADD      135   -0.03057  0.01353 -0.05709 -0.004047       -2.259      0.02555
   1                                rs3935435    6572175    A        ADD      135  0.0004818  0.01539 -0.02969  0.03065       0.0313       0.9751
   1                                rs4243830    6577871    G        ADD      111   0.002719  0.02297  -0.0423  0.04773       0.1184        0.906
   1                                rs1010584    6579843    G        ADD      112   0.008534  0.02058 -0.03181  0.04888       0.4146       0.6793
   1                                rs4908909    6599041    G        ADD      112   0.003577  0.02254 -0.04061  0.04776       0.1587       0.8742
   1                                  exm9786    6614535    G        ADD      146    0.01734  0.01846 -0.01885  0.05352        0.939       0.3493
   1                               rs12565181    6620545    A        ADD      112    0.01295   0.0207 -0.02763  0.05352       0.6255        0.533
   1                                  exm9800    6631106    A        ADD      146   -0.06593  0.04801    -0.16  0.02817       -1.373       0.1718
   1                           exm-rs11587438    6631431    G        ADD      146    0.01126   0.0186 -0.02519  0.04771       0.6056       0.5458
   1                                  exm9852    6635306    A        ADD      146  0.0009037  0.01848 -0.03531  0.03712      0.04891       0.9611
   1                                  exm9881    6637056    A        ADD      146   -0.03636  0.03851  -0.1118  0.03912      -0.9442       0.3467
   1                                 exm10030    6649228    C        ADD      146   -0.01882  0.02348 -0.06484  0.02721      -0.8013       0.4243
   1                                 exm10104    6662057    A        ADD      146   -0.02391  0.06188  -0.1452  0.09738      -0.3863       0.6998
   1                               rs12727844    6694207    G        ADD      112     0.0191  0.01529 -0.01087  0.04907        1.249       0.2143
   1                                rs1043681    6695123    G        ADD      112   -0.00849    0.015  -0.0379  0.02091      -0.5659       0.5726
   1                                 exm10282    6698390    A        ADD      146    -0.1221  0.04752  -0.2152 -0.02893       -2.569      0.01125
   1                                 exm10307    6705944    A        ADD      146    0.01591  0.02314 -0.02945  0.06126       0.6873        0.493
   1                                rs2235564    6713114    A        ADD      135   -0.02219  0.01531 -0.05219 0.007818       -1.449       0.1497
   1                                rs6659873    6723806    C        ADD      135   -0.02239  0.01533 -0.05243 0.007663        -1.46       0.1467
   1                               rs11122115    6725427    A        ADD      135    0.02826  0.01643 -0.003952  0.06047        1.719      0.08791
   1                                 rs201151    6732424    G        ADD      135   -0.03614  0.01427  -0.0641 -0.00817       -2.533      0.01251
   1                                 rs277679    6783548    A        ADD      135   -0.03767  0.01407 -0.06525 -0.01009       -2.677      0.00838
   1                               rs11122122    6790946    A        ADD      135   -0.01908  0.01342 -0.04539 0.007228       -1.422       0.1575
   1                                 rs447558    6795230    A        ADD      135    0.01151  0.01434 -0.01661  0.03962       0.8022       0.4239
   1                                rs2134318    6798102    G        ADD      112  -0.007036  0.01529   -0.037  0.02292      -0.4603       0.6462
   1                               exm2252762    6814758    A        ADD      146  -0.004219  0.01305  -0.0298  0.02137      -0.3232        0.747
   1                                 rs378930    6826467    A        ADD      134   -0.02457  0.01384  -0.0517 0.002554       -1.775      0.07819
   1                                 rs391674    6832052    A        ADD      135    -0.0161  0.01451 -0.04454  0.01234        -1.11       0.2692
   1                               rs11122144    6835761    A        ADD      112    0.01771  0.02519 -0.03167  0.06709        0.703       0.4836
   1                               rs17029864    6863342    A        ADD      112    0.03113  0.02251 -0.01299  0.07525        1.383       0.1695
   1                                 rs589178    6870942    A        ADD      122  -0.009313  0.01517 -0.03904  0.02041      -0.6141       0.5403
   1                                 rs659459    6873932    G        ADD      135  -0.005512  0.01555 -0.03599  0.02497      -0.3544       0.7236
   1                               rs12058103    6903599    G        ADD      135    0.03111  0.01441 0.002865  0.05936        2.159      0.03271
   1                                rs6688732    6929760    A        ADD      135     0.0216  0.01462 -0.007057  0.05026        1.477        0.142
   1                               rs11586867    6972393    A        ADD      135   0.007046  0.01411 -0.02061   0.0347       0.4994       0.6183
   1                               rs12122806    6978623    G        ADD      135  -0.004676  0.02148 -0.04678  0.03742      -0.2177        0.828
   1                                rs4908574    6986109    G        ADD      112  -0.006532  0.01618 -0.03825  0.02518      -0.4037       0.6873
   1                                rs6577395    6991925    G        ADD      135  -0.007454  0.01372 -0.03435  0.01944      -0.5432        0.588
   1                                rs6688108    7007311    A        ADD      112   0.005245   0.0153 -0.02475  0.03524       0.3427       0.7325
   1                               rs10864251    7011805    C        ADD      122   0.006401  0.01419 -0.02141  0.03422        0.451       0.6528
   1                               rs11120796    7014330    A        ADD      112   -0.01747   0.0158 -0.04843  0.01349       -1.106       0.2712
   1                               rs17030082    7029262    A        ADD      112   0.001888   0.0147 -0.02692   0.0307       0.1285        0.898
   1                                rs6698901    7041175    G        ADD      135 -0.0004691  0.01278 -0.02551  0.02458     -0.03671       0.9708
   1                                rs1317017    7048779    A        ADD      134   0.001405  0.01443 -0.02687  0.02968      0.09739       0.9226
   1                                rs6681529    7052566    G        ADD      135 -0.0008425  0.01282 -0.02598  0.02429      -0.0657       0.9477
   1                               rs17030129    7059150    A        ADD      112  0.0006848  0.01896 -0.03648  0.03785      0.03612       0.9713
   1                               rs11120813    7062993    A        ADD      112   0.008676  0.01514 -0.02099  0.03835       0.5731       0.5678
   1                                rs6690584    7078434    C        ADD      112   0.008567  0.01639 -0.02356  0.04069       0.5227       0.6023
   1                               rs17030152    7083719    G        ADD      135   0.004098  0.01593 -0.02713  0.03533       0.2572       0.7974
   1                               rs11120820    7087739    A        ADD      135  -0.001086  0.01819 -0.03673  0.03456     -0.05974       0.9525
   1                               rs11588846    7088261    G        ADD      135  -0.003235  0.01486 -0.03236  0.02589      -0.2177        0.828
   1                               exm2264795    7088855    A        ADD      146   0.004446  0.01208 -0.01923  0.02812       0.3681       0.7134
   1                               rs12738895    7093213    A        ADD      134  -0.006515  0.01328 -0.03255  0.01952      -0.4905       0.6246
   1                                rs7553537    7096700    A        ADD      112   -0.03466  0.02626 -0.08613  0.01682        -1.32       0.1898
   1                                rs4074964    7105079    G        ADD      135   0.003492  0.01495  -0.0258  0.03279       0.2336       0.8156
   1                                rs6577410    7112390    A        ADD      112  -0.005308  0.01623 -0.03712  0.02651       -0.327       0.7443
   1                                rs4908595    7119202    A        ADD      112  -0.004282   0.0161 -0.03585  0.02728      -0.2659       0.7909
   1                                rs4436414    7120915    A        ADD      112   0.001727  0.01581 -0.02926  0.03272       0.1093       0.9132
   1                                rs9434824    7137637    A        ADD      135  -0.003206  0.01406 -0.03076  0.02435       -0.228         0.82
   1                                rs1009113    7143807    A        ADD      112    -0.0246  0.02033 -0.06445  0.01525        -1.21        0.229
   1                                rs7544611    7148455    A        ADD      135    0.00202  0.01544 -0.02823  0.03227       0.1309       0.8961
   1                                rs2071917    7150527    G        ADD      135   0.001222  0.01257 -0.02342  0.02587      0.09722       0.9227
   1                                rs2071918    7150577    A        ADD      135   0.008038  0.01813  -0.0275  0.04357       0.4433       0.6583
   1                               rs11120840    7156082    C        ADD      112   -0.01373  0.01515 -0.04342  0.01596      -0.9062       0.3668
   1                                rs6694886    7167031    A        ADD      135   0.002142  0.01295 -0.02325  0.02753       0.1654       0.8689
   1                                rs7527268    7173895    G        ADD      135  -0.008795  0.01316 -0.03459    0.017      -0.6682       0.5052
   1                                rs9434469    7177744    A        ADD      112   -0.01898  0.01396 -0.04634 0.008375        -1.36       0.1767
   1                                rs7532024    7179479    A        ADD      135   0.004214  0.01362 -0.02247   0.0309       0.3094       0.7575
   1                                rs4908443    7179721    A        ADD      135    0.01328  0.01621  -0.0185  0.04506       0.8192       0.4142
   1                                rs4908600    7196659    A        ADD      135 -0.0008323  0.01446 -0.02917   0.0275     -0.05757       0.9542
   1                             exm-rs970973    7202190    A        ADD      146    0.01675  0.01364 -0.009978  0.04349        1.228       0.2213
   1                               rs12751444    7208217    A        ADD      135    0.02119  0.01422 -0.006671  0.04905        1.491       0.1385
   1                                rs9434483    7217727    G        ADD      112  -0.003694  0.01566 -0.03438  0.02699       -0.236       0.8139
   1                                rs4908602    7220970    A        ADD      135  -0.008301   0.0125  -0.0328   0.0162      -0.6641       0.5078
   1                                rs4908445    7241523    G        ADD      135   -0.01279  0.01356 -0.03937  0.01379      -0.9432       0.3473
   1                               rs12735487    7245162    A        ADD      112   -0.01109  0.01678 -0.04399   0.0218      -0.6611       0.5099
   1                                rs4908605    7245434    A        ADD      112    0.01049   0.0148 -0.01852   0.0395       0.7086       0.4801
   1                                rs4908448    7269283    G        ADD      112  -0.003877  0.01436 -0.03202  0.02427        -0.27       0.7877
   1                                 rs916393    7272250    A        ADD      135   0.004755  0.01317 -0.02106  0.03057        0.361       0.7187
   1                               exm2268862    7278011    G        ADD      146   0.006716  0.06243  -0.1157   0.1291       0.1076       0.9145
   1                                rs4908610    7311260    C        ADD      112  -0.002256  0.01517 -0.03198  0.02747      -0.1488        0.882
   1                                rs6698548    7317541    A        ADD      135    0.01873  0.01255 -0.005869  0.04334        1.492        0.138
   1                               rs10864289    7318448    A        ADD      135 -0.0006554  0.01485 -0.02976  0.02845     -0.04413       0.9649
   1                               rs11120889    7324323    G        ADD      135    0.02869  0.01409 0.001072  0.05631        2.036      0.04378
   1                               rs10864290    7326245    G        ADD      111    0.01229  0.01437 -0.01586  0.04045       0.8557       0.3941
   1                                rs2412148    7331060    A        ADD      131  -0.007172  0.02098 -0.04829  0.03394      -0.3419        0.733
   1                                rs2412147    7331347    A        ADD      112    0.00217  0.01714 -0.03143  0.03577       0.1266       0.8995
   1                                rs7539551    7338813    G        ADD      135    0.01355  0.01562 -0.01707  0.04418       0.8673       0.3874
   1                               rs12409413    7342106    G        ADD      135   -0.01626  0.01403 -0.04375  0.01123       -1.159       0.2485
   1                                rs1894654    7351434    G        ADD      135   0.002067  0.01407 -0.02551  0.02964       0.1469       0.8834
   1                               rs11120896    7361338    A        ADD      135    0.01983  0.01553 -0.01062  0.05027        1.276       0.2041
   1                                rs9659928    7362478    G        ADD      112   -0.02623  0.01692 -0.05939 0.006922       -1.551       0.1239
   1                               rs12128469    7375258    A        ADD      135   0.008192   0.0153 -0.02179  0.03818       0.5355       0.5932
   1                               rs12563394    7380747    G        ADD      135    0.01645  0.01537 -0.01369  0.04658         1.07       0.2867
   1                               rs12041403    7394728    G        ADD      112    0.03307  0.01647 0.0007859  0.06535        2.008       0.0472
   1                                 rs763173    7410182    A        ADD      135    0.01588  0.01733 -0.01808  0.04983       0.9164       0.3612
   1                                 rs845270    7426875    A        ADD      112     0.0213  0.01875 -0.01545  0.05804        1.136       0.2585
   1                                rs2040433    7448154    G        ADD      112    0.01066  0.01948 -0.02752  0.04884       0.5471       0.5855
   1                                 rs845202    7464375    G        ADD      135    0.00725  0.01596 -0.02403  0.03853       0.4543       0.6504
   1                                 rs763161    7468614    G        ADD      134    0.01878  0.01783 -0.01617  0.05372        1.053       0.2943
   1                                rs7535846    7471157    A        ADD      112   -0.01668  0.01655 -0.04912  0.01575       -1.008       0.3156
   1                               rs11120917    7478076    A        ADD      135  -0.002693   0.0149  -0.0319  0.02651      -0.1808       0.8568
   1                               rs10864302    7487277    A        ADD      112    0.01866  0.01849 -0.01758  0.05491        1.009       0.3151
   1                                rs1193220    7492265    A        ADD      134   0.009735  0.01412 -0.01793   0.0374       0.6896       0.4917
   1                                rs9988557    7493231    G        ADD      125    0.01986  0.01503  -0.0096  0.04931        1.321       0.1889
   1                                rs1193224    7497407    A        ADD      112    0.02114  0.01672 -0.01163  0.05391        1.264       0.2089
   1                               rs12565108    7501060    A        ADD      112    0.04761  0.03717 -0.02524   0.1205        1.281        0.203
   1                                rs1750837    7520601    G        ADD      135 -0.0003007  0.01251 -0.02482  0.02422     -0.02403       0.9809
   1                               rs11805932    7521479    A        ADD      135   -0.00834  0.02817 -0.06355  0.04687      -0.2961       0.7677
   1                                rs6702132    7524476    A        ADD      112   0.003039  0.01499 -0.02634  0.03241       0.2028       0.8397
   1                                rs1149331    7528669    G        ADD      135   0.004078  0.01347 -0.02233  0.03048       0.3027       0.7626
   1                                rs6678279    7540770    A        ADD      135   -0.01081  0.03571  -0.0808  0.05918      -0.3027       0.7626
   1                                rs2796483    7541345    G        ADD      112  -0.003354  0.01366 -0.03014  0.02343      -0.2454       0.8066
   1                                 rs947675    7548616    G        ADD      112  -0.005802   0.0142 -0.03363  0.02203      -0.4086       0.6836
   1                                rs1193230    7551631    A        ADD      112  0.0001797  0.01487 -0.02897  0.02933      0.01208       0.9904
   1                               rs10864304    7557152    G        ADD      135     0.0407  0.02243 -0.003255  0.08466        1.815      0.07186
   1                                rs1725262    7562488    G        ADD      135  -0.005747  0.01353 -0.03226  0.02076      -0.4249       0.6716
   1                                rs1725241    7567618    A        ADD      112   0.007954   0.0143 -0.02006  0.03597       0.5564       0.5791
   1                               rs12565334    7567768    A        ADD      112   -0.01562  0.02214 -0.05901  0.02777      -0.7057       0.4819
   1                                rs1193179    7569602    G        ADD      135   -0.01779  0.01452 -0.04625  0.01066       -1.226       0.2226
   1                                 rs749958    7572262    A        ADD      135   0.005683   0.0141 -0.02195  0.03331       0.4031       0.6875
   1                                rs7529399    7575666    G        ADD      133   -0.01203   0.0149 -0.04124  0.01718      -0.8073        0.421
   1                                rs6693468    7578333    G        ADD      112   0.002956  0.01499 -0.02642  0.03233       0.1972        0.844
   1                                rs6670316    7578713    A        ADD      112   -0.01963  0.01996 -0.05875  0.01949      -0.9836       0.3276
   1                                rs1750817    7578776    A        ADD      112    0.01001  0.01678 -0.02288  0.04291       0.5965       0.5521
   1                               exm2268649    7584814    A        ADD      146   -0.01207  0.01318  -0.0379  0.01376      -0.9161       0.3612
   1                                rs1193167    7590448    G        ADD      135  -0.002268  0.01408 -0.02986  0.02532      -0.1611       0.8722
   1                                rs2478266    7595233    G        ADD      122  0.0003515  0.01607 -0.03114  0.03184      0.02188       0.9826
   1                                rs6577449    7598094    A        ADD      135   -0.04918  0.02845  -0.1049 0.006583       -1.729      0.08626
   1                               rs12407666    7600905    A        ADD      133   -0.02134  0.01346 -0.04771 0.005038       -1.586       0.1153
   1                                 rs957856    7613745    G        ADD      135   -0.00234  0.01408 -0.02993  0.02525      -0.1662       0.8682
   1                               rs17031113    7617484    A        ADD      135   -0.01585  0.01655  -0.0483  0.01659      -0.9577         0.34
   1                                rs6696544    7621589    A        ADD      135    -0.0178  0.01946 -0.05594  0.02035      -0.9145       0.3621
   1                               rs12139380    7682237    G        ADD      112   -0.03102  0.02239  -0.0749  0.01287       -1.385       0.1689
   1                                rs9434879    7713021    A        ADD      111   0.009564  0.01651 -0.02279  0.04192       0.5794       0.5636
   1                               rs17031253    7717080    A        ADD      122     0.0265  0.01572 -0.004311   0.0573        1.686      0.09452
   1                                rs1891215    7727854    G        ADD      135    0.02109  0.01324 -0.004848  0.04704        1.594       0.1134
   1                                rs6673977    7736097    G        ADD      111    0.01038  0.01576  -0.0205  0.04126       0.6591       0.5112
   1                               rs12756299    7758760    A        ADD      135   -0.02216  0.01345 -0.04851 0.004194       -1.648       0.1018
   1                                rs3011937    7775407    G        ADD      112 -0.0007324  0.01445 -0.02905  0.02758      -0.0507       0.9597
   1                               rs12028339    7784902    A        ADD      132  0.0007454   0.0157 -0.03002  0.03151      0.04749       0.9622
   1                                 exm10535    7797503    G        ADD      146   -0.03576  0.02121 -0.07734 0.005808       -1.686      0.09398
   1                                rs2032563    7801288    A        ADD      135    0.01688  0.01763 -0.01768  0.05144       0.9574       0.3402
   1                                rs2071986    7805208    C        ADD      112   -0.01066  0.01554 -0.04112  0.01979      -0.6862       0.4941
   1                                 rs707455    7825311    A        ADD      135 -0.0005546  0.01327 -0.02656  0.02545      -0.0418       0.9667
   1                                 rs697672    7826347    G        ADD      112    0.01639  0.02224 -0.02719  0.05998       0.7372       0.4626
   1                                rs2153733    7830262    G        ADD      112   -0.02124   0.0198 -0.06006  0.01757       -1.073       0.2858
   1                                rs2071987    7834026    A        ADD      112 -0.0007806  0.01857 -0.03718  0.03562     -0.04203       0.9666
   1                                 rs707460    7838691    G        ADD      111    0.00747  0.01517 -0.02227  0.03721       0.4923       0.6235
   1                               rs10864315    7850081    A        ADD      112   0.002042  0.01672 -0.03073  0.03482       0.1221        0.903
   1                                 rs697686    7850218    A        ADD      135  -0.005567  0.01372 -0.03245  0.02132      -0.4058       0.6855
   1                                 rs707467    7861684    C        ADD      122  -0.004018  0.01794 -0.03919  0.03115      -0.2239       0.8232
   1                                 rs228642    7863293    G        ADD      135   0.008004  0.01317  -0.0178  0.03381       0.6079       0.5443
   1                                 rs228666    7868725    G        ADD      112   0.003454   0.0179 -0.03162  0.03853        0.193       0.8473
   1                               exm2264796    7877488    A        ADD      146  -0.002322  0.01328 -0.02834   0.0237      -0.1749       0.8614
   1                            exm-rs2797685    7879063    A        ADD      146    -0.0152  0.01594 -0.04645  0.01604      -0.9538       0.3418
   1                               rs10462018    7879627    A        ADD      132    0.01604   0.0191 -0.02138  0.05347       0.8402       0.4024
   1                                 exm10746    7880683    C        ADD      146   -0.03111  0.01764 -0.06569 0.003468       -1.763         0.08
   1                               rs10127838    7881780    A        ADD      134   0.009368   0.0169 -0.02376   0.0425       0.5542       0.5804
   1                                 exm10780    7887493    A        ADD      146    0.01511  0.03323 -0.05003  0.08025       0.4546       0.6501
   1                                 exm10831    7890117    G        ADD      108  -0.007717  0.01889 -0.04474  0.02931      -0.4085       0.6838
   1                                 exm10854    7897133    G        ADD      146   -0.03111  0.01764 -0.06569 0.003468       -1.763         0.08
   1                                 exm10875    7909737    A        ADD      146    0.05544  0.03727 -0.01761   0.1285        1.487       0.1391
   1                                 exm10891    7913029    G        ADD      146   0.009986  0.01819 -0.02566  0.04563       0.5491       0.5838
   1                                 rs228648    7913430    G        ADD      135    0.01153  0.01349 -0.01492  0.03797       0.8542       0.3946
   1                                 exm10896    7913445    A        ADD      146   0.009986  0.01819 -0.02566  0.04563       0.5491       0.5838
   1                               rs11582983    7916387    G        ADD      112   -0.01616  0.02321 -0.06165  0.02932      -0.6964       0.4877
   1                                 rs707476    7918106    A        ADD      135   -0.01002  0.01448 -0.03839  0.01836      -0.6918       0.4903
   1                                 rs531485    7921952    C        ADD      135   -0.01338  0.01595 -0.04464  0.01789      -0.8386       0.4033
   1                                 rs504560    7926542    A        ADD      135    0.01116  0.01479 -0.01783  0.04015       0.7545       0.4519
   1                                 rs228716    7936272    C        ADD      112   0.003122  0.01411 -0.02453  0.03077       0.2213       0.8253
   1                                 rs228703    7944264    G        ADD      135   -0.02573  0.01348 -0.05215 0.0006909       -1.909       0.0585
   1                                rs1040397    7952427    A        ADD      112   0.003356  0.01607 -0.02814  0.03485       0.2088        0.835
   1                                 rs170551    7955894    G        ADD      135   0.008332   0.0164 -0.02382  0.04048       0.5079       0.6124
   1                                 rs227163    7961206    G        ADD      135  -0.004563  0.01346 -0.03095  0.02182      -0.3389       0.7352
   1                               rs12068202    7961294    G        ADD      112    0.04885  0.02987 -0.009702   0.1074        1.635       0.1049
   1                               exm2264984    7980338    G        ADD      146    0.07341    0.031  0.01265   0.1342        2.368      0.01924
   1                                 rs863171    7992615    A        ADD      112  -0.001625   0.0151 -0.03123  0.02798      -0.1076       0.9145
   1                                 rs161811    7999602    A        ADD      135    0.07214  0.03394 0.005629   0.1387        2.126      0.03541
   1                                 rs161799    8015560    G        ADD      135   0.002574  0.01465 -0.02614  0.03128       0.1757       0.8608
   1                           exm-rs35675666    8021973    A        ADD      146   -0.01547  0.01694 -0.04866  0.01773      -0.9133       0.3627
   1                                 rs225119    8044361    A        ADD      112   0.005393  0.01478 -0.02357  0.03435        0.365       0.7158
   1                           exm-rs12727642    8046672    A        ADD      146    -0.0126  0.01696 -0.04583  0.02064      -0.7429       0.4588
   1                                 exm11035    8074334    A        ADD      146   -0.03771  0.05765  -0.1507  0.07527      -0.6542        0.514
   1                                 rs225132    8095500    C        ADD      135  -0.007878  0.01731 -0.04181  0.02606       -0.455       0.6499
   1                                rs4908724    8119251    A        ADD      112  -0.007957  0.01864 -0.04448  0.02857       -0.427       0.6703
   1                               rs10864330    8168564    A        ADD      112    0.01914  0.01527 -0.01079  0.04907        1.253       0.2128
   1                                rs7523335    8180210    A        ADD      135  -0.004846  0.01779 -0.03971  0.03001      -0.2724       0.7857
   1                                rs6577466    8182535    C        ADD      112   -0.01819  0.01568 -0.04891  0.01254        -1.16       0.2487
   1                                rs4908736    8187211    G        ADD      135    0.02595    0.021  -0.0152   0.0671        1.236       0.2187
   1                                rs7527904    8189854    A        ADD      135  -0.003905  0.01381 -0.03098  0.02317      -0.2828       0.7778
   1                                rs7545284    8192898    A        ADD      135   0.002154  0.01289 -0.02312  0.02743        0.167       0.8676
   1                                rs7529511    8195226    A        ADD      135   0.006159  0.01302 -0.01936  0.03168        0.473        0.637
   1                               rs12564077    8212425    G        ADD      112   0.001492  0.01526 -0.02841   0.0314      0.09776       0.9223
   1                               rs11121117    8217303    G        ADD      135    0.01614  0.01515 -0.01356  0.04584        1.065       0.2888
   1                               rs17032281    8222156    A        ADD      135    0.00548  0.01385 -0.02166  0.03262       0.3957       0.6929
   1                                rs6663882    8244145    G        ADD      135   0.006207  0.01284 -0.01895  0.03137       0.4836       0.6295
   1                                rs7548511    8267513    G        ADD      112    0.01254  0.01654 -0.01989  0.04496       0.7577       0.4503
   1                                 rs390468    8274018    A        ADD      135   -0.03036  0.02331 -0.07605  0.01533       -1.302       0.1951
   1                                 rs428180    8278899    C        ADD      112    0.01749  0.01856  -0.0189  0.05387        0.942       0.3483
   1                               rs10864340    8280517    A        ADD      112   0.004764  0.02702  -0.0482  0.05772       0.1763       0.8604
   1                               rs11589993    8284497    A        ADD      133   0.004763   0.0178 -0.03013  0.03965       0.2676       0.7895
   1                                 rs299499    8292761    A        ADD      135  -0.001854  0.01361 -0.02853  0.02482      -0.1362       0.8918
   1                                rs7528376    8295130    G        ADD      122   0.004148  0.01616 -0.02752  0.03582       0.2567       0.7979
   1                                rs4301655    8313894    A        ADD      135   -0.02538  0.01603 -0.05679 0.006039       -1.583       0.1158
   1                                 rs438895    8338355    G        ADD      125    0.02431  0.02986 -0.03421  0.08283       0.8142       0.4171
   1                                 rs299689    8352398    A        ADD      135    0.01882   0.0136 -0.007832  0.04548        1.384       0.1687
   1                                 rs966134    8373208    A        ADD      122    0.02731  0.01332 0.001197  0.05342         2.05      0.04261
   1                               rs12132135    8382607    G        ADD      128    0.01125  0.01586 -0.01983  0.04233       0.7093       0.4795
   1                                rs7517675    8382681    A        ADD      112    0.02785  0.01379 0.0008206  0.05488        2.019      0.04594
   1                                rs2289731    8390888    A        ADD      135   -0.01404  0.01348 -0.04045  0.01237       -1.042       0.2994
   1                                rs2305016    8395441    A        ADD      122    0.02112  0.01434 -0.006982  0.04922        1.473       0.1434
   1                                 exm11166    8395560    A        ADD      146    0.02983  0.01557 -0.0006771  0.06035        1.916      0.05733
   1                                rs7520373    8397803    A        ADD      112   0.004905  0.01898 -0.03229   0.0421       0.2585       0.7965
   1                                   rs8627    8412935    A        ADD      127   0.005082   0.0141 -0.02256  0.03272       0.3604       0.7192
   1                                rs2252865    8422676    A        ADD      112   -0.02035   0.0162 -0.05211  0.01141       -1.256        0.212
   1                               rs11121181    8477006    A        ADD      135   0.001436  0.01703 -0.03194  0.03481      0.08433       0.9329
   1                                 rs301806    8482078    G        ADD      112    0.02404  0.01487 -0.005117  0.05319        1.616       0.1091
   1                                 rs301798    8488565    G        ADD      135   -0.01613  0.01486 -0.04525  0.01299       -1.086       0.2797
   1                                rs2784739    8497558    C        ADD      112    0.01573  0.01781 -0.01918  0.05065       0.8832       0.3791
   1                            exm-rs4908760    8526142    G        ADD      146   0.002098  0.01329 -0.02395  0.02814       0.1579       0.8748
   1                                rs4908501    8554471    C        ADD      135  -0.009762  0.01372 -0.03664  0.01712      -0.7117       0.4779
   1                                rs7545384    8580960    A        ADD      135   0.006786  0.01742 -0.02736  0.04093       0.3895       0.6975
   1                                rs2297867    8586563    C        ADD      135    0.02177  0.01648 -0.01053  0.05407        1.321       0.1888
   1                               rs11121203    8648240    G        ADD      135  -0.004517  0.01712 -0.03808  0.02904      -0.2638       0.7924
   1                                rs1318218    8658712    A        ADD      112    0.01353  0.01521 -0.01629  0.04335       0.8894       0.3758
   1                                rs6577513    8702753    G        ADD      112    0.01353  0.01521 -0.01629  0.04335       0.8894       0.3758
   1                                rs6658881    8751268    G        ADD      122    0.02506  0.01619 -0.006668  0.05679        1.548       0.1243
   1                           exm-rs12025126    8759554    G        ADD      146   0.004073  0.01475 -0.02484  0.03299       0.2761       0.7828
   1                               rs10864363    8767311    C        ADD      122  -0.004477  0.01635 -0.03653  0.02757      -0.2738       0.7847
   1                               rs12567592    8788907    A        ADD      135  -0.006695  0.01544 -0.03695  0.02356      -0.4338       0.6652
   1                                kgp347954    8796252    A        ADD      112   -0.01197  0.01743 -0.04613  0.02219      -0.6869       0.4936
   1                                rs7513880    8839300    G        ADD      121   0.005364  0.01374 -0.02157   0.0323       0.3903       0.6971
   1                               rs12137865    8868406    G        ADD      122   -0.01962  0.01607 -0.05113  0.01188       -1.221       0.2246
   1                                rs7546225    8871965    A        ADD      112     0.0108  0.01544 -0.01946  0.04107       0.6995       0.4857
   1                               rs11121242    8906301    G        ADD      122   -0.01536  0.01364 -0.04208  0.01137       -1.126       0.2624
   1                               rs12135416    8910347    A        ADD      112   0.002406  0.01551 -0.02799   0.0328       0.1551        0.877
   1                               rs11121247    8918795    A        ADD      135    0.03578  0.01623 0.003961   0.0676        2.204      0.02929
   1                                rs2781064    8926868    G        ADD      135    0.01818  0.01245 -0.006221  0.04259         1.46       0.1466
   1                                rs2274971    8931149    A        ADD      112  -0.009357  0.01616 -0.04103  0.02231      -0.5791       0.5637
   1                                rs7534552    8969219    G        ADD      135    0.01968    0.013 -0.005804  0.04517        1.514       0.1326
   1                                rs6665631    8978514    G        ADD      135   -0.02046  0.01506 -0.04998 0.009067       -1.358       0.1768
   1                               rs11805233    8983768    G        ADD      135   -0.01409  0.01246 -0.03851  0.01034        -1.13       0.2604
   1                                rs2765512    8987259    G        ADD      112   0.003868  0.01409 -0.02375  0.03149       0.2745       0.7843
   1                                rs4609454    8991141    G        ADD      127    0.00898  0.01514 -0.02069  0.03865       0.5933       0.5541
   1                                rs9434652    8991873    G        ADD      135   0.004009  0.01364 -0.02272  0.03073        0.294       0.7692
   1                                 rs914997    8998059    G        ADD      135    0.01175  0.01778  -0.0231  0.04661        0.661       0.5098
   1                                 exm11552    9009406    A        ADD      146   0.004288  0.01293 -0.02106  0.02964       0.3315       0.7407
   1                                 exm11555    9009444    A        ADD      146  -0.009977  0.01266 -0.03479  0.01484       -0.788        0.432
   1                                 exm11556    9009451    G        ADD      146    0.02326  0.02198 -0.01981  0.06634        1.059       0.2916
   1                                rs3765966    9011722    C        ADD      135   -0.01545  0.01405 -0.04298  0.01208         -1.1       0.2733
   1                                rs2274332    9017091    A        ADD      135    0.01152  0.01664  -0.0211  0.04413       0.6921       0.4901
   1                                 exm11574    9017204    G        ADD      146    0.01275  0.01312 -0.01296  0.03847       0.9722       0.3326
   1                               rs12061974    9018931    G        ADD      112   -0.05907  0.05481  -0.1665  0.04836       -1.078       0.2836
   1                                 exm11606    9030964    A        ADD      146    0.01319  0.01553 -0.01725  0.04363       0.8495        0.397
   1                                 rs875148    9049032    A        ADD      135   -0.01415  0.01312 -0.03985  0.01156       -1.078       0.2828
   1                                rs4908803    9060170    G        ADD      135   -0.02467  0.01373 -0.05159 0.002249       -1.796      0.07478
   1                               rs12047015    9061382    G        ADD      112   -0.01095  0.01622 -0.04274  0.02085      -0.6748       0.5013
   1                               exm2260823    9068386    A        ADD      146   -0.03243  0.01733 -0.06639 0.001534       -1.871      0.06336
   1                                rs7537425    9073801    A        ADD      135    0.02695  0.01313 0.001212   0.0527        2.052      0.04216
   1                                 exm11686    9074861    A        ADD      146    0.01112  0.02263 -0.03322  0.05547       0.4916       0.6237
   1                               exm2268650    9095610    G        ADD      146    0.03637    0.014 0.008942  0.06381        2.599      0.01035
   1                                   rs5840    9097241    A        ADD      112    0.03424   0.0156 0.003671  0.06482        2.195       0.0303
   1                               kgp9153910    9097251    G        ADD      112    0.03424   0.0156 0.003671  0.06482        2.195       0.0303
   1                                 rs875996    9098230    A        ADD      112   -0.01359  0.01796 -0.04879  0.02161      -0.7567       0.4509
   1                                rs1060998    9100479    A        ADD      112    0.01271  0.01711 -0.02082  0.04624       0.7431        0.459
   1                                rs3004245    9111626    C        ADD      122    0.02326  0.01493 -0.005997  0.05251        1.558       0.1219
   1                                rs7521322    9114091    G        ADD      111    0.02981  0.01595 -0.001449  0.06107        1.869      0.06436
   1                               rs12145292    9118596    A        ADD      135    0.00671  0.01499 -0.02266  0.03608       0.4477       0.6551
   1                                 rs765617    9121782    A        ADD      135    0.02064  0.01585 -0.01043  0.05171        1.302       0.1952
   1                               kgp4856177    9129620    A        ADD      112  -0.007182   0.0316 -0.06912  0.05475      -0.2273       0.8206
   1                                rs3820034    9129867    A        ADD      132  -0.005258  0.01594 -0.03649  0.02598      -0.3299        0.742
   1                                 rs770041    9129945    A        ADD      135   -0.01459  0.01367 -0.04139   0.0122       -1.067       0.2877
   1                                rs1751681    9133056    G        ADD      126  -0.006319  0.01376 -0.03328  0.02065      -0.4593       0.6469
   1                               rs12726360    9140078    G        ADD      135 -0.0005069  0.01688  -0.0336  0.03259     -0.03002       0.9761
   1                               rs12127491    9140327    A        ADD      135  -0.009858  0.01549 -0.04022  0.02051      -0.6363       0.5257
   1                               rs12751466    9147856    A        ADD      135     -0.013  0.01938 -0.05098  0.02499      -0.6707       0.5036
   1                               rs12239636    9155701    A        ADD      112     0.0296  0.04875 -0.06596   0.1252       0.6071       0.5451
   1                               rs12239637    9155711    A        ADD      112   -0.01775  0.02081 -0.05853  0.02303      -0.8532       0.3955
   1                                rs3737669    9164133    G        ADD      112   -0.01243  0.01537 -0.04256   0.0177      -0.8085       0.4206
   1                                 exm11865    9165685    A        ADD      146   -0.01064   0.0147 -0.03946  0.01818      -0.7235       0.4705
   1                               rs10864390    9182914    G        ADD      135  -0.005586  0.01523 -0.03543  0.02426      -0.3669       0.7143
   1                                rs4908812    9185660    A        ADD      135     0.0226  0.01571 -0.008188  0.05339        1.439       0.1526
   1                               rs17393144    9210262    A        ADD      135  -0.001118   0.0151 -0.03072  0.02849       -0.074       0.9411
   1                                 rs797263    9238553    A        ADD      135  -0.006351  0.01778  -0.0412   0.0285      -0.3572       0.7215
   1                               rs10864392    9250991    A        ADD      112  -0.003534  0.01517 -0.03327  0.02621      -0.2329       0.8163
   1                                rs4908823    9256200    A        ADD      112  -0.003425  0.01539 -0.03359  0.02674      -0.2225       0.8243
   1                                rs2032540    9269638    A        ADD      112  -0.003416  0.01881 -0.04029  0.03346      -0.1816       0.8562
   1                                rs6577561    9274446    G        ADD      111   -0.00297   0.0189 -0.04002  0.03408      -0.1571       0.8754
   1                                rs1009941    9275194    G        ADD      112    0.00634  0.01595 -0.02492   0.0376       0.3975       0.6918
   1                               rs10489436    9285721    G        ADD      135   -0.00396  0.01936  -0.0419  0.03398      -0.2046       0.8382
   1                                rs9434723    9292282    A        ADD      112    0.02698  0.02053 -0.01326  0.06721        1.314       0.1917
   1                                rs2268175    9300608    G        ADD      135    0.01412  0.01353 -0.01241  0.04064        1.043       0.2988
   1                            exm-rs2239560    9304731    A        ADD      146   0.009153  0.01701 -0.02419   0.0425        0.538       0.5914
   1                                 exm11927    9305445    C        ADD      146 -4.148e-05  0.01707 -0.03351  0.03342    -0.002429       0.9981
   1                                rs7524046    9307033    A        ADD      112   0.008666  0.01826 -0.02711  0.04445       0.4747        0.636
   1                                rs3753163    9318401    G        ADD      108     0.0058  0.01534 -0.02426  0.03586       0.3782       0.7061
   1                                 exm12012    9323910    A        ADD      127   0.007451  0.01754 -0.02692  0.04183       0.4249       0.6717
   1                                 exm12046    9324213    A        ADD      146  -0.001949  0.01997 -0.04109   0.0372     -0.09757       0.9224
   1                               rs11121354    9327413    C        ADD      111     0.0166  0.01826 -0.01919   0.0524       0.9091       0.3653
   1                                rs9435168    9331952    A        ADD      135  -0.008211  0.01386 -0.03537  0.01895      -0.5925       0.5545
   1                               rs12093524    9334714    A        ADD      112   0.007805  0.01482 -0.02123  0.03684       0.5268       0.5994
   1                                 rs916380    9341038    G        ADD      135    0.01428  0.01391 -0.01299  0.04154        1.026       0.3067
   1                                rs9726385    9349938    G        ADD      135    0.01996  0.03172 -0.04222  0.08213       0.6292       0.5303
   1                                 rs621846    9358243    A        ADD      111    0.02936  0.01425 0.001445  0.05728        2.061      0.04171
   1                                rs9442562    9367908    A        ADD      135    0.00208  0.01434 -0.02602  0.03018       0.1451       0.8849
   1                                 rs630075    9370911    A        ADD      112   0.006981  0.01497 -0.02237  0.03633       0.4662        0.642
   1                                rs1294046    9379693    G        ADD      135   0.004175  0.01436 -0.02397  0.03232       0.2907       0.7718
   1                               rs11121371    9392728    G        ADD      112   -0.02579  0.01838 -0.06181  0.01024       -1.403       0.1636
   1                                 rs926247    9394008    A        ADD      112    0.02267  0.01545 -0.007621  0.05296        1.467       0.1454
   1                               rs12728282    9396935    G        ADD      122   0.005488  0.01545  -0.0248  0.03578       0.3551       0.7232
   1                                rs2075972    9406979    G        ADD      135 -0.0007312  0.01693 -0.03392  0.03245     -0.04319       0.9656
   1                               rs11121380    9408959    C        ADD      112   -0.05004  0.02616  -0.1013 0.001237       -1.913      0.05846
   1                               rs11121382    9411469    C        ADD      107    0.01298  0.01774  -0.0218  0.04775       0.7314       0.4662
   1                                rs2310919    9415727    A        ADD      112    0.00632  0.01703 -0.02707  0.03971        0.371       0.7114
   1                                rs4908852    9416962    G        ADD      112   0.003946  0.01416 -0.02381   0.0317       0.2787        0.781
   1                                rs4908853    9420502    A        ADD      135   0.008669  0.01567 -0.02204  0.03938       0.5533        0.581
   1                                rs2275457    9427869    G        ADD      135  -0.002432  0.01935 -0.04036   0.0355      -0.1257       0.9002
   1                               rs11802522    9434137    C        ADD      112    0.01463   0.0176 -0.01986  0.04913       0.8315       0.4075
   1                                rs9729149    9441040    A        ADD      135    0.01951  0.01464 -0.009177   0.0482        1.333       0.1849
   1                                rs2095904    9447371    G        ADD      135   -0.01684  0.01314  -0.0426  0.00892       -1.281       0.2024
   1                                rs6688312    9458793    A        ADD      135  -0.008174  0.01794 -0.04333  0.02698      -0.4557       0.6494
   1                               rs11121406    9466292    A        ADD      112   -0.02979  0.01393 -0.05709 -0.002487       -2.138      0.03475
   1                               rs12044809    9466803    G        ADD      112   -0.02858   0.0142  -0.0564 -0.000751       -2.013      0.04664
   1                               rs10864418    9489972    A        ADD      135    0.01218  0.01309 -0.01347  0.03783       0.9309       0.3536
   1                               rs11121412    9490339    G        ADD      112   -0.01264  0.01642 -0.04484  0.01955      -0.7698       0.4431
   1                                rs9726404    9495571    G        ADD      135    0.02416  0.02935 -0.03336  0.08168       0.8233       0.4118
   1                                rs9659326    9497525    A        ADD      135  -0.005315  0.01723 -0.03909  0.02846      -0.3085       0.7582
   1                                rs9787285    9499246    A        ADD      135    0.03322  0.01763 -0.001328  0.06777        1.885      0.06171
   1                                rs4926481    9503008    G        ADD      112  -0.001045  0.01491 -0.03027  0.02818      -0.0701       0.9442
   1                                rs4926491    9514846    G        ADD      135    0.01752  0.01318 -0.008307  0.04335         1.33        0.186
   1                                rs6695925    9526956    G        ADD      112   0.005613  0.01816 -0.02998  0.04121       0.3091       0.7579
   1                               rs10864425    9526979    A        ADD      112    0.01504  0.01388 -0.01217  0.04225        1.083       0.2811
   1                               rs10157778    9542612    A        ADD      135  -0.002255  0.01266 -0.02707  0.02256      -0.1781       0.8589
   1                                rs7550613    9562830    A        ADD      112   -0.04522  0.04175  -0.1271   0.0366       -1.083       0.2811
   1                                rs7525571    9576675    G        ADD      112   -0.03364  0.03512  -0.1025   0.0352      -0.9577       0.3404
   1                               exm2264798    9579964    G        ADD      108   0.004192  0.01471 -0.02463  0.03301       0.2851       0.7761
   1                               rs12124860    9627103    A        ADD      112   -0.01326  0.01853 -0.04957  0.02305      -0.7157       0.4757
   1                                rs9430174    9647137    G        ADD      112  -0.004383  0.01892 -0.04147   0.0327      -0.2316       0.8173
   1                                rs9430182    9658707    G        ADD      109    -0.0177   0.0179 -0.05278  0.01739      -0.9884       0.3253
   1                                 exm12290    9670834    G        ADD      146  -0.006308  0.01514 -0.03599  0.02337      -0.4166       0.6776
   1                               rs10779727    9677853    A        ADD      135  -0.008312  0.01655 -0.04074  0.02412      -0.5023       0.6163
   1                                rs4076986    9688512    A        ADD      135  -0.003992  0.01523 -0.03384  0.02586      -0.2621       0.7936
   1                                rs9430506    9693988    A        ADD      135   -0.03178  0.01538 -0.06192 -0.001636       -2.066      0.04078
   1                               rs11121465    9696690    A        ADD      112   0.002731  0.02952 -0.05513  0.06059       0.0925       0.9265
   1                               rs12028233    9699768    G        ADD      112   -0.03513  0.01712 -0.06868 -0.001571       -2.052      0.04264
   1                                rs4129341    9704925    C        ADD      135    0.00497  0.01763 -0.02958  0.03952       0.2819       0.7785
   1                                rs6540985    9708688    G        ADD      135   -0.01267  0.01405 -0.04021  0.01486      -0.9022       0.3686
   1                                rs7518793    9711487    G        ADD      112   -0.03531  0.01742 -0.06946 -0.00116       -2.027      0.04519
   1                                rs4240895    9713386    A        ADD      112   -0.02145  0.01512 -0.05109  0.00819       -1.418        0.159
   1                                rs6671868    9729599    A        ADD      112  0.0002637   0.0283 -0.05521  0.05574     0.009317       0.9926
   1                                rs4333853    9741792    G        ADD      112   -0.02125  0.01433 -0.04935 0.006841       -1.483       0.1411
   1                                rs6677649    9746248    G        ADD      111   -0.03082  0.02557 -0.08093  0.01929       -1.205       0.2308
   1                                 exm12486    9790659    G        ADD      146     0.1108  0.06145 -0.009604   0.2313        1.804      0.07342
   1                                 exm12616    9804693    A        ADD      146   0.008985  0.02266 -0.03543   0.0534       0.3965       0.6923
   1                               rs10779732    9811541    G        ADD      112  0.0009561  0.02197 -0.04211  0.04402      0.04351       0.9654
   1                                 exm12638    9811618    A        ADD      146   -0.08619  0.06152  -0.2068  0.03439       -1.401       0.1634
   1                                 exm12640    9811653    A        ADD      146    0.06152  0.03881 -0.01456   0.1376        1.585       0.1152
   1                               rs10746492    9842576    G        ADD      135    -0.0217  0.01426 -0.04965 0.006245       -1.522       0.1304
   1                                rs6666296    9890158    A        ADD      112   0.008466   0.0201 -0.03094  0.04787       0.4211       0.6745
   1                                rs1220405    9922245    G        ADD      135  -0.004038  0.01851 -0.04032  0.03224      -0.2182       0.8276
   1                               rs12128766    9937041    A        ADD      135  -0.009259  0.01312 -0.03498  0.01646      -0.7056       0.4817
   1                                  rs11828    9987007    G        ADD      135 -2.468e-06   0.0144 -0.02823  0.02823   -0.0001714       0.9999
   1                               rs12064822   10008191    A        ADD      112    -0.0056  0.02426 -0.05315  0.04195      -0.2308       0.8179
   1                                rs6683452   10029913    A        ADD      134  0.0002759  0.01924 -0.03744  0.03799      0.01434       0.9886
   1                                rs3003376   10071301    G        ADD      112   0.008478  0.01629 -0.02345  0.04041       0.5205       0.6038
   1                               rs11803995   10094313    A        ADD      112   -0.04136  0.04251  -0.1247  0.04195      -0.9731       0.3327
   1                               kgp7252079   10118778    A        ADD      112  -0.009294  0.02771  -0.0636  0.04501      -0.3355       0.7379
   1                                rs7539725   10125407    G        ADD      112  0.0001167  0.01781  -0.0348  0.03503     0.006551       0.9948
   1                                rs9430244   10155283    A        ADD      135  -0.003221  0.01824 -0.03896  0.03252      -0.1766       0.8601
   1                               rs12076922   10165301    C        ADD      135    0.01138  0.02265 -0.03301  0.05576       0.5025       0.6162
   1                                 exm12835   10190575    C        ADD      146    0.04034  0.03213 -0.02263   0.1033        1.256       0.2114
   1                                rs6673887   10193821    A        ADD      112  -0.005198  0.02269 -0.04968  0.03928      -0.2291       0.8193
   1                                rs6659436   10219202    A        ADD      112   -0.01902  0.04007 -0.09755  0.05951      -0.4747        0.636
   1                                rs9782879   10231985    G        ADD      112    0.02324  0.03006 -0.03568  0.08217       0.7731       0.4412
   1                                rs7418410   10236402    A        ADD      135   0.006504  0.01305 -0.01907  0.03208       0.4985        0.619
   1                                rs4348727   10265606    A        ADD      135    0.01383  0.01531 -0.01617  0.04383       0.9036       0.3679
   1                               exm2264799   10285709    G        ADD      146   0.007897  0.01249 -0.01658  0.03237       0.6324       0.5282
   1                               rs17034615   10311877    A        ADD      112  -0.005443   0.0293 -0.06286  0.05198      -0.1858        0.853
   1                                 rs912963   10348042    A        ADD      112   0.007859  0.01625   -0.024  0.03972       0.4835       0.6297
   1                           exm-rs10492972   10353112    G        ADD      146    0.01528  0.01427 -0.01269  0.04324        1.071       0.2861
   1                                 exm12981   10363664    A        ADD      146   -0.08979  0.04479  -0.1776 -0.002005       -2.005      0.04691
   1                               rs17410217   10371854    G        ADD      135    0.01166  0.01528 -0.01829  0.04162       0.7632       0.4467
   1                           exm-rs17401966   10385471    G        ADD      146   0.008621  0.01443 -0.01967  0.03691       0.5972       0.5513
   1                                 exm13073   10397567    G        ADD      146    0.03847  0.03213  -0.0245   0.1014        1.197       0.2332
   1                                rs3748578   10420918    A        ADD      112    0.01359  0.01776 -0.02122   0.0484       0.7651       0.4459
   1                                 exm13135   10428570    A        ADD      146   -0.09173   0.0482  -0.1862 0.002741       -1.903      0.05907
   1                                rs1536262   10438687    A        ADD      112   0.009742  0.01396 -0.01763  0.03711       0.6976       0.4869
   1                                rs1002076   10438892    A        ADD      112     0.0208  0.01703 -0.01258  0.05418        1.221       0.2246
   1                                rs3748581   10441664    G        ADD      111   0.007312  0.01403 -0.02019  0.03481       0.5211       0.6034
   1                                rs4846217   10451799    A        ADD      135  -0.000173  0.01882 -0.03706  0.03671    -0.009192       0.9927
   1                                rs4846219   10463888    A        ADD      112   0.009742  0.01396 -0.01763  0.03711       0.6976       0.4869
   1                                rs2483679   10485019    G        ADD      112   -0.00222  0.01395 -0.02956  0.02512      -0.1591       0.8739
   1                                 rs528713   10488555    A        ADD      112  -0.006878  0.01412 -0.03455  0.02079      -0.4872       0.6271
   1                                 rs481571   10490881    G        ADD      112  -0.005582  0.01394 -0.03291  0.02174      -0.4004       0.6897
   1                                 rs597441   10493415    A        ADD      112    0.01299   0.0137 -0.01387  0.03984       0.9477       0.3454
   1                                rs2847337   10502710    A        ADD      112   -0.03342  0.02497 -0.08236  0.01552       -1.339       0.1836
   1                                rs9970001   10543836    G        ADD      112    0.02071  0.01722 -0.01303  0.05446        1.203       0.2316
   1                                rs2506901   10563492    G        ADD      112   -0.01221  0.01504 -0.04169  0.01726      -0.8121       0.4185
   1                                rs2056417   10581658    A        ADD      135   0.001039  0.01405  -0.0265  0.02858      0.07392       0.9412
   1                                rs2483678   10582047    A        ADD      112    0.02574   0.0184 -0.01032  0.06179        1.399       0.1647
   1                               rs17035189   10597024    G        ADD      135  -0.008608   0.0133 -0.03468  0.01747       -0.647       0.5188
   1                               rs12120962   10609505    A        ADD      135   -0.01121  0.01411 -0.03887  0.01645      -0.7946       0.4283
   1                               rs10157111   10613344    C        ADD      135    0.01692  0.01631 -0.01504  0.04889        1.038       0.3013
   1                               rs12565494   10629562    G        ADD      112    0.02548  0.01457 -0.003084  0.05404        1.748      0.08327
   1                           exm-rs12741973   10638604    A        ADD      146  -0.004893   0.0124 -0.02919   0.0194      -0.3947       0.6937
   1                                rs6540940   10651460    G        ADD      135   -0.03009  0.01944 -0.06818 0.008002       -1.548        0.124
   1                                rs3790630   10673094    G        ADD      135  -0.006144  0.01738 -0.04022  0.02793      -0.3534       0.7244
   1                                 rs190775   10683683    A        ADD      112     0.0236  0.02618 -0.02771  0.07492       0.9014       0.3694
   1                                 rs778228   10708142    G        ADD      112    0.01421  0.02008 -0.02514  0.05357       0.7077       0.4807
   1                                 exm13698   10725193    A        ADD      146   -0.01046  0.02987 -0.06901  0.04809        -0.35       0.7268
   1                                 exm13718   10725469    A        ADD      146  -0.003751  0.04461 -0.09118  0.08368      -0.0841       0.9331
   1                                 rs284322   10725498    A        ADD      112    0.01989  0.02393 -0.02702   0.0668       0.8312       0.4077
   1                                 rs284307   10739255    G        ADD      135   -0.01787   0.0128 -0.04295  0.00722       -1.396       0.1651
   1                                 rs516243   10750432    G        ADD      135  -0.008432  0.01322 -0.03435  0.01748      -0.6377       0.5248
   1                                rs7514751   10762432    A        ADD      135   0.005393  0.01411 -0.02225  0.03304       0.3823       0.7028
   1                                 rs284277   10790797    C        ADD      112  -0.009502  0.01501 -0.03892  0.01991      -0.6331        0.528
   1                             exm-rs880315   10796866    G        ADD      146  -0.001205  0.01285 -0.02638  0.02397     -0.09381       0.9254
   1                           exm-rs12046278   10799577    G        ADD      146  -0.001529  0.01264  -0.0263  0.02324       -0.121       0.9039
   1                                 rs205478   10811672    G        ADD      112  -0.005443  0.01662 -0.03802  0.02714      -0.3274        0.744
   1                                 rs205488   10827135    A        ADD      135   -0.01998  0.01887 -0.05697  0.01701       -1.059       0.2918
   1                                 rs205474   10832861    G        ADD      112  -0.003274  0.01651 -0.03563  0.02908      -0.1983       0.8432
   1                                rs6658023   10847340    A        ADD      112    -0.0147  0.01642 -0.04688  0.01747      -0.8957       0.3724
   1                                rs1737617   10850798    G        ADD      135   -0.02522  0.01519 -0.05499 0.004559        -1.66      0.09934
   1                                rs1750861   10869052    C        ADD      112    -0.0262  0.01546 -0.05651 0.004109       -1.694      0.09312
   1                                rs7555879   10890026    A        ADD      135    0.04307  0.02555 -0.007013  0.09316        1.686      0.09429
   1                                 rs661352   10890155    A        ADD      112   -0.02238  0.01362 -0.04908 0.004326       -1.642       0.1034
   1                               exm2249489   10890771    G        ADD      146   -0.01402  0.01192 -0.03738 0.009342       -1.176       0.2415
   1                                rs1292657   10893081    G        ADD      112  -0.004213  0.01411 -0.03186  0.02343      -0.2987       0.7658
   1                                 rs672270   10907842    C        ADD      112  -0.002886  0.01692 -0.03605  0.03028      -0.1705       0.8649
   1                                 rs550887   10920576    G        ADD      112     0.0132   0.0163 -0.01874  0.04515       0.8101       0.4197
   1                                rs1280988   10924710    G        ADD      135 -0.0008352  0.01288 -0.02608  0.02441     -0.06485       0.9484
   1                                rs6677198   10934895    G        ADD      112    0.01328  0.01628 -0.01863  0.04519       0.8159       0.4164
   1                                rs6660223   10938897    A        ADD      112    0.01915  0.06241  -0.1032   0.1415       0.3068       0.7596
   1                               rs11586137   10940895    A        ADD      135  -0.006008  0.05473  -0.1133   0.1013      -0.1098       0.9128
   1                                rs6670956   10957719    C        ADD      112    0.01671  0.01507 -0.01282  0.04625        1.109       0.2698
   1                               rs10157927   10974329    A        ADD      135  -0.003559  0.01658 -0.03606  0.02894      -0.2147       0.8304
   1                                rs6540954   10977102    A        ADD      112      -0.01  0.01466 -0.03874  0.01874       -0.682       0.4967
   1                                rs1280971   10978316    A        ADD      112   0.004494  0.01666 -0.02817  0.03715       0.2697       0.7879
   1                               rs12748162   10986308    A        ADD      135   -0.01832   0.0157  -0.0491  0.01245       -1.167       0.2454
   1                                rs9803711   10996382    A        ADD      112    0.01794  0.01472 -0.01092   0.0468        1.218       0.2259
   1                                rs1925666   10999600    G        ADD      135   -0.01891  0.01623 -0.05072  0.01291       -1.165       0.2462
   1                                rs6656310   11002488    G        ADD      132   -0.01209  0.01553 -0.04253  0.01835      -0.7784       0.4378
   1                                rs6666764   11005495    G        ADD      112   -0.01736  0.01455 -0.04588  0.01115       -1.193       0.2354
   1                                 exm13758   11008102    A        ADD      146    0.01033  0.03682 -0.06183  0.08248       0.2805       0.7795
   1                               rs10864483   11008341    A        ADD      112    0.03773  0.03585 -0.03254    0.108        1.052        0.295
   1                               rs17036032   11008695    G        ADD      111   -0.01526  0.01867 -0.05184  0.02132      -0.8176       0.4154
   1                                 exm13820   11009679    A        ADD      146    0.02203  0.03888 -0.05417  0.09822       0.5665       0.5719
   1                                 exm13824   11009703    A        ADD      146    0.02203  0.03888 -0.05417  0.09822       0.5665       0.5719
   1                                 exm13835   11014118    A        ADD      146  -0.007375  0.01641 -0.03955   0.0248      -0.4493       0.6539
   1                                 exm13854   11015165    G        ADD      146  -0.007375  0.01641 -0.03955   0.0248      -0.4493       0.6539
   1                                rs6685896   11022020    A        ADD      122    0.01356  0.01591 -0.01762  0.04474       0.8525       0.3957
   1                               exm2259679   11029478    A        ADD      146  -0.004432  0.01543 -0.03468  0.02582      -0.2872       0.7744
   1                                rs2003046   11032827    A        ADD      135   -0.01596  0.01583 -0.04698  0.01506       -1.008       0.3151
   1                               rs12565727   11033082    G        ADD      112   -0.01264  0.01773 -0.04738  0.02211      -0.7128       0.4775
   1                               rs11121667   11038476    A        ADD      112   -0.01264  0.01773 -0.04738  0.02211      -0.7128       0.4775
   1                                rs9430161   11046855    A        ADD      135   -0.01541  0.01684 -0.04841   0.0176      -0.9151       0.3619
   1                                rs6704113   11053101    G        ADD      135    -0.0811  0.04134  -0.1621 -8.173e-05       -1.962      0.05191
   1                               rs11121675   11060075    C        ADD      135   -0.01326  0.01414 -0.04097  0.01445       -0.938         0.35
   1                               rs11121676   11063043    A        ADD      135  -0.007076   0.0173 -0.04099  0.02684      -0.4089       0.6833
   1                                rs9430335   11072117    G        ADD      112   -0.02115  0.02281 -0.06586  0.02355      -0.9274       0.3558
   1                                 exm13966   11090897    G        ADD      146   -0.05372  0.04858  -0.1489   0.0415       -1.106       0.2707
   1                                 exm13967   11090916    C        ADD      146    -0.0257  0.01926 -0.06346  0.01206       -1.334       0.1844
   1                                 exm13983   11097867    A        ADD      146    -0.1013  0.04784  -0.1951 -0.007582       -2.118      0.03589
   1                                rs3765901   11104676    G        ADD      112   -0.02031  0.01927 -0.05809  0.01746       -1.054       0.2943
   1                               rs12121344   11111629    A        ADD      135   -0.09929  0.04848  -0.1943 -0.004273       -2.048      0.04256
   1                                rs2261217   11127764    C        ADD      112   -0.01118  0.01779 -0.04606  0.02369      -0.6285        0.531
   1                                rs2791653   11129848    A        ADD      112    0.00305  0.01849 -0.03319  0.03929       0.1649       0.8693
   1                               rs12122605   11248020    A        ADD      112    -0.1057  0.04788  -0.1996 -0.01188       -2.208      0.02937
   1                                rs2076655   11289161    G        ADD      134   -0.02388  0.01672 -0.05666 0.008904       -1.428       0.1558
   1                                rs7525957   11318236    G        ADD      112   0.001941  0.01838 -0.03408  0.03797       0.1056       0.9161
   1                                 exm14600   11333812    A        ADD      146    0.08452  0.05347 -0.02028   0.1893        1.581       0.1162
   1                                rs3765906   11347092    G        ADD      112    -0.1162  0.03432  -0.1835 -0.04894       -3.386    0.0009926
   1                                rs2982380   11395283    A        ADD      135    0.01423  0.01338 -0.01199  0.04045        1.064       0.2893
   1                               exm2259729   11395416    A        ADD      146   -0.04762  0.06241  -0.1699  0.07471      -0.7629       0.4468
   1                               exm2263813   11400409    A        ADD      146    0.01515  0.01338 -0.01107  0.04138        1.132       0.2593
   1                                rs2982384   11401745    G        ADD      112    0.01335  0.01476 -0.01557  0.04227       0.9047       0.3677
   1                               rs10864498   11409469    A        ADD      129     0.0203  0.01406 -0.007259  0.04787        1.444       0.1513
   1                                rs2335404   11435942    A        ADD      112    0.01871  0.01492 -0.01053  0.04795        1.254       0.2125
   1                                rs2788557   11439588    A        ADD      135    0.01716  0.01322 -0.008754  0.04307        1.298       0.1967
   1                                rs3010208   11444975    G        ADD      135    0.01876  0.01321 -0.007125  0.04464         1.42       0.1579
   1                                rs6671983   11461601    A        ADD      135   0.002553  0.01394 -0.02476  0.02987       0.1832       0.8549
   1                               rs11121728   11468442    G        ADD      112 -0.0004042  0.01461 -0.02903  0.02822     -0.02767        0.978
   1                               rs10864504   11476203    A        ADD      135    0.01196  0.01304 -0.01359  0.03751       0.9177       0.3605
   1                               rs10864505   11477294    A        ADD      112  -0.001953  0.01412 -0.02963  0.02573      -0.1383       0.8903
   1                                rs2077480   11488203    A        ADD      112  -0.009651  0.01448 -0.03803  0.01873      -0.6665       0.5065
   1                                 rs877309   11489678    A        ADD      135   0.008588  0.01298 -0.01684  0.03402       0.6618       0.5092
   1                                rs2922240   11493832    G        ADD      135  -0.005188  0.01324 -0.03114  0.02076      -0.3918       0.6958
   1                                rs2379151   11494573    A        ADD      134    0.01668   0.0138 -0.01036  0.04373        1.209       0.2288
   1                                rs7414229   11498299    G        ADD      135   -0.01751  0.06309  -0.1412   0.1062      -0.2775       0.7818
   1                                rs2379159   11504514    G        ADD      112   0.002089  0.01586 -0.02899  0.03317       0.1317       0.8954
   1                               rs12026602   11518397    G        ADD      135  -0.005832   0.0134  -0.0321  0.02044      -0.4351       0.6642
   1                               rs11121742   11520653    C        ADD      135   -0.04507  0.01733 -0.07904 -0.01109         -2.6       0.0104
   1                               rs12046038   11525533    G        ADD      135     0.0228  0.01448 -0.005591  0.05119        1.574       0.1179
   1                               rs10159458   11534053    C        ADD      112  -0.005037   0.0149 -0.03424  0.02417      -0.3381        0.736
   1                                rs7555562   11542957    C        ADD      135   -0.03674  0.01918 -0.07434 0.0008557       -1.915      0.05764
   1                                rs7534208   11554687    G        ADD      112  -0.008709  0.01489 -0.03789  0.02047      -0.5849       0.5598
   1                                 exm14634   11561164    A        ADD      146   -0.01216  0.02372 -0.05865  0.03434      -0.5125       0.6091
   1                               rs12144924   11561937    A        ADD      112   -0.04496  0.02589 -0.09571 0.005789       -1.736      0.08537
   1                                rs2745265   11574942    G        ADD      112  -0.009245  0.01475 -0.03815  0.01966      -0.6268       0.5321
   1                                 exm14698   11579470    G        ADD      146  -0.007478  0.01299 -0.03294  0.01798      -0.5756       0.5658
   1                                rs2076469   11584164    G        ADD      135    0.01366  0.01579 -0.01729  0.04461        0.865       0.3886
   1                                 exm14731   11585308    A        ADD      146    0.05718  0.04084 -0.02286   0.1372          1.4       0.1636
   1                                rs2235660   11595331    A        ADD      135   -0.04016  0.01833 -0.07609 -0.004235       -2.191      0.03023
   1                                rs2594310   11596455    A        ADD      112   -0.02009  0.02949 -0.07789  0.03772      -0.6811       0.4973
   1                                rs2817619   11603063    A        ADD      112    0.02955   0.0209 -0.01141  0.07051        1.414       0.1603
   1                                rs2745291   11607932    A        ADD      112   0.003781  0.01713 -0.02979  0.03735       0.2207       0.8257
   1                               rs11808316   11619154    A        ADD      135   -0.01764  0.01841 -0.05372  0.01844      -0.9582       0.3397
   1                                rs2745285   11626858    G        ADD      133   -0.01023  0.01372 -0.03711  0.01665      -0.7458       0.4571
   1                                rs2745276   11641283    A        ADD      125    0.01106  0.02173 -0.03152  0.05364       0.5091       0.6116
   1                                rs7530509   11654491    A        ADD      135    0.00906  0.01789   -0.026  0.04412       0.5065       0.6134
   1                                 rs761084   11660710    A        ADD      135    0.01046  0.01499 -0.01892  0.03984       0.6978       0.4865
   1                                rs4846019   11665575    A        ADD      112    0.01957   0.0174 -0.01454  0.05368        1.125       0.2633
   1                                 rs734737   11675059    A        ADD      112 -0.0007969  0.01651 -0.03316  0.03157     -0.04825       0.9616
   1                               rs10779763   11690766    A        ADD      112    0.01531  0.01721 -0.01842  0.04905       0.8898       0.3756
   1                                rs6540987   11703843    A        ADD      135    0.03584  0.01874 -0.000886  0.07257        1.913      0.05799
   1                                 exm14906   11718859    A        ADD      146    0.06818  0.06177 -0.05289   0.1893        1.104       0.2716
   1                                rs2294641   11721854    A        ADD      112   -0.02082  0.01477 -0.04978 0.008136       -1.409       0.1617
   1                                rs3820340   11723520    G        ADD      112    0.02085  0.03221 -0.04228  0.08398       0.6473       0.5188
   1                                 exm14976   11733846    A        ADD      146    0.08769  0.06158 -0.03301   0.2084        1.424       0.1567
   1                                rs2233025   11735652    A        ADD      112  -0.001379  0.01813 -0.03691  0.03416     -0.07605       0.9395
   1                                rs2336030   11736600    A        ADD      135    0.02595  0.01335 -0.00021   0.0521        1.944      0.05403
   1                                rs7539455   11754168    C        ADD      135 -0.0001195  0.01561 -0.03071  0.03047    -0.007655       0.9939
   1                                rs1534991   11761252    G        ADD      112     0.0192  0.01767 -0.01543  0.05382        1.087       0.2796
   1                                rs9430624   11763677    A        ADD      135   0.003497  0.01541 -0.02671   0.0337       0.2269       0.8208
   1                                 exm15048   11766424    A        ADD      146   -0.00975  0.01646 -0.04202  0.02252      -0.5922       0.5546
   1                                rs9430631   11774956    A        ADD      135    0.01636  0.01523 -0.01348  0.04621        1.075       0.2846
   1                                rs4846029   11783484    C        ADD      135  -0.007398  0.01345 -0.03376  0.01896      -0.5501       0.5832
   1                                   rs8617   11810505    A        ADD      112    0.02642  0.01753 -0.007949  0.06079        1.507       0.1349
   1                                rs1128059   11810674    A        ADD      112  -0.002256  0.01575 -0.03312  0.02861      -0.1433       0.8864
   1                                rs4075034   11810973    A        ADD      112   0.001166    0.015 -0.02823  0.03057      0.07776       0.9382
   1                                rs4845877   11824303    A        ADD      128   -0.02524   0.0142 -0.05307 0.002582       -1.778      0.07786
   1                                rs4845881   11828319    G        ADD      118   -0.03037  0.01526 -0.06028 -0.0004534        -1.99      0.04904
   1                               rs12132479   11836450    G        ADD      112   -0.04453  0.01823 -0.08025 -0.008806       -2.443       0.0162
   1                                rs4846048   11846252    G        ADD      135   -0.01955  0.01468 -0.04832 0.009211       -1.332       0.1851
   1                                 exm15227   11850750    A        ADD      146   -0.07024  0.05345   -0.175  0.03453       -1.314        0.191
   1                                 exm15236   11850927    A        ADD      146    0.03551  0.03239 -0.02798    0.099        1.096       0.2749
   1                                rs1476413   11852300    A        ADD      135   -0.02497  0.01559 -0.05553 0.005593       -1.601       0.1117
   1                           exm-rs17375901   11852516    A        ADD      108   -0.05162  0.03214  -0.1146  0.01137       -1.606       0.1113
   1                                 exm15320   11856378    A        ADD      146    0.01181  0.01361 -0.01487  0.03849       0.8676       0.3871
   1                           exm-rs17367504   11862778    G        ADD      146  -0.006063  0.01777 -0.04088  0.02876      -0.3413       0.7334
   1                                rs3737964   11867044    A        ADD      135   -0.01098  0.01502 -0.04041  0.01845       -0.731       0.4661
   1                                rs4846054   11869230    G        ADD      112   -0.03609  0.01558 -0.06661 -0.005558       -2.317      0.02242
   1                                rs7537765   11887303    G        ADD      135  -0.007101  0.01834 -0.04304  0.02884      -0.3872       0.6992
   1                            exm-rs1023252   11899033    A        ADD      146   -0.03181  0.01492 -0.06106 -0.002556       -2.131       0.0348
   1                                 rs198415   11901592    G        ADD      112    0.02488  0.02041 -0.01513  0.06489        1.219       0.2256
   1                                 exm15531   11906068    G        ADD      146    0.01783  0.01725 -0.01599  0.05164        1.033       0.3032
   1                                 exm15552   11907648    A        ADD      146    0.03695  0.03379 -0.02928   0.1032        1.093       0.2761
   1                                 rs198389   11919271    G        ADD      112   -0.02871  0.01499 -0.05809 0.0006709       -1.915      0.05814
   1                                rs6676300   11925300    G        ADD      135   -0.01445  0.01374 -0.04138  0.01247       -1.052       0.2947
   1                                rs9661078   11936324    C        ADD      135   0.005081  0.01255 -0.01951  0.02967       0.4049       0.6862
   1                                rs7554327   11937404    A        ADD      135   -0.01134  0.01276 -0.03636  0.01367      -0.8885       0.3759
   1                               exm2264801   11938050    A        ADD      145   0.008665  0.01203 -0.01491  0.03224       0.7205       0.4724
   1                                rs6667637   11947957    G        ADD      112    0.01488  0.01395 -0.01246  0.04223        1.067       0.2885
   1                               rs17037520   11952406    G        ADD      112    0.01668  0.01325 -0.009292  0.04265        1.259       0.2109
   1                                rs1999594   11959216    G        ADD      135 -0.0002238  0.01256 -0.02485   0.0244     -0.01782       0.9858
   1                                 rs926269   11969748    A        ADD      132   0.003058  0.01264 -0.02171  0.02782        0.242       0.8092
   1                                rs7554547   11973888    A        ADD      135   -0.01148  0.01236  -0.0357  0.01274      -0.9293       0.3545
   1                                rs2038028   11979556    A        ADD      112    -0.0224  0.01407 -0.04999 0.005179       -1.592       0.1143
   1                                rs4846080   12004999    G        ADD      111   -0.02431  0.01555 -0.05479 0.006174       -1.563        0.121
   1                                rs2336379   12008863    G        ADD      112   0.004852  0.02106 -0.03643  0.04613       0.2304       0.8183
   1                                 exm15704   12009911    A        ADD      146   -0.01123  0.06306  -0.1348   0.1124      -0.1781       0.8589
   1                                 exm15706   12009956    A        ADD      146    0.01743  0.01806 -0.01795  0.05282       0.9655       0.3359
   1                                 exm15710   12010469    A        ADD      146    0.01494  0.02373 -0.03157  0.06145       0.6296         0.53
   1                                rs2273289   12018290    G        ADD      134    0.02353  0.01904 -0.01379  0.06086        1.236       0.2187
   1                                rs1130529   12024235    A        ADD      112    0.00556  0.01478 -0.02342  0.03454       0.3761       0.7076
   1                                rs2273291   12025353    A        ADD      112   -0.01605  0.01469 -0.04484  0.01274       -1.093       0.2769
   1                                rs3818157   12027308    G        ADD      112   -0.01845  0.01513  -0.0481   0.0112       -1.219       0.2254
   1                                rs2295281   12059412    G        ADD      135   0.001586   0.0132 -0.02428  0.02745       0.1202       0.9045
   1                                rs2236057   12062205    A        ADD      112  -0.009643  0.01659 -0.04216  0.02288      -0.5812       0.5623
   1                                 rs730123   12070292    G        ADD      112   0.001346  0.01608 -0.03017  0.03286      0.08373       0.9334
   1                                 exm15957   12082334    T        ADD      146   -0.01366  0.01418 -0.04144  0.01413      -0.9633        0.337
   1                                 exm15965   12082461    A        ADD      146  -0.009181  0.01606 -0.04066  0.02229      -0.5717       0.5684
   1                               rs11588779   12082881    A        ADD      135   -0.01264  0.01474 -0.04154  0.01626      -0.8571        0.393
   1                                 exm15970   12082926    A        ADD      146    0.00143  0.01408 -0.02617  0.02903       0.1016       0.9192
   1                               rs12042105   12105048    G        ADD      135  -0.005415  0.01579 -0.03637  0.02554      -0.3428       0.7323
   1                                rs6665486   12117901    G        ADD      112   -0.02424  0.01516 -0.05396 0.005487       -1.598        0.113
   1                               rs12029016   12128498    A        ADD      135   -0.01684  0.01536 -0.04694  0.01326       -1.097       0.2749
   1                                rs6690493   12135526    G        ADD      135   -0.01488  0.01273 -0.03982  0.01007       -1.169       0.2445
   1                               rs12092682   12166855    A        ADD      122    -0.0191  0.01659 -0.05162  0.01342       -1.151       0.2521
   1                                 rs501525   12180805    G        ADD      135    0.01985  0.01323 -0.006083  0.04579          1.5        0.136
   1                                rs2486316   12183245    A        ADD      112   -0.04145  0.02417 -0.08882 0.005914       -1.715      0.08919
   1                               rs17422381   12184423    A        ADD      135   0.003992  0.01247 -0.02044  0.02843       0.3202       0.7494
   1                                 exm16119   12186058    G        ADD      146   -0.05846  0.03334  -0.1238  0.00689       -1.753      0.08172
   1                                rs1201122   12188482    G        ADD      112   0.004094  0.01535 -0.02599  0.03418       0.2667       0.7902
   1                               exm2264802   12189561    G        ADD      146   0.006915  0.01392 -0.02036  0.03419       0.4969       0.6201
   1                                rs1148472   12194451    A        ADD      112     0.0231  0.01612 -0.008496  0.05471        1.433       0.1548
   1                                 exm16135   12198305    A        ADD      146   -0.06819  0.05364  -0.1733  0.03695       -1.271       0.2057
   1                                 rs630542   12206866    C        ADD      135    0.01308  0.01374 -0.01386  0.04001       0.9515       0.3431
   1                                rs1148460   12216488    A        ADD      112   0.004504  0.01557 -0.02602  0.03503       0.2892        0.773
   1                                 rs945439   12248942    G        ADD      112   -0.00383  0.01729 -0.03771  0.03005      -0.2215       0.8251
   1                                 exm16193   12252955    C        ADD      131    -0.0199  0.01588 -0.05102  0.01121       -1.254       0.2123
   1                                 exm16200   12253062    A        ADD      146    0.01772  0.05392 -0.08795   0.1234       0.3287       0.7429
   1                                rs5746059   12262792    G        ADD      112   -0.00625  0.01589 -0.03739  0.02489      -0.3933       0.6949
   1                               exm2264987   12305286    A        ADD      146  -0.004499  0.01894 -0.04163  0.03263      -0.2375       0.8126
   1                                 rs235246   12316584    G        ADD      135   0.001516  0.04561 -0.08787  0.09091      0.03325       0.9735
   1                                rs3765339   12329295    A        ADD      135  -0.002217  0.01499  -0.0316  0.02716      -0.1479       0.8826
   1                               exm2249773   12336147    G        ADD      146    0.04131  0.05366 -0.06387   0.1465       0.7698       0.4427
   1                                 exm16450   12339619    A        ADD      146  -0.004101  0.01417 -0.03187  0.02367      -0.2895       0.7727
   1                                rs3765337   12342599    C        ADD      134  -0.003341  0.02671  -0.0557  0.04902      -0.1251       0.9007
   1                                 exm16460   12342990    A        ADD      146   -0.03155   0.0388  -0.1076  0.04449      -0.8133       0.4174
   1                               rs28533750   12391953    G        ADD      122  0.0003786    0.045 -0.08783  0.08859     0.008412       0.9933
   1                                rs7547740   12463073    G        ADD      112    0.00982  0.01514 -0.01985  0.03949       0.6487       0.5179
   1                               rs11801678   12467620    A        ADD      112   0.003022  0.03705  -0.0696  0.07564      0.08155       0.9352
   1                                rs6660365   12480504    G        ADD      111  -0.005981   0.0289 -0.06263  0.05067      -0.2069       0.8365
   1                               rs12129750   12573823    A        ADD      135   -0.01029   0.0237 -0.05674  0.03615      -0.4344       0.6647
   1                                rs7521256   12600396    G        ADD      135   0.004856   0.0168 -0.02807  0.03778       0.2891        0.773
   1                                rs6541027   12605011    G        ADD      132  -0.004643  0.01427  -0.0326  0.02332      -0.3255       0.7453
   1                                rs4845904   12619096    A        ADD      135 -0.0003864  0.01469 -0.02919  0.02841      -0.0263       0.9791
   1                                rs6541035   12620545    A        ADD      135   0.004241  0.01565 -0.02644  0.03492       0.2709       0.7869
   1                               rs10864570   12625101    G        ADD      135    0.01546  0.01521 -0.01435  0.04527        1.016       0.3114
   1                                rs4846118   12626549    A        ADD      112   -0.01549  0.02214 -0.05888   0.0279      -0.6997       0.4857
   1                                rs4997711   12627680    C        ADD      135   0.005496  0.01411 -0.02217  0.03316       0.3894       0.6976
   1                                   rs4580   12628188    G        ADD      112    0.01859   0.0153 -0.01139  0.04857        1.215       0.2269
   1                                rs4845907   12637160    G        ADD      112    0.01095  0.01738 -0.02311  0.04501         0.63         0.53
   1                                rs3128461   12639168    A        ADD      112   -0.01674  0.02148 -0.05884  0.02535      -0.7796       0.4373
   1                               rs12128227   12640081    G        ADD      112   0.007961  0.01765 -0.02664  0.04256        0.451       0.6529
   1                               rs11540058   12640650    A        ADD      112   0.007961  0.01765 -0.02664  0.04256        0.451       0.6529
   1                               rs12029485   12642243    C        ADD      135    0.05395  0.03378 -0.01225   0.1202        1.597       0.1126
   1                                rs7535209   12650076    G        ADD      134 -0.0008663  0.01667 -0.03353   0.0318     -0.05198       0.9586
   1                               rs12045736   12654035    A        ADD      135   -0.03144  0.01426  -0.0594 -0.003481       -2.204      0.02928
   1                                rs4846127   12663774    A        ADD      135    -0.0214  0.01361 -0.04808 0.005283       -1.572       0.1184
   1                                rs4394668   12671229    G        ADD      135    0.02104   0.0169 -0.01208  0.05416        1.245       0.2153
   1                                 exm16868   12677188    A        ADD      146  -0.006038  0.06395  -0.1314   0.1193     -0.09443       0.9249
   1                                rs3000896   12682574    A        ADD      135    0.01411  0.01632 -0.01787  0.04609       0.8649       0.3887
   1                                rs6699993   12683190    C        ADD      135    0.01743  0.01327 -0.008583  0.04344        1.313       0.1914
   1                               rs12070206   12689692    A        ADD      135   -0.02759  0.02665 -0.07982  0.02464       -1.035       0.3024
   1                                 exm16903   12726036    G        ADD      146   0.009411   0.0626  -0.1133   0.1321       0.1503       0.8807
   1                                rs2265709   12731572    G        ADD      135   0.006949  0.02452  -0.0411    0.055       0.2835       0.7773
   1                                rs2265711   12734774    G        ADD      112   0.002744  0.02837 -0.05285  0.05834      0.09673       0.9231
   1                                rs2489260   12741240    A        ADD      119   0.006573  0.02491 -0.04225   0.0554       0.2639       0.7924
   1                               exm2259759   12753203    G        ADD      146   -0.03777  0.05408  -0.1438  0.06823      -0.6983       0.4861
   1                                rs3010948   12754569    G        ADD      135   -0.01105  0.02436 -0.05879  0.03669      -0.4536       0.6509
   1                                rs3000860   12776218    A        ADD      135   0.002431  0.01728 -0.03144   0.0363       0.1407       0.8883
   1                                 exm16961   12776344    T        ADD      146    0.01081  0.01418 -0.01697   0.0386       0.7628       0.4468
   1                                rs3000858   12777320    G        ADD      112    0.01909  0.01656 -0.01337  0.05155        1.153       0.2516
   1                                 exm16969   12779618    A        ADD      128   -0.01925   0.0183 -0.05511  0.01662       -1.052       0.2949
   1                                 exm17005   12785494    C        ADD      146   -0.00852  0.01353 -0.03504    0.018      -0.6296         0.53
   1                                 exm17013   12785749    A        ADD      146   -0.01298  0.02258 -0.05723  0.03128      -0.5746       0.5665
   1                                rs4846143   12802955    C        ADD      112   -0.01247  0.01546 -0.04276  0.01783      -0.8066       0.4217
   1                               rs11809649   12808591    G        ADD      135    0.06063  0.04943 -0.03624   0.1575        1.227       0.2222
   1                               rs10746500   12816316    G        ADD      135  0.0005867  0.01739  -0.0335  0.03468      0.03373       0.9731
   1                                 exm17066   12820870    A        ADD      146  -0.004072  0.01586 -0.03517  0.02702      -0.2567       0.7978
   1                                rs2359533   12824223    G        ADD      135  7.341e-05   0.0145 -0.02836   0.0285     0.005061        0.996
   1                                rs1008477   12829219    A        ADD      135   0.003522  0.01502 -0.02593  0.03297       0.2344       0.8151
   1                               rs11121976   12833428    A        ADD      112    0.01001  0.01909 -0.02742  0.04743       0.5241       0.6013
   1                                 exm17074   12835158    A        ADD      146    -0.0648  0.03848  -0.1402  0.01063       -1.684      0.09442
   1                                 exm17094   12835868    A        ADD      146  -0.007047  0.01678 -0.03994  0.02585      -0.4199       0.6752
   1                                 rs848578   12837634    A        ADD      112    0.00515  0.01962 -0.03331  0.04361       0.2625       0.7935
   1                                 exm17162   12837669    A        ADD      146    -0.0323  0.03505   -0.101  0.03639      -0.9217       0.3582
   1                                 exm17166   12837720    A        ADD      146    -0.0323  0.03505   -0.101  0.03639      -0.9217       0.3582
   1                                 exm17168   12837728    A        ADD      146    -0.0323  0.03505   -0.101  0.03639      -0.9217       0.3582
   1                                rs2223390   12852872    G        ADD      112  -0.004707  0.02228 -0.04838  0.03896      -0.2113       0.8331
   1                                 rs848428   12866590    A        ADD      135   0.007497   0.0144 -0.02072  0.03572       0.5207       0.6035
   1                               exm2268651   12866899    C        ADD      146   0.003143  0.01308  -0.0225  0.02879       0.2402       0.8105
   1                                 rs864728   12871327    C        ADD      130   0.006445  0.01405 -0.02108  0.03397       0.4589       0.6471
   1                                rs4845917   12880153    A        ADD      130    0.01825  0.01565 -0.01242  0.04891        1.166       0.2457
   1                                 exm17346   12887332    A        ADD      146    -0.0323  0.03505   -0.101  0.03639      -0.9217       0.3582
   1                                indel.947   12908065    D        ADD      112    0.05841  0.06282 -0.06472   0.1815       0.9298       0.3546
   1                               rs17039265   12912501    A        ADD      122   -0.04695  0.03485  -0.1153  0.02135       -1.347       0.1805
   1                                 exm17499   12919111    A        ADD      146   -0.05118  0.03091  -0.1118 0.009392       -1.656      0.09993
   1                                 exm17543   12919872    C        ADD      146   -0.05118  0.03091  -0.1118 0.009392       -1.656      0.09993
   1                                 exm17546   12919891    A        ADD      146   -0.05118  0.03091  -0.1118 0.009392       -1.656      0.09993
   1                                 exm17550   12919928    G        ADD      145   0.003691   0.0221 -0.03963  0.04701        0.167       0.8676
   1                                 exm17582   12921110    G        ADD      145   0.003691   0.0221 -0.03963  0.04701        0.167       0.8676
   1                                 exm17589   12921132    G        ADD      108  -0.009916  0.02575 -0.06039  0.04056       -0.385        0.701
   1                                 exm17613   12921311    A        ADD      146    -0.0323  0.03505   -0.101  0.03639      -0.9217       0.3582
   1                              kgp11050191   13171847    G        ADD      112    0.03739  0.02614 -0.01384  0.08862        1.431       0.1555
   1                               rs28488227   13176463    A        ADD      122   0.001789  0.02187 -0.04107  0.04465      0.08179        0.935
   1                                 exm18070   13183032    A        ADD      146   0.009441   0.0418 -0.07248  0.09136       0.2259       0.8216
   1                              kgp11343970   13184045    G        ADD      112    0.03578  0.02508 -0.01337  0.08494        1.427       0.1566
   1                               kgp3971131   13187294    G        ADD      111   0.003997  0.02412 -0.04327  0.05126       0.1657       0.8687
   1                               kgp6897585   13374928    A        ADD      106    0.02063  0.01693 -0.01256  0.05382        1.218        0.226
   1                              kgp11372041   13549552    C        ADD      112   0.004094  0.02594 -0.04674  0.05493       0.1579       0.8749
   1                               rs10927559   13775026    A        ADD      122    0.00382  0.02787  -0.0508  0.05844       0.1371       0.8912
   1                               rs11580598   13783354    A        ADD      135  -0.007439  0.01481 -0.03646  0.02158      -0.5024       0.6162
   1                                rs2999877   13785062    G        ADD      135   -0.01829  0.02012 -0.05771  0.02114       -0.909        0.365
   1                                rs2999878   13786622    G        ADD      135   -0.01779  0.01301 -0.04329 0.007702       -1.368       0.1737
   1                               rs10803324   13787005    A        ADD      112   -0.02481  0.01496 -0.05413  0.00451       -1.658       0.1002
   1                               rs12036704   13792898    G        ADD      112   -0.02598  0.01879 -0.06282  0.01085       -1.383       0.1697
   1                                rs3013083   13793207    G        ADD      135   -0.02174  0.01351 -0.04822 0.004743       -1.609       0.1101
   1                                rs3013087   13793635    C        ADD      112   -0.01507  0.01818 -0.05071  0.02056       -0.829       0.4089
   1                               rs12043808   13801621    C        ADD      112   -0.03508  0.02446 -0.08302  0.01286       -1.434       0.1545
   1                                 exm18547   13802325    G        ADD      146   -0.01842  0.01314 -0.04417 0.007342       -1.401       0.1633
   1                                 exm18549   13802373    A        ADD      146   -0.04006  0.03467   -0.108  0.02789       -1.156       0.2498
   1                                rs6680362   13814103    G        ADD      135   -0.02204  0.01853 -0.05836  0.01429       -1.189       0.2366
   1                                rs3013045   13816121    G        ADD      135   -0.02407  0.01496 -0.05339 0.005245       -1.609         0.11
   1                               rs11578529   13822397    G        ADD      121   -0.02158  0.01857 -0.05798  0.01481       -1.162       0.2474
   1                                rs2990678   13837213    A        ADD      133   -0.02511  0.01403 -0.05261 0.002388        -1.79      0.07586
   1                                 exm18560   13839770    A        ADD      146    0.05478  0.06211 -0.06696   0.1765       0.8819       0.3793
   1                               exm2264988   13842586    G        ADD      146    0.02597   0.0389 -0.05028   0.1022       0.6675       0.5055
   1                                rs4345799   13851036    C        ADD      112    0.01126   0.0145 -0.01715  0.03968        0.777       0.4389
   1                                rs2168201   13852683    A        ADD      135    0.01031  0.01705  -0.0231  0.04372       0.6047       0.5464
   1                                rs3856278   13859570    G        ADD      135  -0.002538  0.02092 -0.04354  0.03846      -0.1213       0.9036
   1                                 rs444516   13870966    A        ADD      135    0.01222  0.01624 -0.01962  0.04405       0.7523       0.4533
   1                                rs6684199   13880522    G        ADD      135   -0.00933  0.01369 -0.03615  0.01749      -0.6817       0.4967
   1                               rs12042662   13885279    G        ADD      134  -0.005468  0.01806 -0.04087  0.02994      -0.3027       0.7626
   1                                 rs355022   13908690    A        ADD      135     0.0178  0.01584 -0.01325  0.04885        1.124       0.2633
   1                               rs12757529   13909211    A        ADD      112    0.01705  0.02116 -0.02442  0.05851       0.8057       0.4222
   1                                 rs355028   13913180    A        ADD      135    0.05084  0.02229 0.007157  0.09453        2.281      0.02417
   1                               rs10927904   13914909    A        ADD      135  -0.001425   0.0146 -0.03003  0.02718     -0.09766       0.9224
   1                                rs1412839   13938511    A        ADD      112   -0.02505  0.01551 -0.05545 0.005354       -1.615       0.1093
   1                                rs3820304   13938788    G        ADD      135    0.02887  0.01348 0.002455  0.05529        2.142      0.03405
   1                                 exm18606   13940864    G        ADD      146    0.01495  0.02552 -0.03506  0.06495       0.5857        0.559
   1                                 rs876931   13944568    G        ADD      135   -0.01959  0.01316 -0.04538 0.006196       -1.489       0.1389
   1                                rs6703700   13946586    A        ADD      112   -0.02012  0.01666 -0.05278  0.01254       -1.207       0.2299
   1                                rs7515525   13952864    A        ADD      135   0.001273  0.01314 -0.02449  0.02703      0.09684        0.923
   1                               rs10927926   13966218    A        ADD      112    -0.0235    0.029 -0.08034  0.03334      -0.8104       0.4195
   1                               rs16852640   13971360    A        ADD      135   -0.02675  0.02814 -0.08189   0.0284      -0.9506       0.3436
   1                                rs4662010   14001018    G        ADD      135   -0.01134  0.01523 -0.04118   0.0185      -0.7446       0.4578
   1                                rs4077841   14020405    G        ADD      132   -0.00469  0.01466 -0.03343  0.02405      -0.3199       0.7496
   1                                rs2495060   14032007    A        ADD      112   -0.07477  0.04119  -0.1555 0.005966       -1.815       0.0723
   1                                rs2487622   14033128    A        ADD      112  -0.002897  0.01648 -0.03521  0.02941      -0.1757       0.8608
   1                                rs2359756   14096420    G        ADD      135     0.0138  0.01267 -0.01104  0.03864        1.089       0.2783
   1                            exm-rs1210110   14096821    G        ADD      146  -0.009774  0.01413 -0.03747  0.01792      -0.6917       0.4902
   1                                 exm18645   14099574    A        ADD      146   -0.06467  0.04399  -0.1509  0.02155        -1.47       0.1438
   1                                 exm18656   14105049    A        ADD      146    0.05541  0.04095 -0.02485   0.1357        1.353       0.1782
   1                                 exm18664   14105139    A        ADD      146   -0.01232  0.01377 -0.03931  0.01468      -0.8945       0.3726
   1                                 exm18687   14105639    A        ADD      146    0.05541  0.04095 -0.02485   0.1357        1.353       0.1782
   1                           1KG_1_14106394   14106394    I        ADD      112  -0.009111  0.01523 -0.03895  0.02073      -0.5984       0.5509
   1                                 exm18751   14107135    G        ADD      146    0.05541  0.04095 -0.02485   0.1357        1.353       0.1782
   1                                 exm18766   14107360    A        ADD      146   -0.01452  0.02583 -0.06514   0.0361      -0.5624       0.5748
   1                                rs1203651   14109114    G        ADD      135   -0.01552  0.01461 -0.04415  0.01311       -1.063       0.2899
   1                                rs1203638   14121892    A        ADD      135  -0.004345  0.01498  -0.0337  0.02501      -0.2901       0.7722
   1                                rs2244634   14134154    C        ADD      125  -0.005074  0.01686 -0.03812  0.02797      -0.3009        0.764
   1                                 exm18870   14143003    A        ADD      146  0.0004758  0.01552 -0.02995   0.0309      0.03065       0.9756
   1                                rs2235514   14146935    G        ADD      135  2.441e-05  0.01607 -0.03148  0.03153     0.001519       0.9988
   1                                rs2697971   14148441    A        ADD      135   0.004497  0.01535 -0.02558  0.03458        0.293         0.77
   1                                rs2697964   14150709    G        ADD      112   -0.01226   0.0176 -0.04676  0.02224      -0.6965       0.4876
   1                                rs7530376   14158776    A        ADD      112  -0.006977  0.01598 -0.03829  0.02434      -0.4367       0.6632
   1                                 rs982510   14160754    A        ADD      135   0.002711  0.01254 -0.02186  0.02728       0.2162       0.8292
   1                                rs1203683   14164286    C        ADD      135  -0.006112  0.01253 -0.03067  0.01844      -0.4878       0.6265
   1                                 rs720035   14190669    A        ADD      135   -0.03105  0.01467  -0.0598 -0.002306       -2.117      0.03615
   1                                rs1203660   14192526    G        ADD      112    0.02179  0.01549 -0.008563  0.05215        1.407       0.1623
   1                               rs16853069   14196212    G        ADD      112    0.01934  0.01795 -0.01584  0.05453        1.078       0.2836
   1                                rs9287293   14208571    A        ADD      135   -0.03414  0.02303 -0.07927  0.01099       -1.483       0.1405
   1                                rs1203698   14209336    A        ADD      120  -0.002453  0.01433 -0.03053  0.02562      -0.1712       0.8644
   1                               rs10737914   14210730    A        ADD      135   -0.01915  0.01446 -0.04748 0.009185       -1.325       0.1876
   1                                rs1528786   14214412    G        ADD      112   -0.01245  0.01525 -0.04234  0.01744      -0.8163       0.4161
   1                                rs2744647   14220942    A        ADD      112    0.03448  0.01884 -0.002446  0.07141         1.83      0.07001
   1                                rs2038095   14224999    G        ADD      135   0.006733  0.01451 -0.02171  0.03518       0.4639       0.6435
   1                                rs1203709   14228490    A        ADD      125  -0.009276  0.01573  -0.0401  0.02155      -0.5898       0.5564
   1                                rs6697531   14234944    C        ADD      135   -0.01766  0.01352 -0.04417 0.008842       -1.306       0.1938
   1                               rs12122426   14240350    C        ADD      135  -0.006714  0.01533 -0.03677  0.02334      -0.4379       0.6622
   1                               rs10803436   14245737    A        ADD      135   -0.01319  0.01318 -0.03902  0.01263       -1.001       0.3186
   1                                rs7542884   14252372    A        ADD      135    0.02628  0.01254 0.001707  0.05085        2.096      0.03801
   1                               rs10927959   14253821    G        ADD      135     0.0268   0.0126 0.002108  0.05148        2.127      0.03528
   1                                rs7535502   14255847    G        ADD      135   -0.01789  0.01464 -0.04659  0.01081       -1.222        0.224
   1                               rs12123612   14255863    A        ADD      112  -0.006411  0.01991 -0.04544  0.03261       -0.322       0.7481
   1                                rs2206585   14261909    C        ADD      135   -0.01563  0.01462 -0.04429  0.01302       -1.069        0.287
   1                                rs2359896   14280562    G        ADD      125  -0.006944  0.01606 -0.03843  0.02454      -0.4322       0.6664
   1                               exm2249847   14281451    A        ADD      146   -0.01241  0.01305 -0.03799  0.01317      -0.9511       0.3432
   1                               rs12118400   14290847    G        ADD      135   -0.03603  0.01427 -0.06399 -0.008064       -2.525      0.01277
   1                               rs10927972   14297110    A        ADD      135   -0.01684  0.01274  -0.0418  0.00812       -1.322       0.1884
   1                               rs12024045   14297220    G        ADD      112    0.01786  0.01572 -0.01295  0.04867        1.136       0.2585
   1                               rs16853319   14301942    A        ADD      112   0.002025  0.01851 -0.03425   0.0383       0.1094       0.9131
   1                                rs2359899   14303160    G        ADD      135    0.03219  0.01337 0.005989  0.05838        2.408      0.01744
   1                                rs4661462   14311056    A        ADD      125   -0.05367  0.02316 -0.09907 -0.008265       -2.317      0.02221
   1                               rs12072002   14315141    C        ADD      112    0.02023  0.01672 -0.01255  0.05301         1.21       0.2291
   1                                rs6681501   14320502    A        ADD      135   -0.03116  0.01701 -0.06451 0.002184       -1.832       0.0693
   1                               rs12129723   14331940    A        ADD      135   0.009219  0.01357 -0.01737  0.03581       0.6795        0.498
   1                               rs12566758   14338807    G        ADD      133   -0.00578   0.0166 -0.03831  0.02675      -0.3482       0.7283
   1                               rs16853407   14341876    A        ADD      112    0.02138  0.01671 -0.01138  0.05414        1.279       0.2036
   1                                rs7520101   14346629    A        ADD      112    -0.0362  0.01792 -0.07132 -0.00109       -2.021      0.04579
   1                                 rs932407   14348533    G        ADD      112  -0.007567  0.01391 -0.03483  0.01969       -0.544       0.5876
   1                                rs2206586   14359224    G        ADD      135   -0.01573   0.0141 -0.04336   0.0119       -1.116       0.2666
   1                            exm-rs7414562   14359780    A        ADD      146    0.02165  0.01331 -0.004435  0.04773        1.627        0.106
   1                                rs2359908   14364575    A        ADD      135   -0.01267  0.02882 -0.06915  0.04382      -0.4394       0.6611
   1                                rs2294811   14365793    A        ADD      135   -0.01197  0.01451 -0.04041  0.01647      -0.8248        0.411
   1                                rs4662089   14368289    G        ADD      135    0.01244  0.01356 -0.01413  0.03901       0.9177       0.3605
   1                               rs12061818   14372058    A        ADD      112   0.009328  0.01572 -0.02148  0.04014       0.5934       0.5542
   1                               rs10754907   14372163    G        ADD      135    0.01244  0.01356 -0.01413  0.03901       0.9177       0.3605
   1                               rs10928004   14418448    G        ADD      112  0.0007742  0.01435 -0.02735   0.0289      0.05396       0.9571
   1                               rs10928009   14433775    G        ADD      112   0.008854  0.01655 -0.02359   0.0413       0.5349       0.5939
   1                                rs6664213   14440141    C        ADD      135   0.002449  0.01509 -0.02713  0.03203       0.1622       0.8714
   1                                rs4662105   14448184    G        ADD      112    0.01234  0.01436  -0.0158  0.04048       0.8595        0.392
   1                                rs6671072   14463067    G        ADD      112  1.197e-05  0.01501  -0.0294  0.02943    0.0007979       0.9994
   1                               rs10803459   14464167    G        ADD      112   0.001751  0.01449 -0.02666  0.03016       0.1208       0.9041
   1                                rs4661477   14467720    G        ADD      112  0.0007941  0.01425 -0.02714  0.02873      0.05571       0.9557
   1                               rs12758112   14473926    A        ADD      135    0.01887  0.01874 -0.01786   0.0556        1.007       0.3158
   1                               rs17353931   14476490    G        ADD      112   0.007864  0.01347 -0.01853  0.03426        0.584       0.5605
   1                               rs10928043   14487284    G        ADD      135   0.007942  0.01487 -0.02121  0.03709        0.534       0.5943
   1                                rs7546077   14489962    G        ADD      112  -0.001421  0.02349 -0.04746  0.04461     -0.06051       0.9519
   1                                rs9803674   14490497    G        ADD      135   0.008426  0.01308 -0.01722  0.03407        0.644       0.5207
   1                               rs10803470   14492478    A        ADD      112  -0.001421  0.02349 -0.04746  0.04461     -0.06051       0.9519
   1                                rs7541978   14493845    A        ADD      112   -0.02033  0.01415 -0.04805 0.007396       -1.437       0.1536
   1                                rs6692372   14495162    G        ADD      125    0.00188  0.02325 -0.04369  0.04745      0.08086       0.9357
   1                               rs12568548   14496787    A        ADD      135    0.00412  0.01936 -0.03382  0.04206       0.2128       0.8318
   1                               rs10754914   14507739    A        ADD      135   0.005825   0.0132 -0.02006  0.03171       0.4411       0.6599
   1                               rs12736419   14509334    G        ADD      112   0.001091  0.01612 -0.03051  0.03269      0.06768       0.9462
   1                                 rs565765   14512986    G        ADD      112  -0.007828  0.01559 -0.03838  0.02273      -0.5022       0.6166
   1                                 rs641343   14518979    G        ADD      112  -0.004686  0.01591 -0.03586  0.02649      -0.2946       0.7689
   1                                 rs647287   14539152    A        ADD      135   -0.01104  0.01436 -0.03918  0.01709      -0.7692       0.4431
   1                                rs2027315   14547727    G        ADD      112 -0.0004624  0.01642 -0.03264  0.03172     -0.02817       0.9776
   1                               rs10157045   14575084    A        ADD      135    0.01345  0.01414 -0.01425  0.04116       0.9516       0.3431
   1                               rs10158007   14575256    G        ADD      135   0.006193  0.01386 -0.02097  0.03335       0.4469       0.6557
   1                               exm2264989   14579733    G        ADD      146  -0.001933  0.01552 -0.03236  0.02849      -0.1245       0.9011
   1                                rs6668555   14579742    A        ADD      112   0.005731  0.01992 -0.03332  0.04478       0.2877       0.7741
   1                               rs12403871   14583472    G        ADD      112   0.005583  0.01752 -0.02875  0.03992       0.3187       0.7505
   1                                rs4662139   14586879    G        ADD      112  -0.009944  0.01482 -0.03899   0.0191      -0.6711       0.5036
   1                               rs12406699   14598055    A        ADD      125   -0.04998  0.01685 -0.08301 -0.01695       -2.966     0.003645
   1                                rs7555815   14603198    G        ADD      135   -0.01954  0.01371 -0.04642 0.007339       -1.425       0.1566
   1                                rs1416628   14621842    G        ADD      112   -0.03745  0.01588 -0.06856 -0.006326       -2.358      0.02017
   1                                 rs946481   14635852    C        ADD      135  -0.009778  0.01336 -0.03596   0.0164       -0.732       0.4655
   1                                 rs820626   14657100    C        ADD      135 -0.0006941  0.01661 -0.03326  0.03187     -0.04178       0.9667
   1                                 rs703801   14663626    G        ADD      135 -0.0005434  0.01566 -0.03124  0.03015      -0.0347       0.9724
   1                                rs2789746   14673025    A        ADD      135  -0.003168  0.01369    -0.03  0.02366      -0.2314       0.8173
   1                                rs7355173   14676909    A        ADD      135   -0.02965  0.01518 -0.05942 0.0001074       -1.953      0.05298
   1                               rs11590846   14703854    A        ADD      135    0.01038  0.01475 -0.01853  0.03929       0.7034       0.4831
   1                                 rs735832   14704676    A        ADD      112  -0.001604  0.02473 -0.05008  0.04687     -0.06486       0.9484
   1                                rs7527767   14718957    A        ADD      112  -0.001931  0.01514 -0.03161  0.02775      -0.1275       0.8988
   1                               rs12405445   14732019    A        ADD      131   0.009983  0.01847 -0.02622  0.04618       0.5405       0.5898
   1                                rs3928343   14740155    A        ADD      112  -0.005253  0.01619 -0.03698  0.02648      -0.3245       0.7462
   1                               rs12119451   14744591    G        ADD      125  -0.003401  0.02165 -0.04584  0.03904      -0.1571       0.8755
   1                               rs10754856   14755827    G        ADD      135   -0.01238  0.01371 -0.03925  0.01448      -0.9034        0.368
   1                                rs2183102   14760634    G        ADD      112    0.00346  0.01549  -0.0269  0.03382       0.2233       0.8237
   1                                rs6658316   14775805    G        ADD      112    0.01512  0.01431 -0.01293  0.04317        1.057       0.2931
   1                                rs6658744   14776392    C        ADD      112    0.01213  0.01475 -0.01679  0.04105       0.8222       0.4128
   1                               rs16850259   14777904    C        ADD      112    0.03114    0.042 -0.05118   0.1135       0.7414       0.4601
   1                                rs6429661   14780811    C        ADD      112  -0.006693  0.01887 -0.04367  0.03029      -0.3547       0.7235
   1                                rs4661496   14790631    A        ADD      135   0.002191  0.01366 -0.02458  0.02896       0.1604       0.8728
   1                                rs2486774   14800247    A        ADD      112  -0.003844  0.01648 -0.03615  0.02846      -0.2332        0.816
   1                            exm-rs7555566   14804874    G        ADD      146   0.009972   0.0194 -0.02804  0.04799       0.5141        0.608
   1                                rs2486764   14806750    G        ADD      112   -0.01061  0.01449 -0.03901  0.01779      -0.7322       0.4656
   1                                rs2486762   14807686    G        ADD      111  -0.002266  0.01664 -0.03488  0.03035      -0.1362       0.8919
   1                                rs2480061   14808756    C        ADD      135  -0.008844  0.01335 -0.03501  0.01732      -0.6626       0.5088
   1                               rs12129734   14819757    G        ADD      112  -0.006335  0.01718    -0.04  0.02733      -0.3688        0.713
   1                               rs12031064   14823637    A        ADD      135    0.01429  0.03926 -0.06267  0.09125        0.364       0.7165
   1                               rs12733612   14826029    A        ADD      135   -0.00659  0.01709 -0.04008   0.0269      -0.3857       0.7003
   1                               rs10803285   14830984    A        ADD      135  -0.001811  0.01286 -0.02702   0.0234      -0.1408       0.8883
   1                               rs10733135   14831066    G        ADD      135    0.01507  0.01535 -0.01502  0.04516       0.9816       0.3281
   1                               rs11807837   14841189    A        ADD      135    0.01235  0.01743 -0.02181   0.0465       0.7085       0.4799
   1                               rs12138326   14845459    A        ADD      135   -0.01055  0.01758 -0.04501  0.02391         -0.6       0.5496
   1                                rs3892594   14849088    G        ADD      135   0.005389   0.0134 -0.02088  0.03166       0.4021       0.6883
   1                                rs2105239   14857643    G        ADD      112   0.005882  0.01454 -0.02261  0.03437       0.4046       0.6866
   1                                rs1890784   14863561    A        ADD      112   0.002736  0.02117 -0.03875  0.04423       0.1292       0.8974
   1                               rs10927460   14870568    G        ADD      135   -0.00368  0.01691 -0.03683  0.02947      -0.2176       0.8281
   1                                rs4385705   14876032    A        ADD      135  -0.001389  0.01373  -0.0283  0.02552      -0.1012       0.9196
   1                               rs17403250   14883844    A        ADD      112   -0.03948  0.01514 -0.06915 -0.009805       -2.608      0.01042
   1                               rs10927468   14901191    G        ADD      112    0.01428  0.01619 -0.01744    0.046       0.8822       0.3796
   1                                rs6685406   14910920    A        ADD      112   0.009365  0.01493  -0.0199  0.03863       0.6273       0.5318
   1                                rs4661292   14915147    G        ADD      112    0.03932   0.0199 0.000322  0.07832        1.976      0.05071
   1                               rs10803289   14934220    G        ADD      112    0.03713  0.02141 -0.004835  0.07909        1.734      0.08577
   1                               rs11579756   14947920    G        ADD      112   -0.03781  0.01551 -0.06822 -0.007408       -2.437      0.01644
   1                                rs6699411   14978291    A        ADD      112   -0.04754  0.01568 -0.07827 -0.01681       -3.032     0.003051
   1                                 rs761191   14981920    G        ADD      135   -0.01825  0.01358 -0.04486 0.008365       -1.344       0.1813
   1                                rs1028389   14994487    A        ADD      112   -0.04341  0.01608 -0.07493 -0.01189       -2.699     0.008077
   1                                rs6701296   14998872    A        ADD      112 -0.0001558  0.01481 -0.02919  0.02888     -0.01052       0.9916
   1                                rs2871581   15009937    G        ADD      135  -0.004112  0.01336  -0.0303  0.02207      -0.3078       0.7587
   1                                rs7516095   15039411    A        ADD      112   0.008654  0.01919 -0.02895  0.04626        0.451       0.6529
   1                                rs2050126   15056175    G        ADD      112    -0.0366  0.01405 -0.06414 -0.009063       -2.605      0.01049
   1                                rs1997762   15067407    A        ADD      135  -0.006644  0.01248  -0.0311  0.01781      -0.5324       0.5953
   1                                rs6660333   15068997    A        ADD      112  -0.002368  0.01433 -0.03045  0.02571      -0.1653        0.869
   1                                rs6429674   15072614    A        ADD      135  -0.006675  0.01273 -0.03162  0.01827      -0.5244       0.6009
   1                                rs6661767   15077567    C        ADD      135   -0.00363   0.0124 -0.02794  0.02068      -0.2927       0.7702
   1                                rs4357518   15080560    C        ADD      112  -0.000677  0.01301 -0.02617  0.02482     -0.05205       0.9586
   1                                rs4543785   15089767    A        ADD      135  -0.002232  0.01237 -0.02648  0.02202      -0.1804       0.8571
   1                                 rs732469   15093562    G        ADD      135   -0.01166  0.02523 -0.06112   0.0378      -0.4621       0.6448
   1                                 rs804125   15111927    C        ADD      135   0.003889  0.01571  -0.0269  0.03468       0.2476       0.8048
   1                                rs1721829   15117060    A        ADD      135   0.005484  0.01604 -0.02596  0.03693       0.3419        0.733
   1                                rs1737349   15124318    G        ADD      112    0.02193  0.01336 -0.004248  0.04812        1.642       0.1035
   1                                 rs804130   15125699    C        ADD      112   0.009453  0.01419 -0.01836  0.03726       0.6662       0.5067
   1                               rs12568933   15127627    A        ADD      112   -0.03201  0.01788 -0.06706 0.003036        -1.79      0.07626
   1                                rs6671788   15130227    A        ADD      135   -0.01697  0.01691 -0.05012  0.01618       -1.003       0.3177
   1                                rs3845590   15138738    A        ADD      135   -0.01521  0.01368 -0.04202  0.01161       -1.112       0.2684
   1                               rs10489354   15144305    A        ADD      112   -0.03049  0.01672 -0.06326 0.002282       -1.824      0.07102
   1                               rs11585327   15167003    A        ADD      135   -0.02437  0.02303 -0.06951  0.02078       -1.058       0.2921
   1                                rs2103116   15185229    A        ADD      112  -0.007615  0.01493 -0.03688  0.02165        -0.51       0.6111
   1                                rs3845596   15189299    G        ADD      135 -0.0009893   0.0129 -0.02626  0.02428     -0.07672        0.939
   1                                rs2803399   15192559    A        ADD      112    0.01271  0.01684  -0.0203  0.04572       0.7547       0.4521
   1                               rs12564579   15197814    A        ADD      112    0.00351  0.01432 -0.02455  0.03157       0.2452       0.8068
   1                                rs4661540   15202204    A        ADD      112   0.007736  0.01723 -0.02604  0.04151        0.449       0.6544
   1                                rs2489772   15244761    G        ADD      135   -0.01222  0.01557 -0.04274  0.01829       -0.785       0.4339
   1                               rs12568821   15257426    A        ADD      134   -0.01532  0.02092 -0.05632  0.02567      -0.7325       0.4652
   1                               rs10927583   15258425    A        ADD      112  -0.004711  0.01691 -0.03786  0.02844      -0.2785       0.7811
   1                                rs6693394   15265404    A        ADD      112   -0.02242  0.01472 -0.05127 0.006422       -1.524       0.1306
   1                                rs7514440   15283217    G        ADD      112   -0.01167  0.01966  -0.0502  0.02686      -0.5937        0.554
   1                                rs6429696   15286805    A        ADD      125  -0.005904  0.01345 -0.03227  0.02046      -0.4389       0.6615
   1                               rs12084008   15303970    A        ADD      112    0.01337  0.01991 -0.02565  0.05238       0.6716       0.5033
   1                                rs7522712   15307478    A        ADD      135   -0.01105  0.01361 -0.03772  0.01561      -0.8125        0.418
   1                               rs12409399   15317488    G        ADD      112   -0.01599  0.01573 -0.04683  0.01484       -1.017       0.3117
   1                                rs4661310   15320449    A        ADD      135   -0.02764  0.01483 -0.05671 0.001432       -1.863      0.06466
   1                                rs1316257   15323416    A        ADD      135  -0.006783  0.01643 -0.03898  0.02541      -0.4129       0.6804
   1                                rs7529561   15328151    C        ADD      135  -0.007295  0.01915 -0.04483  0.03024      -0.3809       0.7039
   1                               rs16851112   15328697    A        ADD      112    -0.0372  0.02223 -0.08076 0.006368       -1.673      0.09716
   1                               rs10927627   15331802    G        ADD      112  -0.006765  0.01489 -0.03594  0.02241      -0.4544       0.6504
   1                                rs6429703   15339960    A        ADD      135   0.008479  0.02161 -0.03387  0.05083       0.3924       0.6954
   1                               rs10927631   15346330    G        ADD      125   -0.04406  0.01598 -0.07539 -0.01274       -2.757     0.006744
   1                                rs6667220   15347640    G        ADD      135    0.02348  0.01498 -0.005874  0.05284        1.568       0.1194
   1                                rs6684496   15352820    A        ADD      135   0.002832  0.01293  -0.0225  0.02817       0.2191       0.8269
   1                                rs4520412   15359967    G        ADD      135   0.001881   0.0169 -0.03123    0.035       0.1113       0.9115
   1                                rs6674129   15363223    A        ADD      135   0.004084  0.01292 -0.02125  0.02941        0.316       0.7525
   1                               rs12139386   15365648    A        ADD      112  -0.006031  0.01575 -0.03689  0.02483       -0.383       0.7025
   1                               rs10927653   15368553    G        ADD      135  -0.002135  0.01757 -0.03657   0.0323      -0.1215       0.9035
   1                                 rs761288   15377687    G        ADD      135    0.01126   0.0154 -0.01892  0.04144       0.7312        0.466
   1                                rs2076566   15389862    C        ADD      112    0.01224  0.01861 -0.02422  0.04871       0.6581       0.5119
   1                                rs9943244   15395881    C        ADD      135     0.0116  0.02145 -0.03044  0.05363       0.5407       0.5896
   1                               rs16851241   15401158    A        ADD      112    0.03954  0.02558  -0.0106  0.08969        1.546       0.1252
   1                                rs4661572   15402156    G        ADD      135    0.01256  0.01495 -0.01675  0.04187         0.84       0.4025
   1                                rs2175774   15406696    A        ADD      112    0.02221  0.02231 -0.02153  0.06594       0.9952       0.3219
   1                                rs6669698   15411661    G        ADD      112    0.03308  0.01889 -0.003933   0.0701        1.752      0.08269
   1                               rs10927670   15412415    A        ADD      135    0.01633  0.01994 -0.02275  0.05542       0.8191       0.4142
   1                                rs4661575   15414413    A        ADD      135   0.008845  0.01504 -0.02062  0.03832       0.5883       0.5574
   1                                 rs494983   15431657    C        ADD      112   -0.02174    0.015 -0.05114 0.007649        -1.45         0.15
   1                                 rs496567   15435257    G        ADD      112      0.027  0.01746 -0.007225  0.06123        1.546        0.125
   1                                 exm19023   15438990    A        ADD      146  2.255e-05  0.01367 -0.02677  0.02682      0.00165       0.9987
   1                                 exm19032   15441090    A        ADD      146   0.004696  0.06358  -0.1199   0.1293      0.07385       0.9412
   1                                rs2235789   15442058    G        ADD      135  0.0003026  0.01493 -0.02895  0.02956      0.02027       0.9839
   1                                rs2235784   15444288    G        ADD      112   0.006985  0.01592 -0.02422   0.0382       0.4387       0.6618
   1                               rs13375820   15446168    A        ADD      135  -0.007417  0.01683  -0.0404  0.02556      -0.4408       0.6601
   1                                rs2206761   15466832    G        ADD      135   0.002214  0.01402 -0.02526  0.02969       0.1579       0.8748
   1                                rs6429711   15467263    G        ADD      135   0.006672  0.01768 -0.02798  0.04133       0.3774       0.7065
   1                                 rs761301   15471992    C        ADD      135   0.008599  0.01441 -0.01964  0.03684       0.5967       0.5517
   1                                rs1883761   15477865    G        ADD      135   -0.01168  0.01492 -0.04093  0.01757      -0.7828       0.4351
   1                                rs4661582   15482932    A        ADD      122  -0.003228  0.01517 -0.03296  0.02651      -0.2127       0.8319
   1                               rs10489452   15489884    G        ADD      135  -0.002805  0.01834 -0.03875  0.03314      -0.1529       0.8787
   1                                rs7540957   15492032    A        ADD      135  0.0001746  0.01354 -0.02636  0.02671      0.01289       0.9897
   1                               rs16851354   15495620    G        ADD      112    0.01881  0.02214 -0.02458   0.0622       0.8497       0.3974
   1                                rs4436387   15498452    A        ADD      135     0.0159  0.01731 -0.01802  0.04982       0.9185       0.3601
   1                               rs16851358   15500332    A        ADD      112    0.01177  0.02095 -0.02929  0.05283       0.5617       0.5755
   1                               rs10927698   15504403    C        ADD      135  -0.005278  0.01371 -0.03215  0.02159       -0.385       0.7009
   1                               rs12145963   15507197    A        ADD      112   -0.01794  0.01544 -0.04821  0.01233       -1.161       0.2481
   1                                rs4661594   15507952    C        ADD      135    0.01767  0.01336 -0.008524  0.04386        1.322       0.1884
   1                               rs11588628   15512222    A        ADD      112   -0.02446  0.01442 -0.05272 0.003804       -1.696      0.09277
   1                               rs10927709   15516299    A        ADD      112   -0.02423  0.01491 -0.05345 0.004986       -1.625        0.107
   1                               rs16851387   15518792    A        ADD      112  -0.004287  0.01644 -0.03651  0.02794      -0.2608       0.7948
   1                                 rs742671   15519417    A        ADD      112  0.0003152  0.01722 -0.03343  0.03406      0.01831       0.9854
   1                               rs12028875   15530336    A        ADD      112  -0.008752  0.03378 -0.07496  0.05746      -0.2591       0.7961
   1                               rs12070469   15537122    A        ADD      112   -0.01696  0.01419 -0.04477  0.01085       -1.195       0.2347
   1                                rs1316533   15539483    A        ADD      125   0.003878   0.0133 -0.02219  0.02995       0.2915       0.7711
   1                                rs6429728   15540685    A        ADD      135   0.001526   0.0139 -0.02572  0.02877       0.1098       0.9127
   1                               rs12057512   15544366    C        ADD      111   -0.01063  0.01989 -0.04961  0.02834      -0.5347        0.594
   1                               exm2249987   15546761    A        ADD      146    0.01969  0.01399 -0.007739  0.04711        1.407       0.1617
   1                               rs10803369   15550525    C        ADD      135    0.02731  0.01355 0.0007531  0.05388        2.016      0.04591
   1                                rs6429732   15558938    G        ADD      125  -0.002997  0.01791  -0.0381  0.03211      -0.1673       0.8674
   1                               rs12034146   15561181    G        ADD      135   -0.01897  0.01426 -0.04692 0.008986        -1.33       0.1859
   1                                rs4644485   15566803    G        ADD      135   0.003308  0.01438 -0.02488  0.03149       0.2301       0.8184
   1                               rs16851480   15583819    G        ADD      112    0.01174  0.01394 -0.01559  0.03907       0.8419       0.4017
   1                                rs7520597   15585613    C        ADD      122   -0.01507  0.01936   -0.053  0.02287      -0.7784       0.4379
   1                                rs6676098   15588759    G        ADD      135    -0.0687  0.06382  -0.1938  0.05639       -1.076       0.2837
   1                               rs10927753   15591929    A        ADD      112    0.01524  0.01482 -0.01381   0.0443        1.028       0.3061
   1                                rs4661617   15593666    A        ADD      132   -0.01033  0.01396  -0.0377  0.01704      -0.7395        0.461
   1                                 exm19091   15599025    A        ADD      146   -0.01906  0.01806 -0.05445  0.01632       -1.056       0.2928
   1                               rs10927758   15600085    A        ADD      112    0.01801  0.01444 -0.01029  0.04632        1.247       0.2149
   1                               rs10927764   15606453    G        ADD      135    0.01111  0.01401 -0.01635  0.03857       0.7929       0.4293
   1                                 rs572953   15609117    C        ADD      112    0.01397  0.01459 -0.01462  0.04256       0.9578       0.3403
   1                               rs10927765   15610004    G        ADD      112   -0.01429  0.01652 -0.04667  0.01809      -0.8652       0.3888
   1                                 exm19101   15616139    A        ADD      146    0.01239  0.01299 -0.01307  0.03784       0.9539       0.3418
   1                                 exm19119   15639581    G        ADD      146    0.03352  0.02723 -0.01986   0.0869        1.231       0.2205
   1                                 exm19124   15642964    A        ADD      146   -0.04828  0.06217  -0.1701  0.07358      -0.7765       0.4388
   1                                rs7554324   15644729    A        ADD      135   0.001597  0.01444  -0.0267   0.0299       0.1106       0.9121
   1                                 exm19145   15668276    A        ADD      146   -0.00882  0.01256 -0.03344   0.0158       -0.702       0.4838
   1                                 exm19147   15668319    A        ADD      146   -0.04073  0.02425 -0.08827 0.006805       -1.679      0.09529
   1                                rs2473358   15680451    A        ADD      135    0.01109   0.0135 -0.01536  0.03754       0.8216       0.4128
   1                                 exm19172   15687059    G        ADD      146   -0.02816  0.01385  -0.0553 -0.001027       -2.034      0.04381
   1                                 rs542008   15687814    G        ADD      131   -0.02485  0.01459 -0.05344 0.003738       -1.704       0.0909
   1                                 rs876295   15697183    G        ADD      135    -0.0237    0.014 -0.05114 0.003748       -1.692      0.09298
   1                                 exm19195   15701116    A        ADD      146    -0.0584  0.06231  -0.1805  0.06372      -0.9373       0.3502
   1                                 exm19206   15707775    G        ADD      146    0.02215  0.04851 -0.07293   0.1172       0.4566       0.6486
   1                                 exm19210   15708540    G        ADD      146   -0.01511  0.01562 -0.04574  0.01551      -0.9672       0.3351
   1                                 rs742361   15726566    A        ADD      135   -0.02876   0.0169 -0.06189 0.004362       -1.702      0.09117
   1                                 rs733887   15732793    A        ADD      135   -0.02183  0.01406 -0.04938  0.00572       -1.553       0.1228
   1                                rs2092324   15733394    G        ADD      135   -0.01469  0.01472 -0.04354  0.01416      -0.9979       0.3202
   1                                rs7525279   15745380    G        ADD      112   0.004636  0.01568  -0.0261  0.03537       0.2957       0.7681
   1                                rs6693417   15763340    G        ADD      135  -0.005244  0.01387 -0.03243  0.02194      -0.3782       0.7059
   1                               rs10436957   15768304    A        ADD      112    -0.0313  0.01721 -0.06503 0.002427       -1.819      0.07172
   1                                rs7547591   15788789    G        ADD      132  -0.002986  0.01519 -0.03276  0.02678      -0.1966       0.8445
   1                            exm-rs2901964   15792426    G        ADD      146   -0.02307  0.01475 -0.05198 0.005836       -1.564         0.12
   1                                rs7556116   15796714    A        ADD      112    0.03298  0.01743 -0.00118  0.06715        1.892      0.06116
   1                               rs10927791   15796808    G        ADD      135  -0.005378  0.01361 -0.03206   0.0213      -0.3951       0.6934
   1                                 exm19422   15808767    A        ADD      146   0.008129   0.0156 -0.02245   0.0387       0.5211       0.6031
   1                                 exm19431   15808872    A        ADD      146   0.008129   0.0156 -0.02245   0.0387       0.5211       0.6031
   1                               rs12130370   15810624    G        ADD      112   -0.01351  0.01446 -0.04186  0.01484      -0.9343       0.3523
   1                                rs4646092   15821673    A        ADD      112   -0.01283  0.01522 -0.04265  0.01699      -0.8432        0.401
   1                                rs6685648   15825195    G        ADD      135  -0.004149  0.01498  -0.0335  0.02521       -0.277       0.7822
   1                                 exm19502   15832543    A        ADD      146    0.01258  0.01198  -0.0109  0.03606         1.05       0.2954
   1                                 exm19521   15833506    A        ADD      146   -0.00977  0.04113 -0.09037  0.07083      -0.2376       0.8126
   1                                 exm19541   15844718    A        ADD      146    -0.1352   0.0536  -0.2402 -0.03009       -2.521       0.0128
   1                                 exm19561   15850613    G        ADD      146    0.01258  0.01198  -0.0109  0.03606         1.05       0.2954
   1                               rs10927796   15857134    G        ADD      112  -0.008901  0.01357 -0.03551   0.0177      -0.6558       0.5134
   1                            newrs11583306   15860803    A        ADD      112   -0.01283  0.01522 -0.04265  0.01699      -0.8432        0.401
   1                                 exm19696   15904318    A        ADD      146    -0.0108  0.01379 -0.03783  0.01622      -0.7834       0.4347
   1                                 exm19722   15909744    A        ADD      146   -0.01579  0.01339 -0.04202  0.01045       -1.179       0.2402
   1                                 exm19728   15909850    G        ADD      146    0.01573  0.01172 -0.007231  0.03869        1.343       0.1815
   1                                rs6429759   15910003    G        ADD      112    0.01615  0.01332 -0.009956  0.04225        1.212        0.228
   1                               rs16851855   15930869    A        ADD      135  -0.007466  0.01309 -0.03312  0.01819      -0.5705       0.5694
   1                                rs6697813   15951743    A        ADD      112   -0.00594  0.01611 -0.03752  0.02564      -0.3686       0.7131
   1                                rs1980607   15975237    G        ADD      112   -0.01113  0.01411 -0.03879  0.01654      -0.7885       0.4321
   1                               rs10492987   15993338    A        ADD      112    0.01201  0.01296 -0.01339  0.03742       0.9267       0.3561
   1                               rs12746773   16001588    A        ADD      135  -0.007034  0.01409 -0.03465  0.02058      -0.4992       0.6185
   1                                rs7546138   16015784    A        ADD      112   -0.03606   0.0279 -0.09074  0.01862       -1.293        0.199
   1                                 exm19870   16042766    G        ADD      146   -0.01143  0.01379 -0.03847   0.0156       -0.829       0.4085
   1                               rs16851970   16044401    A        ADD      112  -0.004988  0.01753 -0.03935  0.02938      -0.2845       0.7766
   1                                rs7539884   16055931    G        ADD      112   0.004444  0.01778  -0.0304  0.03929         0.25       0.8031
   1                               rs35365738   16068364    A        ADD      112   0.001186  0.01554 -0.02926  0.03163      0.07635       0.9393
   1                                 exm20103   16069525    A        ADD      108   -0.06645  0.05483  -0.1739  0.04102       -1.212       0.2283
   1                                 exm20133   16070871    A        ADD      146  -0.002146  0.02052 -0.04237  0.03808      -0.1046       0.9169
   1                               rs12725198   16080171    A        ADD      135    0.01258  0.01553 -0.01786  0.04302       0.8102       0.4193
   1                                 rs867321   16087164    A        ADD      122    -0.0204  0.02094 -0.06144  0.02063      -0.9745       0.3318
   1                               rs12083988   16089356    A        ADD      112   -0.02556  0.01529 -0.05552 0.004401       -1.672      0.09744
   1                               rs10803398   16097237    G        ADD      135  -0.007582  0.01896 -0.04474  0.02958      -0.3998       0.6899
   1                                 exm20248   16101332    A        ADD      146     0.0337  0.03548 -0.03584   0.1032       0.9499       0.3438
   1                               rs11576404   16110815    A        ADD      135  -0.000491  0.01292 -0.02582  0.02484       -0.038       0.9697
   1                               rs12026094   16122018    G        ADD      112   0.007861  0.01683 -0.02512  0.04084       0.4672       0.6413
   1                               rs12569079   16124438    A        ADD      122   0.003733  0.01379  -0.0233  0.03077       0.2707       0.7871
   1                                rs2013019   16129320    G        ADD      135   0.009514  0.01394  -0.0178  0.03683       0.6826       0.4961
   1                                 exm20280   16134072    A        ADD      146  -0.002306  0.01793 -0.03745  0.03283      -0.1286       0.8979
   1                                rs6677321   16149301    C        ADD      122    0.02114  0.01502 -0.008295  0.05057        1.408       0.1619
   1                                rs4661661   16161836    G        ADD      135  -0.008242  0.02027 -0.04797  0.03149      -0.4066        0.685
   1                                rs6701290   16188681    G        ADD      135  -0.002599  0.02191 -0.04554  0.04034      -0.1187       0.9057
   1                               rs16852052   16201502    A        ADD      135   -0.04537  0.02168 -0.08786 -0.00287       -2.092      0.03835
   1                                 exm20381   16255644    A        ADD      146   0.001631  0.02193 -0.04135  0.04461      0.07436       0.9408
   1                                 exm20548   16259813    A        ADD      146   -0.01346  0.01198 -0.03693  0.01001       -1.124       0.2629
   1                                 rs848189   16277647    A        ADD      134   -0.02803  0.01644 -0.06024  0.00419       -1.705      0.09059
   1                           exm-rs10927875   16299312    A        ADD      146   0.009181  0.01376 -0.01779  0.03615       0.6673       0.5057
   1                                rs1739828   16327422    G        ADD      135  -0.001125  0.01824 -0.03687  0.03462      -0.0617       0.9509
   1                               rs11578845   16336654    A        ADD      112   -0.01223   0.0138 -0.03929  0.01482      -0.8861       0.3775
   1                                rs1048245   16341354    A        ADD      112   0.009983  0.01466 -0.01876  0.03872       0.6808       0.4975
   1                               exm2264805   16344664    A        ADD      146   -0.01273  0.01203 -0.03631  0.01085       -1.058       0.2918
   1                                rs3754322   16346507    C        ADD      112  -0.003117  0.02068 -0.04365  0.03742      -0.1507       0.8805
   1                                 rs945425   16348412    A        ADD      135   0.008757  0.01453 -0.01971  0.03723       0.6029       0.5476
   1                                 exm20944   16349137    A        ADD      146    0.04103   0.0441  -0.0454   0.1275       0.9305       0.3537
   1                                rs1010069   16352937    G        ADD      132   0.004911  0.01317  -0.0209  0.03072       0.3729       0.7099
   1                                 exm21029   16356501    G        ADD      131  -0.002305   0.0133 -0.02836  0.02375      -0.1734       0.8626
   1                                 exm21030   16356522    G        ADD      146    0.01526  0.02174 -0.02736  0.05788       0.7017        0.484
   1                                rs2007471   16368977    A        ADD      112   0.002254  0.01409 -0.02537  0.02988         0.16       0.8732
   1                                   rs5257   16373124    A        ADD      135   -0.02937  0.01403 -0.05687 -0.001872       -2.093      0.03826
   1                                 exm21136   16375510    A        ADD      146  -0.006762  0.02328 -0.05239  0.03887      -0.2904       0.7719
   1                                   rs5252   16378215    A        ADD      135   -0.03274  0.02043 -0.07278   0.0073       -1.603       0.1114
   1                                 exm21233   16380196    A        ADD      146     0.1277  0.04437  0.04074   0.2147        2.878     0.004621
   1                            exm-rs9442235   16393357    C        ADD      146  -0.008088  0.01267 -0.03292  0.01674      -0.6384       0.5242
   1                               rs10927902   16395147    A        ADD      135   -0.03157  0.01417 -0.05933 -0.003805       -2.229      0.02756
   1                                rs4661351   16414088    A        ADD      122   0.005119  0.01375 -0.02182  0.03206       0.3724       0.7102
   1                               rs28757713   16422010    A        ADD      122   -0.02374  0.01556 -0.05424 0.006753       -1.526       0.1297
   1                               exm2250133   16451767    A        ADD      146   0.003808  0.01484 -0.02527  0.03289       0.2566       0.7979
   1                                rs3820610   16452998    G        ADD      112    0.01122  0.01554 -0.01925  0.04168       0.7217        0.472
   1                                 exm21377   16458722    A        ADD      146     0.1698  0.06055  0.05111   0.2885        2.804     0.005757
   1                               exm2259836   16460541    G        ADD      146    0.07658  0.02629  0.02505   0.1281        2.913     0.004165
   1                                 exm21451   16464489    A        ADD      146   -0.01609  0.04918  -0.1125  0.08029      -0.3272        0.744
   1                                rs6603867   16474701    A        ADD      112   -0.02044  0.01459 -0.04904 0.008165         -1.4       0.1643
   1                                 rs904106   16486793    A        ADD      112   -0.01125  0.04324   -0.096  0.07349      -0.2603       0.7952
   1                                 rs924206   16495998    A        ADD      135    0.01991  0.02595 -0.03094  0.07076       0.7673       0.4443
   1                                rs1497406   16505320    A        ADD      112   -0.01525  0.01348 -0.04166  0.01117       -1.131       0.2606
   1                                rs4661359   16513153    G        ADD      112   -0.01755  0.01395  -0.0449 0.009792       -1.258       0.2111
   1                               rs11260930   16514343    G        ADD      135     0.0105  0.01306  -0.0151   0.0361       0.8041       0.4228
   1                                rs6656611   16515805    A        ADD      135  -0.005723  0.01224 -0.02971  0.01826      -0.4677       0.6408
   1                                 rs221031   16524869    G        ADD      111   -0.01584  0.01557 -0.04635  0.01467       -1.017       0.3113
   1                                 exm21527   16525657    G        ADD      146    0.08609  0.06181 -0.03506   0.2072        1.393       0.1659
   1                                 rs221035   16526529    G        ADD      112  -0.008077  0.01634  -0.0401  0.02394      -0.4944        0.622
   1                                 exm21541   16531263    A        ADD      146   -0.08994  0.05853  -0.2047  0.02478       -1.537       0.1266
   1                                 exm21565   16532498    A        ADD      145   -0.01211  0.01835 -0.04807  0.02385      -0.6602       0.5102
   1                                 exm21596   16534255    G        ADD      146  -0.007769  0.01399 -0.03519  0.01965      -0.5554       0.5795
   1                                 exm21605   16534646    C        ADD      146   -0.01036  0.01392 -0.03765  0.01693      -0.7442        0.458
   1                                rs2863845   16561179    A        ADD      112   0.004222   0.0135 -0.02224  0.03069       0.3127       0.7551
   1                                rs3738632   16574316    A        ADD      112   -0.01427  0.01634 -0.04629  0.01776      -0.8732       0.3845
   1                                 exm21709   16577794    A        ADD      146   -0.01934  0.02856 -0.07531  0.03664      -0.6771       0.4995
   1                                 exm21713   16577908    G        ADD      146   0.000287  0.01187 -0.02298  0.02355      0.02417       0.9807
   1                                rs1008529   16582686    G        ADD      135   -0.01219  0.01343 -0.03851  0.01413      -0.9079       0.3656
   1                                rs6698317   16591072    A        ADD      135  8.531e-05  0.01573 -0.03075  0.03092     0.005422       0.9957
   1                                rs2273311   16641899    A        ADD      112   0.003983  0.01543 -0.02626  0.03423       0.2581       0.7968
   1                               rs11804252   16642849    A        ADD      112    0.00679  0.01344 -0.01956  0.03314       0.5051       0.6145
   1                                rs4661736   16645277    G        ADD      135  -0.001947   0.0127 -0.02683  0.02294      -0.1533       0.8784
   1                               rs11260727   16653299    A        ADD      135  -0.002734  0.02106 -0.04402  0.03855      -0.1298       0.8969
   1                                 exm21810   16730308    A        ADD      146  -0.007565   0.0229 -0.05244  0.03731      -0.3304       0.7416
   1                                 exm21826   16731510    C        ADD      146   -0.01521  0.01441 -0.04345  0.01303       -1.056        0.293
   1                                 rs907796   16732860    G        ADD      112   -0.01107  0.01521 -0.04088  0.01874      -0.7277       0.4684
   1                                rs4661747   16739953    A        ADD      135    0.01516  0.01287 -0.01007  0.04038        1.178       0.2411
   1                                 rs821000   16773880    A        ADD      135  -0.008802  0.01534 -0.03887  0.02127      -0.5738       0.5671
   1                                 rs279779   16776804    G        ADD      112   0.004029  0.01356 -0.02256  0.03061        0.297        0.767
   1                                rs7537985   16831863    G        ADD      112  -0.008791  0.01738 -0.04285  0.02526       -0.506       0.6139
   1                                 rs277462   16847832    A        ADD      116    0.01825  0.01463 -0.01044  0.04693        1.247       0.2151
   1                                rs2985125   17004186    G        ADD      112    0.01317  0.03262 -0.05076   0.0771       0.4038       0.6872
   1                                rs1977269   17004850    A        ADD      135    -0.0075  0.01564 -0.03816  0.02316      -0.4794       0.6325
   1                              kgp11244105   17006479    A        ADD      112    0.03564   0.0225 -0.00846  0.07973        1.584       0.1162
   1                               kgp6780284   17112979    A        ADD      111    0.02637   0.0251 -0.02283  0.07558         1.05       0.2959
   1                                 exm22429   17257840    C        ADD      108     0.0257     0.03 -0.03309   0.0845       0.8568       0.3935
   1                                 exm22640   17281235    A        ADD      146   -0.02828  0.03211  -0.0912  0.03465      -0.8807         0.38
   1                                 exm22700   17292223    A        ADD      146   -0.02828  0.03211  -0.0912  0.03465      -0.8807         0.38
   1                                 rs761422   17301780    G        ADD      112   -0.01328  0.01418 -0.04108  0.01451      -0.9366       0.3511
   1                                rs9435730   17305903    G        ADD      112    0.02553  0.01707 -0.007924  0.05899        1.496       0.1377
   1                            exm-rs2284746   17306675    C        ADD      146  -0.005231  0.01227 -0.02928  0.01882      -0.4262       0.6706
   1                                rs9435734   17311190    A        ADD      112   0.008764  0.01464 -0.01992  0.03745       0.5988       0.5505
   1                                 exm22854   17312743    G        ADD      146  -0.001308  0.01233 -0.02548  0.02286      -0.1061       0.9157
   1                                rs2076604   17318065    G        ADD      132    0.02434  0.01896 -0.01282  0.06149        1.284       0.2015
   1                            exm-rs3738814   17331676    G        ADD      146   0.003133  0.01288 -0.02211  0.02837       0.2433       0.8082
   1                                rs2076600   17337391    A        ADD      112   0.004066  0.01784 -0.03089  0.03902        0.228       0.8201
   1                                rs2871775   17345905    A        ADD      135   -0.01032  0.01315 -0.03609  0.01545      -0.7849       0.4339
   1                                 exm23089   17354297    G        ADD      146  -0.004321  0.03894 -0.08064    0.072       -0.111       0.9118
   1                                rs7550829   17357577    A        ADD      135    -0.0293   0.0204 -0.06928  0.01068       -1.436       0.1533
   1                                rs4920653   17366871    G        ADD      135   0.002775  0.01542 -0.02745  0.03301       0.1799       0.8575
   1                                rs2647209   17382562    G        ADD      135   -0.02134  0.02081 -0.06214  0.01945       -1.025       0.3071
   1                                rs4920442   17388770    A        ADD      135   -0.02342  0.01811 -0.05892  0.01207       -1.294       0.1981
   1                               exm2273318   17395480    G        ADD      146   -0.01741  0.01218 -0.04128 0.006458        -1.43        0.155
   1                                rs2076598   17395521    G        ADD      112   -0.01121  0.01408  -0.0388  0.01638      -0.7964       0.4276
   1                                rs2016693   17397704    A        ADD      135  -0.007203  0.01368 -0.03402  0.01961      -0.5265       0.5994
   1                                rs2057096   17405809    G        ADD      112   -0.02022  0.01441 -0.04846 0.008019       -1.403       0.1634
   1                                rs2057094   17405949    G        ADD      112   -0.02205  0.01451 -0.05049 0.006396       -1.519       0.1317
   1                                rs2076617   17409017    A        ADD      112   -0.01174  0.01598 -0.04307  0.01958      -0.7347       0.4641
   1                                rs2076614   17413459    A        ADD      112   -0.01865  0.01766 -0.05327  0.01596       -1.056       0.2933
   1                                rs2014725   17417253    A        ADD      135    -0.0122  0.01321  -0.0381   0.0137      -0.9234       0.3575
   1                                rs1005753   17444769    C        ADD      135    0.01047   0.0127 -0.01442  0.03536       0.8243       0.4113
   1                                 rs910223   17459855    A        ADD      112    -0.0114  0.01948 -0.04958  0.02679       -0.585       0.5598
   1                                 rs877648   17462261    G        ADD      135    0.01083  0.01445 -0.01749  0.03915       0.7492       0.4551
   1                               rs12408879   17468135    C        ADD      135    0.01017   0.0159 -0.02099  0.04133       0.6397       0.5235
   1                               rs12085482   17476831    G        ADD      135    -0.0892   0.0672  -0.2209  0.04251       -1.327       0.1867
   1                                rs4620585   17486722    G        ADD      112    0.01289   0.0164 -0.01926  0.04503       0.7858       0.4337
   1                                rs2454163   17487951    A        ADD      112    0.01054  0.01715 -0.02308  0.04416       0.6143       0.5403
   1                                rs2977265   17503210    A        ADD      135    0.03664  0.01393 0.009342  0.06393        2.631     0.009548
   1                                rs3003469   17521274    A        ADD      112    0.01791  0.01662 -0.01466  0.05047        1.078       0.2836
   1                                rs4384275   17534310    A        ADD      112  0.0001798  0.01618 -0.03153  0.03189      0.01111       0.9912
   1                                rs2977278   17538952    G        ADD      112    0.01175  0.01789 -0.02332  0.04682       0.6569       0.5127
   1                                rs2977283   17541949    G        ADD      135   -0.02608  0.01391 -0.05333  0.00118       -1.875      0.06302
   1                               rs12024174   17553091    G        ADD      134   -0.00575   0.0149 -0.03496  0.02346      -0.3858       0.7002
   1                                rs3003406   17557133    C        ADD      135   0.003506  0.01336 -0.02268  0.02969       0.2624       0.7934
   1                                rs4268393   17559196    G        ADD      112   0.005393  0.01721 -0.02834  0.03913       0.3133       0.7547
   1                               rs11203339   17560972    A        ADD      135    0.01239  0.01518 -0.01735  0.04214       0.8167       0.4156
   1                                rs2977225   17573439    G        ADD      135    0.01899  0.01386 -0.008173  0.04615         1.37        0.173
   1                                rs2977227   17576328    G        ADD      135    0.02083  0.01411 -0.006827   0.0485        1.476       0.1423
   1                                rs2977228   17576499    G        ADD      112  0.0008943  0.01763 -0.03367  0.03545      0.05072       0.9596
   1                                 exm23425   17586134    G        ADD      146    0.05608  0.02251  0.01196   0.1002        2.491      0.01389
   1                                 exm23450   17593316    A        ADD      146    0.04989  0.02482 0.001239  0.09855         2.01      0.04635
   1                                 exm23463   17596817    A        ADD      146   -0.03898  0.05437  -0.1455  0.06758      -0.7169       0.4746
   1                                rs2977295   17600437    C        ADD      135    0.01678  0.01637 -0.01531  0.04887        1.025       0.3074
   1                                rs2293917   17601083    A        ADD      135    0.02595  0.01332 -0.0001631  0.05207        1.948       0.0536
   1                               rs11585357   17601165    A        ADD      112   0.006486  0.02042 -0.03354  0.04651       0.3176       0.7514
   1                                rs3003434   17602191    G        ADD      135    0.02818    0.015 -0.001227  0.05759        1.878       0.0626
   1                                rs7548900   17622654    A        ADD      135    0.03187   0.0131 0.006197  0.05754        2.433      0.01633
   1                                rs2477142   17629004    G        ADD      135   -0.03793  0.01261 -0.06265 -0.01321       -3.007     0.003166
   1                                rs2477131   17636321    G        ADD      135    0.02414  0.01696 -0.009091  0.05737        1.424       0.1569
   1                                rs1748041   17655407    G        ADD      112   0.004299    0.015 -0.02511  0.03371       0.2865        0.775
   1                                 exm23574   17657534    G        ADD      146    0.01674   0.0128 -0.008349  0.04184        1.308       0.1931
   1                                 exm23578   17657616    A        ADD      146    0.01674   0.0128 -0.008349  0.04184        1.308       0.1931
   1                                 exm23585   17660468    A        ADD      146   0.001113  0.03341 -0.06437  0.06659      0.03333       0.9735
   1                                 exm23589   17660499    G        ADD      146   -0.01624  0.01239 -0.04053 0.008049       -1.311       0.1922
   1                                rs1748033   17662662    A        ADD      112   0.007071  0.01484 -0.02201  0.03615       0.4766       0.6346
   1                                 exm23601   17662705    C        ADD      146   0.006043  0.03203 -0.05673  0.06882       0.1887       0.8506
   1                                 exm23629   17668509    A        ADD      146    0.09392  0.06219 -0.02796   0.2158         1.51       0.1332
   1                                 exm23635   17668563    A        ADD      146   0.007585  0.01976 -0.03114  0.04631       0.3838       0.7017
   1                                 exm23638   17668609    A        ADD      146    0.02183  0.02504 -0.02724  0.07091       0.8719       0.3847
   1                                rs2240339   17674108    A        ADD      112   -0.01584  0.01554 -0.04629  0.01461       -1.019       0.3103
   1                            exm-rs2240335   17674537    A        ADD      131   -0.01051  0.01426 -0.03845  0.01743      -0.7372       0.4624
   1                                rs1635564   17683526    A        ADD      112   -0.02467   0.0144  -0.0529 0.003562       -1.713      0.08967
   1                                rs1635561   17687027    A        ADD      112    0.02375  0.01787 -0.01128  0.05878        1.329       0.1867
   1                                rs1204890   17694701    C        ADD      112    0.01692  0.01775 -0.01787  0.05171       0.9534       0.3425
   1                               rs12732819   17695153    A        ADD      112    0.01051  0.01901 -0.02675  0.04777       0.5527       0.5816
   1                                rs6696295   17714864    G        ADD      135    -0.0195  0.01596 -0.05078  0.01179       -1.221       0.2241
   1                                rs2526842   17715081    A        ADD      112    0.00386  0.01635 -0.02818   0.0359       0.2361       0.8138
   1                                rs6695214   17719843    A        ADD      135    0.01443  0.01446 -0.01391  0.04278        0.998       0.3201
   1                                 exm23767   17720545    A        ADD      146   -0.01442   0.0195 -0.05264   0.0238      -0.7396       0.4607
   1                            exm-rs7538876   17722363    A        ADD      146  -0.001297  0.01311 -0.02699  0.02439     -0.09897       0.9213
   1                                rs2526830   17728119    A        ADD      112   0.001648  0.01607 -0.02985  0.03314       0.1026       0.9185
   1                                rs6688886   17753639    A        ADD      135  -0.002993  0.01325 -0.02897  0.02298      -0.2258       0.8217
   1                                rs2800686   17763312    A        ADD      112   0.005637  0.01635 -0.02642  0.03769       0.3447        0.731
   1                                rs2883272   17773159    A        ADD      135   -0.01224  0.01589 -0.04339   0.0189      -0.7704       0.4424
   1                                rs2526822   17778571    C        ADD      135   0.008912  0.01407 -0.01866  0.03648       0.6335       0.5275
   1                               rs12078935   17791882    A        ADD      112    0.01162  0.01578  -0.0193  0.04254       0.7366        0.463
   1                                rs4920609   17794205    C        ADD      112 -0.0001049  0.01547 -0.03043  0.03022    -0.006777       0.9946
   1                                rs4284283   17796711    G        ADD      112  0.0004766  0.01541 -0.02972  0.03068      0.03093       0.9754
   1                                rs6659366   17800419    A        ADD      135     0.0504  0.03511 -0.01842   0.1192        1.435       0.1536
   1                                rs6689677   17820742    C        ADD      135  -0.004423  0.01402  -0.0319  0.02306      -0.3155       0.7529
   1                               rs11203414   17829956    G        ADD      135    0.01195  0.01494 -0.01733  0.04123          0.8       0.4252
   1                                rs2254135   17834742    G        ADD      112    -0.0095  0.01582 -0.04051  0.02151      -0.6004       0.5495
   1                                rs2244444   17846922    G        ADD      112    0.02451  0.01544 -0.00575  0.05477        1.588       0.1153
   1                                rs4920374   17872028    G        ADD      135    0.02132  0.01351 -0.005162  0.04779        1.578        0.117
   1                               exm2268868   17874843    A        ADD      146   -0.02887  0.01281 -0.05399 -0.003759       -2.253      0.02578
   1                               rs12049589   17899151    A        ADD      135    0.01767  0.03324 -0.04747  0.08282       0.5317       0.5958
   1                                 exm23891   17914057    A        ADD      146   -0.01615  0.02892 -0.07284  0.04053      -0.5585       0.5774
   1                                 exm23900   17914122    A        ADD      146    0.02445   0.0175 -0.009857  0.05875        1.397       0.1647
   1                               rs12404333   17915833    G        ADD      135    0.01107  0.01372 -0.01582  0.03797       0.8069       0.4212
   1                                rs4920379   17916382    A        ADD      112    0.01528  0.01464 -0.01341  0.04396        1.044        0.299
   1                               rs10788679   17916962    A        ADD      135   -0.01453  0.01371 -0.04139  0.01233        -1.06        0.291
   1                               rs12562076   17958240    G        ADD      112  -0.004643  0.01966 -0.04317  0.03389      -0.2362       0.8138
   1                               rs12742948   18006550    G        ADD      112   -0.02868  0.01912 -0.06615 0.008786         -1.5       0.1365
   1                                rs2270978   18023365    G        ADD      112   -0.02782  0.01899 -0.06505 0.009403       -1.465       0.1459
   1                                 exm24124   18023690    A        ADD      146   -0.02553  0.01631  -0.0575 0.006439       -1.565       0.1198
   1                                rs7522419   18033499    G        ADD      135   0.002207  0.01538 -0.02794  0.03236       0.1435       0.8861
   1                                rs7528432   18034588    A        ADD      112    -0.0106  0.01642  -0.0428  0.02159      -0.6456       0.5199
   1                               rs16830549   18034640    G        ADD      112  -0.002823  0.02506 -0.05194   0.0463      -0.1126       0.9105
   1                               exm2268655   18043943    A        ADD      146  -0.009569  0.01328 -0.03561  0.01647      -0.7203       0.4725
   1                                rs4920626   18046287    C        ADD      135    0.02649  0.01507 -0.003055  0.05603        1.757      0.08122
   1                               rs11584168   18060436    A        ADD      135    0.03366   0.0171 0.0001506  0.06717        1.969      0.05111
   1                                rs2077398   18065643    G        ADD      112    0.04218  0.01703 0.008803  0.07556        2.477      0.01482
   1                                rs4920381   18092615    G        ADD      112    0.03783  0.01384  0.01072  0.06495        2.735     0.007313
   1                                rs1977251   18098553    A        ADD      135    0.09379  0.06251 -0.02872   0.2163          1.5       0.1359
   1                               rs10888060   18099283    A        ADD      135     0.0292   0.0128 0.004109  0.05428        2.281      0.02418
   1                            exm-rs1847235   18123957    G        ADD      146   0.009892    0.019 -0.02734  0.04713       0.5207       0.6034
   1                               rs16830757   18124527    A        ADD      135  0.0004243  0.01784 -0.03455   0.0354      0.02378       0.9811
   1                                rs4920642   18128532    G        ADD      135    0.01191  0.01998 -0.02725  0.05108       0.5962       0.5521
   1                                 rs561698   18135882    A        ADD      112   0.002321  0.01365 -0.02444  0.02908         0.17       0.8653
   1                                 rs533374   18136684    G        ADD      112  -0.003043  0.01375 -0.02998   0.0239      -0.2214       0.8252
   1                                 exm24137   18149510    A        ADD      146   -0.01225  0.01215 -0.03607  0.01157       -1.008       0.3152
   1                                rs7545559   18158156    A        ADD      112    0.01162  0.03137 -0.04986  0.07309       0.3703       0.7119
   1                                 rs495347   18163922    G        ADD      112   -0.01615  0.01433 -0.04424  0.01195       -1.127       0.2625
   1                                 rs491778   18164285    A        ADD      135   -0.02028  0.01364 -0.04701 0.006451       -1.487       0.1394
   1                                 rs647325   18170886    G        ADD      135  -0.004285  0.01701 -0.03761  0.02905      -0.2519       0.8015
   1                                 rs697760   18179816    A        ADD      112   -0.01229  0.01835 -0.04825  0.02367        -0.67       0.5043
   1                               rs12405926   18189103    G        ADD      112    0.06629  0.06318 -0.05754   0.1901        1.049       0.2964
   1                                 rs615917   18190225    G        ADD      135  -0.006352  0.01468 -0.03513  0.02243      -0.4326        0.666
   1                                 rs542963   18195801    A        ADD      112   -0.00473  0.01646   -0.037  0.02754      -0.2873       0.7745
   1                               rs11203223   18196800    C        ADD      112  -0.001119   0.0183 -0.03698  0.03474     -0.06117       0.9513
   1                               exm2268656   18201318    G        ADD      146   0.002432  0.01367 -0.02436  0.02923       0.1779       0.8591
   1                                 rs597865   18212230    A        ADD      134  -0.004445  0.01878 -0.04126  0.03237      -0.2366       0.8133
   1                               rs12037123   18225521    A        ADD      112    0.02113  0.02159 -0.02118  0.06344       0.9789       0.3299
   1                                 rs620547   18231349    G        ADD      135  0.0009799  0.01304 -0.02458  0.02654      0.07514       0.9402
   1                               rs12071205   18234374    G        ADD      112   0.006348  0.01468 -0.02243  0.03512       0.4324       0.6663
   1                                rs1339934   18236459    A        ADD      135   0.004975  0.01348 -0.02145   0.0314       0.3691       0.7127
   1                               rs11203232   18240000    A        ADD      112    0.01075  0.01796 -0.02445  0.04595       0.5987       0.5507
   1                               rs12083022   18245365    A        ADD      135   -0.01034  0.01358 -0.03696  0.01627      -0.7617       0.4476
   1                               rs12407273   18252805    C        ADD      112   -0.05579  0.06601  -0.1852  0.07359      -0.8451       0.3999
   1                                 rs651743   18268281    G        ADD      125    0.02234  0.01425 -0.005591  0.05027        1.568       0.1196
   1                                 rs661977   18272751    G        ADD      135   0.007694  0.01304 -0.01785  0.03324       0.5903        0.556
   1                                rs1192579   18283857    G        ADD      112    0.01165  0.01641 -0.02052  0.04381       0.7098       0.4794
   1                                 rs794230   18289252    A        ADD      108   -0.03944  0.06433  -0.1655  0.08664      -0.6131       0.5412
   1                                rs2095842   18297407    G        ADD      112    0.00482  0.01908 -0.03259  0.04223       0.2526       0.8011
   1                                rs1192607   18310576    A        ADD      112    0.02771  0.02136 -0.01416  0.06957        1.297       0.1974
   1                                rs6685120   18311140    G        ADD      135   -0.01662  0.01376 -0.04358  0.01034       -1.208       0.2291
   1                                rs7340046   18312084    G        ADD      135   -0.00256  0.01849  -0.0388  0.03369      -0.1384       0.8901
   1                               rs12022529   18325257    A        ADD      135  -0.007119  0.01711 -0.04065  0.02641      -0.4161        0.678
   1                               rs11203253   18325885    A        ADD      112   0.009837  0.01691  -0.0233  0.04297       0.5819       0.5619
   1                                rs1890789   18331332    G        ADD      135   -0.01708  0.01705 -0.05051  0.01635       -1.001       0.3185
   1                                rs6678740   18335916    G        ADD      135  -0.009004   0.0255 -0.05899  0.04098       -0.353       0.7246
   1                               rs17472583   18340025    A        ADD      112   -0.02737  0.02095 -0.06843  0.01368       -1.307       0.1941
   1                                rs2355459   18349764    A        ADD      129    0.01429   0.0147 -0.01452   0.0431       0.9719        0.333
   1                                rs4539169   18351999    A        ADD      112    0.01481  0.01657 -0.01766  0.04729       0.8941       0.3733
   1                                rs2355462   18352458    G        ADD      135     0.0202  0.01459 -0.00839  0.04879        1.385       0.1685
   1                                rs7550969   18353743    A        ADD      112  -0.007098  0.01485 -0.03619    0.022      -0.4781       0.6335
   1                               rs10887986   18366795    G        ADD      112    0.01511  0.01604 -0.01633  0.04654       0.9419       0.3484
   1                                rs7523606   18370015    G        ADD      112    0.00788   0.0159 -0.02327  0.03903       0.4958       0.6211
   1                               rs12034254   18373009    A        ADD      112    0.01285    0.016 -0.01852  0.04422       0.8028       0.4239
   1                                rs1031567   18377790    A        ADD      135  -0.007168  0.01317 -0.03298  0.01864      -0.5443       0.5872
   1                                rs4920421   18392608    A        ADD      135    0.01647  0.01564 -0.01418  0.04711        1.053       0.2942
   1                               rs17486629   18405073    A        ADD      112   0.001771  0.01945 -0.03636   0.0399      0.09102       0.9276
   1                                rs9660584   18408767    A        ADD      112  -0.008554  0.01707 -0.04201   0.0249      -0.5011       0.6173
   1                               rs12740505   18427031    G        ADD      135   -0.02074  0.01304  -0.0463 0.004824        -1.59       0.1143
   1                                 rs930851   18429575    A        ADD      134    0.01552  0.01447 -0.01285  0.04388        1.072       0.2856
   1                                 rs930850   18432024    A        ADD      135  -0.003106  0.01912 -0.04058  0.03437      -0.1624       0.8712
   1                               rs12133062   18433355    G        ADD      135    0.01299  0.01365 -0.01377  0.03975       0.9517        0.343
   1                                rs4920295   18438239    A        ADD      135 -0.0009524  0.01396 -0.02832  0.02642      -0.0682       0.9457
   1                                rs1858589   18447551    G        ADD      135   0.003898  0.01368 -0.02292  0.03071       0.2849       0.7762
   1                                rs4920435   18456382    A        ADD      112    0.01562  0.01545 -0.01467  0.04591        1.011       0.3143
   1                               rs12036744   18461490    A        ADD      135    0.01078  0.01681 -0.02216  0.04372       0.6416       0.5223
   1                                 rs753305   18470009    G        ADD      132  -0.001423  0.01547 -0.03174  0.02889     -0.09202       0.9268
   1                               rs10907331   18471278    A        ADD      135   0.000461  0.01294  -0.0249  0.02582      0.03562       0.9716
   1                                rs9329469   18473343    G        ADD      135   -0.05689  0.03235  -0.1203 0.006511       -1.759      0.08098
   1                                rs9727014   18476187    A        ADD      135  -0.001173   0.0136 -0.02783  0.02549     -0.08625       0.9314
   1                                rs9661686   18477905    G        ADD      112   -0.05101  0.03755  -0.1246  0.02259       -1.358       0.1772
   1                                rs9726406   18501662    C        ADD      135     0.0115  0.01316  -0.0143  0.03729       0.8736       0.3839
   1                                 rs749917   18503402    A        ADD      135   0.002731  0.01494 -0.02656  0.03202       0.1828       0.8553
   1                                rs9728569   18510033    A        ADD      135    0.02268  0.01365 -0.004074  0.04944        1.662      0.09902
   1                                rs1539051   18516989    G        ADD      112  -0.004173  0.01489 -0.03335    0.025      -0.2803       0.7798
   1                                 rs767654   18521689    G        ADD      135    0.01757  0.01346 -0.008813  0.04394        1.305       0.1942
   1                               rs12023073   18521755    G        ADD      135   -0.01663  0.01362 -0.04333  0.01008        -1.22       0.2246
   1                                rs4920459   18527213    G        ADD      112    0.02606  0.01399 -0.001358  0.05348        1.863      0.06522
   1                                rs4920460   18527267    A        ADD      135    0.03114  0.01846 -0.005028  0.06731        1.688       0.0939
   1                                rs9725311   18528026    A        ADD      135    0.01589  0.01407 -0.01168  0.04347         1.13       0.2607
   1                                rs1033190   18528848    A        ADD      135   -0.03971  0.01601 -0.07109 -0.008329        -2.48      0.01441
   1                                rs4920461   18533281    A        ADD      135   -0.00417  0.02046 -0.04427  0.03593      -0.2038       0.8388
   1                               rs11260958   18543784    A        ADD      112   -0.02342  0.01502 -0.05285 0.006021       -1.559       0.1219
   1                               rs11578597   18545932    G        ADD      112   -0.02164  0.01373 -0.04855 0.005257       -1.577       0.1178
   1                                rs3738087   18554356    A        ADD      112   -0.03501   0.0145 -0.06342 -0.006598       -2.415      0.01743
   1                               rs17436172   18556959    G        ADD      135   0.009655   0.0124 -0.01466  0.03397       0.7783       0.4378
   1                               rs12041734   18561590    G        ADD      135   -0.01766  0.01373 -0.04457 0.009258       -1.286       0.2008
   1                               exm2264991   18563889    A        ADD      146   0.002765  0.01877 -0.03402  0.03955       0.1473       0.8831
   1                                 rs109490   18572901    A        ADD      135   -0.02909   0.0153 -0.05906 0.0008913       -1.902      0.05942
   1                                 rs223188   18585845    A        ADD      112   -0.01667  0.02102 -0.05787  0.02453      -0.7929       0.4296
   1                                 rs419971   18589620    A        ADD      112   -0.02607  0.01491  -0.0553  0.00316       -1.748      0.08333
   1                               rs11801569   18600824    G        ADD      135   -0.02714  0.01734 -0.06112 0.006837       -1.566       0.1199
   1                                rs6603893   18615392    G        ADD      112    -0.0237  0.02004 -0.06298  0.01558       -1.183       0.2395
   1                                rs4920474   18643247    G        ADD      135 -0.0008615  0.01578 -0.03178  0.03006      -0.0546       0.9565
   1                                rs6663855   18643577    G        ADD      135   0.004121  0.01418 -0.02367  0.03191       0.2907       0.7718
   1                                rs4920477   18643632    A        ADD      135   0.005831  0.02114  -0.0356  0.04726       0.2758       0.7831
   1                                rs4920478   18655339    A        ADD      112    0.00718  0.01407 -0.02039  0.03475       0.5105       0.6108
   1                                 rs552749   18659641    A        ADD      112   0.001906  0.01521  -0.0279  0.03171       0.1254       0.9005
   1                                 rs542634   18672774    A        ADD      135   -0.00194  0.01344 -0.02829  0.02441      -0.1443       0.8855
   1                                 rs555115   18676961    A        ADD      112       0.02  0.01774 -0.01476  0.05477        1.128       0.2619
   1                                 rs539132   18680330    G        ADD      135   0.002644  0.02028  -0.0371  0.04239       0.1304       0.8965
   1                                 rs525448   18685434    G        ADD      112 -0.0001622  0.01608 -0.03168  0.03136     -0.01009        0.992
   1                                rs7543948   18693245    A        ADD      112  -0.002358  0.01606 -0.03384  0.02913      -0.1468       0.8836
   1                               rs11260991   18693707    A        ADD      112   -0.01785  0.01602 -0.04924  0.01354       -1.114       0.2676
   1                               rs12123650   18694036    A        ADD      112    0.01559  0.01518 -0.01417  0.04535        1.027       0.3069
   1                                 rs882916   18696215    A        ADD      135    0.00235  0.01545 -0.02792  0.03262       0.1521       0.8793
   1                               rs10465918   18701899    G        ADD      135   0.005106  0.02038 -0.03483  0.04504       0.2506       0.8025
   1                               rs12566510   18705694    G        ADD      112    0.02528  0.03051 -0.03452  0.08509       0.8286       0.4092
   1                                rs7538502   18709741    G        ADD      135   -0.02421  0.01359 -0.05085 0.002422       -1.782      0.07713
   1                                rs1336129   18722491    G        ADD      112     0.0122  0.01625 -0.01965  0.04406       0.7509       0.4544
   1                               rs11810587   18722692    G        ADD      124    0.03659  0.02759 -0.01749  0.09067        1.326       0.1873
   1                                rs1533622   18722846    A        ADD      125 -0.0007133  0.01592 -0.03191  0.03048     -0.04481       0.9643
   1                               rs12138463   18724101    A        ADD      112  -0.008997  0.01526 -0.03891  0.02092      -0.5895       0.5568
   1                                rs7512723   18728581    A        ADD      135  -0.007089  0.01436 -0.03524  0.02106      -0.4936       0.6224
   1                                rs7523920   18730305    A        ADD      135   0.005815  0.01475  -0.0231  0.03473       0.3941       0.6942
   1                                 rs867538   18732980    G        ADD      134 -3.861e-05   0.0152 -0.02984  0.02976    -0.002539        0.998
   1                               rs12128025   18750431    G        ADD      135    0.01027  0.01236 -0.01396   0.0345       0.8308       0.4076
   1                                 rs869080   18751864    G        ADD      135    0.01949  0.01389 -0.007734  0.04672        1.403       0.1629
   1                                rs1568340   18766850    G        ADD      135  -0.002655  0.01754 -0.03704  0.03173      -0.1513         0.88
   1                                rs3007722   18768011    G        ADD      135 -0.0008479  0.01763  -0.0354   0.0337      -0.0481       0.9617
   1                                rs2992749   18770671    G        ADD      112   0.008322  0.01433 -0.01976  0.03641       0.5808       0.5626
   1                                rs3007727   18793520    A        ADD      135    0.01421  0.01551  -0.0162  0.04461        0.916       0.3614
   1                            exm-rs3007729   18795255    G        ADD      146   0.006394   0.0124 -0.01792  0.03071       0.5155        0.607
   1                                rs3007730   18797100    C        ADD      135   0.009212  0.02753 -0.04474  0.06316       0.3347       0.7384
   1                               rs11261020   18805564    G        ADD      135  -0.009863  0.01387 -0.03704  0.01732      -0.7113       0.4782
   1                                rs1360918   18805988    G        ADD      112    0.01073  0.01561 -0.01985  0.04132       0.6877       0.4931
   1                                 exm24321   18807536    A        ADD      146   -0.03091   0.0218 -0.07364  0.01182       -1.418       0.1584
   1                                 exm24328   18807755    A        ADD      146   -0.03091   0.0218 -0.07364  0.01182       -1.418       0.1584
   1                                 exm24342   18807938    A        ADD      146    -0.0247  0.01827 -0.06051   0.0111       -1.352       0.1784
   1                                 exm24343   18807953    A        ADD      146    0.01434   0.0132 -0.01154  0.04021        1.086       0.2795
   1                                 exm24350   18808056    G        ADD      146   -0.03091   0.0218 -0.07364  0.01182       -1.418       0.1584
   1                                 exm24367   18808292    C        ADD      146   0.008803  0.01255  -0.0158  0.03341       0.7012       0.4843
   1                                 exm24378   18808526    A        ADD      108    0.01306  0.01377 -0.01393  0.04005       0.9484       0.3451
   1                                rs4531264   18816616    G        ADD      135    0.01185  0.02578 -0.03868  0.06238       0.4597       0.6465
   1                               rs10907314   18817181    A        ADD      135    0.01822  0.01269 -0.006658   0.0431        1.435       0.1536
   1                                rs6686713   18821416    C        ADD      135    -0.0408  0.01464 -0.06948 -0.01211       -2.788     0.006106
   1                                 rs909948   18825203    A        ADD      135    -0.0172  0.02456 -0.06533  0.03093      -0.7004        0.485
   1                                rs4920327   18829672    G        ADD      134   -0.01446  0.01423 -0.04235  0.01344       -1.016       0.3117
   1                                rs2745302   18839126    A        ADD      135   0.003293  0.01453 -0.02518  0.03176       0.2267        0.821
   1                                rs2816025   18851113    A        ADD      133    0.02767  0.01413 -3.59e-05  0.05537        1.957      0.05247
   1                                rs2816030   18857598    G        ADD      135   -0.03825  0.01891  -0.0753 -0.00119       -2.023      0.04514
   1                                rs2745327   18876408    A        ADD      135    0.03853  0.01695 0.005297  0.07176        2.272      0.02471
   1                                rs4920514   18881334    A        ADD      135    0.01245   0.0451 -0.07594   0.1008        0.276        0.783
   1                                 rs725387   18882231    G        ADD      112    0.01027  0.01646 -0.02199  0.04252       0.6238       0.5341
   1                               rs10907320   18882489    A        ADD      135    0.01435  0.01604 -0.01709  0.04579       0.8945       0.3727
   1                                rs2816048   18893763    A        ADD      112    0.03847  0.01476 0.009548   0.0674        2.607      0.01044
   1                                rs6698315   18895806    A        ADD      112    0.03859  0.01492 0.009351  0.06782        2.587      0.01103
   1                                rs2816065   18914423    A        ADD      135   -0.01667  0.01344 -0.04301 0.009676        -1.24       0.2172
   1                                rs7543000   18932744    A        ADD      112    0.01486  0.01414 -0.01286  0.04258        1.051       0.2957
   1                                rs6703076   18934081    A        ADD      112   -0.08274  0.06301  -0.2062  0.04076       -1.313        0.192
   1                                rs4920522   18940380    A        ADD      135     0.0152  0.01296  -0.0102   0.0406        1.173       0.2431
   1                                rs9439713   18972776    A        ADD      112    0.01596  0.01382 -0.01112  0.04305        1.155       0.2505
   1                                rs1339062   18978482    A        ADD      112   -0.01449  0.01371 -0.04136  0.01239       -1.057        0.293
   1                                rs6695765   18979320    A        ADD      135   -0.01412   0.0128  -0.0392  0.01097       -1.103        0.272
   1                                rs4920338   18990793    A        ADD      135   0.008305  0.01302 -0.01722  0.03382       0.6378       0.5247
   1                               rs16862125   18999794    A        ADD      125   0.009802  0.02211 -0.03354  0.05314       0.4432       0.6584
   1                                 rs574590   19015628    G        ADD      108   0.007887  0.01746 -0.02633   0.0421       0.4518       0.6524
   1                                rs2743208   19017855    G        ADD      135    0.02757  0.02167 -0.01491  0.07004        1.272       0.2057
   1                                rs2743201   19027239    G        ADD      112  -0.007776  0.01589 -0.03893  0.02338      -0.4892       0.6257
   1                                 rs589463   19033575    A        ADD      112   0.003985  0.01745 -0.03021  0.03818       0.2284       0.8198
   1                                 rs501080   19035393    A        ADD      135  -0.007424  0.01571 -0.03821  0.02336      -0.4727       0.6372
   1                                rs6670751   19041598    G        ADD      112    0.01064  0.01529 -0.01933  0.04062        0.696        0.488
   1                               rs17352351   19057553    A        ADD      112   -0.02495  0.01715 -0.05856 0.008657       -1.455       0.1486
   1                                rs9439731   19059471    G        ADD      135   -0.01487  0.01319 -0.04072  0.01098       -1.128       0.2615
   1                                rs1160680   19080506    G        ADD      135   -0.02939  0.01407 -0.05696 -0.001814       -2.089      0.03867
   1                                 rs669138   19088899    G        ADD      112    0.02803  0.01486 -0.001088  0.05715        1.887      0.06191
   1                                rs7414734   19094738    A        ADD      135   -0.01853  0.01496 -0.04785  0.01078       -1.239       0.2175
   1                               rs16862248   19096297    A        ADD      132   0.005517  0.01641 -0.02664  0.03768       0.3363       0.7372
   1                               rs12565650   19108355    A        ADD      112  -0.009091  0.01849 -0.04533  0.02715      -0.4916        0.624
   1                                rs4920537   19109183    A        ADD      135    0.01847   0.0229  -0.0264  0.06335       0.8068       0.4212
   1                                rs7549129   19119606    A        ADD      135    0.00858  0.02024 -0.03108  0.04824        0.424       0.6723
   1                                rs7533384   19119851    A        ADD      135   -0.01621  0.01619 -0.04794  0.01552       -1.001       0.3186
   1                               rs11261071   19122339    A        ADD      112  -0.008103  0.01667 -0.04077  0.02457      -0.4862       0.6278
   1                                rs7521204   19138295    G        ADD      112    0.01502  0.01811 -0.02048  0.05051       0.8292       0.4088
   1                           exm-rs12063142   19139517    A        ADD      146   -0.00395  0.01452 -0.03241  0.02451      -0.2721        0.786
   1                               rs12026106   19145099    G        ADD      112    0.01508  0.01628 -0.01683  0.04699       0.9265       0.3563
   1                               rs12125880   19147761    A        ADD      112   -0.03022   0.0148 -0.05924 -0.001205       -2.041      0.04368
   1                               rs11261081   19149527    A        ADD      112   -0.00135  0.01852 -0.03765  0.03495     -0.07288        0.942
   1                                rs6691420   19155969    A        ADD      135    0.01011  0.01462 -0.01855  0.03877       0.6917       0.4904
   1                               rs11261084   19159657    A        ADD      135   0.009244  0.01693 -0.02394  0.04243       0.5459       0.5861
   1                               rs12035855   19163075    C        ADD      112    0.03762  0.01603 0.006202  0.06904        2.347      0.02077
   1                                 exm24597   19166893    A        ADD      146   0.001773  0.02611 -0.04939  0.05294      0.06791        0.946
   1                                rs7534618   19170078    C        ADD      135  -0.004352  0.01496 -0.03368  0.02498      -0.2908       0.7716
   1                                rs4920561   19175593    A        ADD      112  -0.008756  0.01704 -0.04215  0.02464      -0.5139       0.6084
   1                                 exm24613   19175846    G        ADD      146   0.004522  0.01628 -0.02739  0.03643       0.2777       0.7816
   1                                 exm24660   19181015    G        ADD      146   0.007869  0.01419 -0.01994  0.03567       0.5547         0.58
   1                                 exm24702   19181393    G        ADD      146   0.009068  0.01419 -0.01875  0.03689       0.6389       0.5239
   1                                 exm24730   19186129    C        ADD      146   -0.04114   0.0148 -0.07015 -0.01212       -2.779     0.006199
   1                               rs28410948   19188456    G        ADD      112   -0.03844  0.01416 -0.06619  -0.0107       -2.716     0.007716
   1                                rs9662598   19191326    A        ADD      112   0.002846  0.01602 -0.02855  0.03424       0.1777       0.8593
   1                               rs28652778   19194995    A        ADD      112    0.02015  0.01857 -0.01624  0.05655        1.085       0.2802
   1                                rs1138333   19198064    C        ADD      112   0.006384  0.01682 -0.02658  0.03935       0.3795        0.705
   1                                 GA000335   19198100    C        ADD      112   0.006384  0.01682 -0.02658  0.03935       0.3795        0.705
   1                               kgp6288782   19198414    A        ADD      112   0.006384  0.01682 -0.02658  0.03935       0.3795        0.705
   1                                 GA000336   19198576    A        ADD      112   -0.03342   0.0151 -0.06302 -0.003821       -2.213      0.02902
   1                                 GA018624   19198627    A        ADD      112   0.006384  0.01682 -0.02658  0.03935       0.3795        0.705
   1                                 GA018625   19198637    A        ADD      112    0.02353  0.01396 -0.003834  0.05089        1.685      0.09484
   1                                   rs9117   19198895    G        ADD      112    0.02036  0.01732 -0.01359  0.05431        1.176       0.2424
   1                               kgp1588165   19199067    A        ADD      112   -0.04303   0.0447  -0.1307  0.04458      -0.9627       0.3379
   1                                 exm24746   19199448    A        ADD      146    0.03275  0.03666  -0.0391   0.1046       0.8934       0.3731
   1                                 GA018627   19200988    A        ADD      112   -0.07837  0.04145  -0.1596 0.002868       -1.891      0.06136
   1                                 exm24765   19201919    G        ADD      146   -0.06295  0.03887  -0.1391  0.01323        -1.62       0.1076
   1                                 exm24766   19201928    A        ADD      146   -0.03961   0.0187 -0.07625 -0.002959       -2.118      0.03591
   1                                rs2230708   19201956    A        ADD      112   -0.03428  0.01578 -0.06521 -0.003347       -2.172      0.03206
   1                                rs6426802   19202507    A        ADD      112   -0.04018   0.0146  -0.0688 -0.01156       -2.751      0.00697
   1                               exm2264807   19202896    A        ADD      146   0.008091  0.01254 -0.01649  0.03267       0.6451       0.5199
   1                                 GA018629   19202926    A        ADD      112   -0.04018   0.0146  -0.0688 -0.01156       -2.751      0.00697
   1                                 exm24795   19203725    G        ADD      146   -0.02497  0.03902  -0.1014  0.05152      -0.6398       0.5234
   1                                kgp789765   19203961    A        ADD      112     0.0449  0.04151 -0.03645   0.1263        1.082       0.2817
   1                                 GA000342   19203997    C        ADD      112    0.01812  0.01612 -0.01348  0.04972        1.124       0.2635
   1                                rs7365362   19210816    G        ADD      112  -0.004375  0.01725 -0.03818  0.02943      -0.2537       0.8002
   1                                rs4911985   19215440    G        ADD      112   -0.00926  0.01874 -0.04598  0.02746      -0.4942       0.6222
   1                                rs6673711   19235517    G        ADD      135   0.003856  0.01743 -0.03031  0.03802       0.2212       0.8253
   1                                rs6674337   19255754    A        ADD      132   0.005173  0.01625 -0.02669  0.03703       0.3182       0.7508
   1                               rs17387963   19258375    A        ADD      112  0.0001409  0.01405  -0.0274  0.02768      0.01003        0.992
   1                               rs16862387   19258723    G        ADD      112   0.000273  0.01441 -0.02798  0.02852      0.01894       0.9849
   1                                 rs992660   19261241    A        ADD      135  -0.003269  0.01343 -0.02959  0.02306      -0.2434       0.8081
   1                                rs2024727   19274525    G        ADD      135   -0.02192  0.01757 -0.05635   0.0125       -1.248       0.2143
   1                                rs4912013   19284564    G        ADD      112    0.01794  0.01427 -0.01002   0.0459        1.257       0.2113
   1                               rs16862410   19293290    A        ADD      112    0.02587  0.01666 -0.006772  0.05852        1.553       0.1233
   1                               rs17384241   19297205    A        ADD      112  -0.008166  0.01426 -0.03612  0.01979      -0.5725       0.5682
   1                                rs7531434   19335792    A        ADD      135    0.01248  0.01375 -0.01448  0.03943       0.9073       0.3659
   1                                rs7531834   19344501    A        ADD      112   -0.03487  0.01835 -0.07083 0.001087       -1.901      0.06003
   1                                 rs912845   19358015    C        ADD      112   -0.04441  0.01944 -0.08251 -0.006299       -2.284      0.02435
   1                               rs10492996   19365552    A        ADD      122    0.01735  0.01507 -0.01218  0.04689        1.152       0.2519
   1                                rs6683868   19375841    A        ADD      135   -0.02995  0.02096 -0.07103  0.01113       -1.429       0.1554
   1                                rs4912036   19376017    A        ADD      110  -0.002739  0.01467 -0.03149  0.02601      -0.1867       0.8522
   1                               rs10916867   19391177    A        ADD      112    0.01195  0.02346 -0.03404  0.05794       0.5092       0.6116
   1                                rs2146866   19405237    A        ADD      112   0.008494  0.01472 -0.02036  0.03735       0.5769       0.5652
   1                                 exm24987   19413261    T        ADD      146   0.008572  0.01288 -0.01668  0.03382       0.6653        0.507
   1                                 exm25450   19499560    G        ADD      146    0.01277  0.01951 -0.02547  0.05101       0.6545       0.5138
   1                            exm-rs1009806   19500551    G        ADD      146  0.0006036  0.01345 -0.02576  0.02697      0.04488       0.9643
   1                                rs9426682   19533303    G        ADD      112    -0.0115  0.01479 -0.04048  0.01749      -0.7774       0.4386
   1                                rs2073105   19549864    G        ADD      112   0.004742  0.01557 -0.02578  0.03527       0.3045       0.7614
   1                                rs3762395   19556408    G        ADD      112   -0.03376  0.02069  -0.0743 0.006783       -1.632       0.1056
   1                               rs16862632   19563900    C        ADD      112   -0.03503  0.02251 -0.07914  0.00908       -1.557       0.1225
   1                                 exm25690   19565338    A        ADD      146    -0.0308  0.01778 -0.06565 0.004045       -1.732      0.08538
   1                                 exm25691   19565344    C        ADD      146   -0.01277  0.01325 -0.03873   0.0132      -0.9637       0.3368
   1                                rs2273046   19566296    G        ADD      135   0.005479  0.01573 -0.02535   0.0363       0.3484       0.7281
   1                             exm-rs710865   19568972    G        ADD      146   -0.01253  0.01331 -0.03862  0.01356      -0.9411       0.3483
   1                                rs2294942   19578192    G        ADD      112   -0.02616  0.01506 -0.05568 0.003353       -1.737      0.08521
   1                                rs1042380   19584004    A        ADD      112   -0.02037  0.01823  -0.0561  0.01536       -1.118       0.2663
   1                                rs7551095   19586684    A        ADD      112  -0.002772  0.03081 -0.06316  0.05762     -0.08995       0.9285
   1                                rs7527253   19593199    G        ADD      112   0.002966  0.01867 -0.03362  0.03955       0.1589       0.8741
   1                                rs4912064   19602979    A        ADD      125  -0.003279  0.02255 -0.04747  0.04091      -0.1454       0.8846
   1                                 exm25927   19611241    A        ADD      146   -0.01657   0.0167  -0.0493  0.01615      -0.9926       0.3226
   1                               rs12407355   19627876    G        ADD      135   0.007857  0.01301 -0.01764  0.03335       0.6041       0.5469
   1                               rs12132200   19627931    A        ADD      112  -0.001885  0.01725 -0.03569  0.03192      -0.1093       0.9132
   1                               exm2268658   19632332    G        ADD      146   0.005088    0.012 -0.01843  0.02861        0.424       0.6722
   1                                 exm26034   19635011    A        ADD      146    0.00248  0.02818 -0.05276  0.05772      0.08799         0.93
   1                                 rs859218   19640676    A        ADD      112   -0.01311  0.01515 -0.04281  0.01659      -0.8653       0.3888
   1                                 exm26063   19644218    A        ADD      146   -0.05158  0.02879   -0.108 0.004848       -1.792      0.07535
   1                                rs4912069   19645673    A        ADD      112   0.004136  0.01528 -0.02582  0.03409       0.2706       0.7872
   1                                rs3790775   19650220    A        ADD      135   0.001533  0.01424 -0.02637  0.02944       0.1077       0.9144
   1                                 exm26095   19652874    A        ADD      146   0.009294  0.02092 -0.03171   0.0503       0.4442       0.6576
   1                                rs2268813   19666808    A        ADD      112   0.007191  0.01552 -0.02323  0.03762       0.4633       0.6441
   1                                 rs214327   19674070    G        ADD      135  -0.007146  0.01333 -0.03326  0.01897      -0.5363       0.5927
   1                                 rs214336   19678473    A        ADD      112  -0.005224  0.01666 -0.03788  0.02743      -0.3135       0.7545
   1                               rs12751502   19680532    A        ADD      135   0.002757  0.01727 -0.03109  0.03661       0.1596       0.8734
   1                                 rs169957   19683301    A        ADD      112  -0.005448  0.01515 -0.03515  0.02425      -0.3595       0.7199
   1                                rs6663076   19706751    C        ADD      133   -0.03473  0.03195 -0.09736  0.02789       -1.087        0.279
   1                                rs1472566   19713004    A        ADD      135    0.00311  0.01326 -0.02288   0.0291       0.2346       0.8149
   1                                   rs7667   19718824    A        ADD      112   -0.00348  0.01573 -0.03432  0.02736      -0.2212       0.8254
   1                                rs7513800   19725033    A        ADD      112  -0.006568  0.01437 -0.03473   0.0216       -0.457       0.6486
   1                                rs1566531   19727896    A        ADD      135  -0.007774    0.014 -0.03521  0.01966      -0.5553       0.5796
   1                                rs4912086   19730181    G        ADD      112    0.01297  0.01734 -0.02102  0.04695       0.7477       0.4563
   1                               rs12026907   19738518    A        ADD      112   -0.00348  0.01573 -0.03432  0.02736      -0.2212       0.8254
   1                                rs6661421   19755204    A        ADD      112  0.0006624  0.01564 -0.02999  0.03132      0.04235       0.9663
   1                           exm-rs12045440   19765518    C        ADD      146  -0.007464  0.01289 -0.03272  0.01779      -0.5793       0.5633
   1                               rs12754186   19766326    A        ADD      112  -0.005755  0.02565 -0.05602  0.04451      -0.2244       0.8229
   1                               rs10917452   19770968    A        ADD      135    0.01135  0.01341 -0.01492  0.03762       0.8467       0.3987
   1                               rs10492998   19772847    A        ADD      135  -0.002683  0.01516  -0.0324  0.02703       -0.177       0.8598
   1                                rs4912096   19775113    G        ADD      112   0.005321   0.0159 -0.02584  0.03649       0.3347       0.7385
   1                                 exm26147   19775375    A        ADD      146   -0.06366  0.05398  -0.1695  0.04214       -1.179       0.2402
   1                                rs4481878   19791086    C        ADD      112    0.01094  0.01549 -0.01942  0.04131       0.7065       0.4814
   1                                rs4912100   19798007    G        ADD      112  -0.002682   0.0142 -0.03051  0.02515      -0.1889       0.8505
   1                               exm2259924   19806692    C        ADD      146   -0.04697  0.04858  -0.1422  0.04824       -0.967       0.3352
   1                               rs10917461   19809758    A        ADD      135   -0.00264  0.01597 -0.03395  0.02867      -0.1652        0.869
   1                                rs2314146   19824008    A        ADD      112   -0.02204  0.01359 -0.04869 0.004601       -1.621       0.1079
   1                               rs11807599   19831939    A        ADD      111    0.01724  0.01732 -0.01671  0.05118       0.9952       0.3219
   1                               rs12084204   19832567    A        ADD      132    0.01514  0.01361 -0.01153  0.04182        1.113       0.2679
   1                               rs12087005   19837932    G        ADD      135  0.0005831  0.03223 -0.06259  0.06376      0.01809       0.9856
   1                           exm-rs12138950   19839115    C        ADD      146   0.007828  0.01566 -0.02286  0.03852       0.4999       0.6179
   1                               rs10799824   19841174    A        ADD      112    0.01587  0.01828 -0.01995  0.05169       0.8683       0.3872
   1                           exm-rs10917468   19843354    G        ADD      146   0.006621  0.01401 -0.02083  0.03408       0.4727       0.6371
   1                                rs9783019   19849656    A        ADD      134    0.00789  0.01469  -0.0209  0.03668       0.5372       0.5921
   1                                rs4912110   19861027    G        ADD      112   0.009124   0.0154 -0.02105   0.0393       0.5926       0.5547
   1                                rs1572823   19889959    A        ADD      135   -0.05683  0.01847 -0.09303 -0.02063       -3.077     0.002548
   1                                rs1770489   19945189    G        ADD      112  -0.002691   0.0171  -0.0362  0.03082      -0.1574       0.8752
   1                                rs1320978   19947973    A        ADD      135   -0.01669  0.01282 -0.04181 0.008429       -1.302       0.1951
   1                                rs2281237   19953165    A        ADD      112   -0.02677  0.02847 -0.08257  0.02903      -0.9403       0.3492
   1                                 rs880554   19954014    A        ADD      135    0.01614  0.01512  -0.0135  0.04577        1.067       0.2878
   1                                rs7523079   19962874    G        ADD      112   0.007584  0.01633 -0.02442  0.03959       0.4645       0.6433
   1                                rs1115163   19976782    G        ADD      112  8.803e-05  0.01438 -0.02811  0.02828     0.006119       0.9951
   1                                rs6693503   19987294    A        ADD      135  -0.006717  0.01314 -0.03248  0.01904      -0.5111       0.6102
   1                                rs1805054   19992513    A        ADD      112   -0.01699  0.02096 -0.05808   0.0241      -0.8104       0.4195
   1                                rs6699866   19999645    A        ADD      135   0.004446  0.01694 -0.02875  0.03764       0.2625       0.7933
   1                                rs9659997   20002518    G        ADD      112  -0.005564  0.01453 -0.03405  0.02292      -0.3828       0.7026
   1                                   rs9064   20008880    C        ADD      135  -0.003581  0.01504 -0.03306   0.0259      -0.2381       0.8122
   1                                rs7533981   20014739    G        ADD      112  -0.008508  0.01411 -0.03616  0.01915       -0.603       0.5478
   1                                rs3748748   20018195    A        ADD      135  -0.006189   0.0178 -0.04107  0.02869      -0.3477       0.7286
   1                                rs1883567   20020466    A        ADD      135  -0.002361  0.01678 -0.03525  0.03053      -0.1407       0.8883
   1                                 exm26323   20020994    G        ADD      146    -0.0106  0.01245   -0.035   0.0138      -0.8513        0.396
   1                                rs6657561   20030565    G        ADD      112   -0.00832  0.01508 -0.03787  0.02123      -0.5519       0.5822
   1                               exm2268659   20056631    G        ADD      146    0.02595  0.01287 0.0007204  0.05118        2.016      0.04571
   1                                rs6426825   20066490    G        ADD      112   -0.01478   0.0198 -0.05359  0.02403      -0.7465        0.457
   1                                 exm26373   20072082    A        ADD      146   -0.04138  0.03858   -0.117  0.03422       -1.073       0.2852
   1                               rs10917532   20082849    G        ADD      112  -0.009922  0.01716 -0.04355  0.02371      -0.5782       0.5643
   1                                rs1473688   20087406    G        ADD      135   -0.01646  0.01406 -0.04402  0.01109       -1.171       0.2438
   1                                rs1266438   20096176    C        ADD      112   0.003708  0.01296 -0.02168   0.0291       0.2862       0.7753
   1                                 exm26418   20097941    A        ADD      146   -0.02266  0.01269 -0.04754 0.002212       -1.786       0.0763
   1                                rs6426826   20101034    G        ADD      112   -0.01641  0.01333 -0.04254 0.009715       -1.231       0.2209
   1                                rs7513083   20138121    A        ADD      135     -0.044  0.04898    -0.14  0.05201      -0.8982       0.3707
   1                                rs7513369   20138436    C        ADD      135  -0.004646  0.01541 -0.03485  0.02556      -0.3015       0.7635
   1                            exm-rs1317209   20140036    A        ADD      146    0.02204  0.01401 -0.005411   0.0495        1.574       0.1178
   1                                 exm26437   20140973    A        ADD      146    0.05729  0.04179 -0.02463   0.1392        1.371       0.1726
   1                                 exm26474   20141405    A        ADD      146    0.01794  0.06309  -0.1057   0.1416       0.2843       0.7766
   1                                 exm26484   20141528    A        ADD      146    -0.0187  0.01411 -0.04635 0.008958       -1.325       0.1873
   1                                rs3806310   20142681    G        ADD      112   -0.01332  0.01448 -0.04169  0.01505      -0.9201       0.3596
   1                            exm-rs3806308   20142866    A        ADD      146   -0.02229  0.01238 -0.04655 0.001971       -1.801      0.07388
   1                               rs17396847   20144332    A        ADD      135   -0.01455  0.01329  -0.0406   0.0115       -1.095       0.2757
   1                                rs9651026   20146417    A        ADD      112   -0.01515  0.01921  -0.0528   0.0225      -0.7884       0.4322
   1                                rs4655232   20150998    G        ADD      135    0.01697  0.01545 -0.01332  0.04725        1.098       0.2742
   1                                rs4509550   20158241    G        ADD      135   0.003855  0.01322 -0.02205  0.02976       0.2916        0.771
   1                                rs6426833   20171860    G        ADD      135    0.01184  0.01279 -0.01322   0.0369       0.9258       0.3563
   1                               rs10917557   20173263    G        ADD      135  -0.005295  0.01282 -0.03041  0.01982      -0.4132       0.6802
   1                               rs10737482   20173858    A        ADD      112  -0.003565  0.01464 -0.03226  0.02513      -0.2435       0.8081
   1                                rs6690967   20183342    G        ADD      135   -0.00249  0.01305 -0.02806  0.02308      -0.1909       0.8489
   1                               rs16823060   20188458    C        ADD      112    0.01471  0.01524 -0.01515  0.04457       0.9657       0.3364
   1                                rs4654897   20191436    G        ADD      125  -0.006064   0.0158 -0.03703  0.02491      -0.3838       0.7018
   1                                rs4654903   20200990    G        ADD      135   0.009303  0.01276 -0.01572  0.03432       0.7288       0.4675
   1                            exm-rs4654925   20227723    C        ADD      146   0.008194    0.012 -0.01533  0.03172       0.6827       0.4959
   1                                 exm26519   20233051    G        ADD      146   -0.01575  0.03448 -0.08332  0.05182      -0.4568       0.6485
   1                                 exm26522   20233086    A        ADD      146    0.04902  0.02135 0.007178  0.09087        2.296      0.02314
   1                                rs1046548   20238343    A        ADD      135   -0.01579  0.01225  -0.0398 0.008228       -1.288       0.1999
   1                                 exm26541   20246876    A        ADD      146   0.001792  0.01978 -0.03698  0.04057      0.09058        0.928
   1                                rs1108974   20248709    G        ADD      134   -0.00482   0.0194 -0.04285  0.03321      -0.2484       0.8042
   1                                rs1796915   20260536    G        ADD      135   -0.01542  0.01489 -0.04461  0.01377       -1.035       0.3025
   1                                rs1796918   20262931    G        ADD      135    0.02191   0.0178 -0.01299   0.0568        1.231       0.2207
   1                                 rs818968   20279405    G        ADD      135   -0.02216  0.01369 -0.04898 0.004666       -1.619       0.1079
   1                               rs12023742   20292006    A        ADD      112  -0.005506  0.01428  -0.0335  0.02249      -0.3855       0.7007
   1                                rs6672057   20293791    A        ADD      135    0.01032  0.01373 -0.01659  0.03723       0.7516       0.4537
   1                                rs4655020   20295022    C        ADD      112   -0.02572  0.01414 -0.05342 0.001988       -1.819      0.07166
   1                               rs10916683   20300544    G        ADD      112  -0.001607  0.01784 -0.03657  0.03336      -0.0901       0.9284
   1                                  rs11677   20301964    A        ADD      135    0.04304   0.0227 -0.001465  0.08754        1.895      0.06025
   1                                 exm26568   20302201    A        ADD      146   -0.05729  0.06428  -0.1833  0.06869      -0.8913       0.3743
   1                               rs12568139   20311676    G        ADD      112    0.02789  0.02585 -0.02278  0.07855        1.079       0.2831
   1                               rs12021819   20316055    C        ADD      112   -0.03759  0.01871 -0.07427 -0.0009114       -2.009      0.04709
   1                                rs1093661   20342503    C        ADD      135     0.0263  0.01422 -0.001577  0.05418        1.849      0.06672
   1                               rs12410635   20373391    C        ADD      112   -0.03234  0.01538 -0.06248 -0.002199       -2.103      0.03781
   1                                 rs617363   20380145    G        ADD      135   -0.02271  0.01371 -0.04957 0.004151       -1.657      0.09991
   1                                 rs606980   20394713    A        ADD      135    0.02241  0.02341 -0.02346  0.06829       0.9576       0.3401
   1                                 rs656110   20397240    G        ADD      112   -0.02396  0.01498 -0.05332 0.005387         -1.6       0.1125
   1                               rs11573219   20402767    G        ADD      135    0.01025  0.01445 -0.01808  0.03858       0.7094       0.4794
   1                               rs11573238   20406586    A        ADD      112   -0.02282  0.01544 -0.05308 0.007431       -1.479       0.1422
   1                                 rs660414   20410795    G        ADD      135    0.01283  0.02079 -0.02793  0.05358       0.6168       0.5384
   1                                rs6699362   20423099    C        ADD      112  -0.004737  0.01545 -0.03501  0.02554      -0.3066       0.7597
   1                                 rs656755   20424167    A        ADD      112    0.00283  0.02152 -0.03935  0.04501       0.1315       0.8956
   1                                 rs599367   20434402    G        ADD      135  0.0006116  0.01571 -0.03019  0.03141      0.03892        0.969
   1                                rs7518058   20437563    A        ADD      112   0.003107  0.01408 -0.02449  0.03071       0.2207       0.8258
   1                                 exm26662   20442054    A        ADD      146    0.00904  0.01176 -0.01401  0.03209       0.7686       0.4434
   1                               rs12722987   20455220    A        ADD      112  -0.004174  0.01951 -0.04242  0.03407       -0.214        0.831
   1                                 exm26713   20474812    A        ADD      146   -0.02113  0.05373  -0.1264  0.08418      -0.3933       0.6947
   1                                 rs876171   20487743    G        ADD      135   0.007887  0.01276 -0.01711  0.03289       0.6183       0.5374
   1                                 exm26723   20490518    A        ADD      146   0.001848  0.01198 -0.02163  0.02533       0.1542       0.8776
   1                                rs7515752   20491842    G        ADD      112    0.00573  0.01755 -0.02867  0.04012       0.3265       0.7447
   1                                rs2301475   20499168    G        ADD      135  0.0008274   0.0141 -0.02681  0.02846      0.05868       0.9533
   1                                 exm26737   20501582    A        ADD      146  -0.009272  0.01636 -0.04133  0.02279      -0.5668       0.5718
   1                                rs2301478   20501974    A        ADD      135    0.02523  0.01772 -0.009501  0.05995        1.424       0.1569
   1                                rs7542020   20520732    G        ADD      135   0.005105  0.01501 -0.02431  0.03452       0.3401       0.7343
   1                                rs3820320   20530208    G        ADD      135    0.01642  0.01563 -0.01421  0.04706        1.051       0.2954
   1                                rs2213801   20544835    A        ADD      135    0.01299  0.01523 -0.01687  0.04284       0.8524       0.3956
   1                                rs2097532   20551745    G        ADD      135    0.01039  0.01372 -0.01651  0.03728        0.757       0.4504
   1                                rs4655165   20562389    G        ADD      135   0.009511  0.01265 -0.01528   0.0343        0.752       0.4534
   1                               rs10916732   20570287    A        ADD      135  -0.002771  0.02627 -0.05427  0.04873      -0.1055       0.9162
   1                                rs2157508   20572621    G        ADD      112  -0.005567  0.01409 -0.03319  0.02206       -0.395       0.6937
   1                                rs7541616   20580487    G        ADD      135  -0.005721  0.01248 -0.03018  0.01874      -0.4584       0.6474
   1                               rs10916742   20588698    G        ADD      112    0.01327  0.01542 -0.01694  0.04349       0.8609       0.3912
   1                               rs10916749   20604959    A        ADD      135   -0.01888  0.01306 -0.04448 0.006718       -1.446       0.1507
   1                                rs4422977   20613063    A        ADD      122 -3.573e-05  0.01825  -0.0358  0.03573    -0.001958       0.9984
   1                               rs12738826   20617419    G        ADD      112  -0.003133  0.01779 -0.03799  0.03173      -0.1762       0.8605
   1                               rs10916754   20624063    A        ADD      135    0.03327   0.0163 0.001313  0.06523         2.04      0.04333
   1                                rs4654849   20632407    A        ADD      135   0.003719  0.01568 -0.02701  0.03445       0.2372       0.8129
   1                               rs12095205   20636232    A        ADD      134    0.02047  0.02065    -0.02  0.06095       0.9914       0.3233
   1                               rs10916761   20637374    A        ADD      125  -0.001982  0.01545 -0.03226   0.0283      -0.1283       0.8981
   1                                 exm26817   20645086    T        ADD      146    0.04369  0.03064 -0.01636   0.1037        1.426       0.1561
   1                                rs4590651   20652798    A        ADD      135  -0.007556  0.01778 -0.04241   0.0273      -0.4249       0.6716
   1                                 exm26845   20656824    G        ADD      146  -0.002243  0.01839 -0.03829  0.03381      -0.1219       0.9031
   1                                rs2072753   20657352    G        ADD      135  -0.002892  0.01262 -0.02764  0.02185      -0.2291       0.8192
   1                                 exm26868   20662938    G        ADD      146   0.001105  0.01682 -0.03186  0.03407      0.06572       0.9477
   1                                 exm26890   20671961    A        ADD      146   -0.01124  0.01282 -0.03637  0.01388      -0.8773       0.3818
   1                                 exm26925   20680718    A        ADD      146  -0.006382  0.01535 -0.03647  0.02371      -0.4157       0.6782
   1                                rs1886740   20695831    A        ADD      135   -0.01822  0.01694 -0.05143  0.01498       -1.076       0.2841
   1                               rs10159448   20701277    A        ADD      112   0.006738  0.01754 -0.02763  0.04111       0.3842       0.7016
   1                               rs10916779   20705117    A        ADD      135    0.02063  0.01764 -0.01394   0.0552         1.17       0.2443
   1                               exm2250514   20717763    A        ADD      146  -0.005058  0.01272 -0.02999  0.01988      -0.3975       0.6916
   1                                 rs879484   20729212    G        ADD      135    0.02064  0.01959 -0.01776  0.05904        1.053       0.2941
   1                               rs10753498   20733376    A        ADD      112   -0.02157  0.01392 -0.04886 0.005721       -1.549       0.1243
   1                                rs7533344   20735361    A        ADD      112  -0.004272  0.01484 -0.03336  0.02481      -0.2879        0.774
   1                                rs6426635   20735452    G        ADD      112   0.002576  0.01659 -0.02994   0.0351       0.1553       0.8769
   1                               rs10916790   20736532    G        ADD      112   -0.02525  0.01536 -0.05536 0.004867       -1.643       0.1033
   1                               rs10799633   20740016    A        ADD      135   0.006577  0.01573 -0.02426  0.03741       0.4181       0.6766
   1                                rs7537381   20750561    A        ADD      134  -0.006917   0.0124 -0.03123  0.01739      -0.5576       0.5781
   1                               rs10753501   20758192    A        ADD      112  -0.003321  0.01629 -0.03525  0.02861      -0.2039       0.8388
   1                                rs7513147   20762133    C        ADD      112   0.009042   0.0142 -0.01878  0.03687       0.6369       0.5255
   1                               rs10799636   20770887    G        ADD      135  -0.001702  0.01398  -0.0291   0.0257      -0.1218       0.9033
   1                                 rs618041   20792099    A        ADD      135    0.06998  0.02683   0.0174   0.1226        2.608      0.01016
   1                               rs12724366   20798620    G        ADD      135   -0.01605  0.01792 -0.05118  0.01908      -0.8953       0.3723
   1                                 rs576436   20801589    G        ADD      112   0.005799  0.01425 -0.02212  0.03372       0.4071       0.6848
   1                                rs1152984   20814522    A        ADD      112   0.007712  0.01813 -0.02783  0.04325       0.4253       0.6715
   1                                 rs529974   20826910    A        ADD      112    0.00564  0.01422 -0.02223  0.03351       0.3966       0.6925
   1                                 exm26990   20829761    C        ADD      146  0.0009141  0.03652 -0.07067   0.0725      0.02503       0.9801
   1                               rs12566937   20832674    C        ADD      112    0.01998  0.01843 -0.01615  0.05612        1.084       0.2808
   1                                rs7544348   20851834    G        ADD      135   0.008974  0.01691 -0.02416  0.04211       0.5308       0.5965
   1                                 rs616145   20862106    A        ADD      135   0.000223   0.0127 -0.02467  0.02511      0.01756        0.986
   1                                 rs645496   20866735    A        ADD      135  -0.004832  0.01644 -0.03705  0.02738       -0.294       0.7692
   1                               rs12072199   20877812    G        ADD      134   0.002477   0.0174 -0.03163  0.03659       0.1423       0.8871
   1                                rs1253890   20890149    A        ADD      112   0.002361  0.04172  -0.0794  0.08413      0.05661        0.955
   1                                 rs472055   20893965    G        ADD      135    0.00129  0.01285  -0.0239  0.02648       0.1004       0.9202
   1                                rs1890005   20899016    G        ADD      135   -0.01036  0.01457 -0.03892  0.01819      -0.7114       0.4781
   1                                rs1152991   20904743    G        ADD      135   0.009965  0.01213  -0.0138  0.03373       0.8217       0.4127
   1                                 rs640880   20907051    A        ADD      112   -0.02726  0.02616 -0.07854  0.02402       -1.042       0.2999
   1                              kgp25087902   20915507    A        ADD      112     0.0209  0.06231  -0.1012    0.143       0.3354        0.738
   1                               kgp5980907   20915590    G        ADD      112  -0.009085  0.01421 -0.03693  0.01876      -0.6395       0.5239
   1                                 exm27043   20915701    C        ADD      146     0.0126  0.01265  -0.0122   0.0374       0.9959        0.321
   1                                 rs818202   20916791    A        ADD      112   0.004802  0.01394 -0.02252  0.03212       0.3445       0.7312
   1                                 rs471760   20917206    A        ADD      135    0.01853  0.01336 -0.007653  0.04471        1.387       0.1678
   1                                 rs818197   20924483    A        ADD      112   0.001389  0.02175 -0.04125  0.04403      0.06384       0.9492
   1                                rs4655226   20928284    A        ADD      112   -0.01181    0.022 -0.05493  0.03131      -0.5369       0.5924
   1                               rs12022958   20928916    C        ADD      112   -0.01124  0.01863 -0.04776  0.02529      -0.6029       0.5478
   1                               rs12036909   20933278    A        ADD      122    0.00118  0.01403 -0.02632  0.02868       0.0841       0.9331
   1                                 rs527912   20934283    A        ADD      112    0.01048  0.01525 -0.01941  0.04037       0.6871       0.4935
   1                                 rs558946   20935358    A        ADD      112  -0.003228  0.01473  -0.0321  0.02565      -0.2191        0.827
   1                                rs3738130   20940463    G        ADD      112    -0.0169  0.01976 -0.05563  0.02183      -0.8554       0.3942
   1                               kgp6410668   20945055    A        ADD      112    -0.0141  0.01645 -0.04634  0.01814      -0.8572       0.3932
   1                               rs10916832   20945644    G        ADD      112    0.06705   0.0414  -0.0141   0.1482        1.619       0.1083
   1                                rs6687370   20951359    G        ADD      135   -0.02674  0.01699 -0.06004 0.006552       -1.574       0.1179
   1                                 exm27075   20960385    T        ADD      146  0.0009911  0.02396 -0.04598  0.04796      0.04136       0.9671
   1                                rs3102071   20968011    A        ADD      112    -0.0039  0.02109 -0.04524  0.03744      -0.1849       0.8537
   1                                 exm27123   20972111    A        ADD      146    0.03687  0.04463  -0.0506   0.1243       0.8262       0.4101
   1                                 exm27167   20977000    C        ADD      146   -0.01346   0.0161 -0.04502   0.0181      -0.8362       0.4045
   1                               exm2264808   20978058    G        ADD      146   -0.01431  0.01413   -0.042  0.01339       -1.012       0.3131
   1                                 rs623817   20986078    A        ADD      122    0.01815  0.01454 -0.01034  0.04664        1.248       0.2143
   1                                rs3753834   20988911    A        ADD      112    -0.0211  0.02416 -0.06846  0.02626      -0.8733       0.3844
   1                                   200260   20992819    C        ADD      146   0.002332   0.0169  -0.0308  0.03546        0.138       0.8905
   1                                 rs617367   20993151    A        ADD      112    0.01298  0.01935 -0.02495  0.05091       0.6706       0.5039
   1                               rs10916848   21002613    G        ADD      134  0.0005456  0.01317 -0.02527  0.02636      0.04142        0.967
   1                                 exm27306   21009189    C        ADD      146    -0.1168  0.06219  -0.2387 0.005089       -1.878      0.06243
   1                                 rs628265   21018485    A        ADD      135   -0.01157  0.01353  -0.0381  0.01496      -0.8547       0.3943
   1                                 rs610719   21020128    A        ADD      135   0.005976   0.0172 -0.02773  0.03968       0.3475       0.7288
   1                               rs16824489   21022402    G        ADD      135  -0.007361  0.01333 -0.03349  0.01876      -0.5522       0.5817
   1                               rs16824496   21024460    A        ADD      112  -0.007774  0.01524 -0.03764  0.02209      -0.5103       0.6109
   1                                 exm27412   21024901    G        ADD      146   0.002537  0.01303   -0.023  0.02807       0.1947       0.8459
   1                                 exm27424   21031042    G        ADD      146  -0.004396  0.02672 -0.05677  0.04798      -0.1645       0.8696
   1                               exm2259945   21031983    A        ADD      146    0.01432  0.01291 -0.01099  0.03962        1.109       0.2695
   1                                 rs752555   21032041    G        ADD      112     0.0164  0.01628 -0.01551   0.0483        1.007       0.3161
   1                                 rs659046   21047725    A        ADD      112   0.001959  0.01615  -0.0297  0.03362       0.1213       0.9037
   1                                 rs710311   21062001    G        ADD      112  -0.001911  0.01587 -0.03302   0.0292      -0.1204       0.9044
   1                               rs12123092   21067001    G        ADD      112   0.002552  0.01553  -0.0279    0.033       0.1643       0.8698
   1                                rs2274119   21071967    A        ADD      135  -0.007218  0.02837 -0.06282  0.04838      -0.2545       0.7995
   1                                rs1985278   21091861    A        ADD      135   0.004976  0.01402  -0.0225  0.03246       0.3549       0.7232
   1                                rs7520481   21140385    A        ADD      112 -0.0008679  0.01597 -0.03217  0.03043     -0.05434       0.9568
   1                                rs2305463   21180181    A        ADD      112    0.00149  0.01628 -0.03041  0.03339      0.09151       0.9273
   1                                 exm27747   21267993    C        ADD      146     0.0442  0.04431 -0.04264    0.131       0.9976       0.3202
   1                                 exm27753   21268194    G        ADD      146   -0.04629  0.04413  -0.1328  0.04021       -1.049       0.2961
   1                               rs12021529   21306161    G        ADD      112  0.0004128  0.01627 -0.03147   0.0323      0.02538       0.9798
   1                                rs1110240   21324933    A        ADD      135    0.01028  0.02737 -0.04337  0.06393       0.3756       0.7079
   1                                rs2174689   21329128    G        ADD      112    -0.0395  0.03991  -0.1177  0.03872      -0.9897       0.3245
   1                               rs12130664   21332812    A        ADD      112   0.002869  0.01554  -0.0276  0.03333       0.1846       0.8539
   1                                rs4654732   21337313    A        ADD      135   0.005571  0.01444 -0.02273  0.03387       0.3858       0.7002
   1                                rs6681064   21339644    G        ADD      112  -0.002688  0.01596 -0.03396  0.02859      -0.1684       0.8666
   1                                rs6689852   21341051    A        ADD      112   0.004519  0.01612 -0.02708  0.03612       0.2803       0.7798
   1                               kgp5318568   21351885    A        ADD      112   -0.01443   0.0236 -0.06069  0.03182      -0.6115       0.5422
   1                               kgp9119075   21441998    A        ADD      112   0.005728  0.01921 -0.03192  0.04338       0.2982       0.7661
   1                              kgp10979704   21442736    G        ADD      108   0.002165  0.01597 -0.02913  0.03346       0.1356       0.8924
   1                                rs1609558   21525228    A        ADD      112   0.004062  0.01599 -0.02727  0.03539       0.2541       0.7999
   1                                rs3026913   21544601    A        ADD      135   -0.02195  0.02416  -0.0693  0.02541      -0.9084       0.3654
   1                                rs2038089   21551457    G        ADD      112  0.0009232  0.01549 -0.02943  0.03128      0.05961       0.9526
   1                               rs12562197   21571601    A        ADD      134   0.004265  0.01509 -0.02531  0.03384       0.2826       0.7779
   1                                 exm27882   21573855    A        ADD      146   0.004173  0.02542 -0.04566    0.054       0.1641       0.8699
   1                                 rs212516   21575456    A        ADD      112   -0.02918  0.02139 -0.07109  0.01274       -1.364       0.1753
   1                                 rs212524   21583311    A        ADD      135   0.003953  0.01391 -0.02331  0.03121       0.2842       0.7767
   1                                rs2282714   21587849    A        ADD      135  -0.004816  0.01518 -0.03457  0.02493      -0.3173       0.7516
   1                                 rs213051   21621536    C        ADD      112  -0.007929  0.01458  -0.0365  0.02064       -0.544       0.5876
   1                               rs10916958   21625145    G        ADD      135   0.001927  0.01638 -0.03018  0.03404       0.1176       0.9065
   1                               exm2263817   21629447    C        ADD      146  5.233e-05  0.01284 -0.02511  0.02522     0.004076       0.9968
   1                                rs2051031   21631472    A        ADD      112   -0.00655  0.01812 -0.04206  0.02896      -0.3616       0.7184
   1                                 rs213032   21654735    G        ADD      112  -0.009686  0.01583 -0.04072  0.02135      -0.6118        0.542
   1                               rs10916967   21682361    A        ADD      112   -0.07351  0.03083  -0.1339 -0.01308       -2.384      0.01889
   1                               rs16825276   21685445    A        ADD      135   0.009192  0.02429 -0.03841  0.05679       0.3785       0.7057
   1                                rs2796354   21687854    A        ADD      111   0.009465  0.01409 -0.01815  0.03708       0.6717       0.5032
   1                                 rs785198   21697469    G        ADD      112    0.02503  0.02173 -0.01755  0.06761        1.152       0.2519
   1                                rs7530779   21709489    G        ADD      112   -0.02089  0.02048 -0.06104  0.01926        -1.02       0.3101
   1                               rs10916972   21711731    G        ADD      135  -0.003571  0.01873 -0.04028  0.03314      -0.1907       0.8491
   1                               rs12563141   21723308    G        ADD      135    0.04146  0.04524 -0.04721   0.1301       0.9165       0.3611
   1                                rs4654938   21785981    C        ADD      122   -0.02201  0.01657 -0.05448  0.01046       -1.329       0.1866
   1                            exm-rs4654748   21786068    G        ADD      145  -0.002495  0.01192 -0.02586  0.02087      -0.2094       0.8345
   1                                 exm27957   21795388    A        ADD      146   -0.01397  0.01292 -0.03929  0.01135       -1.081       0.2814
   1                                rs7537914   21796616    A        ADD      135   -0.02802  0.01602 -0.05943 0.003381       -1.749      0.08266
   1                                 exm27961   21797204    C        ADD      146    0.04396  0.04888 -0.05184   0.1398       0.8993         0.37
   1                                 exm27963   21797221    G        ADD      146    0.06059  0.06238 -0.06167   0.1828       0.9713       0.3331
   1                                rs4654947   21805048    G        ADD      135   -0.03479  0.01646 -0.06705 -0.002536       -2.114      0.03642
   1                                 rs904927   21815660    A        ADD      135   0.005426  0.01857 -0.03098  0.04183       0.2922       0.7706
   1                               rs10799701   21820990    A        ADD      112   -0.02876   0.0149 -0.05796 0.0004351       -1.931      0.05616
   1                            exm-rs1780324   21821757    A        ADD      146   -0.02231  0.01293 -0.04765 0.003037       -1.725       0.0867
   1                            exm-rs1697421   21823292    G        ADD      146   -0.01777  0.01255 -0.04237 0.006816       -1.417       0.1588
   1                               rs16825455   21837755    G        ADD      112  -0.009071  0.02424 -0.05658  0.03844      -0.3742        0.709
   1                                 rs869179   21840129    A        ADD      135    0.02354  0.01447 -0.004811   0.0519        1.627       0.1061
   1                               rs12116444   21842892    G        ADD      125   -0.03909  0.01886 -0.07605 -0.002124       -2.073      0.04035
   1                                rs1256323   21851312    C        ADD      135   0.004253  0.01641 -0.02792  0.03642       0.2591       0.7959
   1                               rs10917006   21864206    A        ADD      135  -0.009473  0.02784 -0.06403  0.04509      -0.3403       0.7342
   1                               rs12565845   21866625    A        ADD      111  -0.003216  0.02466 -0.05156  0.04512      -0.1304       0.8965
   1                               rs12127343   21869773    G        ADD      135   0.006381  0.01333 -0.01975  0.03251       0.4786        0.633
   1                                 rs885814   21875916    A        ADD      135    0.01703  0.01469 -0.01177  0.04582        1.159       0.2486
   1                                 rs885813   21877074    G        ADD      135  -0.005329  0.01346 -0.03172  0.02106      -0.3958       0.6929
   1                                rs3767155   21885195    A        ADD      112    0.03011  0.01496 0.0007843  0.05943        2.012      0.04669
   1                                 exm28144   21894735    G        ADD      146   -0.04378  0.02152 -0.08595 -0.001609       -2.035      0.04375
   1                                rs1256328   21896767    A        ADD      135   -0.01424  0.01765 -0.04882  0.02035      -0.8067       0.4213
   1                                rs1256279   21914362    A        ADD      112    0.02144  0.01559 -0.009112  0.05199        1.375       0.1719
   1                                 rs829391   21921058    G        ADD      135    0.01506  0.01507 -0.01448  0.04461       0.9991       0.3196
   1                                rs7515386   21921736    A        ADD      135   -0.03164  0.01759 -0.06611 0.002828       -1.799      0.07431
   1                                 exm28218   21924946    G        ADD      146    0.02928  0.05396 -0.07647    0.135       0.5427       0.5882
   1                               rs10917023   21925603    G        ADD      135  -0.001147  0.02727  -0.0546   0.0523     -0.04208       0.9665
   1                                 exm28334   21940555    G        ADD      146  -0.008554  0.01216 -0.03238  0.01527      -0.7036       0.4828
   1                                 rs829406   21949462    G        ADD      112   -0.02452  0.02287 -0.06935  0.02031       -1.072       0.2861
   1                                rs7354914   21953287    A        ADD      112     0.0187  0.02318 -0.02673  0.06412       0.8067       0.4216
   1                                 rs829412   21953436    A        ADD      135    0.03389  0.01925 -0.003848  0.07162         1.76      0.08075
   1                               rs12142081   21966833    A        ADD      135   0.005118  0.01381 -0.02195  0.03219       0.3705       0.7116
   1                                rs6426721   21972480    G        ADD      112    0.00559  0.01584 -0.02545  0.03663        0.353       0.7248
   1                                 exm28371   21976289    A        ADD      146  -0.001185  0.06234  -0.1234    0.121     -0.01901       0.9849
   1                                 rs829404   21983611    A        ADD      135   -0.02576  0.01336 -0.05195 0.0004223       -1.928      0.05599
   1                                 rs829373   21988563    A        ADD      112   -0.01748  0.01898 -0.05469  0.01973      -0.9208       0.3592
   1                                rs3738091   21997282    A        ADD      135  -0.006314  0.01394 -0.03364  0.02101      -0.4528       0.6514
   1                                rs3818942   22000026    G        ADD      135    0.05565  0.03019 -0.003534   0.1148        1.843      0.06762
   1                               rs12404648   22008798    G        ADD      135   -0.01296  0.02302 -0.05808  0.03217      -0.5628       0.5745
   1                               rs10493008   22013771    A        ADD      112   -0.01351  0.01448 -0.04189  0.01488      -0.9326       0.3531
   1                                rs3767133   22020152    A        ADD      135    0.02984  0.03371 -0.03624  0.09592        0.885       0.3778
   1                                 exm28423   22030884    G        ADD      146   -0.01683  0.06194  -0.1382   0.1046      -0.2716       0.7863
   1                                 rs333171   22033705    G        ADD      112  -0.005856  0.01442 -0.03412   0.0224      -0.4061       0.6855
   1                                 rs333188   22040294    A        ADD      135    0.03656  0.01941 -0.001482   0.0746        1.884      0.06185
   1                               rs10799708   22046558    A        ADD      135   0.003996  0.01266 -0.02082  0.02882       0.3156       0.7528
   1                               rs12030578   22048664    A        ADD      135    0.01424  0.01934 -0.02367  0.05215       0.7361        0.463
   1                                rs6426724   22049667    A        ADD      112    0.02994  0.01518 0.0001782   0.0597        1.972      0.05123
   1                                rs2315931   22076705    G        ADD      112    0.02927  0.01814 -0.006287  0.06483        1.613       0.1096
   1                                rs7518006   22127992    G        ADD      112    0.03111  0.02401 -0.01594  0.07816        1.296       0.1977
   1                                 exm28511   22141206    A        ADD      146    0.01362  0.01356 -0.01296   0.0402        1.004       0.3169
   1                                rs2010397   22141983    G        ADD      135  -0.006493  0.01707 -0.03995  0.02696      -0.3804       0.7043
   1                                 exm28543   22150118    A        ADD      146   -0.03368  0.02586 -0.08436  0.01701       -1.302       0.1949
   1                                 exm28595   22155353    A        ADD      146     0.0282   0.0368 -0.04393   0.1003       0.7663       0.4448
   1                               exm2250777   22159008    A        ADD      146   -0.01984  0.01587 -0.05094  0.01126       -1.251       0.2132
   1                                 exm28704   22160020    A        ADD      146   -0.04748  0.02961  -0.1055  0.01055       -1.604        0.111
   1                                 exm28706   22160043    A        ADD      146   -0.02226  0.02447 -0.07023  0.02571      -0.9096       0.3646
   1                                rs7547731   22160148    G        ADD      112   -0.01341  0.01388 -0.04062   0.0138       -0.966       0.3362
   1                                 exm28782   22165963    G        ADD      146   -0.03483  0.04412  -0.1213  0.05165      -0.7894       0.4312
   1                                 exm28784   22165987    A        ADD      146    -0.0204  0.01587 -0.05149   0.0107       -1.285       0.2007
   1                                 exm28800   22167605    A        ADD      146   -0.02226  0.02447 -0.07023  0.02571      -0.9096       0.3646
   1                                 exm28827   22168801    G        ADD      146   -0.02226  0.02447 -0.07023  0.02571      -0.9096       0.3646
   1                                 exm28832   22168845    T        ADD      146    -0.0295  0.02901 -0.08637  0.02737       -1.017        0.311
   1                                 exm28840   22169325    A        ADD      146   0.009222  0.04421 -0.07743  0.09587       0.2086       0.8351
   1                                 exm28959   22176684    A        ADD      146   0.009878  0.05405 -0.09606   0.1158       0.1828       0.8553
   1                                rs2290500   22176831    A        ADD      122    -0.0225  0.01672 -0.05527  0.01027       -1.346        0.181
   1                                 exm29001   22179244    A        ADD      146    -0.0295  0.02901 -0.08637  0.02737       -1.017        0.311
   1                                 exm29071   22181895    A        ADD      146    -0.0295  0.02901 -0.08637  0.02737       -1.017        0.311
   1                                 exm29170   22191454    G        ADD      146   -0.02253  0.01329 -0.04857 0.003511       -1.696      0.09214
   1                                 exm29220   22200998    A        ADD      146    0.01226  0.03163 -0.04973  0.07425       0.3876       0.6989
   1                                 exm29252   22202483    A        ADD      146   0.008794  0.04804 -0.08536   0.1029       0.1831        0.855
   1                                 exm29306   22205601    G        ADD      146     0.0552  0.06173 -0.06579   0.1762       0.8942       0.3727
   1                                rs2254358   22216574    C        ADD      112   0.009494  0.01539 -0.02066  0.03965       0.6171       0.5385
   1                               rs11810496   22224102    G        ADD      135  0.0002228  0.01603 -0.03119  0.03164       0.0139       0.9889
   1                               rs16826031   22231446    C        ADD      112     0.1237  0.06151  0.00314   0.2442        2.011      0.04684
   1                                rs1545593   22233670    C        ADD      112    0.01698  0.01481 -0.01204    0.046        1.147        0.254
   1                               exm2260014   22252262    A        ADD      146   0.001364  0.01736 -0.03266  0.03539      0.07859       0.9375
   1                                rs7544500   22271839    G        ADD      135    0.01644   0.0141  -0.0112  0.04407        1.166       0.2459
   1                                rs7531732   22275696    A        ADD      112     0.0168  0.06556  -0.1117   0.1453       0.2563       0.7982
   1                               rs10917074   22281759    G        ADD      112   0.003891  0.02068 -0.03664  0.04442       0.1882       0.8511
   1                               rs11589754   22284495    C        ADD      135    0.01147  0.01665 -0.02117  0.04411       0.6888       0.4922
   1                               rs10917079   22296307    A        ADD      112    0.01075  0.01826 -0.02503  0.04654        0.589       0.5571
   1                                 exm29516   22307538    G        ADD      146   0.002712  0.04911 -0.09354  0.09896      0.05523        0.956
   1                                rs7553024   22308178    G        ADD      112  -0.004511  0.05562  -0.1135   0.1045      -0.0811       0.9355
   1                               rs12049408   22308704    A        ADD      135   0.004002  0.01388 -0.02319   0.0312       0.2884       0.7735
   1                               rs10799723   22310080    G        ADD      112  -0.004511  0.05562  -0.1135   0.1045      -0.0811       0.9355
   1                               rs12405048   22321550    A        ADD      125   0.005032  0.01603 -0.02638  0.03644        0.314       0.7541
   1                                   rs9187   22336305    A        ADD      112    0.01986   0.0184 -0.01621  0.05593        1.079        0.283
   1                                rs3117048   22345093    A        ADD      132    0.01694  0.01418 -0.01085  0.04473        1.195       0.2344
   1                                rs2473295   22354866    A        ADD      112    0.02131  0.01643  -0.0109  0.05352        1.297       0.1974
   1                                rs2473277   22361845    G        ADD      135   0.003307  0.01402 -0.02417  0.03078       0.2359       0.8139
   1                               exm2268660   22368342    G        ADD      146    0.01128  0.01258 -0.01338  0.03593       0.8964       0.3716
   1                                rs2501276   22373624    A        ADD      135    0.01749  0.02163 -0.02491  0.05989       0.8084       0.4203
   1                               rs11800014   22414070    A        ADD      122    0.01457  0.01676 -0.01827  0.04741       0.8695       0.3863
   1                                rs1534949   22426187    C        ADD      112   0.009338  0.01448 -0.01904  0.03772       0.6449       0.5204
   1                               rs10489437   22432587    G        ADD      112   -0.02072  0.02923   -0.078  0.03657      -0.7088         0.48
   1                                rs2235529   22450487    A        ADD      112  -0.004146  0.02175 -0.04677  0.03848      -0.1906       0.8492
   1                                rs7526484   22451845    A        ADD      135   0.008296  0.01552 -0.02213  0.03872       0.5344        0.594
   1                                rs7544210   22455142    G        ADD      112     0.0166  0.01432 -0.01147  0.04467        1.159       0.2491
   1                                rs7542242   22477493    A        ADD      135 -0.0006248    0.014 -0.02806  0.02681     -0.04464       0.9645
   1                           exm-rs16826658   22485871    C        ADD      146   0.001849  0.01314  -0.0239   0.0276       0.1408       0.8883
   1                            exm-rs7521902   22490724    A        ADD      131    0.01606  0.01756 -0.01836  0.05047       0.9143       0.3623
   1                               rs17360017   22495215    A        ADD      112  -0.004474  0.01503 -0.03394  0.02499      -0.2976       0.7666
   1                               rs10917165   22501628    G        ADD      112   0.000194  0.01482 -0.02885  0.02924      0.01309       0.9896
   1                                 rs742356   22501846    G        ADD      135    0.01466  0.01524  -0.0152  0.04453       0.9622       0.3377
   1                                rs2744708   22506851    A        ADD      135    0.00151  0.01307 -0.02411  0.02713       0.1155       0.9082
   1                               rs12734979   22522927    G        ADD      135    0.01666  0.01452  -0.0118  0.04511        1.147       0.2534
   1                                rs2807348   22533106    A        ADD      112 -0.0007198   0.0182  -0.0364  0.03496     -0.03954       0.9685
   1                               exm2250809   22537071    G        ADD      146    0.00606   0.0128 -0.01902  0.03114       0.4736       0.6365
   1                                rs2473250   22537649    G        ADD      112  -0.002554   0.0178 -0.03744  0.03233      -0.1435       0.8861
   1                                rs2505722   22542445    C        ADD      135   0.001919  0.01332 -0.02419  0.02803        0.144       0.8857
   1                                rs2744734   22549729    A        ADD      135   -0.01184  0.01671 -0.04458  0.02091      -0.7085       0.4799
   1                                rs2505711   22551925    G        ADD      135   0.007843  0.01348 -0.01859  0.03427       0.5817       0.5618
   1                               rs12749135   22553478    A        ADD      135   -0.01289  0.01398  -0.0403  0.01452      -0.9217       0.3584
   1                                rs2491210   22555993    A        ADD      135    0.00595  0.01711 -0.02759  0.03949       0.3477       0.7287
   1                                 rs932371   22569226    A        ADD      135    0.01179  0.01498 -0.01757  0.04115       0.7867       0.4329
   1                               rs10489160   22573259    A        ADD      112   -0.02235  0.01588 -0.05348 0.008769       -1.408       0.1621
   1                                 rs909814   22573942    A        ADD      112   -0.01309  0.01506 -0.04261  0.01642      -0.8696       0.3865
   1                                rs2744750   22574426    A        ADD      112    0.02995  0.01411 0.002297   0.0576        2.123      0.03608
   1                                rs2807338   22577425    A        ADD      135  -0.009694  0.01383 -0.03679  0.01741      -0.7011       0.4845
   1                                rs3845519   22585236    A        ADD      112    0.00492  0.01493 -0.02434  0.03418       0.3295       0.7424
   1                                rs4654790   22588355    A        ADD      135   0.002799  0.01323 -0.02312  0.02872       0.2117       0.8327
   1                                rs2143100   22599878    G        ADD      112    0.01516  0.01523 -0.01468    0.045       0.9955       0.3217
   1                               rs12406679   22602254    A        ADD      112  -0.009432  0.01838 -0.04546   0.0266      -0.5131       0.6089
   1                                 rs760915   22603552    A        ADD      112   -0.01943  0.01683 -0.05242  0.01356       -1.154       0.2509
   1                               rs12737805   22612690    G        ADD      135   0.007165  0.01598 -0.02416  0.03849       0.4484       0.6546
   1                               rs10799746   22625246    C        ADD      133  -0.003335  0.01896  -0.0405  0.03383      -0.1759       0.8607
   1                                rs6690148   22648411    A        ADD      135  -0.008839  0.01535 -0.03892  0.02124       -0.576       0.5656
   1                               rs12137132   22653884    A        ADD      135    0.01137   0.0136 -0.01528  0.03802       0.8359       0.4047
   1                                rs4655044   22659375    G        ADD      135   -0.01015    0.014 -0.03759  0.01729      -0.7249       0.4698
   1                               rs10917219   22674370    A        ADD      112    0.03676  0.01514  0.00708  0.06644        2.428      0.01687
   1                               rs12742784   22682366    A        ADD      112     0.0122  0.01803 -0.02315  0.04754       0.6762       0.5003
   1                                rs6682619   22690923    C        ADD      135   -0.01241  0.01388 -0.03962  0.01479      -0.8945       0.3727
   1                            exm-rs7524102   22698447    G        ADD      146 -0.0008607  0.01512  -0.0305  0.02878     -0.05691       0.9547
   1                            exm-rs6696981   22702858    A        ADD      146    0.01689  0.01748 -0.01737  0.05116       0.9663       0.3355
   1                                rs6684375   22706434    A        ADD      112   0.009974  0.01824 -0.02578  0.04573       0.5468       0.5857
   1                            exm-rs6426749   22711473    G        ADD      146 -0.0008607  0.01512  -0.0305  0.02878     -0.05691       0.9547
   1                                rs6704135   22718261    A        ADD      135   -0.01032  0.01482 -0.03935  0.01872      -0.6963       0.4875
   1                                rs6426752   22718991    A        ADD      129    0.01523   0.0156 -0.01535  0.04581       0.9761       0.3309
   1                                rs6667212   22722694    G        ADD      135   -0.01832  0.01695 -0.05153   0.0149       -1.081       0.2818
   1                                rs2185341   22725825    A        ADD      135   0.009247   0.0142 -0.01858  0.03707       0.6514       0.5159
   1                                rs7543680   22731269    A        ADD      135    0.00323   0.0157 -0.02753    0.034       0.2058       0.8373
   1                                rs4655059   22735906    C        ADD      135   -0.01005  0.01304  -0.0356  0.01551      -0.7707       0.4423
   1                               rs12145722   22742985    G        ADD      135   0.005935  0.01716  -0.0277  0.03957       0.3459         0.73
   1                                rs4515757   22744686    A        ADD      135  0.0008171  0.02711 -0.05231  0.05395      0.03014        0.976
   1                                rs7530165   22760325    A        ADD      112    0.01373  0.01868 -0.02289  0.05035       0.7348        0.464
   1                                rs1890775   22774266    A        ADD      135    0.00768  0.01565   -0.023  0.03836       0.4906       0.6245
   1                           exm-rs10917234   22782602    G        ADD      146   0.004267  0.01475 -0.02465  0.03318       0.2892       0.7728
   1                               rs10493014   22787711    A        ADD      135  -0.009776  0.01539 -0.03993  0.02038      -0.6353       0.5263
   1                                rs4369203   22795459    G        ADD      112    0.01579  0.01715 -0.01783  0.04941       0.9204       0.3594
   1                                 exm29802   22817114    A        ADD      146   -0.02983  0.04546  -0.1189  0.05927      -0.6562       0.5128
   1                                 exm29843   22835677    A        ADD      146   -0.02349  0.01524 -0.05336 0.006389       -1.541       0.1256
   1                                 exm29914   22852880    C        ADD      146   -0.01081  0.02849 -0.06664  0.04503      -0.3794        0.705
   1                               rs12137696   22855441    A        ADD      112    0.01508  0.01643 -0.01712  0.04728       0.9179       0.3608
   1                               rs12756490   22863680    G        ADD      111   0.005785  0.01559 -0.02477  0.03634       0.3712       0.7113
   1                                 rs766910   22872687    C        ADD      134   -0.00595   0.0188  -0.0428   0.0309      -0.3165       0.7521
   1                                 exm29921   22895820    A        ADD      146   0.002812  0.04123 -0.07799  0.08361      0.06821       0.9457
   1                                 rs209741   22899011    G        ADD      135   0.001362  0.01284 -0.02381  0.02653        0.106       0.9157
   1                                 rs649754   22906247    C        ADD      135    0.02569  0.01554 -0.004767  0.05614        1.653       0.1007
   1                                 exm29987   22915753    G        ADD      146    0.01462  0.01279 -0.01045   0.0397        1.143        0.255
   1                                 exm29993   22915858    A        ADD      146    0.03986  0.02894 -0.01685  0.09657        1.378       0.1705
   1                                 rs209694   22921503    G        ADD      112   0.002673  0.01607 -0.02882  0.03416       0.1664       0.8682
   1                                 exm30030   22923859    A        ADD      145    0.03374  0.04818  -0.0607   0.1282       0.7002        0.485
   1                                 exm30033   22923873    G        ADD      146    0.01774  0.02166 -0.02471  0.06019       0.8191       0.4141
   1                                 rs209705   22934644    G        ADD      111   -0.01371  0.02272 -0.05824  0.03083      -0.6032       0.5477
   1                                 rs209704   22936072    G        ADD      112    0.02605  0.01706 -0.007396   0.0595        1.527       0.1298
   1                               rs12128546   22937094    C        ADD      135    0.03593  0.01827 0.0001151  0.07175        1.966       0.0514
   1                                 rs158762   22952823    G        ADD      112 -0.0008157  0.01716 -0.03445  0.03281     -0.04754       0.9622
   1                                 GA000437   22965438    G        ADD      112    0.01015   0.0145 -0.01827  0.03858       0.7001       0.4854
   1                                 rs294185   22971892    G        ADD      135    0.01707  0.01363 -0.009654  0.04379        1.252       0.2129
   1                                 rs294179   22974928    G        ADD      112    0.01195  0.01393 -0.01534  0.03924       0.8581       0.3928
   1                               rs12734877   22977883    C        ADD      112    0.01716  0.01426 -0.01079  0.04511        1.204       0.2314
   1                               rs12754182   22978268    A        ADD      112    0.03086  0.03423 -0.03623  0.09795       0.9016       0.3693
   1                               rs17433222   22978646    A        ADD      135    0.01151  0.01396 -0.01586  0.03887        0.824       0.4114
   1                               rs12756603   22981876    G        ADD      112   0.006002  0.01882 -0.03089  0.04289       0.3189       0.7504
   1                                 rs623183   22986631    A        ADD      112    0.00783  0.01889  -0.0292  0.04486       0.4145       0.6794
   1                                 rs292010   22989745    A        ADD      112     0.0175  0.02484 -0.03119  0.06619       0.7045       0.4827
   1                               rs17486657   23007175    A        ADD      112   -0.01068  0.01389  -0.0379  0.01654      -0.7691       0.4435
   1                                 rs294214   23026293    A        ADD      111    0.03272  0.01607 0.001224  0.06422        2.036      0.04423
   1                                rs2869513   23045943    G        ADD      135  -0.002523  0.01343 -0.02884   0.0238      -0.1879       0.8513
   1                                rs4655093   23055360    A        ADD      112  -0.006246  0.01455 -0.03476  0.02227      -0.4294       0.6685
   1                               rs10917284   23062908    A        ADD      135  -0.006361  0.01271 -0.03127  0.01855      -0.5006       0.6175
   1                                rs6426763   23068761    G        ADD      112   0.001787  0.01754  -0.0326  0.03617       0.1019       0.9191
   1                               rs10753544   23091273    G        ADD      112   -0.01753  0.01443 -0.04582  0.01076       -1.214       0.2272
   1                                rs2817909   23106213    G        ADD      135   -0.02552  0.02764 -0.07969  0.02865      -0.9233       0.3575
   1                               rs10799764   23117460    A        ADD      112    0.02292  0.02632 -0.02866   0.0745       0.8711       0.3857
   1                                rs4655110   23122280    A        ADD      112   0.003226  0.01802 -0.03209  0.03854       0.1791       0.8582
   1                               rs10465543   23134218    A        ADD      112     0.0112  0.01612  -0.0204   0.0428       0.6945       0.4889
   1                                rs2869511   23140700    G        ADD      135    0.01303  0.01308 -0.01261  0.03868       0.9963       0.3209
   1                                rs4390147   23145603    A        ADD      112    0.02149  0.02129 -0.02024  0.06322        1.009       0.3152
   1                               rs10917312   23152969    A        ADD      112    0.01775  0.01405 -0.009796  0.04529        1.263       0.2094
   1                               exm2268662   23168961    A        ADD      108    0.02095  0.01433 -0.007128  0.04903        1.462       0.1467
   1                               rs11800828   23171706    A        ADD      135    0.01425  0.01238 -0.01001  0.03851        1.151       0.2517
   1                               exm2268870   23198619    C        ADD      146   0.003339  0.02096 -0.03774  0.04442       0.1593       0.8737
   1                               rs11807221   23207135    G        ADD      112    0.03252   0.0237 -0.01394  0.07897        1.372        0.173
   1                                 rs309476   23212740    C        ADD      122  0.0008086  0.01447 -0.02756  0.02917      0.05588       0.9555
   1                                 rs309500   23233600    A        ADD      112    0.01081  0.01596 -0.02047  0.04208       0.6772       0.4997
   1                                 rs722993   23267090    A        ADD      135    0.01562  0.01325 -0.01035   0.0416        1.179       0.2405
   1                                 rs309539   23274948    A        ADD      135  -0.009179  0.01625 -0.04103  0.02267      -0.5648       0.5732
   1                                 rs620514   23278632    G        ADD      112  -0.009152  0.01509 -0.03872  0.02042      -0.6065       0.5455
   1                                rs7543064   23288580    C        ADD      135  -0.009116  0.01711 -0.04266  0.02442      -0.5327       0.5951
   1                                rs6426775   23288828    A        ADD      112   -0.02016   0.0256 -0.07033  0.03002      -0.7874       0.4328
   1                               rs10799776   23289397    G        ADD      112   -0.01966  0.01659 -0.05218  0.01286       -1.185       0.2387
   1                                 rs648322   23294839    A        ADD      112   -0.01274  0.01406  -0.0403  0.01481      -0.9063       0.3668
   1                                rs4655141   23312025    G        ADD      135   -0.02663  0.01916 -0.06419  0.01093        -1.39        0.167
   1                                 rs683893   23415102    A        ADD      112  -0.009045  0.02132 -0.05082  0.03273      -0.4243       0.6722
   1                                 exm30536   23418153    G        ADD      146   -0.01083   0.0186 -0.04729  0.02563      -0.5822       0.5614
   1                                 exm30559   23418803    G        ADD      146    -0.0707   0.0403  -0.1497  0.00828       -1.754      0.08152
   1                                 rs477717   23419261    G        ADD      112  -0.009045  0.02132 -0.05082  0.03273      -0.4243       0.6722
   1                                 exm30580   23419283    A        ADD      146    0.01941  0.03722 -0.05354  0.09236       0.5215       0.6029
   1                                 exm30586   23419374    C        ADD      146   -0.01083   0.0186 -0.04729  0.02563      -0.5822       0.5614
   1                                 exm30587   23419383    G        ADD      146   -0.01083   0.0186 -0.04729  0.02563      -0.5822       0.5614
   1                                rs1208932   23429122    A        ADD      135    -0.0142  0.01274 -0.03918  0.01077       -1.115        0.267
   1                                 rs765803   23431777    C        ADD      135   -0.02396  0.02153 -0.06615  0.01823       -1.113       0.2677
   1                               rs16827981   23435538    A        ADD      112  9.572e-05  0.01941 -0.03794  0.03813     0.004933       0.9961
   1                                rs3845521   23472341    G        ADD      112    -0.0105  0.02032 -0.05034  0.02933      -0.5168       0.6063
   1                                 rs643492   23501354    G        ADD      112  -0.003127  0.01461 -0.03177  0.02551       -0.214        0.831
   1                                 rs641032   23513980    G        ADD      135  -0.005503  0.01343 -0.03183  0.02083      -0.4096       0.6828
   1                            exm-rs1738475   23536891    C        ADD      146   -0.01435  0.01273 -0.03929  0.01059       -1.128       0.2613
   1                               exm2268663   23537555    G        ADD      146   -0.01435  0.01273 -0.03929  0.01059       -1.128       0.2613
   1                               rs10917360   23539010    A        ADD      135   -0.02014  0.01556 -0.05064  0.01037       -1.294        0.198
   1                               rs10917362   23547194    G        ADD      112   -0.02535  0.01687 -0.05841 0.007713       -1.503       0.1359
   1                                rs1740482   23565599    A        ADD      112   0.001224  0.02013 -0.03823  0.04068      0.06078       0.9516
   1                            exm-rs2749146   23582880    G        ADD      146  -0.005611  0.01657  -0.0381  0.02687      -0.3385       0.7355
   1                                rs9658850   23587590    A        ADD      112   -0.01544  0.01994 -0.05452  0.02365      -0.7741       0.4406
   1                                 rs655600   23631625    G        ADD      135     -0.012  0.01649 -0.04432  0.02033      -0.7274       0.4683
   1                                rs2103911   23667751    A        ADD      112   -0.02239   0.0169 -0.05552  0.01075       -1.324       0.1882
   1                                 rs644749   23687827    G        ADD      112   -0.02159  0.01787  -0.0566  0.01343       -1.208       0.2296
   1                                 rs646193   23688178    A        ADD      112    0.03199  0.02991 -0.02664  0.09062        1.069       0.2873
   1                                rs2849028   23688933    A        ADD      112   -0.01342  0.01683 -0.04642  0.01957      -0.7974        0.427
   1                                rs9887921   23700811    A        ADD      135   -0.02107  0.02137 -0.06295  0.02081      -0.9861       0.3259
   1                                rs2092933   23711376    G        ADD      111    0.01568  0.02879 -0.04076  0.07211       0.5444       0.5873
   1                                rs1212034   23714665    G        ADD      134  -0.008576  0.01899  -0.0458  0.02864      -0.4516       0.6523
   1                                rs7516962   23723935    A        ADD      112    0.05659  0.04965 -0.04072   0.1539         1.14       0.2569
   1                               exm2260051   23731819    G        ADD      146  -0.003895  0.01781  -0.0388  0.03101      -0.2187       0.8272
   1                                rs1198433   23756695    A        ADD      112  -0.001347  0.02326 -0.04694  0.04425     -0.05791       0.9539
   1                            exm-rs1077514   23766233    G        ADD      146   -0.00509  0.01872 -0.04178   0.0316      -0.2719       0.7861
   1                                 exm30990   23768748    A        ADD      146    0.02148  0.06215  -0.1003   0.1433       0.3456       0.7302
   1                                rs2077066   23778362    G        ADD      135   0.005999  0.01429 -0.02202  0.03402       0.4196       0.6754
   1                                rs7522616   23794914    A        ADD      135  -0.002639  0.01773 -0.03738   0.0321      -0.1489       0.8819
   1                                rs2282720   23839769    A        ADD      112    0.01036  0.01514 -0.01931  0.04003       0.6845       0.4951
   1                                rs3218177   23845288    A        ADD      112   -0.01236  0.04303  -0.0967  0.07198      -0.2873       0.7745
   1                                 exm31057   23847464    C        ADD      146    0.01282  0.01222 -0.01113  0.03677        1.049       0.2958
   1                                 exm31060   23847529    A        ADD      146    0.03791    0.062  -0.0836   0.1594       0.6115       0.5419
   1                                 exm31062   23847537    A        ADD      146   -0.01852  0.06324  -0.1425   0.1054      -0.2929         0.77
   1                                rs2038027   23848042    A        ADD      135    0.01733  0.01352 -0.009171  0.04383        1.282       0.2022
   1                                rs1050096   23884661    G        ADD      112  -0.005029  0.01498 -0.03439  0.02433      -0.3357       0.7378
   1                                   rs2920   23884780    G        ADD      135   0.007218  0.01836 -0.02876   0.0432       0.3932       0.6948
   1                                 exm31097   23885498    A        ADD      146   -0.01117  0.01359 -0.03779  0.01546       -0.822       0.4125
   1                                rs2811946   23902416    A        ADD      135    0.02752  0.01354 0.000978  0.05407        2.032      0.04417
   1                               rs10917395   23904345    A        ADD      135   -0.03286   0.0139  -0.0601 -0.005622       -2.365      0.01953
   1                                rs4649100   23927929    G        ADD      112  -0.002457  0.01604  -0.0339  0.02899      -0.1531       0.8786
   1                                rs2811986   23937567    G        ADD      112  0.0008796  0.01539 -0.02929  0.03105      0.05715       0.9545
   1                                rs6677615   23942802    A        ADD      135   -0.01223  0.01403 -0.03974  0.01527      -0.8718       0.3849
   1                                rs4649102   23943905    G        ADD      122  0.0008399  0.01524 -0.02904  0.03072      0.05509       0.9562
   1                               exm2268664   23945443    A        ADD      146  -0.002361  0.01274 -0.02733  0.02261      -0.1854       0.8532
   1                                rs2811956   23957318    G        ADD      122  -0.008682  0.01448 -0.03707  0.01971      -0.5994       0.5501
   1                               rs10917404   23965829    A        ADD      112   0.009169  0.01688 -0.02391  0.04225       0.5432       0.5881
   1                                rs6684096   23985309    G        ADD      112   -0.01304  0.01427   -0.041  0.01493      -0.9137       0.3629
   1                                rs7515510   23988361    G        ADD      135   -0.01814  0.02031 -0.05794  0.02166      -0.8934       0.3733
   1                                rs7549155   23994072    A        ADD      112    -0.0149   0.0156 -0.04547  0.01568      -0.9549       0.3418
   1                                rs3753270   24018224    A        ADD      112   0.003721  0.02106 -0.03756  0.04501       0.1767       0.8601
   1                                rs2280437   24022437    G        ADD      135   0.004454   0.0134 -0.02182  0.03072       0.3323       0.7402
   1                                 rs561733   24049595    A        ADD      112   0.006447  0.01471 -0.02239  0.03528       0.4382       0.6621
   1                               rs10917420   24062987    G        ADD      135  -0.009513  0.01307 -0.03513  0.01611      -0.7277       0.4681
   1                                 exm31243   24077451    A        ADD      146 -0.0009054  0.01878 -0.03772  0.03591      -0.0482       0.9616
   1                                 exm31274   24077957    G        ADD      146    0.03616  0.04974 -0.06132   0.1336        0.727       0.4684
   1                                rs7514394   24100223    G        ADD      112  2.467e-06  0.01483 -0.02907  0.02907    0.0001663       0.9999
   1                                rs2502979   24149315    C        ADD      112  0.0009805  0.01447 -0.02739  0.02935      0.06775       0.9461
   1                               rs10917430   24170458    A        ADD      112  -0.005207  0.01584 -0.03625  0.02584      -0.3287        0.743
   1                                 exm31570   24180962    G        ADD      146  -0.005954  0.01355 -0.03251   0.0206      -0.4395        0.661
   1                                rs3003329   24193875    G        ADD      111    0.02212  0.02667 -0.03016  0.07441       0.8294       0.4087
   1                                 exm31606   24194773    A        ADD      146    0.02541   0.0242 -0.02201  0.07283         1.05       0.2955
   1                                 exm31621   24201162    A        ADD      146    0.02541   0.0242 -0.02201  0.07283         1.05       0.2955
   1                                rs2501431   24201643    G        ADD      112 -0.0003938  0.01439  -0.0286  0.02781     -0.02737       0.9782
   1                                 exm31668   24201920    A        ADD      146 -9.331e-05  0.01246 -0.02452  0.02433    -0.007487        0.994
   1                                rs4625225   24209971    G        ADD      112   0.004381  0.01695 -0.02885  0.03761       0.2584       0.7966
   1                               kgp1774784   24221935    G        ADD      112       0.02  0.01971 -0.01863  0.05864        1.015       0.3125
   1                               rs12401982   24372971    A        ADD      135    0.02087  0.03574 -0.04918  0.09092       0.5839       0.5603
   1                               rs11586125   24377326    G        ADD      131  -0.001194   0.0162 -0.03294  0.03055     -0.07371       0.9414
   1                                rs4649163   24379601    A        ADD      135  0.0006469  0.01424 -0.02726  0.02856      0.04543       0.9638
   1                                rs7549149   24385997    C        ADD      135   0.002457  0.01548 -0.02789   0.0328       0.1587       0.8741
   1                                rs4456048   24392063    A        ADD      112  -0.006801  0.02054 -0.04705  0.03345      -0.3312       0.7411
   1                                 exm31758   24393563    A        ADD      146   0.004354  0.01707  -0.0291  0.03781       0.2551        0.799
   1                                 exm31770   24394811    G        ADD      146   0.004638  0.01717 -0.02901  0.03828       0.2702       0.7874
   1                                rs6656699   24396500    G        ADD      112    0.01083   0.0144 -0.01738  0.03905       0.7525       0.4534
   1                                 exm31811   24406535    A        ADD      146    0.00429  0.01451 -0.02416  0.03274       0.2956        0.768
   1                            exm-rs4649175   24406647    A        ADD      146   -0.01256  0.01261 -0.03727  0.01215      -0.9966       0.3207
   1                                rs4313343   24408414    A        ADD      112    -0.0102  0.01447 -0.03856  0.01816      -0.7048       0.4824
   1                                 exm31849   24409191    A        ADD      146   -0.01234  0.01256 -0.03695  0.01228      -0.9825       0.3276
   1                                rs4276861   24412447    A        ADD      135   0.001748  0.01354 -0.02478  0.02828       0.1291       0.8974
   1                                rs4649183   24415723    C        ADD      135   0.001309  0.01357 -0.02528   0.0279       0.0965       0.9233
   1                                 exm31904   24417415    G        ADD      146   -0.01664  0.01515 -0.04633  0.01305       -1.099       0.2738
   1                                 exm31905   24417419    G        ADD      146  -1.85e-05   0.0484 -0.09487  0.09484   -0.0003822       0.9997
   1                                rs7556176   24418768    G        ADD      135   0.008703  0.01315 -0.01707  0.03448       0.6619       0.5092
   1                                 exm31938   24419496    G        ADD      146  0.0006353  0.01246 -0.02378  0.02505        0.051       0.9594
   1                                 exm31954   24421474    A        ADD      146  -0.000121  0.01236 -0.02435   0.0241    -0.009791       0.9922
   1                                 exm31956   24421950    G        ADD      146  -0.006541   0.0126 -0.03125  0.01816      -0.5189       0.6046
   1                                rs3885698   24424241    G        ADD      135   -0.01019  0.01292 -0.03551  0.01513      -0.7886       0.4318
   1                               rs11249170   24434595    A        ADD      112   -0.01282  0.01422 -0.04068  0.01505      -0.9015       0.3694
   1                                rs6686007   24442907    G        ADD      112  -0.001269  0.01427 -0.02924   0.0267     -0.08891       0.9293
   1                                 exm32084   24454688    A        ADD      146 -0.0009597  0.01644 -0.03318  0.03126     -0.05837       0.9535
   1                               rs10794642   24465309    A        ADD      112   0.007788  0.01423 -0.02009  0.03567       0.5475       0.5852
   1                                rs4448470   24471200    A        ADD      112   0.002605  0.01567  -0.0281  0.03331       0.1663       0.8683
   1                                rs4648940   24475177    G        ADD      114  -0.005427  0.02384 -0.05216  0.04131      -0.2276       0.8204
   1                                rs4649191   24479274    A        ADD      112    0.01643  0.01522 -0.01341  0.04627        1.079        0.283
   1                                 exm32146   24484108    A        ADD      146    0.02701  0.02688 -0.02568   0.0797        1.005       0.3167
   1                                rs4649195   24485941    A        ADD      112    0.02992  0.01599 -0.001414  0.06126        1.872      0.06401
   1                                rs7552086   24488450    G        ADD      135  -0.003065  0.01366 -0.02984  0.02371      -0.2244       0.8228
   1                                rs7520329   24498911    A        ADD      135   -0.01425  0.01352 -0.04076  0.01226       -1.054        0.294
   1                                rs3893318   24505944    A        ADD      112    0.03752  0.06355 -0.08703   0.1621       0.5905       0.5561
   1                                rs3897440   24506861    G        ADD      112    0.01836  0.01457 -0.01019  0.04691        1.261       0.2102
   1                                rs7524076   24508710    G        ADD      135   0.003763  0.01369 -0.02306  0.03059       0.2749       0.7838
   1                                rs7552167   24518643    A        ADD      135 -0.0009101  0.01645 -0.03316  0.03134     -0.05531        0.956
   1                            exm-rs4649203   24519920    G        ADD      146 -0.0003713  0.01309 -0.02603  0.02529     -0.02836       0.9774
   1                           exm-rs11249024   24527095    G        ADD      146   -0.00363  0.01718 -0.03731  0.03005      -0.2113        0.833
   1                                 rs946662   24531634    C        ADD      112   -0.02165  0.01309  -0.0473 0.003994       -1.655       0.1009
   1                               rs11249045   24557760    A        ADD      112   0.004298   0.0159 -0.02686  0.03546       0.2703       0.7874
   1                               exm2264809   24564127    G        ADD      146  -0.001372  0.01208 -0.02506  0.02231      -0.1136       0.9097
   1                               rs12131684   24567435    A        ADD      135  -0.005587  0.01317  -0.0314  0.02023      -0.4242       0.6721
   1                                rs6670533   24584490    A        ADD      135   -0.02098  0.02682 -0.07354  0.03158      -0.7824       0.4354
   1                               rs12063430   24604438    G        ADD      135   0.003995  0.01306 -0.02161   0.0296       0.3058       0.7602
   1                                rs7535789   24607419    A        ADD      112   -0.04505  0.02124 -0.08667 -0.003433       -2.122      0.03618
   1                                rs4648960   24618605    A        ADD      135    0.01097   0.0124 -0.01334  0.03527       0.8844       0.3781
   1                                rs4648967   24624870    G        ADD      135    0.01102  0.01265 -0.01378  0.03582       0.8711       0.3853
   1                                 rs621535   24640314    A        ADD      135   -0.03383  0.01639 -0.06596 -0.001707       -2.064      0.04099
   1                                rs2248219   24645356    A        ADD      135   0.009936  0.01464 -0.01877  0.03864       0.6785       0.4986
   1                                rs2486669   24657860    G        ADD      112   -0.01283  0.01772 -0.04755  0.02189      -0.7244       0.4704
   1                                 exm32214   24658063    G        ADD      146   -0.01333   0.0153 -0.04331  0.01665      -0.8714        0.385
   1                                 exm32232   24663184    G        ADD      146   -0.05524  0.03849  -0.1307   0.0202       -1.435       0.1535
   1                                 exm32288   24669457    A        ADD      146    0.02377  0.02902 -0.03311  0.08065        0.819       0.4142
   1                                rs4648975   24670264    G        ADD      135   0.001203  0.01419  -0.0266  0.02901      0.08477       0.9326
   1                                 exm32297   24671406    A        ADD      146    0.04015  0.06288  -0.0831   0.1634       0.6384       0.5242
   1                                 exm32299   24671418    G        ADD      146   -0.04741  0.03852  -0.1229  0.02808       -1.231       0.2204
   1                                rs7527465   24684116    A        ADD      135     0.0254  0.01915 -0.01213  0.06294        1.326        0.187
   1                                 exm32334   24690676    A        ADD      146   0.006655    0.027 -0.04627  0.05958       0.2464       0.8057
   1                                 exm32337   24690764    A        ADD      146  0.0008153  0.01426 -0.02713  0.02876      0.05719       0.9545
   1                                rs7535482   24695114    C        ADD      111  -0.005728  0.01541 -0.03594  0.02448      -0.3716       0.7109
   1                                 exm32365   24706292    G        ADD      146   0.004685  0.01331 -0.02141  0.03078       0.3519       0.7254
   1                                rs3765431   24706410    G        ADD      135   0.007973  0.01406 -0.01959  0.03553        0.567       0.5717
   1                                 exm32374   24710405    G        ADD      146    0.00304  0.01886 -0.03393  0.04001       0.1612       0.8722
   1                               exm2250982   24718075    G        ADD      146   0.007387  0.01459 -0.02121  0.03598       0.5064       0.6134
   1                                 exm32381   24718079    A        ADD      146    0.00485  0.01443 -0.02343  0.03313       0.3362       0.7372
   1                                 rs576096   24734386    G        ADD      112   0.009137  0.01631 -0.02282   0.0411       0.5603       0.5764
   1                                rs6670829   24751920    A        ADD      112  0.0001994  0.01442 -0.02807  0.02847      0.01382        0.989
   1                               rs10903086   24755281    A        ADD      135   0.009563  0.01335  -0.0166  0.03573       0.7162       0.4751
[truncated: 39,747,315 more chars]
