# Supplementary material for: Analysis of Genetic and Non-Genetic Factors Influencing Timing and Time Perception
Source: PLoS One. 2015 Dec 7;10(12):e0143873. doi: 10.1371/journal.pone.0143873 (PMC4671567; doi:10.1371/journal.pone.0143873)
Supplement: S3 File — Results from the GWAS analyses included in this study. (ZIP) [file pone.0143873.s003.zip › duration.assoc.linear]

 CHR                                      SNP         BP   A1       TEST    NMISS       BETA       SE      L95      U95         STAT            P 
   1                                rs3094315     752566    G        ADD      131      -3.53    2.065   -7.577   0.5181       -1.709      0.08989
   1                                rs3131972     752721    A        ADD      111     -4.152    2.223   -8.509   0.2044       -1.868      0.06452
   1                               rs11240777     798959    A        ADD      111     -2.253    1.914   -6.003    1.498       -1.177       0.2418
   1                                rs4970383     838555    A        ADD      111     -2.161    1.867   -5.821    1.499       -1.157       0.2497
   1                                rs4475691     846808    A        ADD      121     -2.007    1.852   -5.636    1.623       -1.084       0.2808
   1                               rs13302982     861808    A        ADD      111       6.54    4.466   -2.213    15.29        1.464        0.146
   1                                    exm47     865628    A        ADD      145      4.812    7.384    -9.66    19.28       0.6517       0.5156
   1                               exm2253575     881627    G        ADD      145    0.08058    1.545   -2.947    3.108      0.05216       0.9585
   1                                   exm269     881918    A        ADD      145      1.454    3.613   -5.628    8.536       0.4024        0.688
   1                                   exm340     888659    A        ADD      145       2.99    4.317   -5.471    11.45       0.6926       0.4897
   1                                   exm348     889238    A        ADD      145       2.99    4.317   -5.471    11.45       0.6926       0.4897
   1                               exm2264981     894573    G        ADD      145      4.035    2.497  -0.8588    8.929        1.616       0.1083
   1                                   exm773     909238    C        ADD      145      1.564     1.56   -1.494    4.621        1.002       0.3179
   1                                   exm782     909309    G        ADD      145     -2.218    1.758   -5.664    1.227       -1.262        0.209
   1                                rs2341354     918573    A        ADD      111     -1.173    1.586   -4.282    1.936      -0.7395       0.4612
   1                                rs9777703     928836    G        ADD      121      4.489    3.591    -2.55    11.53         1.25       0.2139
   1                                rs1891910     932457    A        ADD      111    -0.9051    2.093   -5.008    3.198      -0.4324       0.6664
   1                                rs3128117     944564    G        ADD      111    -0.3985     1.66   -3.652    2.855      -0.2401       0.8107
   1                                   exm912     949608    A        ADD      145    -0.4036      1.5   -3.345    2.537       -0.269       0.7883
   1                                rs3128126     962210    G        ADD      111       -1.4    1.612   -4.559    1.759      -0.8686        0.387
   1                                  exm1024     978762    A        ADD      145     -1.946    6.457    -14.6    10.71      -0.3013       0.7636
   1                                  exm1081     979748    A        ADD      145    -0.9811    4.007   -8.835    6.873      -0.2448       0.8069
   1                                  exm1265     984971    A        ADD      145      -4.14    7.429    -18.7    10.42      -0.5572       0.5783
   1                                 GA018373     990417    G        ADD      111    -0.9047    1.818   -4.469    2.659      -0.4975       0.6198
   1                                rs7526076     998395    A        ADD      111       2.37    1.926   -1.404    6.145        1.231       0.2211
   1                                rs9442372    1018704    A        ADD      134      1.084    1.489   -1.834    4.003       0.7281       0.4678
   1                               rs10907178    1021583    C        ADD      111   -0.02573    2.387   -4.704    4.652     -0.01078       0.9914
   1                                  exm1507    1026913    A        ADD      145      6.772    4.887   -2.807    16.35        1.386       0.1681
   1                                rs6687776    1030565    A        ADD      134     -1.775    2.237   -6.159     2.61      -0.7934        0.429
   1                                rs6671356    1040026    G        ADD      111    -0.1401    2.476   -4.993    4.713     -0.05656        0.955
   1                               exm2263810    1062638    C        ADD      145     0.6475    1.516   -2.325     3.62        0.427       0.6701
   1                               rs10907182    1066403    A        ADD      110     0.4937     1.94   -3.308    4.296       0.2545       0.7996
   1                                rs9442385    1097335    A        ADD      111      3.014    3.425     -3.7    9.728       0.8799       0.3809
   1                                rs4442317    1106784    G        ADD      111      2.386    1.841   -1.222    5.994        1.296       0.1978
   1                               rs11260542    1110019    G        ADD      110     -4.069     2.75   -9.459    1.321        -1.48        0.142
   1                                  exm1542    1114668    A        ADD      145    -0.1586    2.833   -5.711    5.394     -0.05598       0.9554
   1                                  exm1553    1115503    G        ADD      107     -7.303    5.292   -17.68     3.07        -1.38       0.1706
   1                                  exm1556    1115548    A        ADD      144     0.2859    4.656    -8.84    9.412      0.06141       0.9511
   1                                  exm1641    1120377    A        ADD      145     -3.539    5.377   -14.08        7      -0.6582       0.5115
   1                                  exm1646    1120431    A        ADD      145     -6.149    4.171   -14.32    2.027       -1.474       0.1427
   1                               rs10907175    1130727    C        ADD      111      2.034    2.729   -3.315    7.382       0.7453       0.4577
   1                                rs3819001    1138913    G        ADD      111     -4.247     3.74   -11.58    3.083       -1.136       0.2587
   1                                  exm1703    1139498    A        ADD      145     -1.185    5.834   -12.62    10.25      -0.2032       0.8393
   1                                rs3813199    1158277    A        ADD      134     -0.216    2.376   -4.873    4.441     -0.09091       0.9277
   1                                rs7515488    1163804    A        ADD      134     -1.375    1.895   -5.089    2.339      -0.7255       0.4694
   1                                  exm1952    1178482    G        ADD      145    -0.6872    2.593   -5.769    4.394       -0.265       0.7914
   1                                  exm1971    1178925    A        ADD      145    -0.6872    2.593   -5.769    4.394       -0.265       0.7914
   1                                rs4018608    1203938    G        ADD      111     -10.75    4.477   -19.53   -1.979       -2.402      0.01805
   1                            exm-rs6685064    1211292    A        ADD      145     -2.397    2.708   -7.705    2.911      -0.8849       0.3777
   1                                  exm2070    1220954    A        ADD      145     -8.774    4.628   -17.85   0.2966       -1.896      0.06004
   1                                  exm2110    1222267    G        ADD      145     -7.367    5.316   -17.79    3.052       -1.386        0.168
   1                                  exm2183    1223385    G        ADD      145     -9.911    5.765   -21.21    1.389       -1.719      0.08781
   1                                  exm2217    1226063    A        ADD      145      9.874    4.891   0.2892    19.46        2.019      0.04539
   1                                  exm2239    1226512    A        ADD      145      5.876    4.886     -3.7    15.45        1.203       0.2312
   1                                  exm2250    1226757    A        ADD      145     -4.674    4.016   -12.55    3.198       -1.164       0.2465
   1                                  exm2270    1226889    A        ADD      145     -3.746    4.936   -13.42    5.928      -0.7589       0.4492
   1                                  exm2440    1238583    A        ADD      145     -6.708    5.289   -17.07    3.658       -1.268       0.2068
   1                               rs12410087    1239935    C        ADD      121     -3.196    2.894   -8.868    2.477       -1.104       0.2718
   1                                rs3845293    1258246    A        ADD      111     -1.352    3.052   -7.333    4.629      -0.4431       0.6586
   1                                 rs307354    1264539    G        ADD      121     0.6104    3.446   -6.145    7.365       0.1771       0.8597
   1                                  exm2745    1266738    A        ADD      145     0.9746    2.744   -4.404    6.353       0.3551        0.723
   1                                  exm2803    1267651    A        ADD      144     -6.216    4.881   -15.78    3.351       -1.273        0.205
   1                                  exm2948    1269554    A        ADD      145     -1.841    4.612   -10.88    7.199      -0.3991       0.6904
   1                                 rs307380    1287127    G        ADD      111     -1.352    3.052   -7.333    4.629      -0.4431       0.6586
   1                               rs17160669    1305561    A        ADD      121     -2.971    2.486   -7.843    1.901       -1.195       0.2344
   1                                  exm3211    1309405    G        ADD      145      6.369    4.671   -2.787    15.52        1.363       0.1749
   1                                  exm3317    1334475    G        ADD      145      6.049    4.013   -1.817    13.92        1.507        0.134
   1                                  exm3320    1334519    G        ADD      107     -8.562    5.125   -18.61    1.482       -1.671      0.09784
   1                                rs1240707    1335302    A        ADD      111    -0.3918     2.84   -5.959    5.175       -0.138       0.8905
   1                                rs1240708    1335790    G        ADD      111     -2.199    2.133   -6.379    1.981       -1.031       0.3048
   1                                  exm3350    1354515    G        ADD      145     0.0233    2.508   -4.892    4.938     0.009293       0.9926
   1                                  exm3382    1361530    A        ADD      145     -6.001    4.352   -14.53    2.528       -1.379       0.1701
   1                                 rs873927    1366830    G        ADD      111    -0.4453    2.021   -4.406    3.515      -0.2204        0.826
   1                                  exm3458    1386089    A        ADD      145      1.402    4.931   -8.263    11.07       0.2843       0.7766
   1                                rs1627833    1388268    A        ADD      111     -2.579    1.956   -6.413    1.255       -1.319       0.1902
   1                                  exm3522    1398032    G        ADD      145     -13.65    7.335   -28.03   0.7207       -1.862      0.06474
   1                                  exm3532    1403788    A        ADD      145     -5.266    6.437   -17.88     7.35      -0.8181       0.4147
   1                                 rs819980    1425700    G        ADD      134    -0.9088    2.635   -6.074    4.257      -0.3448       0.7308
   1                                  exm3680    1425753    G        ADD      145     -8.983    7.387   -23.46    5.495       -1.216        0.226
   1                                  exm3709    1430985    A        ADD      145     -3.392    3.214   -9.691    2.907       -1.055        0.293
   1                                rs6690515    1447325    A        ADD      121     -3.498    2.298   -8.003    1.006       -1.522       0.1307
   1                                rs6669795    1450947    C        ADD      111      1.149    3.892   -6.479    8.778       0.2953       0.7683
   1                               rs12032637    1465382    G        ADD      110      1.288    3.885   -6.327    8.903       0.3315        0.741
   1                                  exm3904    1470807    A        ADD      145     -2.119    3.936   -9.834    5.596      -0.5382       0.5913
   1                                rs1571149    1474167    G        ADD      111     -2.642    1.864   -6.295    1.011       -1.418       0.1592
   1                                rs2031709    1485984    A        ADD      134     -4.669    5.633   -15.71    6.372      -0.8288       0.4088
   1                                rs7531530    1489670    A        ADD      111      -3.32     2.03   -7.299    0.659       -1.635       0.1049
   1                                rs6604983    1521595    G        ADD      111     0.9188    2.432   -3.848    5.685       0.3778       0.7063
   1                                  exm3962    1551927    A        ADD      145     0.6499    1.642   -2.569    3.869       0.3957       0.6929
   1                                  exm3973    1558792    A        ADD      145     0.7543    3.009   -5.144    6.652       0.2506       0.8025
   1                               rs28635343    1560103    A        ADD      111       2.53    2.237   -1.855    6.916        1.131       0.2606
   1                               rs28464684    1566160    A        ADD      111    -0.9239    4.099   -8.958     7.11      -0.2254       0.8221
   1                               exm2264793    1611995    G        ADD      145    -0.5933    1.589   -3.709    2.522      -0.3733       0.7095
   1                                rs2294488    1664019    A        ADD      107    -0.6042    2.587   -5.675    4.467      -0.2336       0.8158
   1                               exm2268858    1664124    A        ADD      145     -1.508    2.425   -6.261    3.244       -0.622        0.535
   1                                   rs7407    1684472    A        ADD      111      1.027    1.625   -2.157    4.211       0.6321       0.5287
   1                                  exm4503    1686081    A        ADD      145     -3.337    5.301   -13.73    7.052      -0.6295       0.5301
   1                                  exm4521    1688096    A        ADD      145      3.563    5.797   -7.799    14.93       0.6146       0.5398
   1                                  exm4526    1688550    A        ADD      145      4.892    6.435   -7.721    17.51       0.7602       0.4484
   1                                rs6603811    1706136    A        ADD      131     0.6906    2.746   -4.691    6.072       0.2515       0.8018
   1                               rs12041925    1707740    C        ADD      111     -1.218    1.776   -4.699    2.262      -0.6861       0.4941
   1                                rs4648727    1776269    A        ADD      111     0.2696    1.583   -2.833    3.372       0.1703       0.8651
   1                                rs3855951    1804302    G        ADD      111    -0.6895    2.925   -6.423    5.044      -0.2357       0.8141
   1                                rs7525092    1810090    A        ADD      134    -0.4697    1.645   -3.694    2.754      -0.2855       0.7757
   1                                rs6603802    1812521    A        ADD      111   -0.06925      1.6   -3.206    3.068     -0.04327       0.9656
   1                               rs16824526    1818129    C        ADD      111      1.996    2.051   -2.025    6.016       0.9728       0.3329
   1                                rs2247560    1846765    A        ADD      111     0.4925    1.657   -2.754    3.739       0.2973       0.7668
   1                               rs28710181    1847531    A        ADD      111      1.548    3.157    -4.64    7.736       0.4903       0.6249
   1                                  exm4645    1847979    G        ADD      107      1.451    3.198   -4.818    7.719       0.4536       0.6511
   1                                  exm4691    1849530    G        ADD      144    -0.6274    3.014   -6.535     5.28      -0.2081       0.8354
   1                               rs28508199    1852484    G        ADD      111     -1.085    1.611   -4.242    2.073      -0.6733       0.5022
   1                                rs2250833    1854321    A        ADD      111     0.8742    2.073   -3.189    4.937       0.4217       0.6741
   1                                rs2803316    1865298    A        ADD      111     -1.618    1.688   -4.927    1.691      -0.9585         0.34
   1                                  exm4806    1887019    A        ADD      145    -0.6537    2.176   -4.919    3.611      -0.3004       0.7643
   1                                  exm4871    1888193    A        ADD      145     -2.212    1.613   -5.373   0.9487       -1.372       0.1723
   1                                  exm4945    1900102    A        ADD      144     0.2273    1.643   -2.994    3.448       0.1383       0.8902
   1                                  exm4951    1900186    G        ADD      145     0.8668    1.862   -2.783    4.516       0.4655       0.6423
   1                                  exm4957    1900232    G        ADD      145     0.8785    1.545    -2.15    3.908       0.5685       0.5706
   1                                rs3795283    1916587    A        ADD      121     0.4948     1.62    -2.68     3.67       0.3055       0.7606
   1                                rs6605081    1930754    A        ADD      111     -1.667    1.954   -5.496    2.162      -0.8534       0.3954
   1                                rs6656398    1941929    G        ADD      111     0.7753    1.817   -2.786    4.336       0.4267       0.6704
   1                               rs13303016    1946591    G        ADD      121      -3.32    2.092   -7.419     0.78       -1.587       0.1152
   1                                rs2376803    1967954    G        ADD      111      -4.15    1.759   -7.597  -0.7036        -2.36       0.0201
   1                                rs6605074    1992748    A        ADD      121     0.9382    2.499   -3.959    5.836       0.3755        0.708
   1                                rs6663158    2004098    A        ADD      111      2.148    2.452   -2.658    6.953       0.8759       0.3831
   1                                rs2803310    2017297    G        ADD      121     0.5637      1.7   -2.767    3.895       0.3317       0.7407
   1                                rs2459994    2024064    A        ADD      134      2.604    2.134   -1.578    6.786         1.22       0.2246
   1                                 rs884080    2026749    A        ADD      134    -0.1453    1.534   -3.152    2.861     -0.09472       0.9247
   1                                rs7513222    2027901    A        ADD      111      1.128    1.803   -2.406    4.662       0.6256       0.5329
   1                               rs10910030    2035684    G        ADD      111     0.1276    1.662    -3.13    3.385      0.07679       0.9389
   1                               rs12410859    2038732    A        ADD      111      2.111    1.867   -1.548    5.769        1.131       0.2607
   1                                rs4648807    2040898    A        ADD      111    -0.1172    1.716    -3.48    3.246      -0.0683       0.9457
   1                                rs4648808    2040936    A        ADD      134     -1.297    2.284   -5.773    3.179       -0.568        0.571
   1                             exm-rs425277    2069172    A        ADD      145    0.08167    1.704   -3.257    3.421      0.04794       0.9618
   1                            exm-rs3753242    2069681    A        ADD      145      1.383    3.152   -4.794     7.56       0.4389       0.6614
   1                                 rs424079    2071340    C        ADD      131      0.318    1.535   -2.691    3.327       0.2071       0.8363
   1                                rs2257182    2082566    G        ADD      134     0.3713    1.481   -2.531    3.273       0.2508       0.8024
   1                                  exm5304    2129458    A        ADD      145      11.67    7.399   -2.834    26.17        1.577       0.1171
   1                                rs7512482    2146966    G        ADD      134     -2.328    1.969   -6.186    1.531       -1.182       0.2393
   1                                rs2460000    2156362    A        ADD      132     -1.783    1.703   -5.122    1.555       -1.047       0.2972
   1                                 rs263526    2173504    G        ADD      134      1.014    1.445   -1.818    3.846       0.7017       0.4841
   1                                 rs260513    2180524    A        ADD      116       1.39    1.573   -1.693    4.472       0.8836       0.3788
   1                               rs12084736    2189580    A        ADD      111     0.2435    4.516   -8.608    9.095      0.05392       0.9571
   1                                 rs903908    2202967    A        ADD      111    -0.7903    1.539   -3.807    2.226      -0.5136       0.6086
   1                               rs10910047    2211849    A        ADD      134     0.7621    1.601   -2.375    3.899       0.4761       0.6348
   1                                rs2017143    2220649    A        ADD      134      -2.14    1.402   -4.887   0.6079       -1.526       0.1294
   1                                 rs884940    2223866    A        ADD      134    -0.6459    1.421   -3.431     2.14      -0.4545       0.6502
   1                               rs12082516    2251160    G        ADD      111      2.355    1.935   -1.437    6.147        1.217       0.2261
   1                                rs2645065    2261222    A        ADD      134    0.09103    2.028   -3.885    4.067      0.04487       0.9643
   1                                 rs903904    2263888    A        ADD      134       1.45    1.777   -2.032    4.932       0.8161       0.4159
   1                                rs2055204    2280661    G        ADD      134      1.217    1.591   -1.901    4.335       0.7651       0.4456
   1                                rs7527871    2281726    C        ADD      134     -1.863    1.943   -5.672    1.946      -0.9588       0.3395
   1                               rs10910053    2282135    A        ADD      111    -0.6437    1.997   -4.557     3.27      -0.3223       0.7478
   1                                rs4648831    2283117    A        ADD      134     -2.624    2.097   -6.733    1.485       -1.252       0.2129
   1                                rs2843130    2283313    C        ADD      111      3.893    2.592   -1.188    8.974        1.502       0.1361
   1                                rs2840528    2283896    G        ADD      134      1.847    1.613   -1.315    5.008        1.145       0.2544
   1                                rs2645082    2284003    A        ADD      111     0.5878    1.939   -3.212    4.387       0.3032       0.7623
   1                                rs3795272    2284195    G        ADD      111      -1.73    1.746   -5.153    1.692      -0.9909        0.324
   1                                  exm5488    2290143    A        ADD      145     -2.124    4.906   -11.74    7.491      -0.4329       0.6657
   1                                rs2279703    2306695    A        ADD      134     -1.983     1.52   -4.962   0.9959       -1.305       0.1943
   1                                rs2843160    2309082    C        ADD      134      -2.66    1.492   -5.584   0.2643       -1.783      0.07697
   1                                rs3736330    2327075    A        ADD      134     -5.851    1.609   -9.005   -2.698       -3.636    0.0003981
   1                               exm2268641    2327815    G        ADD      145     -2.998    1.557   -6.049  0.05334       -1.926      0.05617
   1                                  exm5594    2338015    G        ADD      145       -3.4    4.968   -13.14    6.338      -0.6843       0.4949
   1                                rs2494427    2338569    A        ADD      111      6.379    2.528    1.425    11.33        2.524       0.0131
   1                                rs3935659    2351699    G        ADD      111    -0.2442    1.713   -3.601    3.113      -0.1426       0.8869
   1                               rs12731309    2352146    A        ADD      111        3.8    1.896  0.08397    7.515        2.004      0.04759
   1                               rs10797423    2358944    C        ADD      106      2.605    1.823  -0.9672    6.178        1.429        0.156
   1                                rs2494436    2359917    A        ADD      111    -0.5755    1.735   -3.975    2.824      -0.3318       0.7407
   1                                rs7515934    2359940    A        ADD      111     -2.399    1.836   -5.997      1.2       -1.306       0.1942
   1                                rs2494641    2362827    A        ADD      111    -0.2302    1.787   -3.732    3.272      -0.1289       0.8977
   1                                rs6659405    2373089    A        ADD      124     0.2622    1.574   -2.822    3.347       0.1666        0.868
   1                                rs4648845    2387101    G        ADD      111     0.2476    1.592   -2.873    3.368       0.1555       0.8767
   1                                rs2477686    2392648    G        ADD      111     -0.282     1.56   -3.339    2.775      -0.1808       0.8569
   1                               rs10910082    2418935    G        ADD      111      3.023    1.632  -0.1754    6.222        1.853      0.06674
   1                                  exm5742    2426313    A        ADD      145     -5.378    5.288   -15.74    4.987       -1.017       0.3109
   1                                  exm5841    2435738    A        ADD      145      1.788    3.636   -5.339    8.915       0.4918       0.6236
   1                                rs1107685    2439191    G        ADD      111     0.1856    1.847   -3.434    3.805       0.1005       0.9201
   1                                  exm5918    2441358    G        ADD      145    -0.7649    1.629   -3.959    2.429      -0.4694       0.6395
   1                                rs2247308    2445406    G        ADD      111     0.7464    1.806   -2.793    4.285       0.4134       0.6802
   1                                rs2494625    2454709    A        ADD      111      3.356    1.646   0.1295    6.582        2.039      0.04397
   1                                rs2495368    2473258    G        ADD      111      3.204    6.333   -9.208    15.62       0.5059        0.614
   1                                  exm6141    2494330    A        ADD      145      3.516    1.879  -0.1661    7.198        1.872      0.06335
   1                                rs6667605    2502780    A        ADD      134      4.244    1.432    1.436    7.051        2.963     0.003632
   1                             exm-rs734999    2513216    A        ADD      145      3.407     1.37   0.7208    6.092        2.486      0.01409
   1                                  exm6264    2526746    G        ADD      145      2.511     1.56  -0.5466    5.568         1.61       0.1097
   1                                rs2843401    2528133    A        ADD      107      2.521    1.795  -0.9964    6.039        1.405       0.1631
   1                               exm2268642    2539006    G        ADD      145      2.543    1.541  -0.4766    5.563        1.651       0.1011
   1                                  exm6351    2541269    G        ADD      145      2.543    1.541  -0.4766    5.563        1.651       0.1011
   1                               rs10752748    2544640    A        ADD      111      2.354    1.748   -1.071    5.779        1.347       0.1808
   1                               rs12117343    2551785    A        ADD      111      1.278    1.768   -2.187    4.743        0.723       0.4713
   1                            exm-rs3890745    2553624    G        ADD      145      2.467    1.586   -0.642    5.575        1.555       0.1222
   1                              kgp10938344    2564465    A        ADD      111      2.354    1.748   -1.071    5.779        1.347       0.1808
   1                                rs4648390    2700372    A        ADD      121      1.773    2.129     -2.4    5.947       0.8328       0.4067
   1                                rs2377041    2713327    A        ADD      134     -2.935    1.438   -5.752  -0.1174       -2.042      0.04322
   1                                rs4648384    2756621    C        ADD      123      2.984    1.415   0.2098    5.758        2.108      0.03713
   1                                rs1456460    2761863    A        ADD      111     -4.914     1.48   -7.816   -2.013        -3.32     0.001237
   1                               rs12409348    2779043    A        ADD      134     -4.694    1.416    -7.47   -1.918       -3.315     0.001192
   1                                 rs897636    2784092    G        ADD      111      2.813    1.652   -0.425     6.05        1.703      0.09155
   1                               rs10909793    2794551    C        ADD      111    -0.1857    1.647   -3.414    3.043      -0.1127       0.9105
   1                               rs10797342    2797856    G        ADD      134    0.08657    1.525   -2.902    3.075      0.05677       0.9548
   1                               exm2268859    2806107    C        ADD      145      2.737    1.913   -1.013    6.488        1.431       0.1548
   1                                rs2842910    2817421    G        ADD      111      4.272    2.524  -0.6758     9.22        1.692      0.09354
   1                                rs7340016    2833332    G        ADD      111     -4.112    2.245   -8.513    0.288       -1.832      0.06981
   1                                rs4648432    2839757    C        ADD      111      5.173    1.848     1.55    8.795        2.799     0.006094
   1                                rs2045331    2842270    A        ADD      127      4.452    1.742    1.039    7.866        2.556      0.01181
   1                               rs12403214    2849190    C        ADD      111      3.932    1.734   0.5329     7.33        2.267       0.0254
   1                                rs4648441    2850181    A        ADD      134      2.923    1.711  -0.4297    6.276        1.709       0.0899
   1                               rs10797368    2852707    A        ADD      134     -2.186    6.328   -14.59    10.22      -0.3455       0.7303
   1                               rs16823228    2853759    G        ADD      134      3.395    1.631   0.1977    6.591        2.081       0.0394
   1                                rs2606418    2870850    G        ADD      111       4.06    1.768   0.5937    7.526        2.296      0.02366
   1                                rs2485945    2883932    G        ADD      134     -4.115    1.916   -7.871  -0.3596       -2.148      0.03361
   1                               rs12044030    2889577    G        ADD      134     -2.457    1.863   -6.108    1.195       -1.319       0.1897
   1                               rs12046158    2891713    G        ADD      134     -2.665    1.523   -5.649   0.3192        -1.75      0.08245
   1                               rs12025260    2917377    G        ADD      111      2.811    2.677   -2.436    8.058         1.05       0.2961
   1                               rs12022429    2919942    A        ADD      111      4.254    2.729   -1.095    9.604        1.559       0.1221
   1                                rs4576609    2938265    A        ADD      111      1.769    2.209   -2.562    6.099       0.8006       0.4252
   1                                  exm6428    2938989    A        ADD      145     -3.979    1.894    -7.69  -0.2675       -2.101      0.03741
   1                                rs7412983    2943183    C        ADD      134      1.606    2.057   -2.426    5.638       0.7809       0.4363
   1                                rs2142569    2944527    A        ADD      134     -1.443    1.654   -4.685    1.798      -0.8728       0.3844
   1                                 rs717795    2970464    G        ADD      111      1.769    2.209   -2.562    6.099       0.8006       0.4252
   1                                 rs760567    3000465    A        ADD      111   -0.01738    2.359    -4.64    4.606    -0.007369       0.9941
   1                                rs6695131    3000924    A        ADD      111      2.675     1.74  -0.7346    6.085        1.538       0.1271
   1                                 rs926244    3006283    G        ADD      134     -1.173    1.737   -4.578    2.232      -0.6752       0.5008
   1                                rs7543737    3009969    A        ADD      111      1.531    1.742   -1.884    4.945       0.8786       0.3816
   1                                rs2817168    3013690    G        ADD      134    -0.4828    1.462   -3.349    2.384      -0.3301       0.7418
   1                                rs2993493    3020246    A        ADD      134     -1.291    2.114   -5.435    2.853      -0.6107       0.5425
   1                                rs1890336    3024265    C        ADD      134    -0.1555    1.516   -3.128    2.817      -0.1025       0.9185
   1                                rs6690373    3035227    G        ADD      121      5.094    2.548      0.1    10.09        1.999      0.04792
   1                                rs2817178    3047252    G        ADD      134    0.03711     1.52   -2.942    3.016      0.02442       0.9806
   1                                rs2235176    3054106    G        ADD      133      2.827    1.605  -0.3195    5.973        1.761      0.08064
   1                                 rs731031    3072692    G        ADD      134      2.892     1.72  -0.4796    6.264        1.681      0.09515
   1                                rs2651902    3074306    A        ADD      111      2.881    2.148   -1.328     7.09        1.341       0.1827
   1                                rs2742673    3080019    A        ADD      111     0.2535    1.637   -2.955    3.462       0.1549       0.8772
   1                            exm-rs2651899    3083712    G        ADD      145       1.55    1.483   -1.357    4.456        1.045       0.2979
   1                                rs7518255    3086464    A        ADD      111    -0.3009    1.858   -3.943    3.341      -0.1619       0.8717
   1                                rs2651935    3086496    A        ADD      111      1.724    2.258   -2.702     6.15       0.7636       0.4468
   1                                rs2651927    3101762    C        ADD      111       2.41    2.088   -1.682    6.502        1.154        0.251
   1                               rs10752733    3104630    A        ADD      134     0.4827    2.114   -3.661    4.627       0.2283       0.8198
   1                                rs7539775    3109151    G        ADD      133     0.8403    1.736   -2.562    4.242       0.4841       0.6291
   1                               exm2260168    3111669    A        ADD      145    0.06951     2.12   -4.085    4.224      0.03279       0.9739
   1                               rs10909895    3113680    G        ADD      111      1.468    2.222   -2.887    5.824       0.6608       0.5102
   1                               rs10909901    3131235    A        ADD      134     -1.067    2.047   -5.079    2.945      -0.5214        0.603
   1                                rs2817146    3133439    A        ADD      134     0.6748    2.493   -4.212    5.561       0.2707       0.7871
   1                                rs6424069    3147030    G        ADD      134    -0.2631    2.119   -4.416     3.89      -0.1242       0.9014
   1                               rs10909905    3147899    A        ADD      111      0.227    2.405   -4.487    4.941       0.0944        0.925
   1                               rs11807062    3153237    C        ADD      111     -1.286    2.243   -5.682     3.11      -0.5734       0.5676
   1                                rs3002686    3178111    A        ADD      134      2.004    2.127   -2.164    6.172       0.9423       0.3478
   1                                rs2455107    3180158    C        ADD      111      1.621    2.007   -2.312    5.555       0.8079        0.421
   1                                rs2455125    3189006    A        ADD      111      2.637    2.202   -1.679    6.952        1.198       0.2338
   1                                 rs905135    3199484    C        ADD      134      1.075    3.345   -5.482    7.631       0.3212       0.7486
   1                                rs4648377    3211458    A        ADD      134      -1.06    1.733   -4.456    2.337      -0.6115       0.5419
   1                                rs2455144    3214732    A        ADD      134     -1.029     1.52   -4.009     1.95      -0.6769       0.4997
   1                                rs2455137    3217151    G        ADD      111    -0.3128    1.647    -3.54    2.914        -0.19       0.8497
   1                                rs2455135    3219901    A        ADD      111    -0.5807     1.77    -4.05    2.889      -0.3281       0.7435
   1                                rs2483266    3236041    G        ADD      134      -1.36    1.669    -4.63     1.91      -0.8151       0.4165
   1                                rs2500271    3241829    G        ADD      134   -0.02951    1.555   -3.077    3.018     -0.01898       0.9849
   1                                rs2483274    3248098    G        ADD      134    -0.1548    1.542   -3.178    2.868      -0.1003       0.9202
   1                                rs2483279    3252169    G        ADD      111     -1.708    1.764   -5.165     1.75      -0.9681       0.3352
   1                                rs7516150    3253889    A        ADD      111     -1.226    1.884   -4.918    2.466      -0.6508       0.5166
   1                                rs7552331    3253941    A        ADD      111     -1.092     1.88   -4.776    2.593      -0.5807       0.5627
   1                                 rs882430    3259113    A        ADD      134    -0.8692    1.669    -4.14    2.402      -0.5208       0.6034
   1                                rs2483289    3264190    A        ADD      134      4.072    1.744   0.6531     7.49        2.334      0.02112
   1                                rs7524171    3279324    G        ADD      111     0.1565     1.79   -3.352    3.665       0.0874       0.9305
   1                            exm-rs6658356    3280253    A        ADD      145    -0.4251    3.368   -7.026    6.176      -0.1262       0.8997
   1                                rs4648487    3285304    G        ADD      134     -1.608    1.575   -4.695    1.478       -1.021        0.309
   1                                rs1538693    3294972    G        ADD      134     0.2272    1.587   -2.884    3.338       0.1431       0.8864
   1                               rs17399998    3305016    A        ADD      134      1.466    1.763   -1.989    4.921       0.8318       0.4071
   1                                rs2493278    3307746    A        ADD      134     -1.187    1.836   -4.786    2.412      -0.6463       0.5192
   1                                 rs871822    3312914    C        ADD      134      1.013    1.706    -2.33    4.356       0.5937       0.5537
   1                                rs6424074    3317780    G        ADD      134    -0.2364    1.547   -3.269    2.796      -0.1528       0.8788
   1                               rs11578011    3318532    A        ADD      134    -0.2399    1.577   -3.331    2.851      -0.1521       0.8793
   1                                rs2483225    3325037    A        ADD      111      3.003    1.629  -0.1901    6.196        1.843      0.06809
   1                                  exm6548    3328358    A        ADD      145      1.365    1.928   -2.415    5.145       0.7078       0.4803
   1                                  exm6576    3328659    A        ADD      145     0.1976    2.126   -3.969    4.364      0.09297       0.9261
   1                                rs1537406    3352227    A        ADD      111     0.9223    2.563   -4.101    5.945       0.3599       0.7197
   1                                 rs867814    3362256    G        ADD      134     -2.754    2.205   -7.076    1.569       -1.249        0.214
   1                                rs2487670    3368143    A        ADD      134     -4.025     2.28   -8.494   0.4434       -1.765      0.07985
   1                                rs2487680    3377442    G        ADD      134     -2.303    2.963   -8.111    3.505      -0.7771       0.4385
   1                                  exm6722    3380057    A        ADD      145     -4.032    4.153   -12.17    4.108      -0.9709       0.3333
   1                               rs12124163    3393037    C        ADD      111     -1.744    2.601   -6.842    3.354      -0.6705        0.504
   1                                  exm6824    3397062    A        ADD      145     -5.769    5.332   -16.22    4.683       -1.082       0.2812
   1                                  exm6847    3410410    A        ADD      145     0.1943    6.484   -12.51     12.9      0.02997       0.9761
   1                                  exm6852    3410644    G        ADD      145     -1.818    3.072    -7.84    4.204      -0.5917        0.555
   1                                  exm6858    3410935    A        ADD      145     -9.507    5.026   -19.36   0.3444       -1.891      0.06063
   1                                  exm6861    3410973    A        ADD      145     0.1943    6.484   -12.51     12.9      0.02997       0.9761
   1                                  exm6947    3416449    C        ADD      145     -3.473    1.655   -6.717  -0.2283       -2.098      0.03771
   1                                  exm6953    3417211    A        ADD      145      -3.99    4.654   -13.11    5.131      -0.8575       0.3927
   1                                  exm6998    3421897    G        ADD      145     0.8901    1.843   -2.723    4.503       0.4828         0.63
   1                                 rs947344    3423467    A        ADD      134     -3.419    2.125   -7.583   0.7451       -1.609         0.11
   1                                  exm7020    3424388    A        ADD      145     -3.182    3.554   -10.15    3.784      -0.8953       0.3722
   1                               rs12119711    3451005    A        ADD      134     0.7278     1.59   -2.389    3.844       0.4577        0.648
   1                                rs2821060    3477902    A        ADD      111      2.973    1.985  -0.9172    6.864        1.498       0.1371
   1                                rs2821054    3493850    C        ADD      134      2.106    1.694   -1.214    5.426        1.243       0.2161
   1                                  exm7145    3496479    A        ADD      145    -0.1356    2.586   -5.205    4.934     -0.05242       0.9583
   1                               rs10909974    3499067    A        ADD      110      2.683    2.101   -1.436    6.802        1.277       0.2045
   1                                rs2995009    3500575    G        ADD      111    -0.3405    1.777   -3.823    3.142      -0.1916       0.8484
   1                                rs4648527    3507861    G        ADD      134     -2.885    2.589   -7.959    2.189       -1.115       0.2671
   1                                rs6697749    3510633    A        ADD      129      2.989    1.823  -0.5835    6.562         1.64       0.1036
   1                                  exm7149    3511934    G        ADD      145     -1.176    2.237    -5.56    3.208      -0.5256          0.6
   1                                rs2821017    3520871    A        ADD      134     0.4927    1.653   -2.746    3.732       0.2981       0.7661
   1                               rs35701577    3522561    G        ADD      111     0.1813    2.099   -3.933    4.295      0.08639       0.9313
   1                                rs4364818    3538501    A        ADD      111       0.72    1.716   -2.643    4.083       0.4196       0.6756
   1                               rs10909990    3539481    A        ADD      111     -3.723    2.105   -7.849   0.4036       -1.768      0.07989
   1                               rs12757620    3540024    C        ADD      111     0.9107    1.825   -2.667    4.488       0.4989       0.6189
   1                                rs1128474    3545612    G        ADD      111     0.6617    1.875   -3.013    4.336       0.3529       0.7248
   1                                  exm7253    3548832    G        ADD      145     -3.816    2.626   -8.962     1.33       -1.453       0.1484
   1                                rs2251098    3566706    G        ADD      111     -1.824    2.507   -6.739     3.09      -0.7277       0.4684
   1                               rs10910003    3575929    A        ADD      111      3.599    2.115  -0.5468    7.745        1.701      0.09179
   1                                rs2224718    3576060    A        ADD      111     -1.966    1.738   -5.372    1.441       -1.131       0.2606
   1                                rs1009345    3586428    A        ADD      110    -0.4312    1.638   -3.642    2.779      -0.2632       0.7929
   1                                rs3765695    3587377    A        ADD      111      3.785    2.232  -0.5903    8.161        1.696      0.09291
   1                                rs3765703    3592436    C        ADD      134    -0.4558    1.648   -3.686    2.774      -0.2766       0.7825
   1                                rs3765716    3601940    A        ADD      111     0.6218    2.116   -3.525    4.769       0.2938       0.7694
   1                                rs3765731    3611892    A        ADD      134     0.2422    1.603   -2.899    3.384       0.1511       0.8801
   1                               rs12032272    3615156    A        ADD      111     -2.126    2.496   -7.019    2.767      -0.8515       0.3964
   1                                rs3765736    3616601    A        ADD      134     0.2349    1.664   -3.027    3.497       0.1411        0.888
   1                                rs6424089    3628663    A        ADD      111     -2.445    1.855   -6.082    1.191       -1.318       0.1904
   1                                rs3753211    3632608    G        ADD      114      2.706    1.898   -1.014    6.425        1.426       0.1568
   1                                rs3819967    3633380    A        ADD      111    -0.2041    1.854   -3.838    3.429      -0.1101       0.9125
   1                                rs1885865    3646291    G        ADD      121     -1.971    2.281   -6.441      2.5      -0.8639       0.3894
   1                                rs4648553    3648879    G        ADD      121    -0.4522    1.997   -4.367    3.463      -0.2264       0.8213
   1                               rs12117836    3657759    A        ADD      134     0.5482    1.609   -2.606    3.702       0.3406       0.7339
   1                                rs2298222    3659657    A        ADD      111     0.2291    1.809   -3.317    3.775       0.1267       0.8995
   1                                  exm7490    3669205    G        ADD      145      1.111    1.621   -2.066    4.287       0.6851       0.4944
   1                                  exm7551    3677933    G        ADD      145       1.02      1.5   -1.919     3.96       0.6805       0.4973
   1                                  exm7574    3679775    A        ADD      145      2.148    1.735   -1.251    5.548        1.239       0.2176
   1                                  exm7575    3679783    G        ADD      145     -1.219    7.413   -15.75    13.31      -0.1644       0.8697
   1                                rs1181874    3682070    A        ADD      111     0.6108    1.614   -2.552    3.773       0.3785       0.7058
   1                                  exm7611    3683159    C        ADD      145      8.336    7.628   -6.614    23.29        1.093       0.2763
   1                               rs12728911    3709412    G        ADD      111     0.8321    2.227   -3.533    5.197       0.3737       0.7094
   1                                rs7513053    3709487    G        ADD      111      1.369    1.911   -2.376    5.115       0.7164       0.4753
   1                                rs6662706    3732596    A        ADD      111      2.409    1.641  -0.8074    5.625        1.468       0.1451
   1                               rs12759497    3742257    A        ADD      111     0.2163    2.398   -4.483    4.916       0.0902       0.9283
   1                                rs6663840    3743319    A        ADD      134     0.9539    1.653   -2.287    4.195       0.5769        0.565
   1                                  exm7791    3745924    A        ADD      145     -3.786    4.285   -12.18    4.612      -0.8835       0.3785
   1                                rs6424058    3747580    A        ADD      111     -2.876     1.69   -6.189   0.4371       -1.701      0.09181
   1                                  exm7844    3753136    T        ADD      145      -3.17     1.47   -6.051  -0.2894       -2.157      0.03273
   1                               rs12744607    3757749    A        ADD      111       1.49    1.993   -2.417    5.396       0.7473       0.4566
   1                                rs4648426    3773089    G        ADD      134      1.763    1.707   -1.583     5.11        1.033       0.3037
   1                                rs6668103    3793324    G        ADD      111      -1.22    1.821   -4.789     2.35      -0.6697       0.5045
   1                                rs7367066    3803755    A        ADD      134      1.474    1.664   -1.787    4.736       0.8858       0.3774
   1                                rs7530189    3805098    A        ADD      111      -2.44    2.186   -6.725    1.844       -1.116       0.2667
   1                               rs12073945    3806973    G        ADD      111      1.595    4.659   -7.537    10.73       0.3424       0.7327
   1                                rs4446914    3808362    A        ADD      111     -2.065    1.841   -5.673    1.543       -1.122       0.2645
   1                               rs11589102    3821782    A        ADD      134    -0.2158    1.534   -3.223    2.791      -0.1407       0.8883
   1                               rs10909830    3822703    A        ADD      111     -2.065    1.841   -5.673    1.543       -1.122       0.2645
   1                               kgp9113347    3823395    A        ADD      111     0.6358     1.73   -2.754    4.026       0.3676       0.7139
   1                               rs35383955    3825525    A        ADD      111      0.199    1.744   -3.218    3.616       0.1141       0.9094
   1                                rs7548668    4006060    G        ADD      111      1.234    1.666   -2.031    4.498       0.7407       0.4605
   1                               rs10799181    4009071    G        ADD      134   -0.01672    1.899   -3.738    3.705    -0.008807        0.993
   1                                rs7522140    4017137    G        ADD      134      1.252    1.722   -2.124    4.628       0.7271       0.4685
   1                               rs12031275    4026068    G        ADD      111      1.599    1.753   -1.837    5.035       0.9119       0.3639
   1                                rs7550609    4026098    A        ADD      111      -7.34    6.817    -20.7     6.02       -1.077        0.284
   1                               rs12031557    4034097    G        ADD      134     -1.313     3.11   -7.408    4.782      -0.4222       0.6736
   1                               rs10799224    4035129    G        ADD      111      4.121    1.947   0.3054    7.936        2.117      0.03661
   1                               exm2268644    4037665    A        ADD      145       2.74    1.547  -0.2927    5.773        1.771      0.07876
   1                               rs11587331    4039896    G        ADD      134      1.896    1.598   -1.236    5.029        1.187       0.2375
   1                                rs6672877    4061370    A        ADD      111      2.303    2.432   -2.464     7.07       0.9468       0.3459
   1                                rs4128222    4066781    A        ADD      111      1.951    2.113   -2.191    6.092       0.9231        0.358
   1                                rs6675979    4068052    A        ADD      111      1.359    1.623   -1.822    4.539       0.8373       0.4043
   1                                rs4129100    4078448    A        ADD      111      1.468    1.657   -1.779    4.714        0.886       0.3776
   1                                rs6426436    4085098    G        ADD      111     -0.278    1.945    -4.09    3.534       -0.143       0.8866
   1                               rs10915659    4092949    A        ADD      111      1.615    2.178   -2.654    5.884       0.7415         0.46
   1                               rs12036953    4104757    G        ADD      120     -0.853     2.14   -5.047    3.341      -0.3986       0.6909
   1                                rs9792946    4119662    G        ADD      134    -0.1507    2.607    -5.26    4.959     -0.05782        0.954
   1                                rs4233258    4120898    A        ADD      111     0.6292    1.743   -2.787    4.046        0.361       0.7189
   1                                rs7524800    4121584    G        ADD      134      1.732    1.755   -1.707    5.171       0.9873       0.3253
   1                                rs4130940    4130348    A        ADD      111      0.299    1.622   -2.881    3.479       0.1843       0.8541
   1                               rs10915428    4158955    C        ADD      134     0.4736    1.546   -2.557    3.505       0.3063       0.7599
   1                               rs12077262    4170048    A        ADD      134     0.5157    2.073   -3.548    4.579       0.2488       0.8039
   1                                rs7548756    4170249    C        ADD      134     0.6786    1.729   -2.711    4.068       0.3924       0.6954
   1                               rs10915434    4174116    G        ADD      134     0.5157    2.073   -3.548    4.579       0.2488       0.8039
   1                               rs12040805    4180842    A        ADD      124    -0.2429    1.564   -3.308    2.822      -0.1553       0.8768
   1                                rs6426389    4186309    G        ADD      111       1.32    1.617    -1.85     4.49       0.8161       0.4163
   1                                rs6702633    4197035    G        ADD      134     0.6189    1.527   -2.374    3.612       0.4053        0.686
   1                               rs10915445    4197642    A        ADD      134     -1.546    1.517   -4.519    1.428       -1.019       0.3102
   1                               rs16840838    4201349    A        ADD      134    -0.2861    1.744   -3.705    3.132       -0.164         0.87
   1                                rs7542208    4202818    A        ADD      134     0.6189    1.527   -2.374    3.612       0.4053        0.686
   1                                rs6683453    4210402    G        ADD      134    -0.4448    1.584   -3.549     2.66      -0.2808       0.7793
   1                               rs16840866    4212493    A        ADD      111    -0.4289    2.266    -4.87    4.012      -0.1893       0.8502
   1                                rs9988443    4216165    A        ADD      134     0.1781    1.584   -2.926    3.282       0.1124       0.9106
   1                                rs4614226    4221599    G        ADD      134       1.83    1.634   -1.372    5.032         1.12       0.2647
   1                               rs12123330    4227464    A        ADD      134      2.038    1.701   -1.296    5.372        1.198       0.2332
   1                               rs12743431    4234792    A        ADD      111    0.06547    1.665   -3.199     3.33      0.03931       0.9687
   1                                rs4233264    4240178    A        ADD      111     0.1553    1.989   -3.743    4.053      0.07808       0.9379
   1                               rs11808641    4250933    G        ADD      124      1.067    1.579   -2.028    4.161       0.6756       0.5006
   1                                rs6687268    4263677    A        ADD      111     -1.012    1.991   -4.914    2.891      -0.5081       0.6124
   1                                rs4654512    4263997    G        ADD      124    -0.2643    1.479   -3.162    2.634      -0.1788       0.8584
   1                                rs7553814    4271915    G        ADD      111      1.355    1.607   -1.796    4.505       0.8429       0.4012
   1                               rs11579829    4282786    A        ADD      134     0.5865    1.573   -2.497     3.67       0.3728       0.7099
   1                                 rs903540    4284659    A        ADD      111      1.127    1.749   -2.301    4.554       0.6442       0.5208
   1                               rs10799218    4289899    A        ADD      111      2.061    1.745   -1.359    5.481        1.181       0.2401
   1                                rs6679489    4309953    G        ADD      111     -1.275     1.86   -4.922    2.371      -0.6856       0.4945
   1                             exm-rs966321    4315204    C        ADD      145    -0.4007     1.45   -3.243    2.442      -0.2763       0.7827
   1                                rs2101576    4327635    A        ADD      111     0.1014    1.568   -2.971    3.174      0.06469       0.9485
   1                               rs12087250    4328074    A        ADD      111      2.121    1.971   -1.742    5.983        1.076       0.2844
   1                               rs10915494    4328476    A        ADD      134      1.888    1.829   -1.696    5.472        1.032       0.3038
   1                                 rs903541    4335893    A        ADD      111    -0.4982    1.792   -4.011    3.014       -0.278       0.7815
   1                                rs1390136    4341843    A        ADD      134      2.527    1.721  -0.8453      5.9        1.469       0.1443
   1                               rs16838560    4351888    G        ADD      111      8.737    4.565  -0.2093    17.68        1.914       0.0583
   1                                rs2029490    4355593    A        ADD      111    -0.1356    1.905    -3.87    3.599     -0.07116       0.9434
   1                               exm2251770    4363735    C        ADD      145      0.568    1.425   -2.225    3.361       0.3986       0.6908
   1                                 rs693734    4364226    G        ADD      134     -1.672    1.616   -4.839    1.496       -1.034        0.303
   1                                 rs351619    4368819    A        ADD      111      3.031    1.632  -0.1664    6.229        1.858      0.06595
   1                                 rs351615    4370385    G        ADD      134     -2.657    1.885   -6.351    1.037        -1.41       0.1611
   1                               rs10915509    4375859    C        ADD      133    -0.4352    1.878   -4.117    3.246      -0.2317       0.8171
   1                               rs12408012    4379687    G        ADD      134      1.226    2.189   -3.064    5.515       0.5599       0.5765
   1                                 rs351606    4384056    A        ADD      111      1.567    2.621   -3.571    6.705       0.5977       0.5513
   1                                 rs641473    4388885    A        ADD      107      1.295    1.838   -2.306    4.897       0.7049       0.4825
   1                                 rs625079    4390289    G        ADD      111     -2.819    1.675   -6.103   0.4647       -1.683      0.09539
   1                                 rs685494    4397703    A        ADD      111    -0.6939    1.949   -4.514    3.126      -0.3561       0.7225
   1                               rs10799228    4405998    A        ADD      134      -2.94    2.692   -8.216    2.336       -1.092       0.2768
   1                                 rs600933    4409496    G        ADD      134      -2.17    1.487   -5.084   0.7448       -1.459        0.147
   1                                 rs528291    4414045    G        ADD      111     -2.559    2.142   -6.757     1.64       -1.194        0.235
   1                                rs1531328    4418164    A        ADD      134     -3.717    2.174   -7.978   0.5447       -1.709      0.08978
   1                                 rs349393    4419820    C        ADD      111    -0.2926    1.795   -3.812    3.226       -0.163       0.8709
   1                                  rs75411    4425414    A        ADD      134   -0.03712    1.744   -3.455    3.381     -0.02128       0.9831
   1                               rs12404619    4426085    A        ADD      133       -0.9    2.362    -5.53     3.73       -0.381       0.7038
   1                               rs12028738    4431571    A        ADD      111     -8.191    5.666    -19.3    2.915       -1.446       0.1512
   1                                 rs349413    4444706    C        ADD      111     0.6969    1.857   -2.943    4.337       0.3752       0.7082
   1                                rs7418714    4446996    C        ADD      134     -6.386    3.252   -12.76 -0.01114       -1.963      0.05175
   1                                rs7521665    4456277    A        ADD      111     -4.751    4.828   -14.21    4.713      -0.9839       0.3274
   1                                 rs349400    4462460    C        ADD      121     -1.596    1.626   -4.782    1.591      -0.9816       0.3283
   1                                 rs349401    4463585    C        ADD      111      0.652    1.897   -3.065    4.369       0.3438       0.7317
   1                                rs4654432    4481215    A        ADD      134     0.5867    1.523   -2.398    3.571       0.3853       0.7006
   1                               rs12029910    4488779    G        ADD      111      -6.62    5.156   -16.73    3.484       -1.284       0.2019
   1                                rs6658372    4488979    G        ADD      111    -0.9574    1.823   -4.531    2.616      -0.5251       0.6006
   1                                rs6678792    4489398    A        ADD      134     -1.028    1.566   -4.097    2.041      -0.6565       0.5127
   1                               rs10915535    4491460    A        ADD      134     -1.322    2.422   -6.069    3.425      -0.5458       0.5861
   1                                rs1556691    4493215    A        ADD      134     0.3831    1.774   -3.093    3.859        0.216       0.8293
   1                                rs1762814    4496256    A        ADD      134      2.588    1.561  -0.4709    5.648        1.658       0.0997
   1                               rs12731060    4500436    G        ADD      111      2.221    1.633  -0.9791    5.422         1.36       0.1766
   1                               rs12128230    4501911    C        ADD      124      2.546     2.31   -1.981    7.073        1.102       0.2726
   1                                 rs780574    4502198    A        ADD      111       1.48    1.833   -2.113    5.074       0.8074       0.4212
   1                                 rs780593    4507743    G        ADD      111      3.022    2.576   -2.027     8.07        1.173       0.2434
   1                                 rs666152    4518202    A        ADD      111      -2.17    1.603   -5.311   0.9724       -1.353       0.1788
   1                               rs12143782    4534350    A        ADD      133    -0.8243    2.082   -4.904    3.256       -0.396       0.6928
   1                               exm2260335    4541390    C        ADD      145     -3.808    3.189   -10.06    2.442       -1.194       0.2345
   1                                 rs705689    4549307    C        ADD      111    -0.5968    1.905   -4.331    3.137      -0.3133       0.7547
   1                                 rs705690    4549380    G        ADD      111      3.986    2.017  0.03365    7.938        1.977      0.05068
   1                                rs1878052    4552802    A        ADD      134     -1.741      1.6   -4.876    1.394       -1.088       0.2785
   1                                 rs609506    4558933    A        ADD      134      3.161     1.58  0.06553    6.257        2.001      0.04744
   1                                 rs582598    4561962    A        ADD      134     -1.887    1.973   -5.753     1.98      -0.9564       0.3406
   1                                rs4654441    4566515    G        ADD      111     -3.589    1.667   -6.856  -0.3225       -2.153      0.03355
   1                                rs1018306    4567165    A        ADD      111     -2.824    1.672     -6.1   0.4528       -1.689      0.09415
   1                                 rs780568    4569834    A        ADD      111      7.178    2.053    3.155     11.2        3.497    0.0006884
   1                                rs1710424    4575001    A        ADD      111      8.243     2.36    3.617    12.87        3.492    0.0006999
   1                                rs6703696    4578495    G        ADD      134     -1.596    3.161   -7.792      4.6      -0.5049       0.6145
   1                               rs12035830    4579733    A        ADD      111      2.564     2.61   -2.552     7.68       0.9822       0.3282
   1                                 rs518456    4582089    A        ADD      111     0.6582    1.652   -2.579    3.895       0.3985        0.691
   1                                 rs241240    4586306    C        ADD      111     -1.721    1.666   -4.987    1.544       -1.033       0.3039
   1                                 rs241239    4587177    G        ADD      134     -1.724    1.718   -5.091    1.643       -1.004       0.3174
   1                               rs12080165    4596700    A        ADD      111    -0.5891    2.081   -4.669     3.49       -0.283       0.7777
   1                               rs12726510    4598021    A        ADD      111     -2.928    2.146   -7.135    1.279       -1.364       0.1754
   1                                 rs592726    4599243    G        ADD      134     -1.262    1.607   -4.411    1.887      -0.7856       0.4336
   1                             exm-rs241257    4614822    G        ADD      145     0.5059    1.767   -2.957    3.969       0.2863       0.7751
   1                                rs4654556    4615331    G        ADD      111       1.64    2.793   -3.835    7.114       0.5871       0.5584
   1                                rs6685798    4618251    A        ADD      134    -0.1803    1.628   -3.371     3.01      -0.1108       0.9119
   1                                 rs241264    4619038    G        ADD      134    -0.8203    2.255    -5.24    3.599      -0.3638       0.7166
   1                               rs12120353    4620996    A        ADD      134    -0.6632    1.847   -4.284    2.957       -0.359       0.7202
   1                                 rs241277    4629186    A        ADD      111    -0.0341    1.897   -3.752    3.684     -0.01798       0.9857
   1                                 rs241278    4629408    A        ADD      111      3.498    1.722   0.1232    6.873        2.032       0.0447
   1                                rs1541318    4634978    G        ADD      134     -1.404    1.555   -4.452    1.645      -0.9026       0.3684
   1                                rs1157688    4636767    A        ADD      134      6.116     1.81     2.57    9.663         3.38    0.0009591
   1                                rs1024139    4640902    G        ADD      128     -3.353    1.801   -6.883   0.1766       -1.862        0.065
   1                                 rs619364    4646379    G        ADD      111     0.7641    1.722    -2.61    4.139       0.4438       0.6581
   1                                 rs644647    4647469    C        ADD      107      5.143    2.012      1.2    9.086        2.556      0.01205
   1                               rs10915566    4648780    A        ADD      121     -5.224    2.338   -9.806  -0.6423       -2.235      0.02735
   1                                rs1849943    4649316    A        ADD      134     0.6451     1.95   -3.178    4.468       0.3308       0.7414
   1                                 rs537761    4662408    A        ADD      111    -0.7473     1.93    -4.53    3.036      -0.3872       0.6994
   1                                rs3896439    4668670    A        ADD      134      5.905    4.043   -2.018    13.83        1.461       0.1465
   1                                rs4654569    4675555    A        ADD      111     -5.596    3.846   -13.13    1.943       -1.455       0.1487
   1                                rs4654574    4679731    G        ADD      111     0.6008    2.172   -3.657    4.859       0.2766       0.7826
   1                               rs12029673    4684090    G        ADD      111    -0.6791    1.741   -4.091    2.733      -0.3902       0.6972
   1                                rs1107467    4685222    A        ADD      111     -1.429    1.757   -4.873    2.014      -0.8135       0.4177
   1                                 rs875807    4685672    A        ADD      134     0.7394    1.526   -2.251    3.729       0.4847       0.6287
   1                               rs12122754    4698559    A        ADD      134      3.142    2.201   -1.171    7.456        1.428       0.1558
   1                               rs10915575    4701258    G        ADD      134      1.149    1.761   -2.302      4.6       0.6527       0.5151
   1                               rs12408160    4723046    A        ADD      134     0.5519    1.876   -3.126     4.23       0.2941       0.7691
   1                               rs12083131    4723818    A        ADD      134      1.826    1.742   -1.589    5.242        1.048       0.2965
   1                               rs11588149    4725496    A        ADD      134    0.04671    3.544   -6.899    6.992      0.01318       0.9895
   1                                rs7517857    4725585    A        ADD      111       2.21    1.674    -1.07    5.491        1.321       0.1895
   1                               rs12567266    4726454    A        ADD      134     -1.746    2.021   -5.707    2.216      -0.8638       0.3893
   1                               rs16839422    4730964    G        ADD      111      3.639    2.367  -0.9992    8.278        1.538       0.1271
   1                               rs10799256    4731689    G        ADD      111      2.126    2.048   -1.888    6.139        1.038       0.3016
   1                               rs16839451    4737693    A        ADD      111      2.167    2.289   -2.319    6.654       0.9468       0.3459
   1                                rs2071990    4738058    A        ADD      134      5.388    5.221   -4.845    15.62        1.032        0.304
   1                                rs2071995    4738678    A        ADD      134      3.355    3.775   -4.044    10.75       0.8887       0.3758
   1                                 rs763238    4743704    A        ADD      134    -0.9223    1.769    -4.39    2.545      -0.5214        0.603
   1                                rs6688423    4768540    G        ADD      111     -1.027    1.763   -4.482    2.428      -0.5825       0.5614
   1                                rs3820252    4784556    A        ADD      134      3.441    4.112   -4.618     11.5       0.8369       0.4042
   1                                 rs242044    4787119    G        ADD      133      1.518    1.545   -1.511    4.547       0.9823       0.3278
   1                                 rs242050    4789179    A        ADD      134     0.2376    1.856     -3.4    3.876        0.128       0.8984
   1                                 rs409048    4805674    G        ADD      111     -1.732     1.66   -4.986    1.522       -1.043       0.2991
   1                                 rs368808    4806381    A        ADD      111      3.045    1.857  -0.5944    6.684         1.64        0.104
   1                                rs2802720    4809120    A        ADD      111    -0.4177     1.74   -3.829    2.994        -0.24       0.8108
   1                                 rs523141    4819667    G        ADD      111      1.892    2.189   -2.399    6.183       0.8644       0.3893
   1                               rs12119789    4823492    A        ADD      134    -0.4141    1.517   -3.387    2.558      -0.2731       0.7852
   1                               rs12066439    4824311    A        ADD      134    -0.7299    1.818   -4.294    2.834      -0.4014       0.6888
   1                                 rs426095    4828063    A        ADD      111     0.6453    1.694   -2.675    3.965        0.381        0.704
   1                                rs9426483    4830900    A        ADD      111     0.5683    1.902    -3.16    4.296       0.2988       0.7657
   1                                 rs423285    4831076    G        ADD      134      2.423    1.934   -1.367    6.214        1.253       0.2124
   1                                rs3766977    4833498    A        ADD      134    -0.2574    2.058    -4.29    3.775      -0.1251       0.9006
   1                                 rs399377    4835375    A        ADD      134      2.031     2.01   -1.908     5.97         1.01       0.3142
   1                                rs9426506    4844376    A        ADD      134      1.003     1.58   -2.094      4.1       0.6349       0.5266
   1                               rs11805709    4847594    A        ADD      134     -1.282    1.793   -4.796    2.231      -0.7153       0.4757
   1                               rs12089516    4859727    G        ADD      111      1.076    7.215   -13.07    15.22       0.1492       0.8817
   1                                rs4654607    4861160    G        ADD      134    -0.3222    1.493   -3.248    2.603      -0.2159       0.8294
   1                                 rs760817    4863913    A        ADD      111      -0.76    2.395   -5.454    3.934      -0.3174       0.7516
   1                               rs10799262    4872571    G        ADD      123     -2.861    2.253   -7.277    1.554        -1.27       0.2066
   1                                rs2050010    4880917    A        ADD      111     -4.116    7.177   -18.18     9.95      -0.5735       0.5675
   1                                rs2181699    4888012    A        ADD      134    -0.2311    1.586    -3.34    2.878      -0.1457       0.8844
   1                               rs10915626    4906783    A        ADD      134     -8.701    4.761   -18.03     0.63       -1.828      0.06992
   1                                rs6683849    4908901    A        ADD      134    -0.6047    1.625    -3.79     2.58      -0.3721       0.7104
   1                                rs6426440    4914910    C        ADD      134     0.2538    1.684   -3.048    3.555       0.1507       0.8805
   1                               rs10915644    4927798    G        ADD      134     -1.152    1.678    -4.44    2.136      -0.6866       0.4936
   1                               rs10915645    4928187    C        ADD      111    -0.6336    1.936   -4.427     3.16      -0.3274        0.744
   1                                rs7543026    4944842    A        ADD      111     0.7204    2.141   -3.476    4.917       0.3365       0.7372
   1                                rs6664880    4952788    G        ADD      134    -0.7312    1.815   -4.289    2.827      -0.4028       0.6878
   1                               exm2268645    4955862    G        ADD      145     -1.242    1.693   -4.559    2.076      -0.7337       0.4644
   1                                rs6678459    4968528    A        ADD      111    -0.2926    2.368   -4.933    4.348      -0.1236       0.9019
   1                               rs12034557    4971507    A        ADD      111      0.778    2.361    -3.85    5.406       0.3295       0.7424
   1                               rs11805753    4973107    A        ADD      123     -1.397    2.261   -5.828    3.034       -0.618       0.5378
   1                               rs10915668    4973301    A        ADD      134     -1.242    1.589   -4.357    1.872      -0.7819       0.4357
   1                               rs12035499    4980692    A        ADD      134     -1.667    2.223   -6.024    2.691      -0.7497       0.4548
   1                                 rs942245    4981503    G        ADD      134     -1.694    1.482   -4.599    1.211       -1.143       0.2551
   1                                rs6666453    4987424    C        ADD      134     -1.192     2.08   -5.269    2.884      -0.5734       0.5674
   1                                rs2898853    4992204    G        ADD      134      1.564    1.686    -1.74    4.868        0.928       0.3552
   1                               rs10915683    4996185    G        ADD      134       1.29    1.628     -1.9     4.48       0.7924       0.4296
   1                                rs9286971    5003504    G        ADD      134      1.848    1.591   -1.271    4.967        1.162       0.2476
   1                                rs9426490    5011402    A        ADD      111      0.865    1.807   -2.677    4.407       0.4787       0.6331
   1                               rs10915298    5012301    A        ADD      111     -5.784    4.775   -15.14    3.575       -1.211       0.2285
   1                                rs6656223    5015844    G        ADD      111      1.191    1.745   -2.229    4.611       0.6825       0.4964
   1                               rs10799145    5021200    A        ADD      134     -2.573    1.514   -5.541   0.3946       -1.699      0.09166
   1                               rs12754637    5023321    A        ADD      134     -3.235    1.901    -6.96   0.4905       -1.702      0.09118
   1                                rs7535462    5033661    A        ADD      111      3.977    1.819   0.4125    7.541        2.187      0.03096
   1                               rs12757902    5036234    A        ADD      124      3.782    1.816   0.2227    7.341        2.083      0.03943
   1                                rs1563791    5043734    C        ADD      134      1.093    1.931   -2.692    4.877       0.5658       0.5725
   1                                rs7365286    5047163    A        ADD      134     -2.119    1.652   -5.357     1.12       -1.282        0.202
   1                                rs6683624    5051710    A        ADD      134     -0.639    1.776   -4.119    2.841      -0.3599       0.7195
   1                               rs10158288    5061519    A        ADD      111     -2.291    1.786   -5.792     1.21       -1.283       0.2024
   1                               rs10915310    5068210    G        ADD      134      2.516    1.662  -0.7423    5.774        1.513       0.1326
   1                                rs1870516    5072295    A        ADD      111    -0.1746     1.71   -3.525    3.176      -0.1021       0.9188
   1                                rs9286975    5073092    G        ADD      111     -1.779    1.683   -5.077    1.518       -1.058       0.2926
   1                               rs10799152    5073658    C        ADD      111      1.609    1.786   -1.891    5.108       0.9011       0.3696
   1                                rs1459765    5088062    A        ADD      134     -1.266    2.121   -5.424    2.891       -0.597       0.5516
   1                                rs6693990    5094435    A        ADD      111    -0.8479    1.762   -4.302    2.606      -0.4811       0.6314
   1                               rs10915324    5103621    G        ADD      111     0.1037    2.055   -3.925    4.132      0.05047       0.9598
   1                               rs10915329    5114102    A        ADD      134      -1.92    1.548   -4.954    1.114       -1.241        0.217
   1                                rs1563792    5124859    G        ADD      134       2.73    1.927   -1.046    6.506        1.417       0.1589
   1                                rs6603832    5127543    A        ADD      111      2.359     1.99   -1.542     6.26        1.185       0.2386
   1                               rs11590026    5140226    A        ADD      124     0.3548    1.813   -3.198    3.908       0.1957       0.8452
   1                                rs3128687    5141293    C        ADD      111      1.784    1.675   -1.498    5.067        1.065       0.2891
   1                               rs10915341    5142552    C        ADD      111      3.486    1.841  -0.1227    7.094        1.893      0.06105
   1                                rs6680801    5145066    A        ADD      134     -2.684    2.222   -7.039    1.672       -1.207       0.2295
   1                                rs9803863    5158857    G        ADD      111      1.806    1.892   -1.901    5.513       0.9547       0.3419
   1                                rs2242157    5160662    A        ADD      134      1.545    1.534   -1.463    4.552        1.007        0.316
   1                               rs10733013    5168663    A        ADD      134     0.5873     1.53   -2.412    3.587       0.3837       0.7018
   1                            exm-rs7513590    5170712    G        ADD      145       -1.3     2.66   -6.513    3.913      -0.4888       0.6258
   1                                rs2611424    5174078    A        ADD      111      2.653    1.909   -1.089    6.395        1.389       0.1676
   1                                rs6671889    5192703    A        ADD      111     -2.361     1.69   -5.672   0.9506       -1.397       0.1652
   1                               rs10492925    5195371    G        ADD      134   -0.05794    1.712   -3.414    3.298     -0.03383       0.9731
   1                               rs10799173    5197977    G        ADD      111       2.82    1.727  -0.5648    6.205        1.633       0.1054
   1                               rs12121369    5210124    A        ADD      134    -0.3965    1.557   -3.448    2.655      -0.2547       0.7994
   1                               rs12027352    5211338    A        ADD      111    -0.9382    1.743   -4.354    2.478      -0.5383       0.5915
   1                                rs9439511    5218601    A        ADD      133      0.581    1.555   -2.466    3.628       0.3737       0.7093
   1                               rs16840071    5229311    A        ADD      111    -0.3993    3.958   -8.156    7.358      -0.1009       0.9198
   1                                rs9286977    5233284    A        ADD      131     0.4242    1.895    -3.29    4.139       0.2238       0.8233
   1                                rs7547229    5240211    A        ADD      133    -0.6034    1.596   -3.731    2.524      -0.3782       0.7059
   1                               rs12043691    5248448    A        ADD      111     0.5867    3.671   -6.608    7.781       0.1598       0.8733
   1                                rs2722781    5257229    A        ADD      111     0.8025    1.937   -2.993    4.598       0.4144       0.6795
   1                                rs7528871    5259095    A        ADD      134     0.9291    1.931   -2.856    4.714       0.4812       0.6312
   1                                rs6603821    5267850    A        ADD      111      2.626    1.674  -0.6544    5.906        1.569       0.1196
   1                               rs12140099    5270277    G        ADD      134     0.9357    1.798   -2.588    4.459       0.5205       0.6036
   1                               rs16840190    5282726    A        ADD      121    -0.6651    2.959   -6.464    5.134      -0.2248       0.8225
   1                                rs7546667    5282817    A        ADD      111      1.854    1.926   -1.921     5.63       0.9626       0.3379
   1                                 rs938962    5283942    A        ADD      134       1.73    1.662   -1.528    4.988        1.041          0.3
   1                                rs4259664    5287108    C        ADD      134      1.731    1.796   -1.789    5.251       0.9639       0.3369
   1                                 rs677735    5295176    A        ADD      134       2.06    2.445   -2.733    6.852       0.8424       0.4011
   1                                rs2353169    5296844    G        ADD      134     -2.504    1.558   -5.558   0.5498       -1.607       0.1105
   1                                 rs586165    5297887    A        ADD      111     0.6863    2.145   -3.517     4.89         0.32       0.7496
   1                               rs12066405    5302528    A        ADD      111       1.76    1.945   -2.052    5.572        0.905       0.3675
   1                                rs7534404    5309255    A        ADD      134      -2.12    1.779   -5.607    1.366       -1.192       0.2355
   1                               rs12135834    5309667    A        ADD      134    -0.4859    1.613   -3.646    2.675      -0.3013       0.7637
   1                                rs6703948    5313445    A        ADD      134      3.502    1.801 -0.02816    7.032        1.944      0.05403
   1                                 rs630153    5321139    A        ADD      133     -1.791    1.547   -4.824    1.242       -1.157       0.2494
   1                                 rs499416    5324231    A        ADD      124     0.8453    1.711   -2.509      4.2       0.4939       0.6223
   1                                 rs536995    5326050    A        ADD      111    -0.6717    1.748   -4.098    2.754      -0.3843       0.7015
   1                                 rs579467    5329865    A        ADD      111     -1.164    1.669   -4.435    2.107      -0.6973       0.4871
   1                                 rs584938    5334079    C        ADD      111     -1.455    1.966   -5.308    2.398      -0.7403       0.4608
   1                                rs4847576    5335599    G        ADD      134     -1.192      2.8    -6.68    4.295      -0.4259       0.6709
   1                               rs17423547    5341464    G        ADD      134      1.187    1.681   -2.108    4.482       0.7059       0.4815
   1                               rs12141954    5342295    G        ADD      124      1.993    1.583    -1.11    5.096        1.259       0.2105
   1                                 rs557477    5346474    C        ADD      134    -0.1087    1.632   -3.307    3.089     -0.06663        0.947
   1                               exm2252114    5347155    A        ADD      145     -1.049    1.609   -4.202    2.104       -0.652       0.5154
   1                                 rs665471    5347457    G        ADD      111    -0.3942    1.698   -3.721    2.933      -0.2322       0.8168
   1                               rs10915406    5349616    A        ADD      134      2.458    1.988   -1.438    6.354        1.236       0.2185
   1                                rs2353174    5350428    G        ADD      110     -2.911    1.677   -6.198   0.3756       -1.736       0.0855
   1                               rs10799191    5356607    A        ADD      111      3.009    1.777  -0.4743    6.492        1.693      0.09338
   1                               rs12040942    5371159    C        ADD      134      2.108    1.724   -1.271    5.487        1.223       0.2237
   1                                rs5026665    5374940    G        ADD      111     0.9226    1.962   -2.923    4.768       0.4702       0.6392
   1                                rs4847569    5379624    A        ADD      134      2.734    1.827  -0.8471    6.316        1.496        0.137
   1                                rs2148211    5401364    G        ADD      111     0.7554     1.89   -2.948    4.459       0.3997       0.6901
   1                               rs10915416    5403031    G        ADD      111      1.453    2.057   -2.579    5.485       0.7062       0.4816
   1                                rs4129058    5410542    G        ADD      111      4.369    1.868   0.7066     8.03        2.338      0.02126
   1                                rs6603835    5475663    C        ADD      111      3.137    1.665  -0.1261    6.401        1.884      0.06228
   1                                rs3922826    5485177    C        ADD      134     -1.325    2.249   -5.732    3.082      -0.5893       0.5567
   1                               rs10907211    5492043    A        ADD      133     -1.492      1.9   -5.216    2.231      -0.7855       0.4336
   1                               rs11260694    5514194    A        ADD      134    0.01654    1.528   -2.978    3.011      0.01083       0.9914
   1                               rs12568815    5521691    A        ADD      111      1.093    2.681   -4.162    6.347       0.4076       0.6844
   1                               rs12045091    5547562    G        ADD      111 -0.0007528    2.073   -4.064    4.063   -0.0003631       0.9997
   1                               rs11260698    5549525    A        ADD      134      0.973    1.479   -1.926    3.872       0.6577       0.5119
   1                                rs2071959    5556067    A        ADD      133    -0.2752     1.79   -3.784    3.233      -0.1537       0.8781
   1                                rs9661310    5561412    A        ADD      124      3.934    3.127   -2.194    10.06        1.258       0.2108
   1                                rs4845816    5561478    G        ADD      111     0.5459    1.693   -2.772    3.864       0.3225       0.7477
   1                                rs9659669    5563399    G        ADD      111   -0.09422    1.569    -3.17    2.981     -0.06004       0.9522
   1                                rs9729649    5572304    A        ADD      134      1.954    2.009   -1.985    5.892       0.9722       0.3328
   1                                rs9660967    5581798    A        ADD      111     0.9018    1.935   -2.892    4.695        0.466       0.6422
   1                                rs7515958    5603850    G        ADD      134     -0.898    1.783   -4.392    2.596      -0.5038       0.6153
   1                                rs1935762    5616830    G        ADD      134    -0.6949    2.856   -6.293    4.903      -0.2433       0.8082
   1                                rs9439613    5623965    A        ADD      111      1.587    1.748   -1.839    5.013       0.9078        0.366
   1                                 rs904525    5635724    G        ADD      111       1.38    1.776   -2.101    4.861       0.7771       0.4388
   1                                rs6603844    5641064    A        ADD      111        1.9     1.88   -1.784    5.583        1.011       0.3145
   1                                rs1695645    5643758    G        ADD      111    -0.2352    1.592   -3.355    2.884      -0.1478       0.8828
   1                               rs10907200    5646002    A        ADD      134    -0.3054    1.541   -3.326    2.716      -0.1981       0.8433
   1                                 rs707582    5671786    G        ADD      134     -0.945    1.578   -4.038    2.148      -0.5988       0.5503
   1                                 rs770718    5674434    A        ADD      134    -0.3236    1.745   -3.743    3.096      -0.1855       0.8532
   1                                rs9439603    5679441    G        ADD      134      -2.38    1.519   -5.358   0.5981       -1.566       0.1197
   1                                rs9439587    5679808    A        ADD      134     -1.711    1.903    -5.44    2.018      -0.8992       0.3702
   1                               rs10157819    5680572    G        ADD      134     -2.211     1.84   -5.817    1.395       -1.202       0.2316
   1                                 rs945322    5684301    C        ADD      134     -2.706    3.224   -9.024    3.613      -0.8393       0.4028
   1                                rs6690868    5701323    G        ADD      134     -1.929    1.848   -5.551    1.694       -1.043       0.2987
   1                               rs17028491    5703552    A        ADD      134    -0.1725    1.653   -3.413    3.068      -0.1043       0.9171
   1                                 rs971816    5707091    A        ADD      134      1.397    1.543   -1.626    4.421       0.9059       0.3667
   1                                 rs707589    5711647    G        ADD      111     0.1894     1.66   -3.064    3.443       0.1141       0.9094
   1                                 rs707590    5712831    A        ADD      134      1.812    1.535   -1.197     4.82         1.18       0.2402
   1                               exm2252278    5717388    G        ADD      145    -0.5615    1.494    -3.49    2.367      -0.3759       0.7076
   1                                 rs770721    5722405    A        ADD      111    -0.3607    1.945   -4.174    3.452      -0.1854       0.8533
   1                                 rs707580    5724940    G        ADD      134    -0.9334    1.772   -4.407     2.54      -0.5266       0.5994
   1                                 rs770702    5744921    G        ADD      134     0.6785    1.658   -2.571    3.928       0.4092       0.6831
   1                                 rs770705    5747184    C        ADD      111     -1.378    1.806   -4.916    2.161       -0.763       0.4472
   1                                 rs770693    5765353    G        ADD      133      1.365     1.57   -1.712    4.443       0.8694       0.3863
   1                                rs2649078    5767805    G        ADD      111     -1.734    1.792   -5.247    1.778      -0.9677       0.3354
   1                                rs1414380    5774876    A        ADD      111    -0.3859    1.785   -3.885    3.113      -0.2161       0.8293
   1                                rs2244632    5780697    A        ADD      111      1.009    1.695   -2.313     4.33       0.5951        0.553
   1                                rs2842258    5790498    G        ADD      134    -0.4837    1.621    -3.66    2.693      -0.2985       0.7658
   1                                rs2649063    5799631    G        ADD      111      1.791    1.583   -1.311    4.893        1.132       0.2603
   1                               rs11260682    5805605    G        ADD      111      2.735    3.789   -4.692    10.16       0.7218        0.472
   1                               rs12076190    5829039    G        ADD      134      4.517     1.86   0.8705    8.163        2.428      0.01657
   1                                rs4129514    5831601    A        ADD      134      4.157     1.86   0.5112    7.803        2.235      0.02715
   1                                rs4845818    5861105    A        ADD      111    -0.9335    1.866    -4.59    2.723      -0.5004       0.6178
   1                                rs9308476    5880466    C        ADD      134     -1.477    1.809   -5.023     2.07      -0.8161       0.4159
   1                                rs1890191    5887140    G        ADD      123     0.1829    1.661   -3.072    3.438       0.1101       0.9125
   1                                rs1698976    5900795    A        ADD      134  0.0003334    1.544   -3.026    3.026     0.000216       0.9998
   1                                rs1765719    5905929    C        ADD      134     0.5814    1.666   -2.684    3.847        0.349       0.7277
   1                               rs11121600    5921042    A        ADD      134     0.8922    1.766   -2.569    4.353       0.5052       0.6143
   1                                rs1287634    5925371    A        ADD      134     0.3974    1.521   -2.584    3.379       0.2613       0.7943
   1                                  exm8201    5927169    A        ADD      145     -11.51    5.789   -22.85  -0.1634       -1.988      0.04874
   1                                  exm8208    5927943    A        ADD      145      5.972    7.448   -8.626    20.57       0.8018        0.424
   1                               exm2252388    5933384    G        ADD      145      11.63    3.548    4.679    18.59        3.279     0.001316
   1                                  exm8262    5935162    T        ADD      145     -2.751    1.986   -6.644    1.143       -1.385       0.1684
   1                                  exm8285    5940243    A        ADD      145     -1.327    5.824   -12.74    10.09      -0.2278       0.8201
   1                               rs12735231    5946443    A        ADD      111    -0.9956    2.367   -5.634    3.643      -0.4207       0.6748
   1                                  exm8315    5951013    A        ADD      145    -0.1971    4.375   -8.772    8.378     -0.04505       0.9641
   1                               rs12401883    5957601    A        ADD      111      2.454    2.019   -1.502    6.411        1.216       0.2267
   1                                rs2134551    5961870    G        ADD      111      0.341    1.965    -3.51    4.192       0.1736       0.8625
   1                                  exm8344    5965455    A        ADD      145       10.2    5.866   -1.293     21.7        1.739      0.08415
   1                                 rs962662    5978510    G        ADD      111    -0.4718    1.699   -3.802    2.858      -0.2777       0.7818
   1                                rs7549324    5982044    A        ADD      134     -1.445    1.577   -4.536    1.647       -0.916       0.3614
   1                                rs7535806    5983114    A        ADD      134     -0.559     1.98    -4.44    3.322      -0.2823       0.7782
   1                               rs11120934    6037603    G        ADD      111       0.85    1.682   -2.446    4.146       0.5055       0.6143
   1                                  exm8446    6046264    A        ADD      145      5.232    5.762   -6.062    16.53        0.908       0.3654
   1                                 rs806111    6053630    C        ADD      134     0.8346    1.506   -2.117    3.786       0.5543       0.5804
   1                                 rs546526    6070870    A        ADD      134     -3.235    1.458   -6.094  -0.3771       -2.219      0.02827
   1                                rs1295107    6079392    A        ADD      134      1.112    1.545   -1.916     4.14       0.7198       0.4729
   1                                rs1295094    6095199    A        ADD      111   -0.09911    2.295   -4.597    4.399     -0.04319       0.9656
   1                                  exm8468    6111757    A        ADD      145      4.049    3.555   -2.918    11.02        1.139       0.2566
   1                                rs3789553    6117171    G        ADD      134     0.7949    2.011   -3.148    4.737       0.3952       0.6934
   1                                rs4908752    6125084    A        ADD      111       2.07    2.151   -2.145    6.286       0.9625        0.338
   1                                rs2273042    6149122    A        ADD      134     -1.834    3.908   -9.494    5.826      -0.4693       0.6396
   1                               exm2264794    6153525    G        ADD      145      2.028    1.393  -0.7012    4.758        1.456       0.1475
   1                                rs3810993    6162583    G        ADD      134      1.704    1.487   -1.211    4.619        1.146        0.254
   1                                rs2785581    6177898    A        ADD      111    -0.1151    1.614   -3.279    3.049     -0.07131       0.9433
   1                                rs2843495    6182321    G        ADD      111    -0.5472    1.881   -4.234     3.14      -0.2909       0.7717
   1                                rs2843494    6183926    G        ADD      111      2.042    3.042    -3.92    8.005       0.6714       0.5034
   1                                rs9434662    6190215    A        ADD      129    -0.3656     1.91    -4.11    3.379      -0.1914       0.8485
   1                                rs2250358    6196869    G        ADD      134    -0.7086    1.387   -3.428    2.011      -0.5108       0.6104
   1                               rs12067480    6205349    A        ADD      111     -1.585    2.149   -5.798    2.628      -0.7375       0.4625
   1                                rs1883606    6207217    G        ADD      111       1.35    1.593   -1.771    4.472       0.8479       0.3984
   1                                rs9434741    6217859    G        ADD      111      2.356    1.968   -1.502    6.214        1.197        0.234
   1                                 rs747393    6221975    G        ADD      134     -1.992    2.107   -6.122    2.138      -0.9454       0.3462
   1                                rs4908863    6247066    A        ADD      111      1.443    3.199   -4.827    7.713       0.4512       0.6528
   1                                rs4908864    6263354    A        ADD      111      2.172    1.935    -1.62    5.964        1.123       0.2642
   1                                  exm8903    6269069    A        ADD      145       14.5    7.348   0.1022     28.9        1.974      0.05037
   1                                  exm8955    6272078    A        ADD      107       2.95    3.393   -3.699      9.6       0.8696       0.3866
   1                                  exm8990    6278414    G        ADD      145      2.029     1.75     -1.4    5.458        1.159       0.2482
   1                                  exm8997    6279370    C        ADD      145      0.742    2.001   -3.179    4.663       0.3709       0.7113
   1                                  exm9031    6304454    G        ADD      145     -1.604    5.848   -13.07    9.857      -0.2744       0.7842
   1                                  exm9066    6310562    C        ADD      145       1.47    5.774   -9.847    12.79       0.2545       0.7995
   1                                rs4908543    6317983    A        ADD      111     0.8925    2.016   -3.059    4.844       0.4427       0.6589
   1                                rs3789500    6352084    A        ADD      111      2.905     3.49   -3.936    9.745       0.8322       0.4072
   1                               rs17029372    6361437    A        ADD      111     -1.466    2.139   -5.658    2.726      -0.6854       0.4946
   1                                rs6577570    6387276    A        ADD      111      -5.92    5.598   -16.89    5.053       -1.057       0.2928
   1                                 rs742505    6408060    A        ADD      111      -5.92    5.598   -16.89    5.053       -1.057       0.2928
   1                                rs3827718    6411024    A        ADD      134       6.08    3.363  -0.5111    12.67        1.808      0.07294
   1                                rs7515832    6418218    C        ADD      111      6.112     3.85   -1.434    13.66        1.588       0.1154
   1                                rs4582826    6461530    G        ADD      134      3.407    2.414   -1.325    8.139        1.411       0.1606
   1                               rs17026985    6465054    A        ADD      111      4.801     4.46   -3.941    13.54        1.076       0.2841
   1                               rs11485227    6474008    A        ADD      111     -1.185    2.486   -6.058    3.688      -0.4765       0.6347
   1                                rs2103673    6494399    A        ADD      134     0.6488    2.209   -3.681    4.978       0.2937       0.7695
   1                               rs10864548    6501796    G        ADD      110     -1.281    2.097    -5.39    2.829      -0.6109       0.5426
   1                                  exm9459    6524501    G        ADD      130     -3.799    3.356   -10.38     2.78       -1.132       0.2599
   1                                  exm9525    6528468    A        ADD      145    -0.3924    3.296   -6.853    6.069       -0.119       0.9054
   1                                  exm9585    6531124    G        ADD      145    -0.3924    3.296   -6.853    6.069       -0.119       0.9054
   1                                  exm9590    6531589    A        ADD      145     -1.537    3.382   -8.165    5.091      -0.4546       0.6501
   1                                  exm9626    6533393    G        ADD      107     -2.677    2.451   -7.481    2.127       -1.092       0.2774
   1                                rs2986739    6548056    G        ADD      111     -1.057    2.747   -6.441    4.327      -0.3848       0.7011
   1                               exm2268861    6550376    G        ADD      145    -0.4855    2.417   -5.223    4.252      -0.2008       0.8411
   1                               exm2233725    6550505    A        ADD      145    -0.4845    2.479   -5.342    4.373      -0.1955       0.8453
   1                                rs4908554    6568387    A        ADD      134      2.906    1.574  -0.1797    5.992        1.846      0.06721
   1                                rs3935435    6572175    A        ADD      134      2.752    1.797  -0.7706    6.274        1.531       0.1282
   1                                rs4243830    6577871    G        ADD      110      5.069    2.593 -0.01332    10.15        1.955      0.05326
   1                                rs1010584    6579843    G        ADD      111      6.186    2.305    1.668     10.7        2.684     0.008447
   1                                rs4908909    6599041    G        ADD      111      4.578    2.565  -0.4505    9.606        1.784      0.07723
   1                                  exm9786    6614535    G        ADD      145      4.981    2.184   0.7005    9.262        2.281      0.02408
   1                               rs12565181    6620545    A        ADD      111      5.984    2.322    1.433    10.54        2.577      0.01135
   1                                  exm9800    6631106    A        ADD      145      11.99     5.68   0.8575    23.12        2.111      0.03656
   1                           exm-rs11587438    6631431    G        ADD      145      4.921    2.209   0.5927     9.25        2.228      0.02745
   1                                  exm9852    6635306    A        ADD      145     -1.294    2.219   -5.642    3.055      -0.5832       0.5607
   1                                  exm9881    6637056    A        ADD      145     -2.079    4.609   -11.11    6.955      -0.4511       0.6526
   1                                 exm10030    6649228    C        ADD      145       1.29    2.823   -4.243    6.823       0.4571       0.6483
   1                                 exm10104    6662057    A        ADD      145      0.483    7.388      -14    14.96      0.06537        0.948
   1                               rs12727844    6694207    G        ADD      111     -1.019    1.817    -4.58    2.542       -0.561        0.576
   1                                rs1043681    6695123    G        ADD      111    -0.1395    1.763   -3.595    3.316     -0.07914       0.9371
   1                                 exm10282    6698390    A        ADD      145     -4.276    6.423   -16.86    8.312      -0.6657       0.5067
   1                                 exm10307    6705944    A        ADD      145       1.93    2.764   -3.488    7.348       0.6981       0.4863
   1                                rs2235564    6713114    A        ADD      134     0.5452    1.786   -2.956    4.047       0.3052       0.7607
   1                                rs6659873    6723806    C        ADD      134      1.169    1.787   -2.333    4.672       0.6544        0.514
   1                               rs11122115    6725427    A        ADD      134    -0.2024    1.923   -3.972    3.567      -0.1052       0.9164
   1                                 rs201151    6732424    G        ADD      134    -0.2243    1.694   -3.545    3.096      -0.1324       0.8949
   1                                 rs277679    6783548    A        ADD      134    -0.7985    1.674   -4.079    2.482      -0.4771       0.6341
   1                               rs11122122    6790946    A        ADD      134    -0.7149    1.569    -3.79     2.36      -0.4556       0.6494
   1                                 rs447558    6795230    A        ADD      134     -0.536    1.654   -3.777    2.705      -0.3241       0.7464
   1                                rs2134318    6798102    G        ADD      111      0.248    1.748   -3.178    3.674       0.1419       0.8874
   1                               exm2252762    6814758    A        ADD      145     0.2871     1.55   -2.751    3.325       0.1852       0.8533
   1                                 rs378930    6826467    A        ADD      133    -0.1744    1.609   -3.327    2.978      -0.1084       0.9138
   1                                 rs391674    6832052    A        ADD      134     0.5744    1.688   -2.734    3.883       0.3402       0.7342
   1                               rs11122144    6835761    A        ADD      111       2.44    2.932   -3.307    8.187       0.8322       0.4072
   1                               rs17029864    6863342    A        ADD      111      2.414    2.622   -2.726    7.554       0.9203       0.3595
   1                                 rs589178    6870942    A        ADD      121     0.1209    1.805   -3.418    3.659      0.06695       0.9467
   1                                 rs659459    6873932    G        ADD      134     0.5013    1.799   -3.024    4.027       0.2787       0.7809
   1                               rs12058103    6903599    G        ADD      134    -0.5145    1.697    -3.84    2.811      -0.3032       0.7622
   1                                rs6688732    6929760    A        ADD      134     -0.955    1.704   -4.294    2.384      -0.5605       0.5761
   1                               rs11586867    6972393    A        ADD      134     0.2416    1.632   -2.958    3.441        0.148       0.8826
   1                               rs12122806    6978623    G        ADD      134     0.3415    2.477   -4.513    5.196       0.1379       0.8906
   1                                rs4908574    6986109    G        ADD      111     -1.961    1.882   -5.649    1.727       -1.042       0.2996
   1                                rs6577395    6991925    G        ADD      134     -1.094     1.59    -4.21    2.021      -0.6884       0.4924
   1                                rs6688108    7007311    A        ADD      111      -2.51    1.766   -5.971    0.951       -1.421       0.1581
   1                               rs10864251    7011805    C        ADD      121     -0.316    1.718   -3.683    3.051      -0.1839       0.8544
   1                               rs11120796    7014330    A        ADD      111      1.969    1.832   -1.621    5.558        1.075       0.2849
   1                               rs17030082    7029262    A        ADD      111    -0.7493     1.68   -4.041    2.543      -0.4461       0.6564
   1                                rs6698901    7041175    G        ADD      134      -1.36    1.471   -4.243    1.523      -0.9244        0.357
   1                                rs1317017    7048779    A        ADD      133     -1.019    1.666   -4.285    2.246      -0.6118       0.5418
   1                                rs6681529    7052566    G        ADD      134      1.805     1.48   -1.095    4.705         1.22       0.2248
   1                               rs17030129    7059150    A        ADD      111     -1.055    2.181    -5.33     3.22      -0.4836       0.6297
   1                               rs11120813    7062993    A        ADD      111     0.3477    1.751   -3.085     3.78       0.1985        0.843
   1                                rs6690584    7078434    C        ADD      111     0.9004    1.882   -2.789     4.59       0.4783       0.6334
   1                               rs17030152    7083719    G        ADD      134     -3.124    1.822   -6.695   0.4473       -1.714      0.08885
   1                               rs11120820    7087739    A        ADD      134     -1.548    2.097   -5.658    2.563      -0.7378       0.4619
   1                               rs11588846    7088261    G        ADD      134     -2.791    1.708   -6.139   0.5565       -1.634       0.1047
   1                               exm2264795    7088855    A        ADD      145    -0.5263     1.45   -3.368    2.316       -0.363       0.7172
   1                               rs12738895    7093213    A        ADD      133      2.106    1.519  -0.8705    5.083        1.387       0.1679
   1                                rs7553537    7096700    A        ADD      111     -3.653     2.75   -9.043    1.738       -1.328        0.187
   1                                rs4074964    7105079    G        ADD      134    -0.9794    1.727   -4.364    2.405      -0.5672       0.5716
   1                                rs6577410    7112390    A        ADD      111       1.16    1.909   -2.582    4.902       0.6078       0.5446
   1                                rs4908595    7119202    A        ADD      111     0.7371    1.893   -2.974    4.448       0.3893       0.6978
   1                                rs4436414    7120915    A        ADD      111    -0.6465    1.834   -4.241    2.948      -0.3526       0.7251
   1                                rs9434824    7137637    A        ADD      134       1.56    1.641   -1.656    4.775       0.9507       0.3435
   1                                rs1009113    7143807    A        ADD      111     -0.278    2.361   -4.905    4.349      -0.1178       0.9065
   1                                rs7544611    7148455    A        ADD      134     -1.368    1.731   -4.761    2.025      -0.7902       0.4308
   1                                rs2071917    7150527    G        ADD      134    -0.2469    1.428   -3.045    2.551       -0.173        0.863
   1                                rs2071918    7150577    A        ADD      134      2.333    2.183   -1.945    6.611        1.069       0.2871
   1                               rs11120840    7156082    C        ADD      111     -1.809     1.69   -5.121    1.502       -1.071       0.2866
   1                                rs6694886    7167031    A        ADD      134     0.7546    1.472    -2.13    3.639       0.5127       0.6091
   1                                rs7527268    7173895    G        ADD      134     -1.312    1.512   -4.276    1.652      -0.8674       0.3873
   1                                rs9434469    7177744    A        ADD      111    -0.2839    1.605    -3.43    2.862      -0.1769       0.8599
   1                                rs7532024    7179479    A        ADD      134      2.105    1.564  -0.9599    5.169        1.346       0.1806
   1                                rs4908443    7179721    A        ADD      134    -0.6251    1.836   -4.223    2.973      -0.3405        0.734
   1                                rs4908600    7196659    A        ADD      134    -0.9543    1.668   -4.223    2.315      -0.5722       0.5682
   1                             exm-rs970973    7202190    A        ADD      145       1.36    1.615   -1.806    4.526        0.842       0.4012
   1                               rs12751444    7208217    A        ADD      134     -1.462    1.634   -4.664     1.74      -0.8947       0.3726
   1                                rs9434483    7217727    G        ADD      111    -0.1573    1.803   -3.691    3.377     -0.08723       0.9307
   1                                rs4908602    7220970    A        ADD      134     0.6501    1.438   -2.168    3.468       0.4521        0.652
   1                                rs4908445    7241523    G        ADD      134     -1.227    1.542    -4.25    1.797      -0.7953       0.4279
   1                               rs12735487    7245162    A        ADD      111     0.2414    1.932   -3.545    4.028        0.125       0.9008
   1                                rs4908605    7245434    A        ADD      111     -0.646    1.706   -3.989    2.697      -0.3788       0.7056
   1                                rs4908448    7269283    G        ADD      111     0.2246    1.659   -3.026    3.475       0.1354       0.8925
   1                                 rs916393    7272250    A        ADD      134    -0.1864    1.526   -3.178    2.805      -0.1221        0.903
   1                               exm2268862    7278011    G        ADD      145     -11.71    7.386   -26.19    2.763       -1.586        0.115
   1                                rs4908610    7311260    C        ADD      111     0.2018    1.763   -3.254    3.658       0.1144       0.9091
   1                                rs6698548    7317541    A        ADD      134     0.9909    1.466   -1.883    3.865       0.6758       0.5004
   1                               rs10864289    7318448    A        ADD      134     0.7324    1.705   -2.609    4.074       0.4296       0.6682
   1                               rs11120889    7324323    G        ADD      134     0.3532    1.626   -2.834     3.54       0.2172       0.8284
   1                               rs10864290    7326245    G        ADD      110    -0.8039    1.672   -4.081    2.473      -0.4808       0.6316
   1                                rs2412148    7331060    A        ADD      130     -1.048    2.548   -6.042    3.947      -0.4111       0.6817
   1                                rs2412147    7331347    A        ADD      111     -0.236    1.978   -4.113    3.641      -0.1193       0.9053
   1                                rs7539551    7338813    G        ADD      134    -0.3686    1.814   -3.923    3.186      -0.2032       0.8393
   1                               rs12409413    7342106    G        ADD      134     -1.605    1.609   -4.759    1.549      -0.9975       0.3204
   1                                rs1894654    7351434    G        ADD      134      1.246    1.589   -1.868    4.361       0.7843       0.4343
   1                               rs11120896    7361338    A        ADD      134      1.304    1.806   -2.237    4.844       0.7218       0.4717
   1                                rs9659928    7362478    G        ADD      111   -0.09352     1.97   -3.956    3.769     -0.04746       0.9622
   1                               rs12128469    7375258    A        ADD      134       0.93    1.752   -2.505    4.365       0.5307       0.5966
   1                               rs12563394    7380747    G        ADD      134      2.625    1.764  -0.8335    6.083        1.488       0.1393
   1                               rs12041403    7394728    G        ADD      111      2.183    1.919   -1.579    5.944        1.137        0.258
   1                                 rs763173    7410182    A        ADD      134    -0.1663     2.01   -4.106    3.774      -0.0827       0.9342
   1                                 rs845270    7426875    A        ADD      111    -0.1144    2.179   -4.384    4.155     -0.05252       0.9582
   1                                rs2040433    7448154    G        ADD      111     -1.629    2.247   -6.034    2.775      -0.7251         0.47
   1                                 rs845202    7464375    G        ADD      134     -1.678    1.841   -5.287     1.93      -0.9117       0.3636
   1                                 rs763161    7468614    G        ADD      133     -1.194    2.055   -5.221    2.833       -0.581       0.5623
   1                                rs7535846    7471157    A        ADD      111     -2.769    1.915   -6.523   0.9844       -1.446       0.1511
   1                               rs11120917    7478076    A        ADD      134      1.734    1.699   -1.597    5.064         1.02       0.3095
   1                               rs10864302    7487277    A        ADD      111    -0.9759    2.128   -5.146    3.194      -0.4587       0.6474
   1                                rs1193220    7492265    A        ADD      133     -0.526    1.611   -3.683    2.631      -0.3266       0.7445
   1                                rs9988557    7493231    G        ADD      124     0.4558    1.685   -2.846    3.758       0.2706       0.7872
   1                                rs1193224    7497407    A        ADD      111      1.019    1.956   -2.815    4.853        0.521       0.6035
   1                               rs12565108    7501060    A        ADD      111    -0.3574    4.513   -9.203    8.488     -0.07919        0.937
   1                                rs1750837    7520601    G        ADD      134      3.133    1.428   0.3344    5.931        2.194      0.03002
   1                               rs11805932    7521479    A        ADD      134     -4.788    3.311   -11.28    1.701       -1.446       0.1506
   1                                rs6702132    7524476    A        ADD      111     -3.147    1.743   -6.562   0.2691       -1.806      0.07383
   1                                rs1149331    7528669    G        ADD      134     -2.945    1.561   -6.005   0.1153       -1.886      0.06152
   1                                rs6678279    7540770    A        ADD      134       7.28    4.068  -0.6927    15.25         1.79      0.07585
   1                                rs2796483    7541345    G        ADD      111     -2.749    1.572    -5.83   0.3325       -1.748      0.08328
   1                                 rs947675    7548616    G        ADD      111      2.309    1.639  -0.9041    5.522        1.408       0.1619
   1                                rs1193230    7551631    A        ADD      111     -3.409     1.71    -6.76 -0.05827       -1.994      0.04871
   1                               rs10864304    7557152    G        ADD      134      5.772    2.569   0.7362    10.81        2.247      0.02637
   1                                rs1725262    7562488    G        ADD      134     0.4546    1.562   -2.607    3.516        0.291       0.7715
   1                                rs1725241    7567618    A        ADD      111     0.3808    1.673   -2.898    3.659       0.2277       0.8203
   1                               rs12565334    7567768    A        ADD      111      3.286    2.521   -1.655    8.226        1.304       0.1952
   1                                rs1193179    7569602    G        ADD      134     -1.975    1.678   -5.263    1.313       -1.177       0.2412
   1                                 rs749958    7572262    A        ADD      134     -1.523    1.631   -4.719    1.673      -0.9342       0.3519
   1                                rs7529399    7575666    G        ADD      132      2.066    1.709   -1.284    5.417        1.209        0.229
   1                                rs6693468    7578333    G        ADD      111     -2.456    1.708   -5.804   0.8915       -1.438       0.1534
   1                                rs6670316    7578713    A        ADD      111     0.1094    2.328   -4.453    4.672      0.04698       0.9626
   1                                rs1750817    7578776    A        ADD      111     -3.551     1.91   -7.294    0.193       -1.859      0.06581
   1                               exm2268649    7584814    A        ADD      145     -1.359    1.578   -4.451    1.733      -0.8613       0.3905
   1                                rs1193167    7590448    G        ADD      134     -1.975    1.617   -5.145    1.195       -1.221       0.2243
   1                                rs2478266    7595233    G        ADD      121     -2.664    1.919   -6.425    1.096       -1.389       0.1676
   1                                rs6577449    7598094    A        ADD      134      1.736     3.31   -4.753    8.224       0.5243       0.6009
   1                               rs12407666    7600905    A        ADD      132      1.217     1.59   -1.899    4.333       0.7654       0.4455
   1                                 rs957856    7613745    G        ADD      134      2.301    1.627  -0.8872    5.489        1.414       0.1596
   1                               rs17031113    7617484    A        ADD      134      1.162    1.921   -2.602    4.927       0.6052       0.5461
   1                                rs6696544    7621589    A        ADD      134      2.225    2.216   -2.118    6.569        1.004       0.3171
   1                               rs12139380    7682237    G        ADD      111      1.612    2.544   -3.375    6.599       0.6336       0.5277
   1                                rs9434879    7713021    A        ADD      110    -0.6298    1.907   -4.367    3.107      -0.3303       0.7418
   1                               rs17031253    7717080    A        ADD      121     -1.834    1.775   -5.312    1.645       -1.033       0.3037
   1                                rs1891215    7727854    G        ADD      134     0.8047    1.527   -2.188    3.798       0.5269       0.5991
   1                                rs6673977    7736097    G        ADD      110     0.1156    1.815   -3.441    3.672      0.06371       0.9493
   1                               rs12756299    7758760    A        ADD      134     0.3556    1.568   -2.717    3.429       0.2268       0.8209
   1                                rs3011937    7775407    G        ADD      111   -0.02223     1.66   -3.277    3.232     -0.01339       0.9893
   1                               rs12028339    7784902    A        ADD      131     0.5991    1.716   -2.763    3.962       0.3492       0.7275
   1                                 exm10535    7797503    G        ADD      145      -1.81    2.498   -6.706    3.085      -0.7248       0.4698
   1                                rs2032563    7801288    A        ADD      134    -0.3714    2.039   -4.367    3.624      -0.1822       0.8557
   1                                rs2071986    7805208    C        ADD      111        0.4    1.791    -3.11     3.91       0.2233       0.8237
   1                                 rs707455    7825311    A        ADD      134      2.477     1.54  -0.5416    5.495        1.608       0.1102
   1                                 rs697672    7826347    G        ADD      111     -1.768    2.548   -6.761    3.225      -0.6941       0.4892
   1                                rs2153733    7830262    G        ADD      111     -1.022    2.293   -5.516    3.471      -0.4459       0.6565
   1                                rs2071987    7834026    A        ADD      111   -0.07173    2.132   -4.249    4.106     -0.03365       0.9732
   1                                 rs707460    7838691    G        ADD      110     0.8219    1.695     -2.5    4.144       0.4849       0.6288
   1                               rs10864315    7850081    A        ADD      111   -0.02369    1.915   -3.778     3.73     -0.01237       0.9902
   1                                 rs697686    7850218    A        ADD      134      2.058    1.568   -1.015    5.131        1.313       0.1917
   1                                 rs707467    7861684    C        ADD      121      1.857    2.093   -2.246    5.959       0.8871       0.3769
   1                                 rs228642    7863293    G        ADD      134      2.385    1.504  -0.5626    5.332        1.586       0.1152
   1                                 rs228666    7868725    G        ADD      111     0.4218    2.064   -3.624    4.467       0.2044       0.8385
   1                               exm2264796    7877488    A        ADD      145      2.021    1.574   -1.064    5.107        1.284       0.2013
   1                            exm-rs2797685    7879063    A        ADD      145      0.671    1.908   -3.069    4.411       0.3516       0.7256
   1                               rs10462018    7879627    A        ADD      131      2.775    2.244   -1.623    7.174        1.237       0.2185
   1                                 exm10746    7880683    C        ADD      145       1.61    2.129   -2.562    5.782       0.7562       0.4508
   1                               rs10127838    7881780    A        ADD      133      -3.12    1.933   -6.909   0.6678       -1.614       0.1089
   1                                 exm10780    7887493    A        ADD      145    -0.5268    3.971   -8.309    7.255      -0.1327       0.8946
   1                                 exm10831    7890117    G        ADD      107     0.1726    2.168   -4.077    4.422       0.0796       0.9367
   1                                 exm10854    7897133    G        ADD      145       1.61    2.129   -2.562    5.782       0.7562       0.4508
   1                                 exm10875    7909737    A        ADD      145      -2.63    4.472    -11.4    6.135      -0.5881       0.5574
   1                                 exm10891    7913029    G        ADD      145      1.591    2.193   -2.708     5.89       0.7253       0.4695
   1                                 rs228648    7913430    G        ADD      134     0.9182    1.549   -2.118    3.954       0.5927       0.5544
   1                                 exm10896    7913445    A        ADD      145      1.591    2.193   -2.708     5.89       0.7253       0.4695
   1                               rs11582983    7916387    G        ADD      111      2.658    2.736   -2.704     8.02       0.9714       0.3335
   1                                 rs707476    7918106    A        ADD      134     0.4508    1.685   -2.852    3.754       0.2675       0.7895
   1                                 rs531485    7921952    C        ADD      134     0.2264     1.85     -3.4    3.852       0.1224       0.9028
   1                                 rs504560    7926542    A        ADD      134       1.26    1.711   -2.093    4.614       0.7366       0.4627
   1                                 rs228716    7936272    C        ADD      111      -2.86    1.596   -5.988   0.2682       -1.792        0.076
   1                                 rs228703    7944264    G        ADD      134     0.7739    1.583   -2.328    3.876       0.4889       0.6257
   1                                rs1040397    7952427    A        ADD      111      1.468    1.838   -2.135    5.071       0.7986       0.4263
   1                                 rs170551    7955894    G        ADD      134      2.163    1.878   -1.518    5.844        1.152       0.2516
   1                                 rs227163    7961206    G        ADD      134     -2.431     1.54    -5.45    0.588       -1.578        0.117
   1                               rs12068202    7961294    G        ADD      111      1.129    3.459    -5.65    7.908       0.3265       0.7447
   1                               exm2264984    7980338    G        ADD      145     0.9644    3.758   -6.402    8.331       0.2566       0.7979
   1                                 rs863171    7992615    A        ADD      111     -1.206    1.711   -4.559    2.147      -0.7051       0.4823
   1                                 rs161811    7999602    A        ADD      134     0.8534    3.967   -6.921    8.628       0.2151         0.83
   1                                 rs161799    8015560    G        ADD      134   -0.04899    1.695   -3.372    3.274     -0.02889        0.977
   1                           exm-rs35675666    8021973    A        ADD      145     0.3428    2.119    -3.81    4.496       0.1618       0.8717
   1                                 rs225119    8044361    A        ADD      111    -0.3376    1.697   -3.664    2.989      -0.1989       0.8427
   1                           exm-rs12727642    8046672    A        ADD      145     0.3441     2.12   -3.811    4.499       0.1623       0.8713
   1                                 exm11035    8074334    A        ADD      145     -2.508    6.885      -16    10.99      -0.3642       0.7162
   1                                 rs225132    8095500    C        ADD      134      0.864    2.078   -3.209    4.937       0.4157       0.6783
   1                                rs4908724    8119251    A        ADD      111     0.8454    2.256   -3.576    5.266       0.3748       0.7086
   1                               rs10864330    8168564    A        ADD      111     -1.568    1.777   -5.051    1.916      -0.8821       0.3797
   1                                rs7523335    8180210    A        ADD      134      3.881    2.111  -0.2574    8.019        1.838      0.06836
   1                                rs6577466    8182535    C        ADD      111    -0.6468    1.831   -4.235    2.942      -0.3533       0.7246
   1                                rs4908736    8187211    G        ADD      134      3.961     2.39  -0.7245    8.646        1.657      0.09997
   1                                rs7527904    8189854    A        ADD      134    -0.3687    1.597   -3.499    2.761      -0.2309       0.8178
   1                                rs7545284    8192898    A        ADD      134     -1.974    1.483    -4.88   0.9312       -1.332       0.1853
   1                                rs7529511    8195226    A        ADD      134    -0.3299    1.497   -3.263    2.604      -0.2204       0.8259
   1                               rs12564077    8212425    G        ADD      111       1.49    1.777   -1.993    4.974       0.8384       0.4037
   1                               rs11121117    8217303    G        ADD      134      2.788     1.74  -0.6212    6.198        1.603       0.1114
   1                               rs17032281    8222156    A        ADD      134    -0.4926    1.596    -3.62    2.635      -0.3087        0.758
   1                                rs6663882    8244145    G        ADD      134      1.979    1.471  -0.9041    4.862        1.345       0.1809
   1                                rs7548511    8267513    G        ADD      111     0.8402    1.902   -2.888    4.568       0.4417       0.6596
   1                                 rs390468    8274018    A        ADD      134     -1.753    2.715   -7.074    3.568      -0.6457       0.5196
   1                                 rs428180    8278899    C        ADD      111       2.47    2.222   -1.885    6.824        1.112       0.2688
   1                               rs10864340    8280517    A        ADD      111     -1.192    3.125   -7.317    4.932      -0.3816       0.7035
   1                               rs11589993    8284497    A        ADD      132      4.268    2.069    0.212    8.323        2.062       0.0412
   1                                 rs299499    8292761    A        ADD      134     0.6158     1.59   -2.501    3.733       0.3872       0.6992
   1                                rs7528376    8295130    G        ADD      121     0.1422    1.823   -3.431    3.715      0.07803       0.9379
   1                                rs4301655    8313894    A        ADD      134     -1.664    1.857   -5.304    1.975      -0.8963       0.3717
   1                                 rs438895    8338355    G        ADD      124     -1.115     3.31   -7.602    5.372       -0.337       0.7367
   1                                 rs299689    8352398    A        ADD      134     0.2798    1.573   -2.803    3.363       0.1779       0.8591
   1                                 rs966134    8373208    A        ADD      121     0.8352    1.635    -2.37     4.04       0.5107       0.6105
   1                               rs12132135    8382607    G        ADD      127      1.795    1.749   -1.633    5.223        1.026       0.3068
   1                                rs7517675    8382681    A        ADD      111      1.876    1.608   -1.276    5.029        1.167        0.246
   1                                rs2289731    8390888    A        ADD      134     0.3782     1.56   -2.679    3.435       0.2425       0.8088
   1                                rs2305016    8395441    A        ADD      121     -2.118    1.627   -5.307    1.071       -1.302       0.1955
   1                                 exm11166    8395560    A        ADD      145    -0.9514    1.896   -4.668    2.765      -0.5017       0.6166
   1                                rs7520373    8397803    A        ADD      111    -0.2833    2.195   -4.586    4.019      -0.1291       0.8975
   1                                   rs8627    8412935    A        ADD      126    -0.5525    1.547   -3.585     2.48      -0.3571       0.7216
   1                                rs2252865    8422676    A        ADD      111      3.267    1.862  -0.3826    6.917        1.755      0.08223
   1                               rs11121181    8477006    A        ADD      134      -1.98    1.975    -5.85    1.891       -1.002       0.3181
   1                                 rs301806    8482078    G        ADD      111      -1.51    1.704   -4.849    1.829      -0.8864       0.3774
   1                                 rs301798    8488565    G        ADD      134      3.128    1.707  -0.2173    6.473        1.833      0.06916
   1                                rs2784739    8497558    C        ADD      111      3.116    1.987  -0.7795    7.011        1.568       0.1199
   1                            exm-rs4908760    8526142    G        ADD      145    -0.3165    1.595   -3.442    2.809      -0.1985        0.843
   1                                rs4908501    8554471    C        ADD      134      2.435    1.588  -0.6769    5.546        1.534       0.1276
   1                                rs7545384    8580960    A        ADD      134    -0.3124    2.029    -4.29    3.665      -0.1539       0.8779
   1                                rs2297867    8586563    C        ADD      134      -2.98    1.911   -6.725   0.7649        -1.56       0.1213
   1                               rs11121203    8648240    G        ADD      134     0.3411    1.982   -3.543    4.225       0.1721       0.8636
   1                                rs1318218    8658712    A        ADD      111     -2.406    1.754   -5.844    1.033       -1.371       0.1732
   1                                rs6577513    8702753    G        ADD      111     -2.406    1.754   -5.844    1.033       -1.371       0.1732
   1                                rs6658881    8751268    G        ADD      121     -2.627    1.956   -6.461    1.206       -1.343       0.1817
   1                           exm-rs12025126    8759554    G        ADD      145     -1.355    1.798    -4.88    2.169      -0.7537       0.4523
   1                               rs10864363    8767311    C        ADD      121     0.3316    2.013   -3.614    4.277       0.1647       0.8694
   1                               rs12567592    8788907    A        ADD      134    -0.9805     1.78   -4.469    2.508      -0.5509       0.5827
   1                                kgp347954    8796252    A        ADD      111      1.418    2.069   -2.636    5.473       0.6856       0.4945
   1                                rs7513880    8839300    G        ADD      120     -1.121    1.653   -4.361    2.119      -0.6781       0.4991
   1                               rs12137865    8868406    G        ADD      121      0.812    1.933   -2.977    4.601       0.4201       0.6752
   1                                rs7546225    8871965    A        ADD      111       1.39    1.797   -2.133    4.913       0.7731       0.4412
   1                               rs11121242    8906301    G        ADD      121    -0.7697    1.639   -3.983    2.443      -0.4695       0.6396
   1                               rs12135416    8910347    A        ADD      111      2.993     1.77  -0.4754    6.461        1.691      0.09372
   1                               rs11121247    8918795    A        ADD      134     -1.979    1.898   -5.698    1.741       -1.043       0.2991
   1                                rs2781064    8926868    G        ADD      134      -1.49    1.432   -4.297    1.316       -1.041          0.3
   1                                rs2274971    8931149    A        ADD      111      1.045    1.854   -2.589    4.679       0.5635       0.5743
   1                                rs7534552    8969219    G        ADD      134     -2.045    1.504   -4.993   0.9036       -1.359       0.1764
   1                                rs6665631    8978514    G        ADD      134      2.065    1.751   -1.367    5.497        1.179       0.2404
   1                               rs11805233    8983768    G        ADD      134     -0.487    1.442   -3.314     2.34      -0.3377       0.7361
   1                                rs2765512    8987259    G        ADD      111     -1.186    1.666   -4.452     2.08      -0.7117       0.4782
   1                                rs4609454    8991141    G        ADD      126       2.32    1.769   -1.147    5.787        1.311       0.1922
   1                                rs9434652    8991873    G        ADD      134     0.6123    1.581   -2.486    3.711       0.3874       0.6991
   1                                 rs914997    8998059    G        ADD      134     -3.122    2.047   -7.133   0.8892       -1.525       0.1296
   1                                 exm11552    9009406    A        ADD      145      1.786     1.56   -1.271    4.844        1.145       0.2542
   1                                 exm11555    9009444    A        ADD      145     -0.317    1.522     -3.3    2.665      -0.2083       0.8353
   1                                 exm11556    9009451    G        ADD      145     -4.489    2.651   -9.684   0.7071       -1.693      0.09264
   1                                rs3765966    9011722    C        ADD      134     -1.761    1.616   -4.929    1.407        -1.09       0.2778
   1                                rs2274332    9017091    A        ADD      134      4.377    1.891   0.6701    8.083        2.314      0.02223
   1                                 exm11574    9017204    G        ADD      145     -1.881    1.566   -4.951    1.188       -1.201       0.2317
   1                               rs12061974    9018931    G        ADD      111     -3.275    6.319   -15.66     9.11      -0.5183       0.6053
   1                                 exm11606    9030964    A        ADD      145    -0.4382    1.866   -4.095    3.219      -0.2348       0.8147
   1                                 rs875148    9049032    A        ADD      134     -0.537    1.535   -3.545    2.471      -0.3499        0.727
   1                                rs4908803    9060170    G        ADD      134     -1.778    1.628   -4.969    1.413       -1.092       0.2767
   1                               rs12047015    9061382    G        ADD      111    -0.6218    1.882   -4.311    3.067      -0.3304       0.7418
   1                               exm2260823    9068386    A        ADD      145     0.6058    2.104   -3.519     4.73       0.2879       0.7739
   1                                rs7537425    9073801    A        ADD      134    -0.8433     1.54   -3.861    2.174      -0.5477       0.5848
   1                                 exm11686    9074861    A        ADD      145     -2.101    2.664   -7.322     3.12      -0.7888       0.4316
   1                               exm2268650    9095610    G        ADD      145      1.413    1.713   -1.944     4.77       0.8252       0.4107
   1                                   rs5840    9097241    A        ADD      111      1.115    1.848   -2.507    4.736       0.6033       0.5476
   1                               kgp9153910    9097251    G        ADD      111      1.115    1.848   -2.507    4.736       0.6033       0.5476
   1                                 rs875996    9098230    A        ADD      111      1.407    2.072   -2.654    5.467        0.679       0.4986
   1                                rs1060998    9100479    A        ADD      111      1.742    1.967   -2.114    5.597       0.8855       0.3779
   1                                rs3004245    9111626    C        ADD      121      1.049    1.811   -2.501    4.598       0.5791       0.5637
   1                                rs7521322    9114091    G        ADD      110     0.5776    1.882   -3.112    4.267       0.3068       0.7596
   1                               rs12145292    9118596    A        ADD      134     -1.043    1.728   -4.431    2.344      -0.6035       0.5472
   1                                 rs765617    9121782    A        ADD      134      1.833    1.834   -1.762    5.429       0.9994       0.3195
   1                               kgp4856177    9129620    A        ADD      111     -2.565    3.623   -9.667    4.536       -0.708       0.4805
   1                                rs3820034    9129867    A        ADD      131     0.4233    1.853   -3.209    4.055       0.2284       0.8197
   1                                 rs770041    9129945    A        ADD      134     -2.241     1.58   -5.338   0.8554       -1.419       0.1584
   1                                rs1751681    9133056    G        ADD      125      1.483    1.617   -1.687    4.653       0.9171       0.3609
   1                               rs12726360    9140078    G        ADD      134      1.985     1.95   -1.837    5.807        1.018       0.3105
   1                               rs12127491    9140327    A        ADD      134    -0.5997    1.831   -4.188    2.988      -0.3276       0.7437
   1                               rs12751466    9147856    A        ADD      134     0.8805    2.252   -3.534    5.295       0.3909       0.6965
   1                               rs12239636    9155701    A        ADD      111     0.4205    5.615   -10.58    11.42       0.0749       0.9404
   1                               rs12239637    9155711    A        ADD      111    0.08979    2.413    -4.64     4.82      0.03721       0.9704
   1                                rs3737669    9164133    G        ADD      111     -1.166    1.775   -4.645    2.313      -0.6567       0.5128
   1                                 exm11865    9165685    A        ADD      145    -0.5574    1.799   -4.083    2.969      -0.3098       0.7571
   1                               rs10864390    9182914    G        ADD      134     -1.633    1.733   -5.029    1.764      -0.9422       0.3479
   1                                rs4908812    9185660    A        ADD      134      1.232    1.825   -2.345    4.808       0.6751       0.5008
   1                               rs17393144    9210262    A        ADD      134     -1.896    1.721   -5.268    1.477       -1.102       0.2727
   1                                 rs797263    9238553    A        ADD      134     0.2075    2.081   -3.871    4.286      0.09971       0.9207
   1                               rs10864392    9250991    A        ADD      111    -0.8442    1.773    -4.32    2.631      -0.4761        0.635
   1                                rs4908823    9256200    A        ADD      111     0.9918    1.756   -2.451    4.434       0.5647       0.5735
   1                                rs2032540    9269638    A        ADD      111      2.167    2.157   -2.061    6.395        1.005       0.3174
   1                                rs6577561    9274446    G        ADD      110      2.195     2.17   -2.058    6.447        1.012       0.3141
   1                                rs1009941    9275194    G        ADD      111     0.6863    1.785   -2.812    4.185       0.3845       0.7014
   1                               rs10489436    9285721    G        ADD      134      3.497     2.23  -0.8743    7.869        1.568       0.1193
   1                                rs9434723    9292282    A        ADD      111      3.867    2.381  -0.7988    8.533        1.624       0.1073
   1                                rs2268175    9300608    G        ADD      134     0.1688    1.579   -2.926    3.263       0.1069        0.915
   1                            exm-rs2239560    9304731    A        ADD      145      1.195    2.047   -2.818    5.208       0.5837       0.5604
   1                                 exm11927    9305445    C        ADD      145      -2.87    2.027   -6.843    1.102       -1.416        0.159
   1                                rs7524046    9307033    A        ADD      111    -0.6432    2.173   -4.902    3.615       -0.296       0.7678
   1                                rs3753163    9318401    G        ADD      107     -1.767    1.813    -5.32    1.787      -0.9745       0.3321
   1                                 exm12012    9323910    A        ADD      126      1.018    2.045    -2.99    5.027       0.4978       0.6195
   1                                 exm12046    9324213    A        ADD      145      -4.12    2.364   -8.753   0.5127       -1.743      0.08352
   1                               rs11121354    9327413    C        ADD      110      1.723    2.095   -2.383    5.828       0.8225       0.4127
   1                                rs9435168    9331952    A        ADD      134      1.259    1.586    -1.85    4.368       0.7934        0.429
   1                               rs12093524    9334714    A        ADD      111      1.361    1.716   -2.003    4.725        0.793       0.4296
   1                                 rs916380    9341038    G        ADD      134     0.3034    1.619    -2.87    3.477       0.1874       0.8517
   1                                rs9726385    9349938    G        ADD      134      2.057    3.806   -5.403    9.517       0.5404       0.5898
   1                                 rs621846    9358243    A        ADD      109      3.919    1.614   0.7564    7.082        2.429      0.01687
   1                                rs9442562    9367908    A        ADD      134      1.155    1.656    -2.09      4.4       0.6974       0.4868
   1                                 rs630075    9370911    A        ADD      111      2.926    1.713  -0.4307    6.283        1.708      0.09047
   1                                rs1294046    9379693    G        ADD      134      2.403    1.658  -0.8467    5.652        1.449       0.1497
   1                               rs11121371    9392728    G        ADD      111     -2.081    2.134   -6.263    2.102       -0.975       0.3318
   1                                 rs926247    9394008    A        ADD      111      3.318    1.785  -0.1796    6.816        1.859      0.06576
   1                               rs12728282    9396935    G        ADD      121      1.931    1.845   -1.686    5.548        1.046       0.2975
   1                                rs2075972    9406979    G        ADD      134      1.315     1.95   -2.507    5.137       0.6744       0.5013
   1                               rs11121380    9408959    C        ADD      111     -4.149    3.096   -10.22    1.918        -1.34        0.183
   1                               rs11121382    9411469    C        ADD      106     0.2116    2.047     -3.8    4.223       0.1034       0.9179
   1                                rs2310919    9415727    A        ADD      111      2.199    1.954   -1.631    6.028        1.125        0.263
   1                                rs4908852    9416962    G        ADD      111     -3.322    1.607   -6.472  -0.1718       -2.067      0.04118
   1                                rs4908853    9420502    A        ADD      134     -2.639    1.806   -6.179   0.9012       -1.461       0.1465
   1                                rs2275457    9427869    G        ADD      134     -1.173    2.233   -5.549    3.203      -0.5254       0.6002
   1                               rs11802522    9434137    C        ADD      111     -2.103    2.014    -6.05    1.844       -1.044       0.2986
   1                                rs9729149    9441040    A        ADD      134      4.373    1.656    1.127     7.62         2.64     0.009306
   1                                rs2095904    9447371    G        ADD      134     0.6806    1.524   -2.306    3.668       0.4466       0.6559
   1                                rs6688312    9458793    A        ADD      134      3.141     2.05  -0.8778     7.16        1.532        0.128
   1                               rs11121406    9466292    A        ADD      111      2.023    1.658   -1.227    5.273         1.22       0.2252
   1                               rs12044809    9466803    G        ADD      111      1.626    1.697     -1.7    4.953       0.9582       0.3402
   1                               rs10864418    9489972    A        ADD      134     -1.338     1.51   -4.298    1.622      -0.8858       0.3774
   1                               rs11121412    9490339    G        ADD      111     -1.694    1.882   -5.383    1.996      -0.8998       0.3703
   1                                rs9726404    9495571    G        ADD      134     -3.291    3.291   -9.743     3.16           -1       0.3192
   1                                rs9659326    9497525    A        ADD      134     -1.375    1.971   -5.238    2.488      -0.6978       0.4866
   1                                rs9787285    9499246    A        ADD      134    -0.4369    2.086   -4.526    3.653      -0.2094       0.8345
   1                                rs4926481    9503008    G        ADD      111     0.9592    1.731   -2.434    4.353        0.554       0.5808
   1                                rs4926491    9514846    G        ADD      134    -0.5729    1.551   -3.614    2.468      -0.3693       0.7125
   1                                rs6695925    9526956    G        ADD      111     0.7792    2.094   -3.324    4.882       0.3722       0.7105
   1                               rs10864425    9526979    A        ADD      111    -0.2903    1.623   -3.472    2.891      -0.1788       0.8584
   1                               rs10157778    9542612    A        ADD      134     -2.228    1.455    -5.08   0.6236       -1.531       0.1281
   1                                rs7550613    9562830    A        ADD      111      6.418    5.125   -3.627    16.46        1.252       0.2132
   1                                rs7525571    9576675    G        ADD      111     -7.731    3.473   -14.54  -0.9246       -2.226      0.02812
   1                               exm2264798    9579964    G        ADD      107     -2.503    1.689   -5.813   0.8061       -1.483       0.1413
   1                               rs12124860    9627103    A        ADD      111     -2.034    2.129   -6.208    2.139      -0.9554       0.3415
   1                                rs9430174    9647137    G        ADD      111      -1.54    2.185   -5.822    2.742      -0.7051       0.4823
   1                                rs9430182    9658707    G        ADD      108     -2.624    2.029   -6.601    1.352       -1.293       0.1987
   1                                 exm12290    9670834    G        ADD      145     -2.852    1.788   -6.356   0.6519       -1.595       0.1129
   1                               rs10779727    9677853    A        ADD      134     -2.656    1.889   -6.358    1.046       -1.406       0.1621
   1                                rs4076986    9688512    A        ADD      134     -3.219    1.722   -6.593   0.1558       -1.869      0.06382
   1                                rs9430506    9693988    A        ADD      134     -1.911    1.797   -5.434    1.612       -1.063       0.2896
   1                               rs11121465    9696690    A        ADD      111      2.537    3.387   -4.101    9.175        0.749       0.4555
   1                               rs12028233    9699768    G        ADD      111     -3.409    1.989   -7.307   0.4898       -1.714       0.0895
   1                                rs4129341    9704925    C        ADD      134     0.8293    2.018   -3.126    4.785       0.4109       0.6818
   1                                rs6540985    9708688    G        ADD      134     -1.715    1.625   -4.899    1.469       -1.056       0.2931
   1                                rs7518793    9711487    G        ADD      111     -2.531    2.035   -6.519    1.457       -1.244       0.2163
   1                                rs4240895    9713386    A        ADD      111     -1.456    1.761   -4.908    1.996      -0.8265       0.4104
   1                                rs6671868    9729599    A        ADD      111     -1.583    3.247   -7.946     4.78      -0.4876       0.6269
   1                                rs4333853    9741792    G        ADD      111     -1.628    1.682   -4.925    1.669      -0.9678       0.3354
   1                                rs6677649    9746248    G        ADD      110     -3.466    2.914   -9.177    2.245        -1.19       0.2369
   1                                 exm12486    9790659    G        ADD      145      9.018    7.381   -5.448    23.48        1.222       0.2238
   1                                 exm12616    9804693    A        ADD      145     -1.251    2.758   -6.657    4.154      -0.4537       0.6508
   1                               rs10779732    9811541    G        ADD      111     -3.481    2.504    -8.39    1.427        -1.39       0.1674
   1                                 exm12638    9811618    A        ADD      145      3.492    7.386   -10.98    17.97       0.4728       0.6371
   1                                 exm12640    9811653    A        ADD      145      5.989    4.649   -3.123     15.1        1.288       0.1998
   1                               rs10746492    9842576    G        ADD      134      1.661    1.668   -1.608     4.93       0.9958       0.3212
   1                                rs6666296    9890158    A        ADD      111     -1.116    2.309   -5.642    3.409      -0.4835       0.6297
   1                                rs1220405    9922245    G        ADD      134     -1.884    2.151     -6.1    2.331      -0.8762       0.3826
   1                               rs12128766    9937041    A        ADD      134     0.1399    1.526    -2.85     3.13      0.09169       0.9271
   1                                  rs11828    9987007    G        ADD      134     0.9699    1.681   -2.324    4.264       0.5771       0.5649
   1                               rs12064822   10008191    A        ADD      111      2.111    2.843   -3.462    7.684       0.7424       0.4595
   1                                rs6683452   10029913    A        ADD      133     -2.525    2.353   -7.137    2.087       -1.073       0.2853
   1                                rs3003376   10071301    G        ADD      111    -0.7035    1.916    -4.46    3.053      -0.3671       0.7143
   1                               rs11803995   10094313    A        ADD      111     0.9297    4.649   -8.182    10.04          0.2       0.8419
   1                               kgp7252079   10118778    A        ADD      111        3.2     3.17   -3.014    9.414        1.009       0.3151
   1                                rs7539725   10125407    G        ADD      111      2.385    2.093   -1.718    6.488        1.139       0.2571
   1                                rs9430244   10155283    A        ADD      134      3.342     2.19  -0.9496    7.634        1.526       0.1294
   1                               rs12076922   10165301    C        ADD      134      1.957    2.611   -3.161    7.075       0.7495       0.4549
   1                                 exm12835   10190575    C        ADD      145     -6.655    3.815   -14.13   0.8219       -1.745      0.08326
   1                                rs6673887   10193821    A        ADD      111      2.251    2.575   -2.796    7.298       0.8741       0.3841
   1                                rs6659436   10219202    A        ADD      111     -1.812    4.284   -10.21    6.585       -0.423       0.6732
   1                                rs9782879   10231985    G        ADD      111      5.141    3.427   -1.576    11.86          1.5       0.1366
   1                                rs7418410   10236402    A        ADD      134     0.6613    1.529   -2.336    3.658       0.4325       0.6661
   1                                rs4348727   10265606    A        ADD      134    -0.3755    1.776   -3.856    3.105      -0.2115       0.8329
   1                               exm2264799   10285709    A        ADD      145    -0.1676    1.527   -3.161    2.826      -0.1098       0.9127
   1                               rs17034615   10311877    A        ADD      111      -4.92    3.257    -11.3    1.462       -1.511       0.1338
   1                                 rs912963   10348042    A        ADD      111     -4.181    1.859   -7.823  -0.5377       -2.249      0.02656
   1                           exm-rs10492972   10353112    G        ADD      145     -1.772    1.711   -5.126    1.582       -1.035       0.3023
   1                                 exm12981   10363664    A        ADD      145      2.569    5.042   -7.313    12.45       0.5096       0.6112
   1                               rs17410217   10371854    G        ADD      134     -1.745    1.767   -5.208    1.717      -0.9879       0.3251
   1                           exm-rs17401966   10385471    G        ADD      145     0.1722     1.73   -3.219    3.563      0.09951       0.9209
   1                                 exm13073   10397567    G        ADD      145     -8.421    3.789   -15.85  -0.9949       -2.223      0.02785
   1                                rs3748578   10420918    A        ADD      111     -2.621    2.033   -6.606    1.364       -1.289       0.2002
   1                                 exm13135   10428570    A        ADD      145      1.017    5.824    -10.4    12.43       0.1746       0.8616
   1                                rs1536262   10438687    A        ADD      111     -1.212    1.642    -4.43    2.006      -0.7382        0.462
   1                                rs1002076   10438892    A        ADD      111     -4.102     1.94   -7.904  -0.2996       -2.114      0.03683
   1                                rs3748581   10441664    G        ADD      111     -1.212    1.642    -4.43    2.006      -0.7382        0.462
   1                                rs4846217   10451799    A        ADD      134      3.467     2.15  -0.7473    7.681        1.612       0.1093
   1                                rs4846219   10463888    A        ADD      111     -1.212    1.642    -4.43    2.006      -0.7382        0.462
   1                                rs2483679   10485019    G        ADD      111     0.9709    1.642   -2.247    4.189       0.5913       0.5556
   1                                 rs528713   10488555    A        ADD      111     0.7464    1.662   -2.511    4.004       0.4491       0.6543
   1                                 rs481571   10490881    G        ADD      111      1.068    1.638   -2.142    4.278       0.6522       0.5157
   1                                 rs597441   10493415    A        ADD      111     -1.207    1.584   -4.311    1.898      -0.7618       0.4478
   1                                rs2847337   10502710    A        ADD      111     -5.203    3.059    -11.2   0.7933       -1.701      0.09194
   1                                rs9970001   10543836    G        ADD      111       2.74    1.979   -1.138    6.618        1.385       0.1691
   1                                rs2506901   10563492    G        ADD      111     -2.171    1.749   -5.599    1.257       -1.241       0.2172
   1                                rs2056417   10581658    A        ADD      134    -0.5396    1.642   -3.758    2.679      -0.3286        0.743
   1                                rs2483678   10582047    A        ADD      111      4.139      2.1  0.02334    8.254        1.971      0.05132
   1                               rs17035189   10597024    G        ADD      134     -1.046    1.566   -4.117    2.024      -0.6679       0.5054
   1                               rs12120962   10609505    A        ADD      134     -2.351    1.646   -5.578   0.8763       -1.428       0.1558
   1                               rs10157111   10613344    C        ADD      134      2.788    1.861  -0.8585    6.435        1.499       0.1364
   1                               rs12565494   10629562    G        ADD      111      2.317    1.692  -0.9994    5.634        1.369       0.1738
   1                           exm-rs12741973   10638604    A        ADD      145     0.8157    1.485   -2.095    3.727       0.5493       0.5837
   1                                rs6540940   10651460    G        ADD      134     0.1557    2.382   -4.513    4.824      0.06536        0.948
   1                                rs3790630   10673094    G        ADD      134     0.4219    2.009   -3.515    4.359         0.21        0.834
   1                                 rs190775   10683683    A        ADD      111      1.291    3.007   -4.604    7.185       0.4292       0.6686
   1                                 rs778228   10708142    G        ADD      111      2.592    2.282   -1.882    7.065        1.136       0.2587
   1                                 exm13698   10725193    A        ADD      145     -1.177    3.568   -8.171    5.816      -0.3299       0.7419
   1                                 exm13718   10725469    A        ADD      145    -0.7419    5.326   -11.18    9.698      -0.1393       0.8894
   1                                 rs284322   10725498    A        ADD      111      5.261    2.677  0.01383    10.51        1.965      0.05202
   1                                 rs284307   10739255    G        ADD      134      1.401    1.494   -1.526    4.329       0.9381       0.3499
   1                                 rs516243   10750432    G        ADD      134      1.269    1.519   -1.709    4.247       0.8354       0.4051
   1                                rs7514751   10762432    A        ADD      134      1.531    1.625   -1.655    4.716       0.9416       0.3482
   1                                 rs284277   10790797    C        ADD      111     0.6835    1.705   -2.658    4.025       0.4009       0.6893
   1                             exm-rs880315   10796866    G        ADD      145     0.7773    1.539   -2.238    3.793       0.5052       0.6142
   1                           exm-rs12046278   10799577    G        ADD      145     0.2768    1.499   -2.662    3.216       0.1846       0.8538
   1                                 rs205478   10811672    G        ADD      111    -0.8415    1.913   -4.591    2.908      -0.4398        0.661
   1                                 rs205488   10827135    A        ADD      134      -1.06     2.19   -5.352    3.232      -0.4842       0.6291
   1                                 rs205474   10832861    G        ADD      111     -2.706    1.866   -6.365   0.9517        -1.45         0.15
   1                                rs6658023   10847340    A        ADD      111     0.1439    1.908   -3.596    3.884      0.07543         0.94
   1                                rs1737617   10850798    G        ADD      134      1.931    1.776   -1.549    5.412        1.088       0.2788
   1                                rs1750861   10869052    C        ADD      111    -0.6246     1.81   -4.171    2.922      -0.3452       0.7307
   1                                rs7555879   10890026    A        ADD      134     -2.952    2.967   -8.766    2.863      -0.9949       0.3217
   1                                 rs661352   10890155    A        ADD      111    -0.2897    1.607   -3.439     2.86      -0.1803       0.8573
   1                               exm2249489   10890771    G        ADD      145     -1.849    1.441   -4.674   0.9764       -1.283       0.2018
   1                                rs1292657   10893081    G        ADD      111      -1.59    1.619   -4.763    1.584      -0.9819       0.3284
   1                                 rs672270   10907842    C        ADD      111    -0.9521    1.947   -4.768    2.864      -0.4891       0.6258
   1                                 rs550887   10920576    G        ADD      111    -0.5511    1.882    -4.24    3.138      -0.2928       0.7703
   1                                rs1280988   10924710    G        ADD      134      1.411    1.475   -1.479    4.301       0.9569       0.3404
   1                                rs6677198   10934895    G        ADD      111     0.2743    1.898   -3.446    3.995       0.1445       0.8854
   1                                rs6660223   10938897    A        ADD      111      -2.81    6.355   -15.27    9.647      -0.4421       0.6593
   1                               rs11586137   10940895    A        ADD      134     -3.253    5.708   -14.44    7.934      -0.5699       0.5697
   1                                rs6670956   10957719    C        ADD      111     0.9405    1.741   -2.471    4.352       0.5403       0.5901
   1                               rs10157927   10974329    A        ADD      134      1.526    1.914   -2.225    5.276       0.7974       0.4267
   1                                rs6540954   10977102    A        ADD      111     -2.814    1.657   -6.061   0.4329       -1.699      0.09232
   1                                rs1280971   10978316    A        ADD      111       3.11    1.888  -0.5896     6.81        1.648       0.1024
   1                               rs12748162   10986308    A        ADD      134    -0.5558    1.819   -4.121    3.009      -0.3056       0.7604
   1                                rs9803711   10996382    A        ADD      111     0.8462    1.737   -2.559    4.251       0.4871       0.6272
   1                                rs1925666   10999600    G        ADD      134      2.827    1.878  -0.8546    6.508        1.505       0.1348
   1                                rs6656310   11002488    G        ADD      131     -4.783     1.77   -8.251   -1.314       -2.702     0.007837
   1                                rs6666764   11005495    G        ADD      111     -2.281    1.704   -5.622    1.059       -1.339       0.1836
   1                                 exm13758   11008102    A        ADD      145     -1.922    4.393   -10.53    6.688      -0.4376       0.6624
   1                               rs10864483   11008341    A        ADD      111      2.936    4.117   -5.133    11.01       0.7132       0.4773
   1                               rs17036032   11008695    G        ADD      110      3.086    2.127   -1.082    7.253        1.451       0.1498
   1                                 exm13820   11009679    A        ADD      145    -0.5919    4.647   -9.699    8.515      -0.1274       0.8988
   1                                 exm13824   11009703    A        ADD      145    -0.5919    4.647   -9.699    8.515      -0.1274       0.8988
   1                                 exm13835   11014118    A        ADD      145       2.49    1.943   -1.318    6.298        1.282       0.2021
   1                                 exm13854   11015165    G        ADD      145       2.49    1.943   -1.318    6.298        1.282       0.2021
   1                                rs6685896   11022020    A        ADD      121      3.197    1.821  -0.3714    6.765        1.756      0.08173
   1                               exm2259679   11029478    A        ADD      145     0.2003     1.85   -3.425    3.825       0.1083       0.9139
   1                                rs2003046   11032827    A        ADD      134    -0.6527    1.834   -4.247    2.941      -0.3559       0.7225
   1                               rs12565727   11033082    G        ADD      111      -1.41    2.043   -5.414    2.594        -0.69       0.4917
   1                               rs11121667   11038476    A        ADD      111      -1.41    2.043   -5.414    2.594        -0.69       0.4917
   1                                rs9430161   11046855    A        ADD      134    -0.1568    1.951    -3.98    3.666     -0.08036       0.9361
   1                                rs6704113   11053101    G        ADD      134      6.303      4.8   -3.104    15.71        1.313       0.1914
   1                               rs11121675   11060075    C        ADD      134      2.959    1.614  -0.2044    6.122        1.833      0.06906
   1                               rs11121676   11063043    A        ADD      134      1.376    2.002   -2.548      5.3       0.6872       0.4932
   1                                rs9430335   11072117    G        ADD      111       4.48      2.6  -0.6151    9.576        1.723      0.08774
   1                                 exm13966   11090897    G        ADD      145      3.908    6.516   -8.864    16.68       0.5997       0.5497
   1                                 exm13967   11090916    C        ADD      145       4.05    2.316  -0.4889    8.588        1.749      0.08251
   1                                 exm13983   11097867    A        ADD      145      1.406    6.526   -11.38     14.2       0.2155       0.8297
   1                                rs3765901   11104676    G        ADD      111      3.142    2.226   -1.221    7.505        1.411        0.161
   1                               rs12121344   11111629    A        ADD      134      1.284    6.387   -11.23     13.8       0.2011        0.841
   1                                rs2261217   11127764    C        ADD      111      2.559    1.991   -1.344    6.461        1.285       0.2016
   1                                rs2791653   11129848    A        ADD      111      2.533    2.063   -1.511    6.577        1.228       0.2223
   1                               rs12122605   11248020    A        ADD      111      1.957    6.333   -10.45    14.37       0.3091       0.7579
   1                                rs2076655   11289161    G        ADD      133     0.8397    1.912   -2.909    4.588       0.4391       0.6613
   1                                rs7525957   11318236    G        ADD      111      2.682    2.051   -1.338    6.702        1.308       0.1939
   1                                 exm14600   11333812    A        ADD      145      2.468    6.437   -10.15    15.08       0.3835       0.7019
   1                                rs3765906   11347092    G        ADD      111     -3.485    4.376   -12.06    5.092      -0.7963       0.4276
   1                                rs2982380   11395283    A        ADD      134    0.03004    1.548   -3.004    3.064      0.01941       0.9845
   1                               exm2263813   11400409    A        ADD      145     -2.506    1.601   -5.643   0.6317       -1.565       0.1198
   1                                rs2982384   11401745    G        ADD      111       -2.8    1.695   -6.121    0.522       -1.652       0.1015
   1                               rs10864498   11409469    A        ADD      128     -1.851    1.591    -4.97    1.268       -1.163        0.247
   1                                rs2335404   11435942    A        ADD      111     -1.691    1.744    -5.11    1.728      -0.9694       0.3346
   1                                rs2788557   11439588    A        ADD      134      -1.03     1.54   -4.049    1.988       -0.669       0.5047
   1                                rs3010208   11444975    G        ADD      134     -1.032    1.541   -4.052    1.988      -0.6699       0.5041
   1                                rs6671983   11461601    A        ADD      134      -1.04    1.616   -4.206    2.127      -0.6434       0.5211
   1                               rs11121728   11468442    G        ADD      111    -0.8048      1.7   -4.137    2.528      -0.4733       0.6369
   1                               rs10864504   11476203    A        ADD      134      1.074    1.537   -1.938    4.085       0.6987        0.486
   1                               rs10864505   11477294    A        ADD      111     0.2291     1.67   -3.043    3.501       0.1372       0.8911
   1                                rs2077480   11488203    A        ADD      111    0.05726    1.694   -3.262    3.377      0.03381       0.9731
   1                                 rs877309   11489678    A        ADD      134      1.121     1.53   -1.877    4.119       0.7326       0.4651
   1                                rs2922240   11493832    G        ADD      134     -1.148    1.547   -4.179    1.883      -0.7424       0.4592
   1                                rs2379151   11494573    A        ADD      133     0.9914    1.601   -2.147     4.13        0.619        0.537
   1                                rs7414229   11498299    G        ADD      134      -8.71    7.232   -22.88    5.464       -1.204       0.2307
   1                                rs2379159   11504514    G        ADD      111    -0.2533    1.845    -3.87    3.363      -0.1373       0.8911
   1                               rs12026602   11518397    G        ADD      134     -2.182    1.549   -5.219   0.8537       -1.409       0.1613
   1                               rs11121742   11520653    C        ADD      134     -2.005    2.044   -6.012    2.002      -0.9808       0.3285
   1                               rs12046038   11525533    G        ADD      134     -1.446    1.686   -4.751    1.859      -0.8575       0.3927
   1                               rs10159458   11534053    C        ADD      111     -2.462    1.715   -5.825   0.8999       -1.435       0.1541
   1                                rs7555562   11542957    C        ADD      134     -0.231    2.243   -4.628    4.166       -0.103       0.9181
   1                                rs7534208   11554687    G        ADD      111     -1.626    1.722   -5.002     1.75      -0.9441       0.3473
   1                                 exm14634   11561164    A        ADD      145     -4.356     2.81   -9.864    1.152        -1.55       0.1234
   1                               rs12144924   11561937    A        ADD      111     -4.823    2.982   -10.67    1.022       -1.617       0.1088
   1                                rs2745265   11574942    G        ADD      111     -1.764    1.706   -5.108     1.58       -1.034       0.3035
   1                                 exm14698   11579470    G        ADD      145     -1.087     1.56   -4.146    1.971      -0.6969        0.487
   1                                rs2076469   11584164    G        ADD      134   -0.02717    1.827   -3.609    3.554     -0.01487       0.9882
   1                                 exm14731   11585308    A        ADD      145     -2.092    4.904    -11.7    7.521      -0.4265       0.6704
   1                                rs2235660   11595331    A        ADD      134     0.2533    2.151   -3.962    4.468       0.1178       0.9064
   1                                rs2594310   11596455    A        ADD      111     -4.054    3.376   -10.67    2.563       -1.201       0.2325
   1                                rs2817619   11603063    A        ADD      111     -0.716    2.425   -5.469    4.037      -0.2952       0.7684
   1                                rs2745291   11607932    A        ADD      111     -1.284     1.98   -5.166    2.598      -0.6483       0.5182
   1                               rs11808316   11619154    A        ADD      134    -0.6807    2.129   -4.854    3.492      -0.3197       0.7497
   1                                rs2745285   11626858    G        ADD      132    -0.8149    1.603   -3.957    2.328      -0.5083       0.6122
   1                                rs2745276   11641283    A        ADD      124     -1.656    2.444   -6.446    3.135      -0.6773       0.4995
   1                                rs7530509   11654491    A        ADD      134      2.199    2.068   -1.855    6.252        1.063       0.2898
   1                                 rs761084   11660710    A        ADD      134      2.847     1.72  -0.5245    6.218        1.655       0.1004
   1                                rs4846019   11665575    A        ADD      111      2.581        2   -1.338      6.5        1.291       0.1996
   1                                 rs734737   11675059    A        ADD      111      2.394    1.886   -1.303    6.091        1.269       0.2071
   1                               rs10779763   11690766    A        ADD      111      3.157    1.953    -0.67    6.984        1.617       0.1089
   1                                rs6540987   11703843    A        ADD      134      1.314    2.192   -2.982    5.609       0.5993         0.55
   1                                 exm14906   11718859    A        ADD      145     -1.229    7.405   -15.74    13.29       -0.166       0.8684
   1                                rs2294641   11721854    A        ADD      111     -3.401     1.69   -6.713 -0.08869       -2.012      0.04671
   1                                rs3820340   11723520    G        ADD      111      7.697    3.636   0.5712    14.82        2.117      0.03659
   1                                 exm14976   11733846    A        ADD      145       3.42    7.399   -11.08    17.92       0.4623       0.6446
   1                                rs2233025   11735652    A        ADD      111      1.206    2.096   -2.902    5.314       0.5754       0.5662
   1                                rs2336030   11736600    A        ADD      134    -0.9527     1.54   -3.971    2.066      -0.6186       0.5373
   1                                rs7539455   11754168    C        ADD      134     -2.419    1.834   -6.014    1.177       -1.319       0.1897
   1                                rs1534991   11761252    G        ADD      111     0.3953    1.976   -3.478    4.268       0.2001       0.8418
   1                                rs9430624   11763677    A        ADD      134     0.3697     1.76   -3.079    3.818       0.2101       0.8339
   1                                 exm15048   11766424    A        ADD      145     -1.056    1.985   -4.946    2.835      -0.5318       0.5957
   1                                rs9430631   11774956    A        ADD      134     0.5964    1.763   -2.859    4.052       0.3383       0.7357
   1                                rs4846029   11783484    C        ADD      134     -1.639    1.564   -4.704    1.425       -1.049       0.2963
   1                                   rs8617   11810505    A        ADD      111     -1.803    2.103   -5.925     2.32      -0.8571       0.3933
   1                                rs1128059   11810674    A        ADD      111      1.263    1.806   -2.276    4.802       0.6995       0.4857
   1                                rs4075034   11810973    A        ADD      111     0.4086    1.763   -3.048    3.865       0.2317       0.8172
   1                                rs4845877   11824303    A        ADD      127    -0.5624    1.562   -3.623    2.498      -0.3601       0.7194
   1                                rs4845881   11828319    G        ADD      117     -1.088    1.723   -4.465     2.29      -0.6312       0.5292
   1                               rs12132479   11836450    G        ADD      111     -3.599    2.146   -7.806   0.6071       -1.677      0.09647
   1                                rs4846048   11846252    G        ADD      134     -2.045    1.675   -5.327    1.237       -1.221       0.2243
   1                                 exm15227   11850750    A        ADD      145      -4.64    6.408    -17.2     7.92      -0.7241       0.4702
   1                                 exm15236   11850927    A        ADD      145      4.464    3.853   -3.087    12.02        1.159       0.2486
   1                                rs1476413   11852300    A        ADD      134     0.2936    1.809   -3.251    3.838       0.1623       0.8713
   1                           exm-rs17375901   11852516    A        ADD      107      4.119    3.698   -3.129    11.37        1.114        0.268
   1                                 exm15320   11856378    A        ADD      145     0.8768    1.655   -2.367     4.12       0.5298       0.5971
   1                           exm-rs17367504   11862778    G        ADD      145      3.564    2.097  -0.5451    7.673          1.7      0.09136
   1                                rs3737964   11867044    A        ADD      134     -1.613    1.703   -4.951    1.726      -0.9468       0.3455
   1                                rs4846054   11869230    G        ADD      111     0.2878    1.807   -3.253    3.829       0.1593       0.8738
   1                                rs7537765   11887303    G        ADD      134      2.807    2.098   -1.305    6.918        1.338       0.1833
   1                            exm-rs1023252   11899033    A        ADD      145      1.049    1.802   -2.482     4.58       0.5821       0.5614
   1                                 rs198415   11901592    G        ADD      111      1.766    2.251   -2.646    6.178       0.7845       0.4345
   1                                 exm15531   11906068    G        ADD      145    0.02983    2.007   -3.904    3.963      0.01486       0.9882
   1                                 exm15552   11907648    A        ADD      145      4.035    4.022   -3.848    11.92        1.003       0.3175
   1                                 rs198389   11919271    G        ADD      111    -0.3048    1.765   -3.765    3.155      -0.1727       0.8632
   1                                rs6676300   11925300    G        ADD      134    -0.3406    1.592    -3.46    2.779       -0.214       0.8309
   1                                rs9661078   11936324    C        ADD      134     0.1966    1.436   -2.618    3.011       0.1369       0.8913
   1                                rs7554327   11937404    A        ADD      134     -1.115    1.465   -3.986    1.757       -0.761        0.448
   1                               exm2264801   11938050    A        ADD      144     0.8046    1.422   -1.982    3.591       0.5658       0.5724
   1                                rs6667637   11947957    G        ADD      111      2.118    1.607   -1.032    5.267        1.318       0.1904
   1                               rs17037520   11952406    G        ADD      111      2.255    1.528  -0.7399     5.25        1.476        0.143
   1                                rs1999594   11959216    G        ADD      134    -0.6499    1.459   -3.509    2.209      -0.4455       0.6567
   1                                 rs926269   11969748    A        ADD      131       1.26    1.475    -1.63     4.15       0.8543       0.3946
   1                                rs7554547   11973888    A        ADD      134    -0.4866    1.429   -3.287    2.314      -0.3405        0.734
   1                                rs2038028   11979556    A        ADD      111      -0.54    1.639   -3.752    2.672      -0.3295       0.7424
   1                                rs4846080   12004999    G        ADD      110     -1.881    1.756   -5.323     1.56       -1.071       0.2864
   1                                rs2336379   12008863    G        ADD      111     -3.271    2.424   -8.022    1.481       -1.349       0.1801
   1                                 exm15704   12009911    A        ADD      145     -12.25    7.457   -26.86    2.367       -1.643       0.1027
   1                                 exm15706   12009956    A        ADD      145     -1.464    2.176   -5.729      2.8      -0.6729       0.5021
   1                                 exm15710   12010469    A        ADD      145    -0.5781    2.888   -6.238    5.082      -0.2002       0.8416
   1                                rs2273289   12018290    G        ADD      133     -2.088    2.217   -6.434    2.258      -0.9417       0.3481
   1                                rs1130529   12024235    A        ADD      111      2.822    1.687   -0.484    6.128        1.673      0.09727
   1                                rs2273291   12025353    A        ADD      111     -1.404    1.693   -4.723    1.914      -0.8294       0.4087
   1                                rs3818157   12027308    G        ADD      111       -1.9    1.743   -5.316    1.515       -1.091       0.2779
   1                                rs2295281   12059412    G        ADD      134     0.1943    1.521   -2.787    3.176       0.1277       0.8986
   1                                rs2236057   12062205    A        ADD      111     0.5785    1.922   -3.189    4.346       0.3009       0.7641
   1                                 rs730123   12070292    G        ADD      111    -0.4907    1.851   -4.118    3.137      -0.2651       0.7914
   1                                 exm15957   12082334    T        ADD      145     -1.024    1.721   -4.398     2.35      -0.5947        0.553
   1                                 exm15965   12082461    A        ADD      145     0.1904    1.973   -3.676    4.057      0.09654       0.9232
   1                               rs11588779   12082881    A        ADD      134     -1.443    1.727   -4.827     1.94       -0.836       0.4047
   1                                 exm15970   12082926    A        ADD      145      1.308    1.673    -1.97    4.586       0.7821       0.4355
   1                               rs12042105   12105048    G        ADD      134       2.69    1.811  -0.8583    6.239        1.486       0.1397
   1                                rs6665486   12117901    G        ADD      111    -0.1866    1.792     -3.7    3.326      -0.1041       0.9173
   1                               rs12029016   12128498    A        ADD      134      1.589    1.813   -1.964    5.142       0.8767       0.3823
   1                                rs6690493   12135526    G        ADD      134     0.5076    1.473   -2.379    3.395       0.3446       0.7309
   1                               rs12092682   12166855    A        ADD      121     0.7607    1.986   -3.131    4.652       0.3831       0.7023
   1                                 rs501525   12180805    G        ADD      134     -2.666    1.534   -5.672   0.3412       -1.738      0.08468
   1                                rs2486316   12183245    A        ADD      111      3.373    2.772   -2.059    8.805        1.217       0.2263
   1                               rs17422381   12184423    A        ADD      134     0.4762    1.438   -2.341    3.294       0.3312        0.741
   1                                 exm16119   12186058    G        ADD      145      1.245    4.031   -6.656    9.146       0.3088       0.7579
   1                                rs1201122   12188482    G        ADD      111       1.38    1.756   -2.061    4.821       0.7861       0.4335
   1                               exm2264802   12189561    G        ADD      145     0.5915    1.662   -2.666    3.849       0.3559       0.7224
   1                                rs1148472   12194451    A        ADD      111     -1.125    1.865    -4.78    2.531      -0.6031       0.5477
   1                                 exm16135   12198305    A        ADD      145     0.9923    6.437   -11.62    13.61       0.1542       0.8777
   1                                 rs630542   12206866    C        ADD      134      1.266    1.581   -1.832    4.364        0.801       0.4246
   1                                rs1148460   12216488    A        ADD      111      1.469    1.816   -2.091    5.028       0.8086       0.4205
   1                                 rs945439   12248942    G        ADD      111     -2.431     1.98   -6.311     1.45       -1.228       0.2222
   1                                 exm16193   12252955    C        ADD      130     -2.063    1.834   -5.657    1.531       -1.125       0.2628
   1                                 exm16200   12253062    A        ADD      145      6.225    6.417   -6.352     18.8         0.97       0.3337
   1                                rs5746059   12262792    G        ADD      111    -0.6415    1.826    -4.22    2.937      -0.3514        0.726
   1                               exm2264987   12305286    A        ADD      145     0.2671    2.301   -4.243    4.778        0.116       0.9078
   1                                 rs235246   12316584    G        ADD      134      2.916    5.249   -7.371     13.2       0.5556       0.5794
   1                                rs3765339   12329295    A        ADD      134       3.22     1.71  -0.1315    6.571        1.883      0.06194
   1                               exm2249773   12336147    G        ADD      145      2.198    6.417   -10.38    14.78       0.3425       0.7325
   1                                 exm16450   12339619    A        ADD      145      3.167    1.675  -0.1165    6.451         1.89      0.06077
   1                                rs3765337   12342599    C        ADD      133      2.658    3.155   -3.525    8.841       0.8427        0.401
   1                                 exm16460   12342990    A        ADD      145      6.363    4.612   -2.677     15.4        1.379       0.1699
   1                               rs28533750   12391953    G        ADD      121      3.056    5.373   -7.476    13.59       0.5687       0.5706
   1                                rs7547740   12463073    G        ADD      111     -4.642    1.686   -7.947   -1.336       -2.752     0.006959
   1                               rs11801678   12467620    A        ADD      111      5.662    4.459   -3.078     14.4         1.27        0.207
   1                                rs6660365   12480504    G        ADD      110      3.953    3.362   -2.636    10.54        1.176       0.2423
   1                               rs12129750   12573823    A        ADD      134     0.1822    2.732   -5.172    5.536       0.0667       0.9469
   1                                rs7521256   12600396    G        ADD      134       1.13    1.945   -2.682    4.941       0.5809       0.5623
   1                                rs6541027   12605011    G        ADD      131    -0.1797    1.596   -3.308    2.948      -0.1126       0.9105
   1                                rs4845904   12619096    A        ADD      134     -1.536     1.72   -4.908    1.835      -0.8932       0.3734
   1                                rs6541035   12620545    A        ADD      134    -0.6294    1.846   -4.247    2.988       -0.341       0.7336
   1                               rs10864570   12625101    G        ADD      134    -0.3027    1.766   -3.763    3.158      -0.1714       0.8641
   1                                rs4846118   12626549    A        ADD      111      1.418    2.558   -3.595    6.431       0.5545       0.5804
   1                                rs4997711   12627680    C        ADD      134     -1.119    1.621   -4.295    2.058      -0.6903       0.4913
   1                                   rs4580   12628188    G        ADD      111    -0.8209    1.774   -4.299    2.657      -0.4626       0.6446
   1                                rs4845907   12637160    G        ADD      111    -0.7651    1.997    -4.68     3.15       -0.383       0.7025
   1                                rs3128461   12639168    A        ADD      111      0.489    2.487   -4.385    5.363       0.1966       0.8445
   1                               rs12128227   12640081    G        ADD      111     -1.191    2.091   -5.289    2.907      -0.5697       0.5701
   1                               rs11540058   12640650    A        ADD      111     -1.191    2.091   -5.289    2.907      -0.5697       0.5701
   1                               rs12029485   12642243    C        ADD      134     0.7631    3.781   -6.648    8.174       0.2018       0.8404
   1                                rs7535209   12650076    G        ADD      134     0.3872    1.912   -3.361    4.136       0.2025       0.8399
   1                               rs12045736   12654035    G        ADD      134     -2.041    1.713   -5.399    1.317       -1.191       0.2358
   1                                rs4846127   12663774    A        ADD      134      2.651    1.588  -0.4611    5.762         1.67      0.09744
   1                                rs4394668   12671229    G        ADD      134     0.1509    1.954   -3.679     3.98      0.07721       0.9386
   1                                 exm16868   12677188    A        ADD      145      3.733    6.772   -9.539    17.01       0.5513       0.5823
   1                                rs3000896   12682574    A        ADD      134     -1.637    1.888   -5.337    2.062      -0.8673       0.3874
   1                                rs6699993   12683190    C        ADD      134     -1.125    1.549   -4.161     1.91      -0.7265       0.4688
   1                               rs12070206   12689692    A        ADD      134     -2.616    3.077   -8.647    3.415      -0.8501       0.3968
   1                                 exm16903   12726036    G        ADD      145      2.107    7.469   -12.53    16.75        0.282       0.7783
   1                                rs2265709   12731572    G        ADD      134    -0.9892    2.824   -6.525    4.547      -0.3502       0.7267
   1                                rs2265711   12734774    G        ADD      111     -1.159    3.259   -7.546    5.227      -0.3558       0.7227
   1                                rs2489260   12741240    A        ADD      118    -0.7737    2.998   -6.649    5.102      -0.2581       0.7968
   1                               exm2259759   12753203    G        ADD      145     -5.404    6.448   -18.04    7.235       -0.838       0.4035
   1                                rs3010948   12754569    G        ADD      134    -0.2478     2.81   -5.756     5.26     -0.08817       0.9299
   1                                rs3000860   12776218    A        ADD      134     -1.289    2.084   -5.372    2.795      -0.6185       0.5374
   1                                 exm16961   12776344    T        ADD      145     -1.354    1.736   -4.757    2.048      -0.7801       0.4367
   1                                rs3000858   12777320    G        ADD      111     -1.043    1.983   -4.929    2.843      -0.5262       0.5999
   1                                 exm16969   12779618    A        ADD      127    -0.3885    2.164    -4.63    3.853      -0.1795       0.8578
   1                                 exm17005   12785494    C        ADD      145     -1.693    1.619   -4.867    1.481       -1.046       0.2975
   1                                 exm17013   12785749    A        ADD      145     -6.232    2.647   -11.42   -1.043       -2.354      0.01997
   1                                rs4846143   12802955    C        ADD      111     -3.786     1.75   -7.217  -0.3551       -2.163       0.0328
   1                               rs11809649   12808591    G        ADD      134      -8.18    5.687   -19.33    2.966       -1.438       0.1528
   1                               rs10746500   12816316    G        ADD      134     -1.049    2.019   -5.006    2.908      -0.5197       0.6042
   1                                 exm17066   12820870    A        ADD      145     0.3088    1.905   -3.425    4.042       0.1621       0.8714
   1                                rs2359533   12824223    G        ADD      134      -3.35    1.646   -6.576  -0.1241       -2.035      0.04386
   1                                rs1008477   12829219    A        ADD      134      -2.58    1.706   -5.924   0.7637       -1.512       0.1329
   1                               rs11121976   12833428    A        ADD      111     0.6444    2.201    -3.67    4.959       0.2928       0.7703
   1                                 exm17074   12835158    A        ADD      145    -0.1803    4.944   -9.871     9.51     -0.03647        0.971
   1                                 exm17094   12835868    A        ADD      145     -1.627    1.998   -5.542    2.289      -0.8143       0.4169
   1                                 rs848578   12837634    A        ADD      111      -2.89    2.232   -7.264    1.484       -1.295       0.1982
   1                                 exm17162   12837669    A        ADD      145     -3.134    4.393   -11.74    5.476      -0.7134       0.4768
   1                                 exm17166   12837720    A        ADD      145     -3.134    4.393   -11.74    5.476      -0.7134       0.4768
   1                                 exm17168   12837728    A        ADD      145     -3.134    4.393   -11.74    5.476      -0.7134       0.4768
   1                                rs2223390   12852872    G        ADD      111    -0.5467    2.564   -5.572    4.479      -0.2132       0.8316
   1                                 rs848428   12866590    A        ADD      134    -0.3731    1.653   -3.612    2.866      -0.2258       0.8217
   1                               exm2268651   12866899    C        ADD      145    -0.0572    1.552     -3.1    2.985     -0.03685       0.9707
   1                                 rs864728   12871327    C        ADD      129     -1.758     1.67   -5.032    1.515       -1.053       0.2945
   1                                rs4845917   12880153    A        ADD      129      1.682    1.845   -1.934    5.298       0.9115       0.3638
   1                                 exm17346   12887332    A        ADD      145     -3.134    4.393   -11.74    5.476      -0.7134       0.4768
   1                                indel.947   12908065    D        ADD      111      10.69    7.174   -3.374    24.75         1.49       0.1393
   1                               rs17039265   12912501    A        ADD      121      5.281    4.413   -3.369    13.93        1.197       0.2339
   1                                 exm17499   12919111    A        ADD      145      3.013    3.886   -4.603    10.63       0.7754       0.4394
   1                                 exm17543   12919872    C        ADD      145      3.013    3.886   -4.603    10.63       0.7754       0.4394
   1                                 exm17546   12919891    A        ADD      145      3.013    3.886   -4.603    10.63       0.7754       0.4394
   1                                 exm17550   12919928    G        ADD      144      -2.47    2.716   -7.792    2.853      -0.9095       0.3647
   1                                 exm17582   12921110    G        ADD      144      -2.47    2.716   -7.792    2.853      -0.9095       0.3647
   1                                 exm17589   12921132    G        ADD      107   0.003626    3.093   -6.058    6.066     0.001172       0.9991
   1                                 exm17613   12921311    A        ADD      145     -3.134    4.393   -11.74    5.476      -0.7134       0.4768
   1                              kgp11050191   13171847    G        ADD      111     0.8191     3.04   -5.138    6.776       0.2695       0.7881
   1                               rs28488227   13176463    A        ADD      121       -1.7    2.628   -6.852    3.451      -0.6469       0.5189
   1                                 exm18070   13183032    A        ADD      145     -1.936    4.988   -11.71     7.84      -0.3881       0.6985
   1                              kgp11343970   13184045    G        ADD      111    0.01566    2.917   -5.702    5.733     0.005367       0.9957
   1                               kgp3971131   13187294    G        ADD      110     -1.694    2.768    -7.12    3.732      -0.6118        0.542
   1                               kgp6897585   13374928    A        ADD      105    -0.1782    1.922   -3.945    3.589     -0.09273       0.9263
   1                              kgp11372041   13549552    C        ADD      111      -2.95    2.971   -8.773    2.873      -0.9929        0.323
   1                               rs10927559   13775026    A        ADD      121       2.54     3.42   -4.162    9.242       0.7427       0.4591
   1                               rs11580598   13783354    A        ADD      134     -2.026    1.732   -5.421    1.369        -1.17       0.2443
   1                                rs2999877   13785062    G        ADD      134      4.821    2.285   0.3419      9.3         2.11      0.03683
   1                                rs2999878   13786622    G        ADD      134      2.194    1.533  -0.8105    5.198        1.431       0.1548
   1                               rs10803324   13787005    A        ADD      111     -0.555    1.811   -4.105    2.995      -0.3064       0.7599
   1                               rs12036704   13792898    G        ADD      111      1.395    2.189   -2.896    5.687       0.6373       0.5253
   1                                rs3013083   13793207    G        ADD      134      2.231    1.602  -0.9089    5.372        1.393       0.1661
   1                                rs3013087   13793635    C        ADD      111      1.046    2.119   -3.106    5.199       0.4939       0.6224
   1                               rs12043808   13801621    C        ADD      111      -2.06    2.885   -7.715    3.595      -0.7139       0.4768
   1                                 exm18547   13802325    G        ADD      145     0.6596    1.617    -2.51    3.829       0.4079        0.684
   1                                 exm18549   13802373    A        ADD      145      4.674    4.138   -3.437    12.79        1.129       0.2606
   1                                rs6680362   13814103    G        ADD      134      2.327    2.155   -1.896    6.551         1.08       0.2822
   1                                rs3013045   13816121    G        ADD      134      0.663    1.743   -2.753    4.079       0.3804       0.7043
   1                               rs11578529   13822397    G        ADD      120      3.396    2.278   -1.069    7.861        1.491       0.1388
   1                                rs2990678   13837213    A        ADD      133      5.926    1.676    2.641     9.21        3.536    0.0005668
   1                                 exm18560   13839770    A        ADD      145     -9.706     7.39   -24.19    4.778       -1.313       0.1912
   1                               exm2264988   13842586    G        ADD      145   -0.07063    4.646   -9.176    9.035      -0.0152       0.9879
   1                                rs4345799   13851036    C        ADD      111      2.136    1.657   -1.112    5.384        1.289       0.2003
   1                                rs2168201   13852683    A        ADD      134     0.6149    1.974   -3.255    4.485       0.3114        0.756
   1                                rs3856278   13859570    G        ADD      134      1.002    2.438   -3.777     5.78       0.4109       0.6818
   1                                 rs444516   13870966    A        ADD      134     0.6048    1.866   -3.052    4.261       0.3242       0.7463
   1                                rs6684199   13880522    G        ADD      134     -2.498     1.59   -5.615   0.6187       -1.571       0.1187
   1                               rs12042662   13885279    G        ADD      133    -0.1401    2.173   -4.399    4.119      -0.0645       0.9487
   1                                 rs355022   13908690    A        ADD      134      1.717    1.838   -1.886    5.319       0.9341        0.352
   1                               rs12757529   13909211    A        ADD      111      1.821    2.453   -2.987    6.629       0.7423       0.4595
   1                                 rs355028   13913180    A        ADD      134     -1.745    2.561   -6.764    3.274      -0.6813       0.4969
   1                               rs10927904   13914909    A        ADD      134      1.219     1.68   -2.074    4.512       0.7257       0.4694
   1                                rs1412839   13938511    A        ADD      111     -1.794    1.795   -5.313    1.725      -0.9993       0.3199
   1                                rs3820304   13938788    G        ADD      134    -0.3239    1.563   -3.388     2.74      -0.2072       0.8362
   1                                 exm18606   13940864    G        ADD      145      2.702    3.043   -3.262    8.665       0.8879       0.3761
   1                                 rs876931   13944568    G        ADD      134      1.794    1.505   -1.155    4.742        1.192       0.2354
   1                                rs6703700   13946586    A        ADD      111      1.137    1.891   -2.569    4.843       0.6013       0.5489
   1                                rs7515525   13952864    A        ADD      134     -0.725    1.517   -3.698    2.248       -0.478       0.6335
   1                               rs10927926   13966218    A        ADD      111     -2.073    3.339   -8.617    4.471      -0.6209        0.536
   1                               rs16852640   13971360    A        ADD      134    -0.8783    3.253   -7.255    5.498        -0.27       0.7876
   1                                rs4662010   14001018    G        ADD      134    -0.5862    1.762    -4.04    2.867      -0.3327       0.7399
   1                                rs4077841   14020405    G        ADD      131      1.037    1.715   -2.326    4.399       0.6043       0.5467
   1                                rs2495060   14032007    A        ADD      111      3.905     5.16   -6.209    14.02       0.7567       0.4509
   1                                rs2487622   14033128    A        ADD      111     -1.248    1.895   -4.961    2.465      -0.6588       0.5115
   1                                rs2359756   14096420    G        ADD      134   -0.08538     1.48   -2.985    2.814      -0.0577       0.9541
   1                            exm-rs1210110   14096821    G        ADD      145     -1.536    1.691    -4.85    1.778      -0.9085       0.3652
   1                                 exm18645   14099574    A        ADD      145      6.814    5.755   -4.465    18.09        1.184       0.2384
   1                                 exm18656   14105049    A        ADD      145       3.89    5.294   -6.486    14.27       0.7348       0.4637
   1                                 exm18664   14105139    A        ADD      145    -0.7234    1.652   -3.962    2.515      -0.4378       0.6622
   1                                 exm18687   14105639    A        ADD      145       3.89    5.294   -6.486    14.27       0.7348       0.4637
   1                           1KG_1_14106394   14106394    I        ADD      111      -1.55    1.754   -4.988    1.888      -0.8837       0.3789
   1                                 exm18751   14107135    G        ADD      145       3.89    5.294   -6.486    14.27       0.7348       0.4637
   1                                 exm18766   14107360    A        ADD      145     -3.154    3.076   -9.182    2.874       -1.026       0.3069
   1                                rs1203651   14109114    G        ADD      134    -0.6272    1.694   -3.948    2.694      -0.3702       0.7119
   1                                rs1203638   14121892    A        ADD      134     -1.125    1.727   -4.511     2.26      -0.6516       0.5158
   1                                rs2244634   14134154    C        ADD      124      1.408    2.067   -2.644     5.46       0.6812       0.4971
   1                                 exm18870   14143003    A        ADD      145      0.411    1.919   -3.349    4.171       0.2142       0.8307
   1                                rs2235514   14146935    G        ADD      134     0.1438    1.915    -3.61    3.897      0.07509       0.9403
   1                                rs2697971   14148441    A        ADD      134      1.422    1.802    -2.11    4.955       0.7892       0.4315
   1                                rs2697964   14150709    G        ADD      111     0.5985     2.11   -3.536    4.733       0.2837       0.7772
   1                                rs7530376   14158776    A        ADD      111     -1.266    1.838   -4.869    2.336       -0.689       0.4923
   1                                 rs982510   14160754    A        ADD      134    -0.6923    1.466   -3.565    2.181      -0.4723       0.6375
   1                                rs1203683   14164286    C        ADD      134     -1.425     1.47   -4.306    1.455      -0.9696        0.334
   1                                 rs720035   14190669    A        ADD      134     -3.576    1.696     -6.9  -0.2516       -2.108      0.03694
   1                                rs1203660   14192526    G        ADD      111     0.2499    1.797   -3.273    3.773        0.139       0.8897
   1                               rs16853069   14196212    G        ADD      111      5.432    2.014    1.485    9.378        2.698     0.008125
   1                                rs9287293   14208571    A        ADD      134     -3.725    2.608   -8.837    1.386       -1.428       0.1556
   1                                rs1203698   14209336    A        ADD      119     0.7081    1.628   -2.482    3.898       0.4351       0.6643
   1                               rs10737914   14210730    A        ADD      134     0.5939     1.66   -2.659    3.847       0.3578       0.7211
   1                                rs1528786   14214412    G        ADD      111      2.699    1.707  -0.6458    6.045        1.582       0.1167
   1                                rs2744647   14220942    A        ADD      111     -2.606    2.215   -6.946    1.735       -1.177        0.242
   1                                rs2038095   14224999    G        ADD      134      2.749    1.638   -0.462    5.959        1.678      0.09578
   1                                rs1203709   14228490    A        ADD      124     -1.587    1.861   -5.235    2.061      -0.8527       0.3956
   1                                rs6697531   14234944    C        ADD      134     0.8634    1.558   -2.191    3.918       0.5541       0.5805
   1                               rs12122426   14240350    C        ADD      134      1.838    1.719   -1.531    5.208        1.069       0.2869
   1                               rs10803436   14245737    A        ADD      134      -1.86    1.507   -4.814    1.095       -1.234       0.2195
   1                                rs7542884   14252372    A        ADD      134      1.694     1.47   -1.187    4.574        1.153       0.2512
   1                               rs10927959   14253821    G        ADD      134      1.439    1.477   -1.457    4.334        0.974       0.3319
   1                                rs7535502   14255847    G        ADD      134      1.755     1.67   -1.519    5.029        1.051       0.2953
   1                               rs12123612   14255863    A        ADD      111     0.1318    2.286   -4.348    4.612      0.05765       0.9541
   1                                rs2206585   14261909    C        ADD      134     -3.783    1.668   -7.052   -0.514       -2.268      0.02498
   1                                rs2359896   14280562    G        ADD      124     -4.286    1.871   -7.954   -0.618        -2.29      0.02377
   1                               exm2249847   14281451    A        ADD      145     -2.369    1.542   -5.391   0.6538       -1.536       0.1268
   1                               rs12118400   14290847    G        ADD      134     0.7793    1.683   -2.519    4.078        0.463       0.6441
   1                               rs10927972   14297110    A        ADD      134     -2.228    1.478   -5.125   0.6689       -1.507       0.1341
   1                               rs12024045   14297220    G        ADD      111     -3.048    1.843   -6.661   0.5654       -1.653       0.1012
   1                               rs16853319   14301942    A        ADD      111      1.287    2.126   -2.879    5.453       0.6053       0.5463
   1                                rs2359899   14303160    G        ADD      134      1.463    1.579   -1.632    4.558       0.9265       0.3559
   1                                rs4661462   14311056    A        ADD      124      -3.56    2.646   -8.745    1.626       -1.345        0.181
   1                               rs12072002   14315141    C        ADD      111      -2.59     1.97   -6.451    1.271       -1.315       0.1914
   1                                rs6681501   14320502    A        ADD      134      1.488    1.916   -2.268    5.244       0.7767       0.4388
   1                               rs12129723   14331940    A        ADD      134      2.383    1.562  -0.6778    5.444        1.526       0.1295
   1                               rs12566758   14338807    G        ADD      132      1.885    1.901   -1.841    5.611       0.9917       0.3232
   1                               rs16853407   14341876    A        ADD      111     -2.921    1.964    -6.77   0.9274       -1.488       0.1398
   1                                rs7520101   14346629    A        ADD      111     -1.675     2.09   -5.771    2.421      -0.8017       0.4245
   1                                 rs932407   14348533    G        ADD      111     -3.279    1.596   -6.407  -0.1506       -2.054       0.0424
   1                                rs2206586   14359224    G        ADD      134     0.8053    1.646   -2.421    4.031       0.4893       0.6255
   1                            exm-rs7414562   14359780    A        ADD      145     0.2178    1.618   -2.953    3.389       0.1346       0.8931
   1                                rs2359908   14364575    A        ADD      134     -3.511     3.31   -9.998    2.976       -1.061       0.2907
   1                                rs2294811   14365793    A        ADD      134      1.964    1.676    -1.32    5.248        1.172       0.2433
   1                                rs4662089   14368289    G        ADD      134    -0.8418    1.626   -4.028    2.344      -0.5179       0.6054
   1                               rs12061818   14372058    A        ADD      111      0.347    1.801   -3.184    3.878       0.1926       0.8476
   1                               rs10754907   14372163    G        ADD      134    -0.8418    1.626   -4.028    2.344      -0.5179       0.6054
   1                               rs10928004   14418448    G        ADD      111     -1.759    1.644   -4.981    1.463        -1.07       0.2871
   1                               rs10928009   14433775    G        ADD      111    -0.7484    1.915   -4.502    3.005      -0.3908       0.6967
   1                                rs6664213   14440141    C        ADD      134     0.1176    1.747   -3.307    3.542       0.0673       0.9464
   1                                rs4662105   14448184    G        ADD      111     0.6722    1.655   -2.571    3.915       0.4063       0.6854
   1                                rs6671072   14463067    G        ADD      111    -0.9169     1.69   -4.229    2.395      -0.5426       0.5885
   1                               rs10803459   14464167    G        ADD      111      1.465    1.669   -1.805    4.736       0.8781       0.3819
   1                                rs4661477   14467720    G        ADD      111      1.642    1.638   -1.569    4.853        1.002       0.3185
   1                               rs12758112   14473926    A        ADD      134     0.7829     2.17   -3.471    5.037       0.3607       0.7189
   1                               rs17353931   14476490    G        ADD      111      1.002    1.536   -2.008    4.013       0.6526       0.5154
   1                               rs10928043   14487284    G        ADD      134      2.239    1.704   -1.101    5.579        1.314       0.1913
   1                                rs7546077   14489962    G        ADD      111     -4.344     2.67   -9.577   0.8887       -1.627       0.1067
   1                                rs9803674   14490497    G        ADD      134     0.2092    1.508   -2.746    3.164       0.1388       0.8899
   1                               rs10803470   14492478    A        ADD      111     -4.344     2.67   -9.577   0.8887       -1.627       0.1067
   1                                rs7541978   14493845    A        ADD      111    -0.6937    1.661    -3.95    2.562      -0.4176       0.6771
   1                                rs6692372   14495162    G        ADD      124     -4.327    2.544   -9.313   0.6593       -1.701      0.09159
   1                               rs12568548   14496787    A        ADD      134     0.2627     2.25   -4.148    4.674       0.1167       0.9072
   1                               rs10754914   14507739    A        ADD      134      1.068     1.55    -1.97    4.106       0.6891        0.492
   1                               rs12736419   14509334    G        ADD      111     0.8663    1.872   -2.802    4.535       0.4628       0.6444
   1                                 rs565765   14512986    G        ADD      111     0.5808    1.773   -2.895    4.057       0.3275       0.7439
   1                                 rs641343   14518979    G        ADD      111     0.2378    1.831   -3.351    3.826       0.1299       0.8969
   1                                 rs647287   14539152    A        ADD      134     0.3032    1.651   -2.932    3.539       0.1837       0.8546
   1                                rs2027315   14547727    G        ADD      111     0.2575     1.91   -3.487    4.002       0.1348        0.893
   1                               rs10157045   14575084    A        ADD      134    -0.8366    1.632   -4.035    2.361      -0.5127        0.609
   1                               rs10158007   14575256    G        ADD      134     0.1615    1.594   -2.962    3.285       0.1013       0.9194
   1                               exm2264989   14579733    G        ADD      145     -2.118    1.833   -5.711    1.475       -1.156       0.2498
   1                                rs6668555   14579742    A        ADD      111    -0.9766    2.262   -5.409    3.456      -0.4318       0.6668
   1                               rs12403871   14583472    G        ADD      111      2.164    2.016   -1.787    6.115        1.073       0.2856
   1                                rs4662139   14586879    G        ADD      111     0.2621    1.714   -3.097    3.622       0.1529       0.8788
   1                               rs12406699   14598055    A        ADD      124    -0.8111    2.011   -4.752     3.13      -0.4033       0.6874
   1                                rs7555815   14603198    G        ADD      134      1.985    1.566   -1.085    5.054        1.267       0.2073
   1                                rs1416628   14621842    G        ADD      111    -0.1512    1.844   -3.764    3.462     -0.08202       0.9348
   1                                 rs946481   14635852    C        ADD      134       1.09    1.529   -1.905    4.086       0.7134       0.4769
   1                                 rs820626   14657100    C        ADD      134    -0.6168    1.901   -4.343     3.11      -0.3244       0.7462
   1                                 rs703801   14663626    G        ADD      134     -2.375    1.788    -5.88     1.13       -1.328       0.1865
   1                                rs2789746   14673025    A        ADD      134   -0.01079    1.582   -3.112    3.091    -0.006819       0.9946
   1                                rs7355173   14676909    A        ADD      134    -0.1767    1.781   -3.667    3.314     -0.09924       0.9211
   1                               rs11590846   14703854    A        ADD      134     0.3301    1.708   -3.018    3.679       0.1932       0.8471
   1                                 rs735832   14704676    A        ADD      111     -1.459    2.789   -6.927    4.008      -0.5232       0.6019
   1                                rs7527767   14718957    A        ADD      111      0.601    1.774   -2.875    4.077       0.3389       0.7354
   1                               rs12405445   14732019    A        ADD      130     -1.207    2.186   -5.492    3.078      -0.5521       0.5819
   1                                rs3928343   14740155    A        ADD      111    -0.3576    1.859   -4.001    3.286      -0.1924       0.8478
   1                               rs12119451   14744591    G        ADD      124      1.123     2.56   -3.895     6.14       0.4386       0.6618
   1                               rs10754856   14755827    G        ADD      134     -1.709    1.606   -4.856    1.439       -1.064       0.2894
   1                                rs2183102   14760634    G        ADD      111     0.7625    1.801   -2.768    4.293       0.4233       0.6729
   1                                rs6658316   14775805    G        ADD      111      1.759    1.676   -1.526    5.045         1.05       0.2963
   1                                rs6658744   14776392    C        ADD      111      1.562    1.706   -1.783    4.906       0.9151       0.3622
   1                               rs16850259   14777904    C        ADD      111   -0.09376    4.841   -9.581    9.394     -0.01937       0.9846
   1                                rs6429661   14780811    C        ADD      111    -0.6665     2.19   -4.959    3.627      -0.3043       0.7615
   1                                rs4661496   14790631    A        ADD      134    -0.8742    1.588   -3.987    2.238      -0.5505       0.5829
   1                                rs2486774   14800247    A        ADD      111   -0.08983    1.899   -3.812    3.632     -0.04731       0.9624
   1                            exm-rs7555566   14804874    G        ADD      145      2.176    2.313   -2.357     6.71        0.941       0.3483
   1                                rs2486764   14806750    G        ADD      111     0.2843    1.661    -2.97    3.539       0.1712       0.8644
   1                                rs2486762   14807686    G        ADD      110   -0.02955    1.922   -3.797    3.738     -0.01537       0.9878
   1                                rs2480061   14808756    C        ADD      134    -0.3918    1.544   -3.417    2.634      -0.2538          0.8
   1                               rs12129734   14819757    G        ADD      111     -2.704    1.967   -6.559    1.151       -1.375       0.1721
   1                               rs12031064   14823637    A        ADD      134      3.372    4.519   -5.485    12.23       0.7462       0.4569
   1                               rs12733612   14826029    A        ADD      134      2.433    1.966    -1.42    6.286        1.238       0.2181
   1                               rs10803285   14830984    A        ADD      134     -1.443    1.491   -4.365    1.479       -0.968       0.3349
   1                               rs10733135   14831066    G        ADD      134      1.879    1.774   -1.597    5.356         1.06       0.2913
   1                               rs11807837   14841189    A        ADD      134     0.5984    2.022   -3.364    4.561        0.296       0.7677
   1                               rs12138326   14845459    A        ADD      134    -0.7275    2.035   -4.716    3.261      -0.3575       0.7213
   1                                rs3892594   14849088    G        ADD      134   -0.07768    1.549   -3.113    2.958     -0.05015       0.9601
   1                                rs2105239   14857643    G        ADD      111      3.481    1.639   0.2684    6.693        2.124      0.03602
   1                                rs1890784   14863561    A        ADD      111     -1.478    2.342   -6.069    3.112      -0.6312       0.5292
   1                               rs10927460   14870568    G        ADD      134     -4.471    1.919   -8.233  -0.7087       -2.329       0.0214
   1                                rs4385705   14876032    A        ADD      134      2.011    1.572   -1.071    5.093        1.279       0.2033
   1                               rs17403250   14883844    A        ADD      111     -2.667    1.783   -6.163   0.8281       -1.496       0.1377
   1                               rs10927468   14901191    G        ADD      111      0.412    1.883   -3.279    4.104       0.2188       0.8273
   1                                rs6685406   14910920    A        ADD      111     -1.582    1.701   -4.916    1.752      -0.9299       0.3545
   1                                rs4661292   14915147    G        ADD      111     -0.959    2.321   -5.509    3.591      -0.4131       0.6804
   1                               rs10803289   14934220    G        ADD      111    -0.6049    2.493   -5.492    4.282      -0.2426       0.8088
   1                               rs11579756   14947920    G        ADD      111     0.1807    1.832   -3.409    3.771      0.09867       0.9216
   1                                rs6699411   14978291    A        ADD      111    -0.1554     1.95   -3.977    3.666     -0.07971       0.9366
   1                                 rs761191   14981920    G        ADD      134      1.722    1.591   -1.397    4.842        1.082       0.2811
   1                                rs1028389   14994487    A        ADD      111     0.9024    1.996    -3.01    4.815        0.452       0.6522
   1                                rs6701296   14998872    A        ADD      111    -0.6617    1.698    -3.99    2.667      -0.3896       0.6976
   1                                rs2871581   15009937    G        ADD      134    -0.4513    1.544   -3.478    2.576      -0.2922       0.7706
   1                                rs7516095   15039411    A        ADD      111    -0.2179    2.221   -4.572    4.136     -0.09809        0.922
   1                                rs2050126   15056175    G        ADD      111     0.5009      1.7   -2.831    3.833       0.2946       0.7688
   1                                rs1997762   15067407    A        ADD      134      1.288    1.457   -1.568    4.144        0.884       0.3784
   1                                rs6660333   15068997    A        ADD      111      1.423    1.641   -1.793    4.638        0.867       0.3879
   1                                rs6429674   15072614    A        ADD      134      1.123    1.475   -1.767    4.013       0.7619       0.4475
   1                                rs6661767   15077567    C        ADD      134      2.108    1.428  -0.6908    4.907        1.476       0.1423
   1                                rs4357518   15080560    C        ADD      111     -1.004    1.507   -3.959     1.95      -0.6662       0.5067
   1                                rs4543785   15089767    A        ADD      134      1.844    1.421  -0.9402    4.629        1.298       0.1966
   1                                 rs732469   15093562    G        ADD      134     -2.042    3.045   -8.009    3.926      -0.6706       0.5037
   1                                 rs804125   15111927    C        ADD      134     -1.322    1.805   -4.859    2.216      -0.7323       0.4653
   1                                rs1721829   15117060    A        ADD      134    -0.7059    1.847   -4.326    2.914      -0.3822       0.7029
   1                                rs1737349   15124318    G        ADD      111     0.2277    1.545     -2.8    3.256       0.1474       0.8831
   1                                 rs804130   15125699    C        ADD      111    -0.5052    1.628   -3.695    2.685      -0.3104       0.7569
   1                               rs12568933   15127627    A        ADD      111      1.342    2.062     -2.7    5.383       0.6506       0.5167
   1                                rs6671788   15130227    A        ADD      134      1.246    1.958   -2.591    5.083       0.6366       0.5255
   1                                rs3845590   15138738    A        ADD      134     -1.182    1.583   -4.285    1.922      -0.7463       0.4568
   1                               rs10489354   15144305    A        ADD      111   -0.03914    1.944   -3.849    3.771     -0.02013        0.984
   1                               rs11585327   15167003    A        ADD      134     -1.239    2.896   -6.914    4.437      -0.4277       0.6696
   1                                rs2103116   15185229    A        ADD      111     -4.134    1.681   -7.429  -0.8381       -2.458      0.01557
   1                                rs3845596   15189299    G        ADD      134     -3.807    1.465   -6.678  -0.9366       -2.599      0.01043
   1                                rs2803399   15192559    A        ADD      111     -3.611    1.908   -7.351   0.1296       -1.892      0.06121
   1                               rs12564579   15197814    A        ADD      111     0.6721    1.653   -2.569    3.913       0.4065       0.6852
   1                                rs4661540   15202204    A        ADD      111      3.495    1.962  -0.3491     7.34        1.782      0.07762
   1                                rs2489772   15244761    G        ADD      134     -2.442    1.802   -5.975    1.091       -1.355       0.1778
   1                               rs12568821   15257426    A        ADD      133     -1.987    2.421   -6.732    2.757      -0.8209       0.4133
   1                               rs10927583   15258425    A        ADD      111     -3.241    1.932   -7.027   0.5456       -1.678      0.09638
   1                                rs6693394   15265404    A        ADD      111    -0.5069    1.717   -3.872    2.858      -0.2952       0.7684
   1                                rs7514440   15283217    G        ADD      111     -3.774    2.209   -8.104    0.557       -1.708      0.09059
   1                                rs6429696   15286805    A        ADD      124     -2.953      1.6    -6.09    0.183       -1.846      0.06744
   1                               rs12084008   15303970    A        ADD      111     -2.856    2.263   -7.291    1.579       -1.262       0.2097
   1                                rs7522712   15307478    A        ADD      134     -1.602    1.584   -4.706    1.502       -1.011       0.3137
   1                               rs12409399   15317488    G        ADD      111      2.812    1.838  -0.7898    6.414         1.53       0.1289
   1                                rs4661310   15320449    A        ADD      134      1.811    1.728   -1.576    5.197        1.048       0.2966
   1                                rs1316257   15323416    A        ADD      134       2.06    1.882   -1.628    5.749        1.095       0.2757
   1                                rs7529561   15328151    C        ADD      134      1.093    2.213   -3.246    5.431       0.4936       0.6224
   1                               rs16851112   15328697    A        ADD      111      1.876    2.585    -3.19    6.942       0.7258       0.4696
   1                               rs10927627   15331802    G        ADD      111      3.467     1.68   0.1743     6.76        2.064      0.04149
   1                                rs6429703   15339960    A        ADD      134      4.012    2.493  -0.8732    8.898         1.61       0.1099
   1                               rs10927631   15346330    G        ADD      124      1.247    1.943   -2.561    5.055        0.642       0.5221
   1                                rs6667220   15347640    G        ADD      134     0.3772    1.744   -3.041    3.796       0.2163       0.8291
   1                                rs6684496   15352820    A        ADD      134     -0.721    1.501   -3.662     2.22      -0.4805       0.6317
   1                                rs4520412   15359967    G        ADD      134      1.771    1.936   -2.024    5.566       0.9145       0.3621
   1                                rs6674129   15363223    A        ADD      134      1.152    1.487   -1.762    4.066       0.7748       0.4399
   1                               rs12139386   15365648    A        ADD      111     -2.022    1.803   -5.556    1.512       -1.121       0.2647
   1                               rs10927653   15368553    G        ADD      134     -1.008    2.027    -4.98    2.964      -0.4972       0.6199
   1                                 rs761288   15377687    G        ADD      134     0.4881    1.789   -3.019    3.995       0.2728       0.7854
   1                                rs2076566   15389862    C        ADD      111    -0.8098    2.165   -5.054    3.434       -0.374       0.7092
   1                                rs9943244   15395881    C        ADD      134    -0.4287    2.465    -5.26    4.402      -0.1739       0.8622
   1                               rs16851241   15401158    A        ADD      111    -0.9691    2.895   -6.643    4.705      -0.3348       0.7384
   1                                rs4661572   15402156    G        ADD      134    -0.3325    1.734   -3.731    3.066      -0.1918       0.8482
   1                                rs2175774   15406696    A        ADD      111     -1.025    2.567   -6.056    4.006      -0.3994       0.6904
   1                                rs6669698   15411661    G        ADD      111    -0.2449    2.211   -4.579    4.089      -0.1108        0.912
   1                               rs10927670   15412415    A        ADD      134     0.7987     2.29    -3.69    5.287       0.3488       0.7278
   1                                rs4661575   15414413    A        ADD      134   -0.02231    1.745   -3.443    3.398     -0.01278       0.9898
   1                                 rs494983   15431657    C        ADD      111     -1.875    1.744   -5.294    1.544       -1.075       0.2848
   1                                 rs496567   15435257    G        ADD      111      2.108    2.014   -1.838    6.055        1.047       0.2975
   1                                 exm19023   15438990    A        ADD      145      2.191    1.633   -1.009    5.392        1.342       0.1817
   1                                 exm19032   15441090    A        ADD      145      1.589    7.572   -13.25    16.43       0.2098       0.8341
   1                                rs2235789   15442058    G        ADD      134    -0.2052    1.703   -3.543    3.133      -0.1205       0.9043
   1                                rs2235784   15444288    G        ADD      111      1.124    1.831   -2.465    4.712       0.6137       0.5407
   1                               rs13375820   15446168    A        ADD      134    -0.7736     1.93   -4.556    3.009      -0.4008       0.6892
   1                                rs2206761   15466832    G        ADD      134     0.3672    1.604   -2.777    3.511       0.2289       0.8193
   1                                rs6429711   15467263    G        ADD      134      1.122    2.049   -2.894    5.137       0.5476       0.5849
   1                                 rs761301   15471992    C        ADD      134     0.2593    1.666   -3.006    3.525       0.1556       0.8766
   1                                rs1883761   15477865    G        ADD      134    -0.1764    1.724   -3.555    3.202      -0.1023       0.9187
   1                                rs4661582   15482932    A        ADD      121    -0.2856    1.697   -3.611     3.04      -0.1683       0.8666
   1                               rs10489452   15489884    G        ADD      134     0.3764    2.125   -3.788    4.541       0.1771       0.8597
   1                                rs7540957   15492032    A        ADD      134    0.09051    1.567    -2.98    3.161      0.05776        0.954
   1                               rs16851354   15495620    G        ADD      111     0.7202    2.572    -4.32     5.76         0.28         0.78
   1                                rs4436387   15498452    A        ADD      134      1.514    2.014   -2.434    5.462       0.7517       0.4536
   1                               rs16851358   15500332    A        ADD      111    -0.1574    2.443   -4.945     4.63     -0.06443       0.9487
   1                               rs10927698   15504403    C        ADD      134    -0.7086    1.574   -3.793    2.376      -0.4503       0.6532
   1                               rs12145963   15507197    A        ADD      111     -1.738    1.793   -5.253    1.777      -0.9692       0.3346
   1                                rs4661594   15507952    C        ADD      134     0.8654    1.566   -2.204    3.935       0.5526       0.5815
   1                               rs11588628   15512222    A        ADD      111     -1.596    1.719   -4.965    1.773      -0.9286       0.3552
   1                               rs10927709   15516299    A        ADD      111     -1.326    1.749   -4.753    2.102      -0.7581       0.4501
   1                               rs16851387   15518792    A        ADD      111     -1.251    1.898   -4.972    2.469      -0.6592       0.5112
   1                                 rs742671   15519417    A        ADD      111    -0.3879    1.984   -4.276    3.501      -0.1955       0.8454
   1                               rs12028875   15530336    A        ADD      111     -2.057    4.071   -10.04    5.921      -0.5055       0.6143
   1                               rs12070469   15537122    A        ADD      111    -0.6554    1.649   -3.888    2.577      -0.3974       0.6918
   1                                rs1316533   15539483    A        ADD      124     0.3941    1.582   -2.707    3.495       0.2491       0.8037
   1                                rs6429728   15540685    A        ADD      134    -0.6786    1.614   -3.841    2.484      -0.4205       0.6748
   1                               rs12057512   15544366    C        ADD      110    -0.5911    2.321   -5.141    3.958      -0.2547       0.7995
   1                               exm2249987   15546761    A        ADD      145     0.1754    1.687    -3.13    3.481        0.104       0.9173
   1                               rs10803369   15550525    C        ADD      134   -0.08052    1.595   -3.207    3.046     -0.05048       0.9598
   1                                rs6429732   15558938    G        ADD      124     -1.496    2.117   -5.645    2.654      -0.7064       0.4813
   1                               rs12034146   15561181    G        ADD      134     -1.133    1.681   -4.427    2.162      -0.6738       0.5016
   1                                rs4644485   15566803    G        ADD      134    -0.6676    1.635   -3.873    2.537      -0.4083       0.6838
   1                               rs16851480   15583819    G        ADD      111      2.605    1.619  -0.5677    5.778        1.609       0.1105
   1                                rs7520597   15585613    C        ADD      121     -7.472    2.186   -11.76   -3.187       -3.418    0.0008717
   1                                rs6676098   15588759    G        ADD      134     -6.928    7.347   -21.33    7.471       -0.943       0.3474
   1                               rs10927753   15591929    A        ADD      111      2.818    1.719  -0.5511    6.187        1.639       0.1041
   1                                rs4661617   15593666    A        ADD      131    -0.5189    1.565   -3.586    2.548      -0.3316       0.7408
   1                                 exm19091   15599025    A        ADD      145     -4.635    2.245   -9.035  -0.2351       -2.065       0.0408
   1                               rs10927758   15600085    A        ADD      111      3.788    1.658    0.538    7.038        2.284      0.02434
   1                               rs10927764   15606453    G        ADD      134      2.756    1.589  -0.3583    5.869        1.734      0.08522
   1                                 rs572953   15609117    C        ADD      111        1.9    1.686   -1.405    5.205        1.127       0.2624
   1                               rs10927765   15610004    G        ADD      111      1.913    1.905    -1.82    5.647        1.004       0.3174
   1                                 exm19101   15616139    A        ADD      145      1.901    1.558   -1.153    4.954         1.22       0.2246
   1                                 exm19119   15639581    G        ADD      145    -0.5164     3.27   -6.925    5.892      -0.1579       0.8747
   1                                 exm19124   15642964    A        ADD      145       6.41    7.416   -8.124    20.94       0.8644       0.3889
   1                                rs7554324   15644729    A        ADD      134      3.555    1.643   0.3354    6.775        2.164       0.0323
   1                                 exm19145   15668276    A        ADD      145     0.4162     1.51   -2.543    3.376       0.2757       0.7832
   1                                 exm19147   15668319    A        ADD      145     -5.526    2.884   -11.18   0.1263       -1.916      0.05738
   1                                rs2473358   15680451    A        ADD      134      2.147    1.525  -0.8429    5.136        1.407       0.1617
   1                                 exm19172   15687059    G        ADD      145    -0.1963    1.709   -3.547    3.154      -0.1148       0.9087
   1                                 rs542008   15687814    G        ADD      130     -1.643    1.654   -4.884    1.599      -0.9933       0.3225
   1                                 rs876295   15697183    G        ADD      134     -1.484    1.593   -4.607    1.639      -0.9314       0.3534
   1                                 exm19195   15701116    A        ADD      145      2.168     7.46   -12.45    16.79       0.2907       0.7717
   1                                 exm19206   15707775    G        ADD      145     -7.419    5.755    -18.7    3.861       -1.289       0.1995
   1                                 exm19210   15708540    G        ADD      145  -0.001806    1.877    -3.68    3.677   -0.0009625       0.9992
   1                                 rs742361   15726566    A        ADD      134    -0.5633    1.967   -4.419    3.292      -0.2864       0.7751
   1                                 rs733887   15732793    A        ADD      134    -0.4933    1.671   -3.768    2.781      -0.2952       0.7683
   1                                rs2092324   15733394    G        ADD      134     -1.476    1.695   -4.798    1.845       -0.871       0.3854
   1                                rs7525279   15745380    G        ADD      111     0.1813    1.774   -3.295    3.658       0.1022       0.9188
   1                                rs6693417   15763340    G        ADD      134     0.1205    1.568   -2.953    3.194      0.07683       0.9389
   1                               rs10436957   15768304    A        ADD      111    -0.4091    1.957   -4.244    3.426      -0.2091       0.8348
   1                                rs7547591   15788789    G        ADD      131    0.02246    1.671   -3.253    3.298      0.01344       0.9893
   1                            exm-rs2901964   15792426    G        ADD      145    -0.1366    1.783   -3.631    3.358     -0.07664        0.939
   1                                rs7556116   15796714    A        ADD      111      1.282    2.034   -2.703    5.268       0.6306       0.5297
   1                               rs10927791   15796808    G        ADD      134     0.9976    1.566   -2.072    4.067        0.637       0.5252
   1                                 exm19422   15808767    A        ADD      145       1.29    1.856   -2.348    4.929       0.6951       0.4881
   1                                 exm19431   15808872    A        ADD      145       1.29    1.856   -2.348    4.929       0.6951       0.4881
   1                               rs12130370   15810624    G        ADD      111     0.9503    1.667   -2.318    4.218       0.5699       0.5699
   1                                rs4646092   15821673    A        ADD      111    -0.1725    1.755   -3.612    3.267     -0.09829       0.9219
   1                                rs6685648   15825195    G        ADD      134      1.523    1.745   -1.898    4.944       0.8726       0.3845
   1                                 exm19502   15832543    A        ADD      145     -1.481    1.438   -4.301    1.338        -1.03       0.3049
   1                                 exm19521   15833506    A        ADD      145     -5.366    4.889   -14.95    4.215       -1.098       0.2742
   1                                 exm19541   15844718    A        ADD      145     -4.142     6.52   -16.92    8.638      -0.6353       0.5263
   1                                 exm19561   15850613    G        ADD      145     -1.481    1.438   -4.301    1.338        -1.03       0.3049
   1                               rs10927796   15857134    G        ADD      111      1.512    1.569   -1.564    4.587       0.9634       0.3375
   1                            newrs11583306   15860803    A        ADD      111    -0.1725    1.755   -3.612    3.267     -0.09829       0.9219
   1                                 exm19696   15904318    A        ADD      145   -0.03056    1.648   -3.261      3.2     -0.01854       0.9852
   1                                 exm19722   15909744    A        ADD      145     0.2591    1.608   -2.892     3.41       0.1612       0.8722
   1                                 exm19728   15909850    G        ADD      145     -1.361    1.417   -4.139    1.416      -0.9606       0.3384
   1                                rs6429759   15910003    G        ADD      111     -1.322    1.559   -4.378    1.734       -0.848       0.3984
   1                               rs16851855   15930869    A        ADD      134      -0.43    1.513   -3.396    2.536      -0.2841       0.7768
   1                                rs6697813   15951743    A        ADD      111     -1.034    1.856   -4.672    2.604      -0.5569       0.5787
   1                                rs1980607   15975237    G        ADD      111     -1.328    1.623   -4.509    1.853      -0.8182       0.4151
   1                               rs10492987   15993338    A        ADD      111    -0.9117    1.519   -3.888    2.065      -0.6004       0.5496
   1                               rs12746773   16001588    A        ADD      134    -0.1407    1.626   -3.327    3.045     -0.08656       0.9312
   1                                rs7546138   16015784    A        ADD      111     -2.104    3.222    -8.42    4.212       -0.653       0.5152
   1                                 exm19870   16042766    G        ADD      145      0.288     1.65   -2.946    3.521       0.1745       0.8617
   1                               rs16851970   16044401    A        ADD      111    -0.7137    2.011   -4.656    3.229      -0.3548       0.7234
   1                                rs7539884   16055931    G        ADD      111    -0.8602    1.994   -4.768    3.048      -0.4314        0.667
   1                               rs35365738   16068364    A        ADD      111    -0.8742    1.763    -4.33    2.581      -0.4958        0.621
   1                                 exm20103   16069525    A        ADD      107       4.63    6.314   -7.746    17.01       0.7332       0.4651
   1                                 exm20133   16070871    A        ADD      145     -2.722     2.44   -7.505    2.061       -1.115       0.2666
   1                               rs12725198   16080171    A        ADD      134     0.7085    1.761   -2.744    4.161       0.4022       0.6882
   1                                 rs867321   16087164    A        ADD      121      2.739    2.527   -2.213    7.691        1.084       0.2806
   1                               rs12083988   16089356    A        ADD      111     -1.124    1.785   -4.622    2.375      -0.6295       0.5304
   1                               rs10803398   16097237    G        ADD      134     -3.678    2.182   -7.954   0.5986       -1.686      0.09429
   1                                 exm20248   16101332    A        ADD      145     -5.184    4.226   -13.47    3.099       -1.227        0.222
   1                               rs11576404   16110815    G        ADD      134    -0.3856    1.491   -3.308    2.537      -0.2586       0.7964
   1                               rs12026094   16122018    G        ADD      111     0.3027    1.939   -3.497    4.102       0.1562       0.8762
   1                               rs12569079   16124438    A        ADD      121      0.628     1.63   -2.566    3.822       0.3854       0.7007
   1                                rs2013019   16129320    G        ADD      134    -0.8016    1.624   -3.985    2.382      -0.4935       0.6225
   1                                 exm20280   16134072    A        ADD      145    -0.8184    2.138   -5.009    3.372      -0.3828       0.7024
   1                                rs6677321   16149301    C        ADD      121    -0.9194    1.815   -4.477    2.639      -0.5064       0.6135
   1                                rs4661661   16161836    G        ADD      134    -0.4168    2.337   -4.997    4.164      -0.1783       0.8587
   1                                rs6701290   16188681    G        ADD      134       2.27    2.548   -2.725    7.265       0.8907       0.3747
   1                               rs16852052   16201502    A        ADD      134     -1.309    2.494   -6.196    3.579      -0.5248       0.6006
   1                                 exm20381   16255644    A        ADD      145      1.128    2.652    -4.07    6.325       0.4253       0.6713
   1                                 exm20548   16259813    A        ADD      145     0.4727    1.445   -2.359    3.304       0.3272        0.744
   1                                 rs848189   16277647    A        ADD      133     0.4188    1.917   -3.338    4.175       0.2185       0.8274
   1                           exm-rs10927875   16299312    A        ADD      145   -0.07407    1.644   -3.296    3.148     -0.04506       0.9641
   1                                rs1739828   16327422    G        ADD      134    -0.0111    2.115   -4.156    4.134    -0.005247       0.9958
   1                               rs11578845   16336654    A        ADD      111       1.55    1.599   -1.584    4.684       0.9692       0.3346
   1                                rs1048245   16341354    A        ADD      111     -1.821    1.678    -5.11    1.467       -1.085       0.2802
   1                               exm2264805   16344664    A        ADD      145      1.548    1.447   -1.287    4.384         1.07       0.2863
   1                                rs3754322   16346507    C        ADD      111     -1.386    2.389   -6.068    3.296      -0.5802        0.563
   1                                 rs945425   16348412    A        ADD      134    -0.9333    1.671   -4.209    2.342      -0.5584       0.5775
   1                                 exm20944   16349137    A        ADD      145      1.474    5.278   -8.871    11.82       0.2792       0.7805
   1                                rs1010069   16352937    G        ADD      131     -1.156    1.539   -4.173    1.861      -0.7507       0.4542
   1                                 exm21029   16356501    G        ADD      130     -1.097    1.524   -4.085    1.891      -0.7197        0.473
   1                                 exm21030   16356522    G        ADD      145     -2.606    2.585   -7.672     2.46       -1.008        0.315
   1                                rs2007471   16368977    A        ADD      111       1.34    1.616   -1.828    4.508       0.8292       0.4089
   1                                   rs5257   16373124    A        ADD      134     -1.265    1.643   -4.486    1.956      -0.7698       0.4428
   1                                 exm21136   16375510    A        ADD      145     -1.755    2.776   -7.196    3.685      -0.6324       0.5281
   1                                   rs5252   16378215    A        ADD      134    -0.1196    2.377   -4.778    4.539     -0.05034       0.9599
   1                                 exm21233   16380196    A        ADD      145      0.792    5.444   -9.878    11.46       0.1455       0.8845
   1                            exm-rs9442235   16393357    C        ADD      145    -0.6311    1.524   -3.618    2.356      -0.4141       0.6794
   1                               rs10927902   16395147    A        ADD      134   -0.05006    1.671   -3.324    3.224     -0.02996       0.9761
   1                                rs4661351   16414088    A        ADD      121     -1.531    1.652   -4.768    1.706       -0.927       0.3559
   1                               rs28757713   16422010    A        ADD      121   -0.08669     1.89    -3.79    3.617     -0.04588       0.9635
   1                               exm2250133   16451767    A        ADD      145      1.484    1.776   -1.997    4.966       0.8356       0.4048
   1                                rs3820610   16452998    G        ADD      111     0.8165    1.791   -2.694    4.327       0.4558       0.6494
   1                                 exm21377   16458722    A        ADD      145      9.548    7.383   -4.922    24.02        1.293        0.198
   1                               exm2259836   16460541    G        ADD      145     -1.789    3.224   -8.108     4.53       -0.555       0.5798
   1                                 exm21451   16464489    A        ADD      145     -5.496    5.845   -16.95     5.96      -0.9403       0.3487
   1                                rs6603867   16474701    A        ADD      111     -0.318    1.693   -3.635    2.999      -0.1879       0.8514
   1                                 rs904106   16486793    A        ADD      111      4.447    4.948   -5.252    14.15       0.8986       0.3709
   1                                 rs924206   16495998    A        ADD      134      4.714    2.967   -1.101    10.53        1.589       0.1145
   1                                rs1497406   16505320    A        ADD      111    0.09269     1.56   -2.965    3.151      0.05941       0.9527
   1                                rs4661359   16513153    G        ADD      111    -0.8399    1.614   -4.003    2.324      -0.5203       0.6039
   1                               rs11260930   16514343    G        ADD      134    -0.3771    1.511   -3.338    2.584      -0.2496       0.8033
   1                                rs6656611   16515805    A        ADD      134    -0.2463    1.413   -3.015    2.523      -0.1743       0.8619
   1                                 rs221031   16524869    G        ADD      110     0.1547    1.804   -3.382    3.691      0.08573       0.9318
   1                                 exm21527   16525657    G        ADD      145      8.221    7.392   -6.267    22.71        1.112        0.268
   1                                 rs221035   16526529    G        ADD      111     0.5465    1.934   -3.245    4.338       0.2825       0.7781
   1                                 exm21541   16531263    A        ADD      145      2.192    7.037    -11.6    15.98       0.3115       0.7559
   1                                 exm21565   16532498    A        ADD      144     -1.475    2.228   -5.842    2.891      -0.6623       0.5089
   1                                 exm21596   16534255    G        ADD      145    -0.4897    1.672   -3.767    2.787      -0.2929         0.77
   1                                 exm21605   16534646    C        ADD      145   -0.00582    1.664   -3.266    3.255    -0.003499       0.9972
   1                                rs2863845   16561179    A        ADD      111      1.483    1.568    -1.59    4.556       0.9457       0.3465
   1                                rs3738632   16574316    A        ADD      111     -2.083     1.87   -5.748    1.582       -1.114       0.2678
   1                                 exm21709   16577794    A        ADD      145     0.6444    3.414   -6.047    7.335       0.1888       0.8505
   1                                 exm21713   16577908    G        ADD      145     0.7262    1.431   -2.078     3.53       0.5076       0.6125
   1                                rs1008529   16582686    G        ADD      134     -1.276    1.553   -4.319    1.767      -0.8219       0.4127
   1                                rs6698317   16591072    A        ADD      134      1.302    1.812   -2.249    4.853       0.7188       0.4736
   1                                rs2273311   16641899    A        ADD      111    -0.7112    1.785    -4.21    2.787      -0.3985       0.6911
   1                               rs11804252   16642849    A        ADD      111      1.939    1.556    -1.11    4.988        1.246       0.2154
   1                                rs4661736   16645277    G        ADD      134      1.284    1.476   -1.608    4.176       0.8701       0.3859
   1                               rs11260727   16653299    A        ADD      134      1.864    2.454   -2.945    6.673       0.7598       0.4488
   1                                 exm21810   16730308    A        ADD      145    0.07496    2.774   -5.363    5.513      0.02702       0.9785
   1                                 exm21826   16731510    C        ADD      145    -0.6622    1.722   -4.038    2.714      -0.3844       0.7012
   1                                 rs907796   16732860    G        ADD      111    -0.7264    1.766   -4.187    2.735      -0.4114       0.6816
   1                                rs4661747   16739953    A        ADD      134    -0.6169      1.5   -3.558    2.324      -0.4112       0.6816
   1                                 rs821000   16773880    A        ADD      134      2.748    1.755  -0.6919    6.187        1.566       0.1199
   1                                 rs279779   16776804    G        ADD      111      2.914    1.556  -0.1358    5.964        1.873      0.06387
   1                                rs7537985   16831863    G        ADD      111     -2.987    1.958   -6.825   0.8498       -1.526         0.13
   1                                 rs277462   16847832    A        ADD      115     -3.654    1.656   -6.901  -0.4077       -2.206      0.02946
   1                                rs2985125   17004186    G        ADD      111     -7.021    3.692   -14.26   0.2144       -1.902       0.0599
   1                                rs1977269   17004850    A        ADD      134     -1.556    1.793   -5.071    1.959      -0.8677       0.3872
   1                              kgp11244105   17006479    A        ADD      111       1.63    2.471   -3.213    6.474       0.6598       0.5108
   1                               kgp6780284   17112979    A        ADD      110      5.482    2.859  -0.1213    11.09        1.918      0.05789
   1                                 exm22429   17257840    C        ADD      107      7.443    3.376   0.8264    14.06        2.205      0.02972
   1                                 exm22640   17281235    A        ADD      145      1.004    3.986   -6.809    8.817       0.2519       0.8015
   1                                 exm22700   17292223    A        ADD      145      1.004    3.986   -6.809    8.817       0.2519       0.8015
   1                                 rs761422   17301780    G        ADD      111    -0.4084    1.602   -3.549    2.732      -0.2549       0.7993
   1                                rs9435730   17305903    G        ADD      111    -0.6517    1.903   -4.382    3.078      -0.3424       0.7327
   1                            exm-rs2284746   17306675    C        ADD      145     0.4361    1.457   -2.419    3.291       0.2994       0.7651
   1                                rs9435734   17311190    A        ADD      111      1.145    1.665   -2.118    4.407       0.6877       0.4931
   1                                 exm22854   17312743    G        ADD      145     0.0795    1.462   -2.785    2.944      0.05439       0.9567
   1                                rs2076604   17318065    G        ADD      131       1.49    2.223   -2.866    5.847       0.6704       0.5038
   1                            exm-rs3738814   17331676    G        ADD      145     0.2084     1.52   -2.772    3.188       0.1371       0.8912
   1                                rs2076600   17337391    A        ADD      111      3.137    2.031  -0.8437    7.117        1.545       0.1254
   1                                rs2871775   17345905    A        ADD      134    -0.8446    1.539    -3.86    2.171      -0.5489        0.584
   1                                 exm23089   17354297    G        ADD      145     -4.909    4.632   -13.99    4.169        -1.06        0.291
   1                                rs7550829   17357577    A        ADD      134      3.486    2.522   -1.456    8.428        1.383       0.1692
   1                                rs4920653   17366871    G        ADD      134      1.539    1.777   -1.944    5.021       0.8661        0.388
   1                                rs2647209   17382562    G        ADD      134      0.692    2.443   -4.096     5.48       0.2832       0.7774
   1                                rs4920442   17388770    A        ADD      134    -0.8841     2.12   -5.039    3.271      -0.4171       0.6773
   1                               exm2273318   17395480    G        ADD      145     0.3436    1.485   -2.566    3.253       0.2315       0.8173
   1                                rs2076598   17395521    G        ADD      111      1.299    1.651   -1.938    4.535       0.7864       0.4334
   1                                rs2016693   17397704    A        ADD      134     0.6064    1.584   -2.499    3.711       0.3828       0.7025
   1                                rs2057096   17405809    G        ADD      111    0.06995      1.7   -3.263    3.402      0.04114       0.9673
   1                                rs2057094   17405949    G        ADD      111     0.5182    1.713    -2.84    3.876       0.3025       0.7629
   1                                rs2076617   17409017    A        ADD      111      1.764    1.843   -1.849    5.376        0.957       0.3407
   1                                rs2076614   17413459    A        ADD      111      2.018     2.05       -2    6.037       0.9843       0.3272
   1                                rs2014725   17417253    A        ADD      134      0.578    1.526   -2.414     3.57       0.3787       0.7055
   1                                rs1005753   17444769    C        ADD      134      -1.74    1.449    -4.58      1.1       -1.201       0.2319
   1                                 rs910223   17459855    A        ADD      111     0.1957    2.285   -4.283    4.674      0.08566       0.9319
   1                                 rs877648   17462261    G        ADD      134    -0.6115    1.668    -3.88    2.657      -0.3667       0.7145
   1                               rs12408879   17468135    C        ADD      134     0.5604    1.838   -3.042    4.162       0.3049       0.7609
   1                               rs12085482   17476831    G        ADD      134     0.5357    7.783   -14.72    15.79      0.06882       0.9452
   1                                rs4620585   17486722    G        ADD      111     -1.192    1.891   -4.897    2.514      -0.6302       0.5299
   1                                rs2454163   17487951    A        ADD      111    -0.2243     1.98   -4.104    3.656      -0.1133         0.91
   1                                rs2977265   17503210    A        ADD      134      4.466    1.604    1.323     7.61        2.785     0.006161
   1                                rs3003469   17521274    A        ADD      111       1.58    1.921   -2.186    5.346       0.8225       0.4126
   1                                rs4384275   17534310    A        ADD      111     -1.417    1.862   -5.067    2.233      -0.7611       0.4483
   1                                rs2977278   17538952    G        ADD      111      -3.69    2.037   -7.683   0.3034       -1.811      0.07297
   1                                rs2977283   17541949    G        ADD      134     0.9123    1.641   -2.304    4.129       0.5559       0.5793
   1                               rs12024174   17553091    G        ADD      133     -2.292    1.738   -5.699    1.115       -1.319       0.1897
   1                                rs3003406   17557133    C        ADD      134      1.734    1.548     -1.3    4.768         1.12       0.2646
   1                                rs4268393   17559196    G        ADD      111     -0.493    1.983   -4.379    3.393      -0.2487       0.8041
   1                               rs11203339   17560972    A        ADD      134    -0.9922    1.746   -4.414     2.43      -0.5683       0.5708
   1                                rs2977225   17573439    G        ADD      134      1.558     1.61   -1.596    4.713       0.9681       0.3348
   1                                rs2977227   17576328    G        ADD      134      2.358    1.616  -0.8089    5.524        1.459       0.1469
   1                                rs2977228   17576499    G        ADD      111     0.2169    2.029    -3.76    4.193       0.1069       0.9151
   1                                 exm23425   17586134    G        ADD      145      1.593    2.745   -3.787    6.974       0.5804       0.5626
   1                                 exm23450   17593316    A        ADD      145      2.653        3   -3.227    8.533       0.8844        0.378
   1                                 exm23463   17596817    A        ADD      145     0.1216    6.503   -12.62    12.87       0.0187       0.9851
   1                                rs2977295   17600437    C        ADD      134      4.779    1.899    1.057    8.502        2.516      0.01308
   1                                rs2293917   17601083    A        ADD      134      2.827    1.557  -0.2243    5.879        1.816      0.07171
   1                               rs11585357   17601165    A        ADD      111     -2.706    2.335   -7.282     1.87       -1.159        0.249
   1                                rs3003434   17602191    G        ADD      134      4.664    1.739    1.257    8.072        2.683     0.008259
   1                                rs7548900   17622654    A        ADD      134     -1.907     1.55   -4.945    1.131        -1.23       0.2208
   1                                rs2477142   17629004    G        ADD      134    -0.6804    1.523   -3.665    2.304      -0.4469       0.6557
   1                                rs2477131   17636321    G        ADD      134      -3.07    1.951   -6.893   0.7527       -1.574       0.1179
   1                                rs1748041   17655407    G        ADD      111      1.527    1.741   -1.885     4.94       0.8772       0.3824
   1                                 exm23574   17657534    G        ADD      145     0.2159    1.539     -2.8    3.232       0.1403       0.8886
   1                                 exm23578   17657616    A        ADD      145     0.2159    1.539     -2.8    3.232       0.1403       0.8886
   1                                 exm23585   17660468    A        ADD      145     -5.274    3.965   -13.04    2.496        -1.33       0.1856
   1                                 exm23589   17660499    G        ADD      145     0.1128    1.483   -2.794     3.02      0.07604       0.9395
   1                                rs1748033   17662662    A        ADD      111     0.2542    1.727   -3.131     3.64       0.1471       0.8833
   1                                 exm23601   17662705    C        ADD      145     -2.268     3.82   -9.755     5.22      -0.5936       0.5537
   1                                 exm23629   17668509    A        ADD      145      12.73    7.408   -1.786    27.25        1.719      0.08785
   1                                 exm23635   17668563    A        ADD      145     -1.029    2.341   -5.616    3.559      -0.4395        0.661
   1                                 exm23638   17668609    A        ADD      145     0.7771    2.995   -5.093    6.647       0.2595       0.7956
   1                                rs2240339   17674108    A        ADD      111     0.4837     1.79   -3.025    3.993       0.2702       0.7875
   1                            exm-rs2240335   17674537    A        ADD      130      1.401    1.637   -1.808    4.609       0.8557       0.3938
   1                                rs1635564   17683526    A        ADD      111      2.674    1.666  -0.5909    5.938        1.605       0.1114
   1                                rs1635561   17687027    A        ADD      111      2.015    2.055   -2.013    6.043       0.9804       0.3291
   1                                rs1204890   17694701    C        ADD      111     0.0841     2.04   -3.914    4.082      0.04123       0.9672
   1                               rs12732819   17695153    A        ADD      111    -0.4987    2.183   -4.777    3.779      -0.2285       0.8197
   1                                rs6696295   17714864    G        ADD      134    0.05877    1.905   -3.676    3.793      0.03084       0.9754
   1                                rs2526842   17715081    A        ADD      111    -0.1649    1.923   -3.934    3.604     -0.08572       0.9318
   1                                rs6695214   17719843    A        ADD      134     -1.078    1.635   -4.282    2.127      -0.6593       0.5109
   1                                 exm23767   17720545    A        ADD      145     0.5459    2.454   -4.264    5.356       0.2224       0.8243
   1                            exm-rs7538876   17722363    A        ADD      145      1.785    1.567   -1.286    4.856        1.139       0.2565
   1                                rs2526830   17728119    A        ADD      111    -0.8393    1.806   -4.379    2.701      -0.4647       0.6431
   1                                rs6688886   17753639    A        ADD      134       2.32    1.524  -0.6677    5.307        1.522       0.1305
   1                                rs2800686   17763312    A        ADD      111    -0.8462     1.84   -4.452     2.76      -0.4599       0.6465
   1                                rs2883272   17773159    A        ADD      134    -0.7393    1.886   -4.436    2.957       -0.392       0.6957
   1                                rs2526822   17778571    C        ADD      134    -0.4026    1.612   -3.562    2.756      -0.2498       0.8031
   1                               rs12078935   17791882    A        ADD      111   -0.07201    1.788   -3.576    3.432     -0.04028       0.9679
   1                                rs4920609   17794205    C        ADD      111     0.3262    1.783   -3.168    3.821       0.1829       0.8552
   1                                rs4284283   17796711    G        ADD      111     0.4418    1.775   -3.037    3.921       0.2489       0.8039
   1                                rs6659366   17800419    A        ADD      134     -5.579    3.877   -13.18    2.019       -1.439       0.1525
   1                                rs6689677   17820742    C        ADD      134    -0.3285    1.618   -3.499    2.842      -0.2031       0.8394
   1                               rs11203414   17829956    G        ADD      134      1.701    1.721   -1.672    5.073       0.9882       0.3249
   1                                rs2254135   17834742    G        ADD      111       1.65    1.821   -1.919    5.219        0.906        0.367
   1                                rs2244444   17846922    G        ADD      111      1.579    1.734   -1.821    4.978       0.9101       0.3648
   1                                rs4920374   17872028    G        ADD      134      3.009    1.524  0.02238    5.996        1.975      0.05044
   1                               exm2268868   17874843    A        ADD      145    -0.3578    1.541   -3.379    2.663      -0.2322       0.8168
   1                               rs12049589   17899151    A        ADD      134      4.949     3.81   -2.519    12.42        1.299       0.1963
   1                                 exm23891   17914057    A        ADD      145     -4.171     3.44   -10.91    2.572       -1.212       0.2274
   1                                 exm23900   17914122    A        ADD      145      1.846    2.106   -2.282    5.974       0.8765       0.3823
   1                               rs12404333   17915833    G        ADD      134   -0.01519    1.609   -3.169    3.138    -0.009444       0.9925
   1                                rs4920379   17916382    A        ADD      111     -1.068    1.678   -4.357    2.221      -0.6366       0.5258
   1                               rs10788679   17916962    A        ADD      134     0.9059    1.593   -2.217    4.029       0.5685       0.5707
   1                               rs12562076   17958240    G        ADD      111     -3.242    2.529   -8.199    1.715       -1.282       0.2027
   1                               rs12742948   18006550    G        ADD      111     -1.379    2.418   -6.119    3.361      -0.5701       0.5698
   1                                rs2270978   18023365    G        ADD      111     -1.852    2.394   -6.543    2.839      -0.7737       0.4408
   1                                 exm24124   18023690    A        ADD      145      -1.04     2.08   -5.118    3.038      -0.4999       0.6179
   1                                rs7522419   18033499    G        ADD      134     -2.457    1.733   -5.854    0.941       -1.417       0.1589
   1                                rs7528432   18034588    A        ADD      111     -1.279    1.936   -5.074    2.516      -0.6608       0.5102
   1                               rs16830549   18034640    G        ADD      111     -3.428    2.855   -9.024    2.168       -1.201       0.2326
   1                               exm2268655   18043943    A        ADD      145     -1.215    1.612   -4.375    1.945      -0.7533       0.4525
   1                                rs4920626   18046287    C        ADD      134     -1.162    1.751   -4.594    2.271      -0.6632       0.5084
   1                               rs11584168   18060436    A        ADD      134     -4.719    1.923   -8.487    -0.95       -2.454      0.01546
   1                                rs2077398   18065643    G        ADD      111     -3.514    1.978   -7.391   0.3631       -1.776      0.07854
   1                                rs4920381   18092615    G        ADD      111      -2.25    1.604   -5.394   0.8931       -1.403       0.1635
   1                                rs1977251   18098553    A        ADD      134      9.083    7.222   -5.072    23.24        1.258       0.2108
   1                               rs10888060   18099283    A        ADD      134      -3.36    1.467   -6.235  -0.4844        -2.29      0.02364
   1                            exm-rs1847235   18123957    G        ADD      145     -1.465    2.262     -5.9    2.969      -0.6476       0.5183
   1                               rs16830757   18124527    A        ADD      134     -3.514    2.036   -7.504   0.4758       -1.726       0.0867
   1                                rs4920642   18128532    G        ADD      134     -2.447    2.289   -6.932    2.039       -1.069        0.287
   1                                 rs561698   18135882    A        ADD      111     -1.243    1.535   -4.252    1.766      -0.8095         0.42
   1                                 rs533374   18136684    G        ADD      111    -0.8803    1.551    -3.92    2.159      -0.5677       0.5715
   1                                 exm24137   18149510    A        ADD      145     -1.085    1.429   -3.887    1.716      -0.7593       0.4489
   1                                rs7545559   18158156    A        ADD      111     -3.164    3.595   -10.21    3.882      -0.8801       0.3808
   1                                 rs495347   18163922    G        ADD      111     0.1073    1.641    -3.11    3.324      0.06539        0.948
   1                                 rs491778   18164285    A        ADD      134      -0.66    1.569   -3.736    2.416      -0.4206       0.6748
   1                                 rs647325   18170886    G        ADD      134      1.592    1.955    -2.24    5.423       0.8142        0.417
   1                                 rs697760   18179816    A        ADD      111    0.07454    2.123   -4.086    4.235      0.03511       0.9721
   1                               rs12405926   18189103    G        ADD      111      12.93    7.189   -1.157    27.02        1.799      0.07486
   1                                 rs615917   18190225    G        ADD      134      1.198    1.701   -2.136    4.531       0.7042       0.4826
   1                                 rs542963   18195801    A        ADD      111     -1.823    1.887   -5.521    1.875      -0.9661       0.3362
   1                               rs11203223   18196800    C        ADD      111     0.7359    2.109   -3.397    4.869        0.349       0.7278
   1                               exm2268656   18201318    G        ADD      145      1.383    1.637   -1.824    4.591       0.8453       0.3994
   1                                 rs597865   18212230    A        ADD      133      1.479    2.156   -2.746    5.704        0.686        0.494
   1                               rs12037123   18225521    A        ADD      111      4.054    2.473  -0.7941    8.902        1.639       0.1042
   1                                 rs620547   18231349    G        ADD      134     -2.842    1.489    -5.76  0.07656       -1.909      0.05854
   1                               rs12071205   18234374    G        ADD      111      1.164    1.701    -2.17    4.498       0.6844       0.4952
   1                                rs1339934   18236459    A        ADD      134     -3.062    1.538   -6.076 -0.04673        -1.99      0.04867
   1                               rs11203232   18240000    A        ADD      111      3.542    2.051  -0.4772    7.561        1.727      0.08704
   1                               rs12083022   18245365    A        ADD      134      2.578    1.579  -0.5174    5.673        1.632       0.1051
   1                               rs12407273   18252805    C        ADD      111      3.681    7.587   -11.19    18.55       0.4852       0.6286
   1                                 rs651743   18268281    G        ADD      124     -1.133    1.673   -4.412    2.145      -0.6775       0.4994
   1                                 rs661977   18272751    G        ADD      134     -1.851      1.5   -4.792    1.089       -1.234       0.2195
   1                                rs1192579   18283857    G        ADD      111     -1.003    1.892   -4.711    2.705      -0.5303        0.597
   1                                 rs794230   18289252    A        ADD      107      4.978     7.35   -9.427    19.38       0.6773       0.4998
   1                                rs2095842   18297407    G        ADD      111     -1.021      2.2   -5.333    3.292      -0.4639       0.6437
   1                                rs1192607   18310576    A        ADD      111      4.522    2.444  -0.2691    9.312         1.85      0.06712
   1                                rs6685120   18311140    G        ADD      134    -0.5768    1.614   -3.741    2.588      -0.3572       0.7215
   1                                rs7340046   18312084    G        ADD      134    -0.4518    2.155   -4.676    3.772      -0.2096       0.8343
   1                               rs12022529   18325257    A        ADD      134     -1.966    1.973   -5.833    1.901      -0.9965       0.3209
   1                               rs11203253   18325885    A        ADD      111     -0.664     1.95   -4.485    3.157      -0.3406       0.7341
   1                                rs1890789   18331332    G        ADD      134    -0.5672    1.987   -4.462    3.327      -0.2854       0.7758
   1                                rs6678740   18335916    G        ADD      134      1.834    2.938   -3.924    7.593       0.6244       0.5335
   1                               rs17472583   18340025    A        ADD      111     -1.504     2.46   -6.325    3.317      -0.6116       0.5421
   1                                rs2355459   18349764    A        ADD      128      1.588    1.612   -1.571    4.746       0.9853       0.3264
   1                                rs4539169   18351999    A        ADD      111      4.483    1.819   0.9176    8.048        2.464      0.01533
   1                                rs2355462   18352458    G        ADD      134      1.887    1.661   -1.368    5.142        1.136        0.258
   1                                rs7550969   18353743    A        ADD      111     -3.197    1.651   -6.434  0.03946       -1.936      0.05552
   1                               rs10887986   18366795    G        ADD      111      2.537    1.797  -0.9856     6.06        1.412        0.161
   1                                rs7523606   18370015    G        ADD      111      3.457    1.781 -0.03333    6.947        1.941      0.05488
   1                               rs12034254   18373009    A        ADD      111      2.558    1.819   -1.007    6.123        1.406       0.1626
   1                                rs1031567   18377790    A        ADD      134     -2.655    1.483   -5.563    0.252        -1.79      0.07579
   1                                rs4920421   18392608    A        ADD      134      2.701    1.792  -0.8107    6.213        1.507       0.1341
   1                               rs17486629   18405073    A        ADD      111      0.147    2.219   -4.202    4.496      0.06624       0.9473
   1                                rs9660584   18408767    A        ADD      111     -1.407    1.967   -5.262    2.448      -0.7152        0.476
   1                               rs12740505   18427031    G        ADD      134      1.329    1.523   -1.657    4.315       0.8725       0.3846
   1                                 rs930851   18429575    A        ADD      133     0.8625    1.703   -2.476    4.201       0.5064       0.6135
   1                                 rs930850   18432024    A        ADD      134     0.7006    2.182   -3.575    4.977       0.3211       0.7486
   1                               rs12133062   18433355    G        ADD      134     0.4365    1.584   -2.667     3.54       0.2756       0.7833
   1                                rs4920295   18438239    A        ADD      134     -1.517    1.613   -4.678    1.645      -0.9403       0.3488
   1                                rs1858589   18447551    G        ADD      134    -0.3352    1.571   -3.414    2.743      -0.2134       0.8313
   1                                rs4920435   18456382    A        ADD      111    -0.1853    1.819    -3.75     3.38      -0.1018       0.9191
   1                               rs12036744   18461490    A        ADD      134     -1.401    1.936   -5.195    2.393      -0.7236       0.4706
   1                                 rs753305   18470009    G        ADD      131     -0.883    1.786   -4.383    2.617      -0.4945       0.6218
   1                               rs10907331   18471278    A        ADD      134      1.222    1.505   -1.728    4.173       0.8119       0.4183
   1                                rs9329469   18473343    G        ADD      134     0.4461    3.774   -6.951    7.843       0.1182       0.9061
   1                                rs9727014   18476187    A        ADD      134    -0.6854    1.586   -3.793    2.423      -0.4322       0.6663
   1                                rs9661686   18477905    G        ADD      111     -3.732    4.344   -12.25    4.782      -0.8591       0.3922
   1                                rs9726406   18501662    C        ADD      134     -1.029    1.528   -4.025    1.966      -0.6735       0.5018
   1                                 rs749917   18503402    A        ADD      134    -0.9101    1.723   -4.287    2.467      -0.5282       0.5983
   1                                rs9728569   18510033    A        ADD      134    -0.1903     1.58   -3.288    2.907      -0.1204       0.9044
   1                                rs1539051   18516989    G        ADD      111      1.128    1.714   -2.231    4.486        0.658       0.5119
   1                                 rs767654   18521689    G        ADD      134    -0.5884    1.557    -3.64    2.464      -0.3779       0.7062
   1                               rs12023073   18521755    G        ADD      134    -0.7599    1.597   -3.889     2.37      -0.4759       0.6349
   1                                rs4920459   18527213    G        ADD      111     -1.812    1.623   -4.992    1.368       -1.117       0.2666
   1                                rs4920460   18527267    A        ADD      134      2.543    2.131   -1.634    6.719        1.193        0.235
   1                                rs9725311   18528026    A        ADD      134      1.742    1.619    -1.43    4.915        1.076       0.2838
   1                                rs1033190   18528848    A        ADD      134     -1.174    1.934   -4.965    2.617       -0.607       0.5449
   1                                rs4920461   18533281    A        ADD      134     0.5863    2.359   -4.038    5.211       0.2485       0.8042
   1                               rs11260958   18543784    A        ADD      111      1.531    1.777   -1.952    5.013       0.8613        0.391
   1                               rs11578597   18545932    G        ADD      111      2.067    1.612   -1.092    5.225        1.282       0.2025
   1                                rs3738087   18554356    A        ADD      111      1.515    1.735   -1.887    4.916       0.8728       0.3848
   1                               rs17436172   18556959    G        ADD      134    -0.8165    1.441    -3.64    2.007      -0.5667       0.5719
   1                               rs12041734   18561590    G        ADD      134      1.749    1.611   -1.409    4.907        1.085       0.2798
   1                               exm2264991   18563889    A        ADD      145    -0.8706    2.247   -5.275    3.534      -0.3874       0.6991
   1                                 rs109490   18572901    A        ADD      134      -3.89    1.741   -7.303  -0.4775       -2.234      0.02719
   1                                 rs223188   18585845    A        ADD      111    0.04265    2.406   -4.673    4.758      0.01772       0.9859
   1                                 rs419971   18589620    A        ADD      111    -0.4319    1.748   -3.857    2.993      -0.2471       0.8053
   1                               rs11801569   18600824    G        ADD      134    -0.1691    2.025   -4.138    3.799     -0.08352       0.9336
   1                                rs6603893   18615392    G        ADD      111      5.263    2.267   0.8191    9.706        2.321      0.02219
   1                                rs4920474   18643247    G        ADD      134      4.772    1.773    1.296    8.247        2.691     0.008077
   1                                rs6663855   18643577    G        ADD      134      2.548    1.622  -0.6303    5.727        1.571       0.1186
   1                                rs4920477   18643632    A        ADD      134      -2.72    2.412   -7.448    2.007       -1.128       0.2615
   1                                rs4920478   18655339    A        ADD      111    -0.3449    1.622   -3.525    2.835      -0.2126       0.8321
   1                                 rs552749   18659641    A        ADD      111     0.5833    1.741   -2.829    3.995       0.3351       0.7382
   1                                 rs542634   18672774    A        ADD      134      4.294    1.502     1.35    7.238        2.859     0.004957
   1                                 rs555115   18676961    A        ADD      111      1.584    1.994   -2.324    5.492       0.7944       0.4287
   1                                 rs539132   18680330    G        ADD      134    -0.1265    2.332   -4.696    4.443     -0.05426       0.9568
   1                                 rs525448   18685434    G        ADD      111     -1.306    1.819   -4.872     2.26      -0.7177       0.4745
   1                                rs7543948   18693245    A        ADD      111     -1.433    1.815    -4.99    2.124      -0.7895       0.4316
   1                               rs11260991   18693707    A        ADD      111      1.712    1.786   -1.789    5.213       0.9586       0.3399
   1                               rs12123650   18694036    A        ADD      111    -0.6595    1.745    -4.08    2.761      -0.3779       0.7062
   1                                 rs882916   18696215    A        ADD      134     -2.039    1.752   -5.473    1.395       -1.164       0.2467
   1                               rs10465918   18701899    G        ADD      134    0.03122    2.344   -4.562    4.625      0.01332       0.9894
   1                               rs12566510   18705694    G        ADD      111      8.001     3.41    1.318    14.68        2.347       0.0208
   1                                rs7538502   18709741    G        ADD      134     0.4715    1.575   -2.615    3.558       0.2994       0.7651
   1                                rs1336129   18722491    G        ADD      111   0.004778    1.883   -3.686    3.695     0.002538        0.998
   1                               rs11810587   18722692    G        ADD      123      2.198    3.267   -4.205    8.601       0.6729       0.5023
   1                                rs1533622   18722846    A        ADD      124     0.3412     1.85   -3.285    3.968       0.1844        0.854
   1                               rs12138463   18724101    A        ADD      111    -0.5342    1.754   -3.973    2.904      -0.3045       0.7613
   1                                rs7512723   18728581    A        ADD      134     0.4504    1.662   -2.807    3.707        0.271       0.7868
   1                                rs7523920   18730305    A        ADD      134    -0.5212      1.7   -3.853    2.811      -0.3066       0.7597
   1                                 rs867538   18732980    G        ADD      133       2.19    1.737   -1.214    5.595        1.261       0.2096
   1                               rs12128025   18750431    G        ADD      134    -0.4068    1.413   -3.176    2.362       -0.288       0.7738
   1                                 rs869080   18751864    G        ADD      134    -0.2725    1.616   -3.439    2.894      -0.1687       0.8663
   1                                rs1568340   18766850    G        ADD      134    -0.7891    2.024   -4.757    3.179      -0.3898       0.6973
   1                                rs3007722   18768011    G        ADD      134     -1.079    2.024   -5.046    2.889      -0.5329        0.595
   1                                rs2992749   18770671    G        ADD      111      1.465    1.646   -1.761    4.692       0.8902       0.3754
   1                                rs3007727   18793520    A        ADD      134    -0.9092    1.782   -4.402    2.584      -0.5101       0.6108
   1                            exm-rs3007729   18795255    G        ADD      145     -1.477    1.475   -4.368    1.414       -1.002       0.3183
   1                                rs3007730   18797100    C        ADD      134     -6.587    3.038   -12.54  -0.6322       -2.168      0.03199
   1                               rs11261020   18805564    G        ADD      134      2.034    1.609    -1.12    5.188        1.264       0.2085
   1                                rs1360918   18805988    G        ADD      111     -1.569    1.796    -5.09    1.951      -0.8737       0.3842
   1                                 exm24321   18807536    A        ADD      145      2.053     2.85   -3.532    7.639       0.7204       0.4725
   1                                 exm24328   18807755    A        ADD      145      2.053     2.85   -3.532    7.639       0.7204       0.4725
   1                                 exm24342   18807938    A        ADD      145     -1.949    2.207   -6.275    2.376      -0.8834       0.3785
   1                                 exm24343   18807953    A        ADD      145      1.638    1.585   -1.469    4.745        1.033       0.3034
   1                                 exm24350   18808056    G        ADD      145      2.053     2.85   -3.532    7.639       0.7204       0.4725
   1                                 exm24367   18808292    C        ADD      145      -1.15    1.513   -4.115    1.815      -0.7601       0.4484
   1                                 exm24378   18808526    A        ADD      107    -0.4229    1.605   -3.569    2.723      -0.2635       0.7927
   1                                rs4531264   18816616    G        ADD      134     -3.771    2.868   -9.392     1.85       -1.315       0.1909
   1                               rs10907314   18817181    A        ADD      134      1.913    1.476  -0.9803    4.807        1.296       0.1973
   1                                rs6686713   18821416    C        ADD      134    -0.7574    1.757     -4.2    2.686      -0.4311       0.6671
   1                                 rs909948   18825203    A        ADD      134     -2.966    2.825   -8.502     2.57        -1.05       0.2957
   1                                rs4920327   18829672    G        ADD      133    0.05783    1.637    -3.15    3.266      0.03534       0.9719
   1                                rs2745302   18839126    A        ADD      134     0.4198    1.709   -2.931     3.77       0.2455       0.8064
   1                                rs2816025   18851113    A        ADD      132    -0.4931    1.691   -3.808    2.822      -0.2916       0.7711
   1                                rs2816030   18857598    G        ADD      134     -1.896    2.234   -6.274    2.482      -0.8487       0.3976
   1                                rs2745327   18876408    A        ADD      134      2.574    1.993   -1.333    6.481        1.291       0.1989
   1                                rs4920514   18881334    A        ADD      134      -3.79    5.187   -13.96    6.377      -0.7306       0.4664
   1                                 rs725387   18882231    G        ADD      111    -0.1869    1.903   -3.916    3.543     -0.09821        0.922
   1                               rs10907320   18882489    A        ADD      134     -0.511     1.86   -4.157    3.135      -0.2747        0.784
   1                                rs2816048   18893763    A        ADD      111     0.7079    1.773   -2.767    4.183       0.3993       0.6905
   1                                rs6698315   18895806    A        ADD      111     0.9495    1.793   -2.565    4.464       0.5294       0.5976
   1                                rs2816065   18914423    A        ADD      134     0.7848    1.579   -2.309    3.879       0.4971       0.6199
   1                                rs7543000   18932744    A        ADD      111     0.5792    1.621   -2.598    3.757       0.3573       0.7216
   1                                rs6703076   18934081    A        ADD      111     -7.908    7.243    -22.1    6.289       -1.092       0.2774
   1                                rs4920522   18940380    A        ADD      134    -0.2006    1.501   -3.143    2.742      -0.1336       0.8939
   1                                rs9439713   18972776    A        ADD      111    -0.1082    1.598    -3.24    3.023     -0.06773       0.9461
   1                                rs1339062   18978482    A        ADD      111    0.09742    1.617   -3.071    3.266      0.06026       0.9521
   1                                rs6695765   18979320    A        ADD      134      1.263    1.505   -1.686    4.213       0.8396       0.4027
   1                                rs4920338   18990793    A        ADD      134     -1.113    1.498   -4.049    1.823      -0.7431       0.4587
   1                               rs16862125   18999794    A        ADD      124     0.2175    2.579   -4.837    5.272      0.08434       0.9329
   1                                 rs574590   19015628    G        ADD      107     -1.418     2.01   -5.358    2.521      -0.7056        0.482
   1                                rs2743208   19017855    G        ADD      134     -3.458    2.494   -8.345     1.43       -1.387       0.1679
   1                                rs2743201   19027239    G        ADD      111      -2.12    1.851   -5.748    1.508       -1.145       0.2546
   1                                 rs589463   19033575    A        ADD      111     0.8536    2.012    -3.09    4.797       0.4242       0.6723
   1                                 rs501080   19035393    A        ADD      134      1.277    1.809    -2.27    4.823       0.7055       0.4818
   1                                rs6670751   19041598    G        ADD      111    -0.6605    1.776   -4.142    2.821      -0.3718       0.7108
   1                               rs17352351   19057553    A        ADD      111      2.745    2.036   -1.245    6.736        1.349       0.1804
   1                                rs9439731   19059471    G        ADD      134      2.312    1.521  -0.6697    5.294         1.52        0.131
   1                                rs1160680   19080506    G        ADD      134     -2.063    1.625   -5.249    1.122       -1.269       0.2066
   1                                 rs669138   19088899    G        ADD      111    0.04221    1.719   -3.327    3.412      0.02456       0.9805
   1                                rs7414734   19094738    A        ADD      134    -0.3416    1.745   -3.762    3.079      -0.1957       0.8451
   1                               rs16862248   19096297    A        ADD      131       1.57    1.912   -2.179    5.318       0.8207       0.4134
   1                               rs12565650   19108355    A        ADD      111     0.4121    2.132   -3.767    4.591       0.1933       0.8471
   1                                rs4920537   19109183    A        ADD      134    -0.7614    2.638   -5.932    4.409      -0.2886       0.7733
   1                                rs7549129   19119606    A        ADD      134     -3.994     2.43   -8.758   0.7688       -1.644       0.1027
   1                                rs7533384   19119851    A        ADD      134      4.064    1.841   0.4568    7.672        2.208        0.029
   1                               rs11261071   19122339    A        ADD      111     0.9766    1.927   -2.799    4.753       0.5069       0.6133
   1                                rs7521204   19138295    G        ADD      111      1.584    2.102   -2.536    5.704       0.7535       0.4528
   1                           exm-rs12063142   19139517    A        ADD      145     -1.548    1.733   -4.945    1.849      -0.8929       0.3734
   1                               rs12026106   19145099    G        ADD      111      2.444     1.87   -1.221    6.109        1.307        0.194
   1                               rs12125880   19147761    A        ADD      111     0.7637    1.753   -2.672    4.199       0.4357       0.6639
   1                               rs11261081   19149527    A        ADD      111      1.441    2.146   -2.765    5.647       0.6713       0.5035
   1                                rs6691420   19155969    A        ADD      134    -0.6032     1.69   -3.916     2.71      -0.3568       0.7218
   1                               rs11261084   19159657    A        ADD      134      1.048    1.968   -2.808    4.904       0.5326       0.5952
   1                               rs12035855   19163075    C        ADD      111      1.212    1.902   -2.515     4.94       0.6375       0.5252
   1                                 exm24597   19166893    A        ADD      145     -1.925    3.109   -8.019    4.168      -0.6193       0.5367
   1                                rs7534618   19170078    C        ADD      134     -1.041    1.752   -4.474    2.393      -0.5941       0.5535
   1                                rs4920561   19175593    A        ADD      111      -2.35        2   -6.269     1.57       -1.175       0.2426
   1                                 exm24613   19175846    G        ADD      145     0.1842    1.942   -3.622     3.99      0.09488       0.9245
   1                                 exm24660   19181015    G        ADD      145    -0.3206    1.701   -3.654    3.013      -0.1885       0.8507
   1                                 exm24702   19181393    G        ADD      145    -0.5571    1.703   -3.895    2.781      -0.3271       0.7441
   1                                 exm24730   19186129    C        ADD      145    -0.2747    1.868   -3.936    3.386      -0.1471       0.8833
   1                               rs28410948   19188456    G        ADD      111    -0.2025    1.688   -3.511    3.106        -0.12       0.9047
   1                                rs9662598   19191326    A        ADD      111    -0.2894    1.854   -3.924    3.345      -0.1561       0.8763
   1                               rs28652778   19194995    A        ADD      111    -0.8417    2.158   -5.072    3.388        -0.39       0.6973
   1                                rs1138333   19198064    C        ADD      111      1.482    1.935   -2.311    5.276       0.7659       0.4454
   1                                 GA000335   19198100    C        ADD      111      1.482    1.935   -2.311    5.276       0.7659       0.4454
   1                               kgp6288782   19198414    A        ADD      111      1.482    1.935   -2.311    5.276       0.7659       0.4454
   1                                 GA000336   19198576    A        ADD      111     -2.153    1.769   -5.621    1.315       -1.217       0.2265
   1                                 GA018624   19198627    A        ADD      111      1.482    1.935   -2.311    5.276       0.7659       0.4454
   1                                 GA018625   19198637    A        ADD      111     0.5544    1.622   -2.624    3.733       0.3419       0.7331
   1                                   rs9117   19198895    G        ADD      111     0.4003    2.005    -3.53    4.331       0.1996       0.8422
   1                               kgp1588165   19199067    A        ADD      111      2.487    5.608   -8.504    13.48       0.4436       0.6583
   1                                 exm24746   19199448    A        ADD      145     -1.956    4.387   -10.56    6.644      -0.4457       0.6565
   1                                 GA018627   19200988    A        ADD      111      7.315     4.79   -2.073     16.7        1.527       0.1297
   1                                 exm24765   19201919    G        ADD      145      5.096    4.662   -4.042    14.23        1.093       0.2763
   1                                 exm24766   19201928    A        ADD      145    -0.9127    2.267   -5.356     3.53      -0.4026       0.6879
   1                                rs2230708   19201956    A        ADD      111     -1.687    1.853   -5.318    1.945      -0.9104       0.3647
   1                                rs6426802   19202507    A        ADD      111    -0.5332    1.742   -3.948    2.881      -0.3061       0.7601
   1                               exm2264807   19202896    A        ADD      145     0.8221    1.486    -2.09    3.734       0.5534       0.5809
   1                                 GA018629   19202926    A        ADD      111    -0.5332    1.742   -3.948    2.881      -0.3061       0.7601
   1                                 exm24795   19203725    G        ADD      145      7.549     4.62   -1.506     16.6        1.634       0.1045
   1                                kgp789765   19203961    A        ADD      111      -2.05    4.516    -10.9    6.801       -0.454       0.6508
   1                                 GA000342   19203997    C        ADD      111     0.6438    1.872   -3.026    4.314       0.3438       0.7316
   1                                rs7365362   19210816    G        ADD      111      1.318    1.989   -2.581    5.217       0.6625       0.5091
   1                                rs4911985   19215440    G        ADD      111      1.254     2.16   -2.979    5.487       0.5805       0.5628
   1                                rs6673711   19235517    G        ADD      134      2.837    2.003   -1.089    6.764        1.416       0.1591
   1                                rs6674337   19255754    A        ADD      131      3.295    1.871   -0.372    6.963        1.761      0.08064
   1                               rs17387963   19258375    A        ADD      111    -0.7548    1.632   -3.954    2.444      -0.4624       0.6447
   1                               rs16862387   19258723    G        ADD      111     0.9582    1.658   -2.291    4.208       0.5779       0.5645
   1                                 rs992660   19261241    A        ADD      134     0.4838    1.551   -2.557    3.524       0.3119       0.7556
   1                                rs2024727   19274525    G        ADD      134    -0.1429    2.039    -4.14    3.854     -0.07007       0.9442
   1                                rs4912013   19284564    G        ADD      111     0.5353    1.682   -2.762    3.832       0.3182        0.751
   1                               rs16862410   19293290    A        ADD      111      -1.71    1.938   -5.508    2.088      -0.8823       0.3796
   1                               rs17384241   19297205    A        ADD      111     -1.869    1.654   -5.111    1.372        -1.13       0.2609
   1                                rs7531434   19335792    A        ADD      134     0.4066    1.593   -2.716    3.529       0.2552        0.799
   1                                rs7531834   19344501    A        ADD      111      1.119    2.153     -3.1    5.339       0.5199       0.6042
   1                                 rs912845   19358015    C        ADD      111      1.744    2.306   -2.775    6.263       0.7562       0.4512
   1                               rs10492996   19365552    A        ADD      121     -1.031    1.785    -4.53    2.468      -0.5775       0.5647
   1                                rs6683868   19375841    A        ADD      134     -1.403     2.46   -6.225    3.419      -0.5704       0.5694
   1                                rs4912036   19376017    A        ADD      109    -0.3763    1.703   -3.713    2.961      -0.2211       0.8255
   1                               rs10916867   19391177    A        ADD      111      2.418    2.692   -2.859    7.694       0.8981       0.3712
   1                                rs2146866   19405237    A        ADD      111     0.5083    1.714   -2.851    3.868       0.2965       0.7674
   1                                 exm24987   19413261    T        ADD      145     0.4487    1.551   -2.591    3.488       0.2893       0.7728
   1                                 exm25450   19499560    G        ADD      145     0.1642    2.334    -4.41    4.738      0.07036        0.944
   1                            exm-rs1009806   19500551    G        ADD      145    -0.7565      1.6   -3.893     2.38      -0.4727       0.6371
   1                                rs9426682   19533303    G        ADD      111      -1.23    1.707   -4.575    2.115      -0.7209       0.4726
   1                                rs2073105   19549864    G        ADD      111    0.03651    1.787   -3.466    3.539      0.02043       0.9837
   1                                rs3762395   19556408    G        ADD      111    -0.9331    2.448    -5.73    3.864      -0.3813       0.7038
   1                               rs16862632   19563900    C        ADD      111    -0.5754    2.646   -5.762    4.611      -0.2175       0.8283
   1                                 exm25690   19565338    A        ADD      145    -0.3339    2.168   -4.583    3.915       -0.154       0.8778
   1                                 exm25691   19565344    C        ADD      145    -0.7229    1.593   -3.846      2.4      -0.4537       0.6508
   1                                rs2273046   19566296    G        ADD      134    -0.2125    1.817   -3.774    3.349      -0.1169       0.9071
   1                             exm-rs710865   19568972    G        ADD      145    -0.5453    1.602   -3.684    2.594      -0.3405        0.734
   1                                rs2294942   19578192    G        ADD      111      1.053    1.765   -2.407    4.512       0.5964       0.5522
   1                                rs1042380   19584004    A        ADD      111     -1.075    2.127   -5.244    3.094      -0.5053       0.6144
   1                                rs7551095   19586684    A        ADD      111     0.3136     3.54   -6.625    7.252      0.08858       0.9296
   1                                rs7527253   19593199    G        ADD      111      1.662    2.146   -2.545    5.869       0.7743       0.4405
   1                                rs4912064   19602979    A        ADD      124      2.899    2.653   -2.302    8.099        1.093       0.2768
   1                                 exm25927   19611241    A        ADD      145      0.153     2.01   -3.786    4.092      0.07615       0.9394
   1                               rs12407355   19627876    G        ADD      134      0.272    1.524   -2.715    3.259       0.1785       0.8586
   1                               rs12132200   19627931    A        ADD      111     -1.643    2.055    -5.67    2.385      -0.7995       0.4258
   1                               exm2268658   19632332    G        ADD      145     0.5572    1.457   -2.299    3.413       0.3824       0.7027
   1                                 exm26034   19635011    A        ADD      145     -1.377    3.364    -7.97    5.216      -0.4093       0.6829
   1                                 rs859218   19640676    A        ADD      111     -1.137    1.761   -4.589    2.315      -0.6458       0.5198
   1                                 exm26063   19644218    A        ADD      145     -1.258     3.57   -8.256    5.739      -0.3525        0.725
   1                                rs4912069   19645673    A        ADD      111       1.96    1.783   -1.534    5.454        1.099       0.2741
   1                                rs3790775   19650220    A        ADD      134     0.5391    1.673   -2.741    3.819       0.3221       0.7479
   1                                 exm26095   19652874    A        ADD      145     -3.532    2.484     -8.4    1.335       -1.422       0.1572
   1                                rs2268813   19666808    A        ADD      111    -0.6726     1.82   -4.239    2.894      -0.3696       0.7124
   1                                 rs214327   19674070    G        ADD      134      0.178    1.553   -2.866    3.222       0.1146       0.9089
   1                                 rs214336   19678473    A        ADD      111      1.291    1.919    -2.47    5.053       0.6728       0.5026
   1                               rs12751502   19680532    A        ADD      134     -1.843    1.988   -5.739    2.054      -0.9268       0.3557
   1                                 rs169957   19683301    A        ADD      111     -2.049    1.757   -5.493    1.395       -1.166       0.2462
   1                                rs6663076   19706751    C        ADD      132    -0.6608    3.799   -8.107    6.785      -0.1739       0.8622
   1                                rs1472566   19713004    A        ADD      134       -1.3    1.537   -4.312    1.712      -0.8459       0.3992
   1                                   rs7667   19718824    A        ADD      111      1.161    1.852   -2.468     4.79        0.627        0.532
   1                                rs7513800   19725033    A        ADD      111    -0.7469    1.668   -4.016    2.522      -0.4478       0.6552
   1                                rs1566531   19727896    A        ADD      134      1.952    1.636   -1.255    5.158        1.193        0.235
   1                                rs4912086   19730181    G        ADD      111   0.000497    1.997   -3.914    3.915    0.0002489       0.9998
   1                               rs12026907   19738518    A        ADD      111      1.161    1.852   -2.468     4.79        0.627        0.532
   1                                rs6661421   19755204    A        ADD      111       0.21    1.811    -3.34     3.76        0.116       0.9079
   1                           exm-rs12045440   19765518    C        ADD      145      1.758    1.557   -1.294     4.81        1.129       0.2609
   1                               rs12754186   19766326    A        ADD      111     -2.739    2.939   -8.499    3.022      -0.9319       0.3535
   1                               rs10917452   19770968    A        ADD      134    -0.9904    1.561   -4.049    2.068      -0.6347       0.5268
   1                               rs10492998   19772847    A        ADD      134    -0.9724    1.747   -4.396    2.451      -0.5567       0.5787
   1                                rs4912096   19775113    G        ADD      111    0.04121    1.865   -3.614    3.696       0.0221       0.9824
   1                                 exm26147   19775375    A        ADD      145      1.804    6.474   -10.88    14.49       0.2787       0.7809
   1                                rs4481878   19791086    C        ADD      111    -0.3266     1.82   -3.893     3.24      -0.1794       0.8579
   1                                rs4912100   19798007    G        ADD      111      0.238    1.635   -2.967    3.443       0.1455       0.8846
   1                               exm2259924   19806692    C        ADD      145     -1.095    5.809   -12.48    10.29      -0.1886       0.8507
   1                               rs10917461   19809758    A        ADD      134     0.8018     1.84   -2.804    4.408       0.4358       0.6637
   1                                rs2314146   19824008    A        ADD      111     0.2234    1.614    -2.94    3.387       0.1384       0.8902
   1                               rs11807599   19831939    A        ADD      110    -0.4853    2.052   -4.507    3.536      -0.2365       0.8135
   1                               rs12084204   19832567    A        ADD      131     0.2678    1.624   -2.916    3.451       0.1649       0.8693
   1                               rs12087005   19837932    G        ADD      134     -5.317    3.433   -12.05    1.412       -1.549       0.1239
   1                           exm-rs12138950   19839115    C        ADD      145      1.408    1.916   -2.347    5.163       0.7348       0.4637
   1                               rs10799824   19841174    A        ADD      111     0.5192    2.187   -3.768    4.806       0.2374       0.8128
   1                           exm-rs10917468   19843354    G        ADD      145     0.0662    1.682   -3.231    3.363      0.03936       0.9687
   1                                rs9783019   19849656    A        ADD      133    0.02877    1.704   -3.311    3.369      0.01688       0.9866
   1                                rs4912110   19861027    G        ADD      111      0.315    1.813   -3.239    3.869       0.1737       0.8624
   1                                rs1572823   19889959    A        ADD      134     -0.258    2.207   -4.583    4.067      -0.1169       0.9071
   1                                rs1770489   19945189    G        ADD      111     -2.137     1.96   -5.979    1.704       -1.091       0.2779
   1                                rs1320978   19947973    A        ADD      134    -0.2967    1.514   -3.264    2.671       -0.196       0.8449
   1                                rs2281237   19953165    A        ADD      111     -3.586    3.091   -9.644    2.471        -1.16       0.2485
   1                                 rs880554   19954014    A        ADD      134      1.249    1.789   -2.258    4.756       0.6979       0.4865
   1                                rs7523079   19962874    G        ADD      111     -1.479    1.824   -5.053    2.095      -0.8111       0.4191
   1                                rs1115163   19976782    G        ADD      111      1.533    1.664   -1.729    4.795       0.9213        0.359
   1                                rs6693503   19987294    A        ADD      134    -0.7293    1.536   -3.741    2.282      -0.4747       0.6358
   1                                rs1805054   19992513    A        ADD      111     -3.001    2.408   -7.721    1.718       -1.246       0.2154
   1                                rs6699866   19999645    A        ADD      134       2.06    1.946   -1.754    5.874        1.059       0.2918
   1                                rs9659997   20002518    G        ADD      111     -1.086      1.7   -4.417    2.246      -0.6387       0.5244
   1                                   rs9064   20008880    C        ADD      134       2.43    1.726  -0.9531    5.814        1.408       0.1616
   1                                rs7533981   20014739    G        ADD      111     -0.378    1.663   -3.637    2.881      -0.2274       0.8206
   1                                rs3748748   20018195    A        ADD      134     -3.748    2.041   -7.748    0.252       -1.836      0.06859
   1                                rs1883567   20020466    A        ADD      134       1.19    1.938   -2.608    4.989       0.6142       0.5401
   1                                 exm26323   20020994    G        ADD      145    -0.3594    1.518   -3.335    2.617      -0.2367       0.8132
   1                                rs6657561   20030565    G        ADD      111     -0.831    1.735   -4.232     2.57      -0.4788        0.633
   1                               exm2268659   20056631    G        ADD      145     0.5716     1.57   -2.506    3.649       0.3641       0.7164
   1                                rs6426825   20066490    G        ADD      111     -3.521    2.256   -7.942   0.9002       -1.561       0.1215
   1                                 exm26373   20072082    A        ADD      145      3.816    4.612   -5.223    12.85       0.8274       0.4094
   1                               rs10917532   20082849    G        ADD      111     -3.675    1.934   -7.465   0.1151         -1.9      0.06009
   1                                rs1473688   20087406    G        ADD      134     -2.152    1.605   -5.299   0.9943       -1.341       0.1824
   1                                rs1266438   20096176    C        ADD      111     0.9983    1.496   -1.934     3.93       0.6674        0.506
   1                                 exm26418   20097941    A        ADD      145    -0.8883    1.523   -3.873    2.096      -0.5834       0.5606
   1                                rs6426826   20101034    G        ADD      111       -1.5    1.549   -4.536    1.536      -0.9685        0.335
   1                                rs7513083   20138121    A        ADD      134      7.477    5.625   -3.548     18.5        1.329       0.1861
   1                                rs7513369   20138436    C        ADD      134      3.349    1.712 -0.007733    6.705        1.955      0.05269
   1                            exm-rs1317209   20140036    A        ADD      145     0.5482    1.686   -2.757    3.853       0.3251       0.7456
   1                                 exm26437   20140973    A        ADD      145     -6.361     4.99   -16.14    3.419       -1.275       0.2045
   1                                 exm26474   20141405    A        ADD      145      4.944    7.503   -9.762    19.65       0.6589        0.511
   1                                 exm26484   20141528    A        ADD      145      1.457    1.664   -1.805    4.718       0.8754       0.3828
   1                                rs3806310   20142681    G        ADD      111     -1.357    1.649    -4.59    1.876      -0.8229       0.4124
   1                            exm-rs3806308   20142866    A        ADD      145    -0.3257    1.485   -3.236    2.585      -0.2193       0.8267
   1                               rs17396847   20144332    A        ADD      134      -2.43    1.505   -5.379     0.52       -1.614       0.1089
   1                                rs9651026   20146417    A        ADD      111     -1.571    2.232   -5.945    2.804      -0.7037       0.4832
   1                                rs4655232   20150998    G        ADD      134      -2.88    1.765    -6.34   0.5797       -1.632       0.1052
   1                                rs4509550   20158241    G        ADD      134      -2.74    1.517   -5.712   0.2334       -1.806      0.07324
   1                                rs6426833   20171860    G        ADD      134      2.603     1.49   -0.318    5.523        1.747      0.08309
   1                               rs10917557   20173263    G        ADD      134     -2.479    1.478   -5.376   0.4169       -1.678      0.09579
   1                               rs10737482   20173858    A        ADD      111      2.771    1.727  -0.6134    6.155        1.605       0.1115
   1                                rs6690967   20183342    G        ADD      134      2.151    1.485  -0.7597    5.062        1.448       0.1499
   1                               rs16823060   20188458    C        ADD      111      1.273    1.755   -2.167    4.713       0.7252       0.4699
   1                                rs4654897   20191436    G        ADD      124      2.478    1.868   -1.183    6.139        1.327       0.1871
   1                                rs4654903   20200990    G        ADD      134      2.693    1.482  -0.2123    5.598        1.817      0.07158
   1                            exm-rs4654925   20227723    C        ADD      145      1.719     1.45   -1.123    4.561        1.185       0.2379
   1                                 exm26519   20233051    G        ADD      145      5.577    4.089   -2.438    13.59        1.364       0.1749
   1                                 exm26522   20233086    A        ADD      145    -0.6182    2.592   -5.699    4.463      -0.2385       0.8119
   1                                rs1046548   20238343    A        ADD      134     -1.832    1.432   -4.638   0.9738        -1.28       0.2029
   1                                 exm26541   20246876    A        ADD      145    -0.2826    2.389   -4.964    4.399      -0.1183        0.906
   1                                rs1108974   20248709    G        ADD      133      1.859    2.249   -2.549    6.268       0.8268       0.4099
   1                                rs1796915   20260536    G        ADD      134     -2.233    1.706   -5.576    1.111       -1.309       0.1929
   1                                rs1796918   20262931    G        ADD      134     -3.306    2.038     -7.3   0.6877       -1.622       0.1071
   1                                 rs818968   20279405    G        ADD      134     -1.286    1.587   -4.397    1.825      -0.8102       0.4193
   1                               rs12023742   20292006    A        ADD      111     0.5713    1.652   -2.667     3.81       0.3458       0.7302
   1                                rs6672057   20293791    A        ADD      134     0.7088    1.568   -2.365    3.782        0.452        0.652
   1                                rs4655020   20295022    C        ADD      111      1.909    1.633   -1.292    5.109        1.169        0.245
   1                               rs10916683   20300544    G        ADD      111     -1.154    2.054    -5.18    2.872      -0.5617       0.5755
   1                                  rs11677   20301964    A        ADD      134     -4.919    2.605   -10.02   0.1866       -1.888      0.06123
   1                                 exm26568   20302201    A        ADD      145     -1.081    7.663    -16.1    13.94      -0.1411        0.888
   1                               rs12568139   20311676    G        ADD      111     -1.572     3.06   -7.569    4.425      -0.5138       0.6085
   1                               rs12021819   20316055    C        ADD      111    0.05875    2.195   -4.243    4.361      0.02676       0.9787
   1                                rs1093661   20342503    C        ADD      134      2.048    1.646   -1.178    5.275        1.244       0.2157
   1                               rs12410635   20373391    C        ADD      111     -1.759    1.803   -5.293    1.775      -0.9755       0.3316
   1                                 rs617363   20380145    G        ADD      134     -1.781    1.593   -4.904    1.342       -1.118       0.2657
   1                                 rs606980   20394713    A        ADD      134     -2.236    2.758   -7.642    3.171      -0.8105       0.4191
   1                                 rs656110   20397240    G        ADD      111     -3.099    1.714   -6.458   0.2602       -1.808      0.07342
   1                               rs11573219   20402767    G        ADD      134      2.533    1.635  -0.6722    5.738        1.549       0.1239
   1                               rs11573238   20406586    A        ADD      111     -1.954     1.79   -5.462    1.553       -1.092       0.2773
   1                                 rs660414   20410795    G        ADD      134    -0.9733    2.433   -5.742    3.796         -0.4       0.6898
   1                                rs6699362   20423099    C        ADD      111      3.415    1.707  0.06874    6.762            2      0.04803
   1                                 rs656755   20424167    A        ADD      111     -2.673    2.483   -7.539    2.194       -1.076       0.2842
   1                                 rs599367   20434402    G        ADD      134      3.061    1.791  -0.4496    6.572        1.709      0.08987
   1                                rs7518058   20437563    A        ADD      111      2.261    1.638  -0.9495    5.471         1.38       0.1704
   1                                 exm26662   20442054    A        ADD      145      0.979    1.423   -1.809    3.767       0.6882       0.4924
   1                               rs12722987   20455220    A        ADD      111      3.101    2.216   -1.242    7.444          1.4       0.1646
   1                                 exm26713   20474812    A        ADD      145     -2.193    6.415   -14.77    10.38      -0.3418        0.733
   1                                 rs876171   20487743    G        ADD      134    -0.7683    1.475   -3.659    2.123      -0.5209       0.6033
   1                                 exm26723   20490518    A        ADD      145    -0.6565    1.432   -3.464    2.151      -0.4584       0.6474
   1                                rs7515752   20491842    G        ADD      111     0.1545    2.031   -3.827    4.136      0.07604       0.9395
   1                                rs2301475   20499168    G        ADD      134      1.237    1.609   -1.916    4.391       0.7691       0.4433
   1                                 exm26737   20501582    A        ADD      145     0.8575    1.955   -2.973    4.688       0.4388       0.6615
   1                                rs2301478   20501974    A        ADD      134      1.885    2.068   -2.168    5.939       0.9116       0.3637
   1                                rs7542020   20520732    G        ADD      134      2.938    1.736  -0.4654    6.341        1.692      0.09308
   1                                rs3820320   20530208    G        ADD      134      3.344    1.776  -0.1371    6.825        1.883      0.06198
   1                                rs2213801   20544835    A        ADD      134      2.272    1.739   -1.136     5.68        1.306       0.1937
   1                                rs2097532   20551745    G        ADD      134      2.265    1.553  -0.7776    5.308        1.459        0.147
   1                                rs4655165   20562389    G        ADD      134     -2.194    1.437   -5.011   0.6226       -1.527       0.1293
   1                               rs10916732   20570287    A        ADD      134     0.3661    3.099   -5.708     6.44       0.1181       0.9061
   1                                rs2157508   20572621    G        ADD      111     0.3401    1.617   -2.829    3.509       0.2103       0.8338
   1                                rs7541616   20580487    G        ADD      134      1.591    1.434    -1.22    4.401        1.109       0.2693
   1                               rs10916742   20588698    G        ADD      111     -2.154    1.769   -5.622    1.313       -1.218        0.226
   1                               rs10916749   20604959    A        ADD      134   -0.03314    1.523   -3.018    2.951     -0.02176       0.9827
   1                                rs4422977   20613063    A        ADD      121     -4.352    2.028   -8.327  -0.3774       -2.146      0.03395
   1                               rs12738826   20617419    G        ADD      111      2.147    2.034    -1.84    6.135        1.055       0.2937
   1                               rs10916754   20624063    A        ADD      134     -2.509    1.903   -6.239     1.22       -1.319       0.1896
   1                                rs4654849   20632407    A        ADD      134     -1.452    1.849   -5.076    2.172      -0.7855       0.4336
   1                               rs12095205   20636232    A        ADD      133    -0.5039    2.417   -5.241    4.234      -0.2084       0.8352
   1                               rs10916761   20637374    A        ADD      124     -2.427    1.833    -6.02    1.165       -1.325       0.1879
   1                                 exm26817   20645086    T        ADD      145      4.411    3.665   -2.773    11.59        1.203       0.2309
   1                                rs4590651   20652798    A        ADD      134      3.664    2.025   -0.304    7.633         1.81      0.07265
   1                                 exm26845   20656824    G        ADD      145      1.048    2.196   -3.255    5.351       0.4773       0.6339
   1                                rs2072753   20657352    G        ADD      134      1.487    1.462   -1.378    4.353        1.017       0.3109
   1                                 exm26868   20662938    G        ADD      145      2.394    1.999   -1.523    6.312        1.198        0.233
   1                                 exm26890   20671961    A        ADD      145      2.933    1.532 -0.07033    5.937        1.914      0.05765
   1                                 exm26925   20680718    A        ADD      145      1.749    1.829   -1.836    5.334       0.9563       0.3406
   1                                rs1886740   20695831    A        ADD      134      1.382    2.024   -2.584    5.348       0.6831       0.4958
   1                               rs10159448   20701277    A        ADD      111      2.439    2.005   -1.491     6.37        1.216       0.2265
   1                               rs10916779   20705117    A        ADD      134     -2.825    2.034   -6.812    1.162       -1.389       0.1673
   1                               exm2250514   20717763    A        ADD      145    -0.5048    1.508    -3.46     2.45      -0.3349       0.7382
   1                                 rs879484   20729212    G        ADD      134     -2.568    2.262   -7.001    1.866       -1.135       0.2584
   1                               rs10753498   20733376    A        ADD      111      2.775    1.593  -0.3475    5.898        1.742      0.08443
   1                                rs7533344   20735361    A        ADD      111      1.494    1.693   -1.824    4.811       0.8823       0.3796
   1                                rs6426635   20735452    G        ADD      111      1.504    1.964   -2.346    5.355       0.7658       0.4455
   1                               rs10916790   20736532    G        ADD      111    0.08112    1.833   -3.512    3.674      0.04425       0.9648
   1                               rs10799633   20740016    A        ADD      134      -3.64    1.793   -7.155  -0.1248        -2.03      0.04446
   1                                rs7537381   20750561    A        ADD      133     -2.005    1.428   -4.803   0.7941       -1.404       0.1628
   1                               rs10753501   20758192    A        ADD      111     -2.814    1.904   -6.547   0.9179       -1.478       0.1424
   1                                rs7513147   20762133    C        ADD      111      1.442    1.631   -1.754    4.638       0.8845       0.3785
   1                               rs10799636   20770887    G        ADD      134    -0.8592     1.61   -4.014    2.296      -0.5337       0.5944
   1                                 rs618041   20792099    A        ADD      134     -2.359    3.159    -8.55    3.833      -0.7467       0.4566
   1                               rs12724366   20798620    G        ADD      134    -0.4214    2.064   -4.467    3.625      -0.2041       0.8386
   1                                 rs576436   20801589    G        ADD      111     0.6297    1.635   -2.575    3.835       0.3851       0.7009
   1                                rs1152984   20814522    A        ADD      111      1.961     2.07   -2.096    6.018       0.9474       0.3456
   1                                 rs529974   20826910    A        ADD      111     -2.388    1.618   -5.559   0.7838       -1.476        0.143
   1                                 exm26990   20829761    C        ADD      145     -7.088    4.318   -15.55    1.376       -1.641        0.103
   1                               rs12566937   20832674    C        ADD      111     -1.289    2.139   -5.482    2.904      -0.6025       0.5481
   1                                rs7544348   20851834    G        ADD      134    -0.1267    1.958   -3.965    3.711     -0.06473       0.9485
   1                                 rs616145   20862106    A        ADD      134     -1.269    1.447   -4.106    1.567      -0.8771        0.382
   1                                 rs645496   20866735    A        ADD      134     -1.116    1.891   -4.822    2.591      -0.5899       0.5563
   1                               rs12072199   20877812    G        ADD      133    -0.7053     1.97   -4.566    3.155      -0.3581       0.7209
   1                                rs1253890   20890149    A        ADD      111     -3.515    4.785   -12.89    5.862      -0.7348       0.4641
   1                                 rs472055   20893965    G        ADD      134     0.1636    1.502    -2.78    3.107       0.1089       0.9134
   1                                rs1890005   20899016    G        ADD      134     0.7011    1.665   -2.563    3.965        0.421       0.6744
   1                                rs1152991   20904743    G        ADD      134     0.0562     1.42   -2.726    2.839      0.03958       0.9685
   1                                 rs640880   20907051    A        ADD      111     0.8766    3.025   -5.052    6.805       0.2898       0.7725
   1                              kgp25087902   20915507    A        ADD      111      6.104    7.142   -7.894     20.1       0.8547       0.3947
   1                               kgp5980907   20915590    G        ADD      111    -0.7904    1.639   -4.002    2.421      -0.4823       0.6306
   1                                 exm27043   20915701    C        ADD      145     -1.486    1.499   -4.424    1.452      -0.9915       0.3231
   1                                 rs818202   20916791    A        ADD      111     -1.141    1.632   -4.339    2.057      -0.6993       0.4859
   1                                 rs471760   20917206    A        ADD      134    0.01006    1.554   -3.037    3.057      0.00647       0.9948
   1                                 rs818197   20924483    A        ADD      111      1.361      2.5   -3.538    6.261       0.5445       0.5872
   1                                rs4655226   20928284    A        ADD      111      3.777    2.539     -1.2    8.754        1.487       0.1399
   1                               rs12022958   20928916    C        ADD      111     -4.388    2.044   -8.395  -0.3815       -2.147      0.03411
   1                               rs12036909   20933278    A        ADD      121     -1.583    1.652   -4.822    1.655      -0.9584       0.3399
   1                                 rs527912   20934283    A        ADD      111   0.003953    1.763   -3.451    3.459     0.002242       0.9982
   1                                 rs558946   20935358    A        ADD      111     -1.414    1.687   -4.721    1.893      -0.8383       0.4038
   1                                rs3738130   20940463    G        ADD      111      1.507    2.272   -2.947    5.961       0.6633       0.5086
   1                               kgp6410668   20945055    A        ADD      111      3.911    1.856   0.2738    7.549        2.108      0.03743
   1                               rs10916832   20945644    G        ADD      111     -5.655    4.788   -15.04     3.73       -1.181       0.2402
   1                                rs6687370   20951359    G        ADD      134    -0.2211    1.977   -4.096    3.654      -0.1118       0.9112
   1                                 exm27075   20960385    T        ADD      145   -0.07733    2.917   -5.795     5.64     -0.02651       0.9789
   1                                rs3102071   20968011    A        ADD      111       4.81    2.408  0.09008    9.531        1.997      0.04835
   1                                 exm27123   20972111    A        ADD      145     -1.299    5.339   -11.76    9.166      -0.2433       0.8081
   1                                 exm27167   20977000    C        ADD      145    -0.6658     1.93   -4.449    3.117      -0.3449       0.7307
   1                               exm2264808   20978058    G        ADD      145      1.762    1.689   -1.549    5.073        1.043       0.2988
   1                                 rs623817   20986078    A        ADD      121    -0.5192    1.753   -3.954    2.916      -0.2962       0.7676
   1                                rs3753834   20988911    A        ADD      111      1.694    2.791   -3.775    7.164       0.6071       0.5451
   1                                   200260   20992819    C        ADD      145      1.305    2.028    -2.67     5.28       0.6435       0.5209
   1                                 rs617367   20993151    A        ADD      111      1.879    2.239   -2.509    6.268       0.8393       0.4032
   1                               rs10916848   21002613    G        ADD      133      2.577     1.52  -0.4029    5.557        1.695      0.09251
   1                                 exm27306   21009189    C        ADD      145     -3.539    7.501   -18.24    11.16      -0.4719       0.6378
   1                                 rs628265   21018485    A        ADD      134      3.345    1.536   0.3336    6.356        2.177      0.03129
   1                                 rs610719   21020128    A        ADD      134     0.8897    1.992   -3.015    4.795       0.4466       0.6559
   1                               rs16824489   21022402    G        ADD      134      2.749    1.536  -0.2622     5.76        1.789      0.07592
   1                               rs16824496   21024460    A        ADD      111      4.239    1.709   0.8897    7.588        2.481      0.01469
   1                                 exm27412   21024901    G        ADD      145      2.096    1.556  -0.9534    5.145        1.347       0.1801
   1                                 exm27424   21031042    G        ADD      145      -2.36    3.183   -8.598    3.878      -0.7415       0.4596
   1                               exm2259945   21031983    A        ADD      145      1.061    1.546   -1.969    4.091       0.6864       0.4936
   1                                 rs752555   21032041    G        ADD      111      1.814    1.881   -1.874    5.501       0.9639       0.3373
   1                                 rs659046   21047725    A        ADD      111      1.385    1.854    -2.25    5.019       0.7467       0.4569
   1                                 rs710311   21062001    G        ADD      111    -0.0717    1.778   -3.556    3.413     -0.04033       0.9679
   1                               rs12123092   21067001    G        ADD      111     0.5149     1.74   -2.895    3.925        0.296       0.7678
   1                                rs2274119   21071967    A        ADD      134    -0.1788    3.271    -6.59    6.232     -0.05467       0.9565
   1                                rs1985278   21091861    A        ADD      134      1.033    1.595   -2.094    4.159       0.6472       0.5186
   1                                rs7520481   21140385    A        ADD      111    -0.1847    1.794   -3.701    3.331      -0.1029       0.9182
   1                                rs2305463   21180181    A        ADD      111     0.8758    1.817   -2.685    4.436       0.4821       0.6308
   1                                 exm27747   21267993    C        ADD      145      2.605    5.301   -7.785       13       0.4914       0.6239
   1                                 exm27753   21268194    G        ADD      145     -7.792    5.249   -18.08    2.494       -1.485       0.1399
   1                               rs12021529   21306161    G        ADD      111      1.488    1.815   -2.069    5.045       0.8197       0.4143
   1                                rs1110240   21324933    A        ADD      134     -2.834    3.146       -9    3.332      -0.9009       0.3693
   1                                rs2174689   21329128    G        ADD      111      8.537    4.524  -0.3294     17.4        1.887      0.06188
   1                               rs12130664   21332812    A        ADD      111     -1.274    1.754   -4.711    2.162      -0.7268       0.4689
   1                                rs4654732   21337313    A        ADD      134      1.489    1.634   -1.715    4.692       0.9108       0.3641
   1                                rs6681064   21339644    G        ADD      111    -0.4203    1.786   -3.921     3.08      -0.2353       0.8144
   1                                rs6689852   21341051    A        ADD      111     0.8222    1.798   -2.702    4.347       0.4572       0.6484
   1                               kgp5318568   21351885    A        ADD      111      2.695    2.682   -2.562    7.951        1.005       0.3173
   1                               kgp9119075   21441998    A        ADD      111    -0.7146    2.221   -5.068    3.639      -0.3217       0.7483
   1                              kgp10979704   21442736    G        ADD      107     -1.377    1.796   -4.898    2.144      -0.7665       0.4451
   1                                rs1609558   21525228    A        ADD      111      1.441    1.781   -2.049    4.931       0.8092       0.4202
   1                                rs3026913   21544601    A        ADD      134     -3.124     2.78   -8.574    2.326       -1.124       0.2633
   1                                rs2038089   21551457    G        ADD      111      -4.13    1.719   -7.499  -0.7601       -2.402      0.01804
   1                               rs12562197   21571601    A        ADD      133     -2.248    1.719   -5.618    1.121       -1.308       0.1933
   1                                 exm27882   21573855    A        ADD      145   -0.05036    3.039   -6.006    5.905     -0.01657       0.9868
   1                                 rs212516   21575456    A        ADD      111    -0.3651    2.537   -5.337    4.607      -0.1439       0.8858
   1                                 rs212524   21583311    A        ADD      134      3.076    1.569 0.001287    6.152        1.961      0.05206
   1                                rs2282714   21587849    A        ADD      134    -0.9481    1.745   -4.368    2.471      -0.5434       0.5878
   1                                 rs213051   21621536    C        ADD      111     -1.983    1.674   -5.263    1.298       -1.185       0.2388
   1                               rs10916958   21625145    G        ADD      134    -0.7753     1.89    -4.48     2.93      -0.4101       0.6824
   1                               exm2263817   21629447    C        ADD      145    -0.7988     1.54   -3.818     2.22      -0.5186       0.6049
   1                                rs2051031   21631472    A        ADD      111    -0.4177    2.086   -4.506    3.671      -0.2002       0.8417
   1                                 rs213032   21654735    G        ADD      111     -1.824    1.821   -5.393    1.745       -1.002       0.3188
   1                               rs10916967   21682361    A        ADD      111      3.342    3.754   -4.016     10.7       0.8902       0.3754
   1                               rs16825276   21685445    A        ADD      134      5.636    2.756   0.2348    11.04        2.045      0.04287
   1                                rs2796354   21687854    A        ADD      110     -1.093     1.62   -4.267    2.082      -0.6745       0.5015
   1                                 rs785198   21697469    G        ADD      111      3.386    2.498   -1.509    8.282        1.356       0.1781
   1                                rs7530779   21709489    G        ADD      111      5.006    2.337   0.4249    9.587        2.142       0.0345
   1                               rs10916972   21711731    G        ADD      134      1.858    2.164   -2.384      6.1       0.8584       0.3923
   1                               rs12563141   21723308    G        ADD      134      4.237    5.219   -5.992    14.47       0.8118       0.4184
   1                                rs4654938   21785981    C        ADD      121     -1.871    1.999   -5.789    2.047      -0.9358       0.3513
   1                            exm-rs4654748   21786068    G        ADD      144    -0.5907    1.466   -3.463    2.282       -0.403       0.6875
   1                                 exm27957   21795388    A        ADD      145    -0.5713    1.529   -3.567    2.425      -0.3738       0.7091
   1                                rs7537914   21796616    A        ADD      134     -1.537    1.876   -5.214    2.139      -0.8196       0.4139
   1                                 exm27961   21797204    C        ADD      145     -6.427    5.819   -17.83    4.977       -1.105       0.2712
   1                                rs4654947   21805048    G        ADD      134    -0.9031     1.94   -4.706      2.9      -0.4654       0.6424
   1                                 rs904927   21815660    A        ADD      134     -1.978    2.083   -6.061    2.105      -0.9494       0.3442
   1                               rs10799701   21820990    A        ADD      111     -1.046    1.701    -4.38    2.288      -0.6151       0.5398
   1                            exm-rs1780324   21821757    A        ADD      145      1.213    1.532    -1.79    4.216       0.7918       0.4298
   1                            exm-rs1697421   21823292    G        ADD      145      0.733    1.507   -2.221    3.687       0.4863       0.6275
   1                               rs16825455   21837755    G        ADD      111    -0.4775    2.808   -5.981    5.026      -0.1701       0.8653
   1                                 rs869179   21840129    A        ADD      134      1.991    1.675   -1.292    5.274        1.189       0.2367
   1                               rs12116444   21842892    G        ADD      124       -1.1    2.384   -5.772    3.572      -0.4615       0.6453
   1                                rs1256323   21851312    C        ADD      134     -1.503    1.891    -5.21    2.204      -0.7945       0.4284
   1                               rs10917006   21864206    A        ADD      134     -0.243    3.388   -6.884    6.398     -0.07171       0.9429
   1                               rs12565845   21866625    A        ADD      110     0.7365    2.818   -4.787     6.26       0.2613       0.7943
   1                               rs12127343   21869773    G        ADD      134     0.5416    1.539   -2.474    3.557        0.352       0.7254
   1                                 rs885814   21875916    A        ADD      134    -0.1747    1.706   -3.517    3.168      -0.1024       0.9186
   1                                 rs885813   21877074    G        ADD      134     0.6641    1.561   -2.395    3.723       0.4255       0.6711
   1                                rs3767155   21885195    A        ADD      111      1.918    1.744   -1.501    5.337        1.099        0.274
   1                                 exm28144   21894735    G        ADD      145      1.075    2.595   -4.012    6.161       0.4141       0.6795
   1                                rs1256328   21896767    A        ADD      134   -0.09842    2.025   -4.067     3.87      -0.0486       0.9613
   1                                rs1256279   21914362    A        ADD      111      2.553    1.833   -1.039    6.144        1.393       0.1665
   1                                 rs829391   21921058    G        ADD      134    -0.7013     1.79    -4.21    2.808      -0.3917       0.6959
   1                                rs7515386   21921736    A        ADD      134     -2.564    2.101   -6.683    1.554        -1.22       0.2245
   1                                 exm28218   21924946    G        ADD      145        7.2    6.415   -5.374    19.77        1.122       0.2636
   1                               rs10917023   21925603    G        ADD      134      4.043    3.122   -2.077    10.16        1.295       0.1977
   1                                 exm28334   21940555    A        ADD      145      1.733    1.442   -1.094     4.56        1.202       0.2316
   1                                 rs829406   21949462    G        ADD      111     -6.163    2.521   -11.11   -1.221       -2.444      0.01616
   1                                rs7354914   21953287    A        ADD      111     -1.103    2.701   -6.397     4.19      -0.4085       0.6838
   1                                 rs829412   21953436    A        ADD      134    0.07313    2.264   -4.365    4.511      0.03229       0.9743
   1                               rs12142081   21966833    A        ADD      134      3.948    1.576   0.8594    7.036        2.505      0.01348
   1                                rs6426721   21972480    G        ADD      111      -1.43    1.858   -5.071    2.212      -0.7695       0.4433
   1                                 exm28371   21976289    A        ADD      145    -0.1427    7.441   -14.73    14.44     -0.01918       0.9847
   1                                 rs829404   21983611    A        ADD      134      1.265    1.547   -1.767    4.298       0.8178        0.415
   1                                 rs829373   21988563    A        ADD      111      2.681    2.179   -1.591    6.952         1.23       0.2214
   1                                rs3738091   21997282    A        ADD      134      1.283    1.605   -1.863    4.429       0.7993       0.4256
   1                                rs3818942   22000026    G        ADD      134      3.596    3.629   -3.516    10.71        0.991       0.3235
   1                               rs12404648   22008798    G        ADD      134     -2.355    2.648   -7.545    2.836      -0.8891       0.3756
   1                               rs10493008   22013771    A        ADD      111     0.9897    1.653   -2.251     4.23       0.5985       0.5508
   1                                rs3767133   22020152    A        ADD      134      9.233     3.99    1.413    17.05        2.314      0.02225
   1                                 exm28423   22030884    G        ADD      145      2.659    7.393   -11.83    17.15       0.3596       0.7197
   1                                 rs333171   22033705    G        ADD      111    -0.9613    1.631   -4.159    2.236      -0.5893       0.5569
   1                                 rs333188   22040294    A        ADD      134      3.992     2.26   -0.438    8.422        1.766      0.07973
   1                               rs10799708   22046558    A        ADD      134      1.011    1.446   -1.822    3.844       0.6996       0.4855
   1                               rs12030578   22048664    A        ADD      134    -0.5853    2.253   -5.002    3.831      -0.2598       0.7955
   1                                rs6426724   22049667    A        ADD      111     0.9197    1.772   -2.553    4.392       0.5191       0.6048
   1                                rs2315931   22076705    G        ADD      111      2.967    2.102   -1.153    7.087        1.411       0.1611
   1                                rs7518006   22127992    G        ADD      111       3.98    2.802   -1.512    9.472         1.42       0.1585
   1                                 exm28511   22141206    A        ADD      145      2.556    1.608  -0.5968    5.708        1.589       0.1143
   1                                rs2010397   22141983    G        ADD      134     0.6644    1.976   -3.209    4.537       0.3362       0.7372
   1                                 exm28543   22150118    A        ADD      145     -3.692    3.238   -10.04    2.653        -1.14        0.256
   1                                 exm28595   22155353    A        ADD      145      10.47    4.313    2.012    18.92        2.427      0.01651
   1                               exm2250777   22159008    A        ADD      145     0.7917    1.838   -2.811    4.395       0.4307       0.6674
   1                                 exm28704   22160020    A        ADD      145      3.792    3.553   -3.172    10.75        1.067       0.2877
   1                                 exm28706   22160043    A        ADD      145      1.014    3.059   -4.981    7.009       0.3315       0.7408
   1                                rs7547731   22160148    G        ADD      111     -1.061    1.632    -4.26    2.137      -0.6502        0.517
   1                                 exm28782   22165963    G        ADD      145     -3.815    5.269   -14.14    6.512      -0.7241       0.4702
   1                                 exm28784   22165987    A        ADD      145      0.832    1.839   -2.772    4.436       0.4524       0.6517
   1                                 exm28800   22167605    A        ADD      145      1.014    3.059   -4.981    7.009       0.3315       0.7408
   1                                 exm28827   22168801    G        ADD      145      1.014    3.059   -4.981    7.009       0.3315       0.7408
   1                                 exm28832   22168845    T        ADD      145      3.303    3.692   -3.933    10.54       0.8946       0.3725
   1                                 exm28840   22169325    A        ADD      145      4.076    5.267   -6.248     14.4       0.7738       0.4403
   1                                 exm28959   22176684    A        ADD      145      0.994    6.452   -11.65    13.64       0.1541       0.8778
   1                                rs2290500   22176831    A        ADD      121     0.8609    1.939    -2.94    4.662       0.4439       0.6579
   1                                 exm29001   22179244    A        ADD      145      3.303    3.692   -3.933    10.54       0.8946       0.3725
   1                                 exm29071   22181895    A        ADD      145      3.303    3.692   -3.933    10.54       0.8946       0.3725
   1                                 exm29170   22191454    G        ADD      145    0.08483     1.63   -3.109    3.279      0.05205       0.9586
   1                                 exm29220   22200998    A        ADD      145     -1.961    3.774   -9.358    5.436      -0.5196       0.6042
   1                                 exm29252   22202483    A        ADD      145     -1.358    5.734    -12.6     9.88      -0.2368       0.8131
   1                                 exm29306   22205601    G        ADD      145     -0.261    7.389   -14.74    14.22     -0.03533       0.9719
   1                                rs2254358   22216574    C        ADD      111    -0.7148    1.769   -4.181    2.752      -0.4042       0.6869
   1                               rs11810496   22224102    G        ADD      134    -0.2798    1.852   -3.909    3.349      -0.1511       0.8801
   1                               rs16826031   22231446    C        ADD      111      -5.81    7.177   -19.88    8.256      -0.8096         0.42
   1                                rs1545593   22233670    C        ADD      111    -0.1143    1.709   -3.463    3.234     -0.06688       0.9468
   1                               exm2260014   22252262    A        ADD      145     -2.993    2.071   -7.053    1.066       -1.445       0.1506
   1                                rs7544500   22271839    G        ADD      134    -0.5816    1.627    -3.77    2.607      -0.3575       0.7213
   1                                rs7531732   22275696    A        ADD      111      8.496    7.459   -6.123    23.11        1.139       0.2572
   1                               rs10917074   22281759    G        ADD      111     -1.879    2.397   -6.577    2.818      -0.7842       0.4347
   1                               rs11589754   22284495    C        ADD      134      1.108    1.937   -2.689    4.904       0.5718       0.5685
   1                               rs10917079   22296307    A        ADD      111      1.621    2.123    -2.54    5.783       0.7636       0.4468
   1                                 exm29516   22307538    G        ADD      145    -0.9117    5.847   -12.37    10.55      -0.1559       0.8763
   1                                rs7553024   22308178    G        ADD      111      5.998    6.345   -6.438    18.43       0.9453       0.3467
   1                               rs12049408   22308704    A        ADD      134      1.566    1.592   -1.554    4.686       0.9838       0.3271
   1                               rs10799723   22310080    G        ADD      111      5.998    6.345   -6.438    18.43       0.9453       0.3467
   1                               rs12405048   22321550    A        ADD      124      2.052    1.902   -1.676     5.78        1.079       0.2829
   1                                   rs9187   22336305    A        ADD      111      3.127    2.121   -1.031    7.285        1.474       0.1434
   1                                rs3117048   22345093    A        ADD      131     0.4228    1.661   -2.833    3.679       0.2545       0.7995
   1                                rs2473295   22354866    A        ADD      111      1.418    1.896   -2.297    5.133        0.748       0.4561
   1                                rs2473277   22361845    G        ADD      134      2.539    1.617  -0.6292    5.708        1.571       0.1187
   1                               exm2268660   22368342    G        ADD      145      1.874    1.515   -1.094    4.843        1.237        0.218
   1                                rs2501276   22373624    A        ADD      134     -1.504    2.504   -6.413    3.404      -0.6007       0.5491
   1                               rs11800014   22414070    A        ADD      121     0.4105    2.013   -3.535    4.356       0.2039       0.8388
   1                                rs1534949   22426187    C        ADD      111      3.549    1.646   0.3226    6.775        2.156      0.03335
   1                               rs10489437   22432587    G        ADD      111     0.4938    3.364   -6.099    7.086       0.1468       0.8836
   1                                rs2235529   22450487    A        ADD      111      3.194    2.486   -1.679    8.066        1.285       0.2017
   1                                rs7526484   22451845    A        ADD      134      2.634    1.786  -0.8671    6.135        1.475       0.1428
   1                                rs7544210   22455142    G        ADD      111      3.558    1.642   0.3406    6.775        2.167      0.03244
   1                                rs7542242   22477493    A        ADD      134     -1.092    1.599   -4.226    2.043      -0.6827        0.496
   1                           exm-rs16826658   22485871    C        ADD      145      1.594    1.554   -1.453    4.641        1.025        0.307
   1                            exm-rs7521902   22490724    A        ADD      130      4.911    1.982    1.028    8.795        2.479      0.01453
   1                               rs17360017   22495215    A        ADD      111     -1.541    1.743   -4.958    1.875      -0.8844       0.3785
   1                               rs10917165   22501628    G        ADD      111      -1.45    1.699   -4.779     1.88      -0.8534       0.3954
   1                                 rs742356   22501846    G        ADD      134     0.2061    1.766   -3.256    3.668       0.1167       0.9073
   1                                rs2744708   22506851    A        ADD      134      1.598      1.5   -1.342    4.537        1.065       0.2888
   1                               rs12734979   22522927    G        ADD      134     -2.001     1.67   -5.273    1.272       -1.198       0.2331
   1                                rs2807348   22533106    A        ADD      111     0.9104    2.107   -3.219    5.039       0.4322       0.6665
   1                               exm2250809   22537071    G        ADD      145     -0.302    1.536   -3.313    2.708      -0.1966       0.8444
   1                                rs2473250   22537649    G        ADD      111      -1.37    2.045   -5.378    2.638      -0.6701       0.5043
   1                                rs2505722   22542445    C        ADD      134     -2.227    1.526   -5.218   0.7644       -1.459        0.147
   1                                rs2744734   22549729    A        ADD      134     -2.532     1.92   -6.296    1.231       -1.319       0.1896
   1                                rs2505711   22551925    G        ADD      134     0.1731    1.575   -2.914     3.26       0.1099       0.9127
   1                               rs12749135   22553478    A        ADD      134    -0.7177    1.637   -3.926    2.491      -0.4384       0.6618
   1                                rs2491210   22555993    A        ADD      134     0.9125    1.972   -2.952    4.778       0.4628       0.6443
   1                                 rs932371   22569226    A        ADD      134     0.6221    1.695   -2.701    3.945       0.3669       0.7143
   1                               rs10489160   22573259    A        ADD      111      -2.29    1.834   -5.885    1.306       -1.248       0.2147
   1                                 rs909814   22573942    A        ADD      111     0.3933    1.723   -2.985    3.771       0.2282       0.8199
   1                                rs2744750   22574426    A        ADD      111      1.442     1.63   -1.754    4.637       0.8841       0.3786
   1                                rs2807338   22577425    A        ADD      134     -1.058    1.593   -4.181    2.065      -0.6641       0.5078
   1                                rs3845519   22585236    A        ADD      111      3.217    1.657 -0.03143    6.465        1.941      0.05491
   1                                rs4654790   22588355    A        ADD      134    -0.7889    1.532   -3.791    2.213       -0.515       0.6074
   1                                rs2143100   22599878    G        ADD      111      -3.47    1.703   -6.807  -0.1323       -2.038      0.04407
   1                               rs12406679   22602254    A        ADD      111     0.2045    2.058   -3.829    4.238      0.09937        0.921
   1                                 rs760915   22603552    A        ADD      111    0.08812    1.951   -3.737    3.913      0.04515       0.9641
   1                               rs12737805   22612690    G        ADD      134     -2.624    1.793   -6.137   0.8897       -1.464       0.1457
   1                               rs10799746   22625246    C        ADD      132      2.824    2.174   -1.437    7.085        1.299       0.1963
   1                                rs6690148   22648411    A        ADD      134       5.45    1.747    2.026    8.875        3.119     0.002235
   1                               rs12137132   22653884    A        ADD      134     -1.646    1.581   -4.745    1.452       -1.041       0.2997
   1                                rs4655044   22659375    G        ADD      134    -0.9935     1.63   -4.188    2.201      -0.6095       0.5432
   1                               rs10917219   22674370    A        ADD      111     -1.869    1.785   -5.368     1.63       -1.047       0.2976
   1                               rs12742784   22682366    A        ADD      111     0.1823    2.089   -3.912    4.276      0.08727       0.9306
   1                                rs6682619   22690923    C        ADD      134     0.8385      1.6   -2.297    3.974       0.5241       0.6011
   1                            exm-rs7524102   22698447    G        ADD      145     0.1752    1.806   -3.364    3.714      0.09704       0.9228
   1                            exm-rs6696981   22702858    A        ADD      145     -1.266    2.071   -5.325    2.793      -0.6115       0.5419
   1                                rs6684375   22706434    A        ADD      111    -0.4376    2.107   -4.567    3.692      -0.2077       0.8359
   1                            exm-rs6426749   22711473    G        ADD      145     0.1752    1.806   -3.364    3.714      0.09704       0.9228
   1                                rs6704135   22718261    A        ADD      134    0.07574     1.74   -3.335    3.486      0.04353       0.9653
   1                                rs6426752   22718991    A        ADD      128      1.443    1.709   -1.907    4.792       0.8443       0.4001
   1                                rs6667212   22722694    G        ADD      134      4.187    1.932   0.4011    7.973        2.168      0.03203
   1                                rs2185341   22725825    A        ADD      134      -1.98    1.621   -5.157    1.198       -1.221       0.2243
   1                                rs7543680   22731269    A        ADD      134    -0.1018    1.813   -3.656    3.452     -0.05614       0.9553
   1                                rs4655059   22735906    C        ADD      134      1.824    1.525   -1.165    4.814        1.196       0.2339
   1                               rs12145722   22742985    G        ADD      134      5.641    1.895    1.926    9.356        2.976     0.003488
   1                                rs4515757   22744686    A        ADD      134     0.5558    3.106   -5.531    6.643        0.179       0.8582
   1                                rs7530165   22760325    A        ADD      111      5.525    2.077    1.455    9.596         2.66     0.009015
   1                                rs1890775   22774266    A        ADD      134      3.379    1.777  -0.1048    6.862        1.901      0.05953
   1                           exm-rs10917234   22782602    G        ADD      145      2.344    1.745   -1.075    5.763        1.344       0.1813
   1                               rs10493014   22787711    A        ADD      134     -1.085    1.729   -4.473    2.303      -0.6277       0.5313
   1                                rs4369203   22795459    G        ADD      111      2.459    1.961   -1.385    6.303        1.254       0.2127
   1                                 exm29802   22817114    A        ADD      145     0.1471    5.419   -10.47    10.77      0.02715       0.9784
   1                                 exm29843   22835677    A        ADD      145    -0.9413    1.792   -4.454    2.572      -0.5252       0.6003
   1                                 exm29914   22852880    C        ADD      145     0.1853    3.388   -6.454    6.825      0.05471       0.9565
   1                               rs12137696   22855441    A        ADD      111      1.602    1.882   -2.086    5.291       0.8514       0.3965
   1                               rs12756490   22863680    G        ADD      110      -1.43    1.775   -4.909    2.048      -0.8058       0.4222
   1                                 rs766910   22872687    C        ADD      133     0.3359    2.167   -3.911    4.583        0.155        0.877
   1                                 exm29921   22895820    A        ADD      145      3.674    4.912   -5.953     13.3        0.748       0.4557
   1                                 rs209741   22899011    G        ADD      134     -2.133    1.498   -5.069   0.8022       -1.424       0.1568
   1                                 rs649754   22906247    C        ADD      134     -1.238    1.869   -4.901    2.425      -0.6624       0.5089
   1                                 exm29987   22915753    G        ADD      145     -1.284    1.559   -4.339     1.77      -0.8241       0.4113
   1                                 exm29993   22915858    A        ADD      145     -7.115    3.562    -14.1  -0.1332       -1.997      0.04773
   1                                 rs209694   22921503    G        ADD      111     0.5316    1.852   -3.099    4.162        0.287       0.7747
   1                                 exm30030   22923859    A        ADD      143      7.346    5.752   -3.927    18.62        1.277       0.2037
   1                                 exm30033   22923873    G        ADD      145     0.6716    2.624   -4.471    5.815        0.256       0.7984
   1                                 rs209705   22934644    G        ADD      110    -0.6042    2.649   -5.796    4.587      -0.2281         0.82
   1                                 rs209704   22936072    G        ADD      111      2.628    1.977   -1.247    6.502        1.329       0.1866
   1                               rs12128546   22937094    C        ADD      134      3.872     2.12  -0.2839    8.028        1.826      0.07015
   1                                 rs158762   22952823    G        ADD      111     -3.221    2.037   -7.214   0.7712       -1.581       0.1168
   1                                 GA000437   22965438    G        ADD      111      0.611    1.681   -2.685    3.907       0.3634       0.7171
   1                                 rs294185   22971892    G        ADD      134      0.712    1.618   -2.459    3.883         0.44       0.6607
   1                                 rs294179   22974928    G        ADD      111    -0.9572    1.648   -4.188    2.273      -0.5807       0.5627
   1                               rs12734877   22977883    C        ADD      111    -0.5629    1.666   -3.828    2.703      -0.3379       0.7361
   1                               rs12754182   22978268    A        ADD      111     -7.899    3.864   -15.47  -0.3256       -2.044      0.04341
   1                               rs17433222   22978646    A        ADD      134      1.924    1.613   -1.237    5.085        1.193        0.235
   1                               rs12756603   22981876    G        ADD      111     -4.172    2.126   -8.339 -0.00407       -1.962       0.0524
   1                                 rs623183   22986631    A        ADD      111     -1.418    2.315   -5.956    3.119      -0.6126       0.5414
   1                                 rs292010   22989745    A        ADD      111      1.938    3.212   -4.357    8.234       0.6034       0.5476
   1                               rs17486657   23007175    A        ADD      111      1.059    1.655   -2.184    4.302       0.6399       0.5236
   1                                 rs294214   23026293    A        ADD      110      2.132    1.883   -1.559    5.822        1.132       0.2602
   1                                rs2869513   23045943    G        ADD      134      2.372    1.553  -0.6719    5.416        1.527       0.1291
   1                                rs4655093   23055360    A        ADD      111     -2.367    1.696   -5.692   0.9574       -1.396       0.1658
   1                               rs10917284   23062908    A        ADD      134      1.597    1.495   -1.332    4.527        1.069       0.2873
   1                                rs6426763   23068761    G        ADD      111     0.9475    2.033   -3.037    4.932        0.466       0.6422
   1                               rs10753544   23091273    G        ADD      111     -3.726    1.616   -6.893   -0.558       -2.305       0.0231
   1                                rs2817909   23106213    G        ADD      134       -2.1    3.154   -8.282    4.083      -0.6657       0.5068
   1                               rs10799764   23117460    A        ADD      111      4.032    3.015   -1.878    9.942        1.337        0.184
   1                                rs4655110   23122280    A        ADD      111      0.998    2.087   -3.092    5.088       0.4782       0.6335
   1                               rs10465543   23134218    A        ADD      111     -1.236    1.867   -4.896    2.424      -0.6618       0.5096
   1                                rs2869511   23140700    G        ADD      134  0.0007275     1.52   -2.979    2.981    0.0004785       0.9996
   1                                rs4390147   23145603    A        ADD      111    -0.9883    2.368   -5.629    3.653      -0.4174       0.6772
   1                               rs10917312   23152969    A        ADD      111     -3.656    1.577   -6.748  -0.5643       -2.318      0.02239
   1                               exm2268662   23168961    A        ADD      107     -3.073     1.62   -6.248   0.1026       -1.897       0.0607
   1                               rs11800828   23171706    G        ADD      134      3.006    1.402   0.2583    5.755        2.144       0.0339
   1                               exm2268870   23198619    C        ADD      145     -3.175    2.512   -8.099    1.749       -1.264       0.2084
   1                               rs11807221   23207135    G        ADD      111      -3.72    2.725    -9.06     1.62       -1.365        0.175
   1                                 rs309476   23212740    C        ADD      121      1.199    1.758   -2.246    4.644       0.6821       0.4965
   1                                 rs309500   23233600    A        ADD      111     -1.528    1.834   -5.124    2.067      -0.8333       0.4066
   1                                 rs722993   23267090    A        ADD      134     0.5272    1.558   -2.527    3.582       0.3383       0.7357
   1                                 rs309539   23274948    A        ADD      134     -1.626     1.88   -5.311     2.06      -0.8647       0.3888
   1                                 rs620514   23278632    G        ADD      111      1.929    1.766   -1.532     5.39        1.092       0.2772
   1                                rs7543064   23288580    C        ADD      134      1.532    1.975   -2.338    5.402       0.7757       0.4393
   1                                rs6426775   23288828    A        ADD      111     -2.598    2.916   -8.313    3.117      -0.8909        0.375
   1                               rs10799776   23289397    G        ADD      111   -0.02398    1.905   -3.757    3.709     -0.01259         0.99
   1                                 rs648322   23294839    A        ADD      111    -0.5252    1.648   -3.755    2.705      -0.3187       0.7506
   1                                rs4655141   23312025    G        ADD      134    -0.3787     2.16   -4.612    3.855      -0.1753       0.8611
   1                                 rs683893   23415102    A        ADD      111     -3.638    2.335   -8.215   0.9385       -1.558       0.1222
   1                                 exm30536   23418153    G        ADD      145     -2.595    2.147   -6.803    1.612       -1.209       0.2287
   1                                 exm30559   23418803    G        ADD      145     -4.887    4.844   -14.38    4.608       -1.009       0.3148
   1                                 rs477717   23419261    G        ADD      111     -3.638    2.335   -8.215   0.9385       -1.558       0.1222
   1                                 exm30580   23419283    A        ADD      145     -8.012    4.396   -16.63   0.6037       -1.823       0.0705
   1                                 exm30586   23419374    C        ADD      145     -2.595    2.147   -6.803    1.612       -1.209       0.2287
   1                                 exm30587   23419383    G        ADD      145     -2.595    2.147   -6.803    1.612       -1.209       0.2287
   1                                rs1208932   23429122    A        ADD      134      -1.88    1.483   -4.787    1.027       -1.267       0.2073
   1                                 rs765803   23431777    C        ADD      134     -3.486    2.336   -8.065    1.093       -1.492       0.1381
   1                               rs16827981   23435538    A        ADD      111     -1.348    2.265   -5.788    3.092      -0.5949       0.5532
   1                                rs3845521   23472341    G        ADD      111     0.9021    2.387   -3.775     5.58        0.378       0.7062
   1                                 rs643492   23501354    G        ADD      111   -0.05796    1.739   -3.466     3.35     -0.03333       0.9735
   1                                 rs641032   23513980    G        ADD      134    -0.6044    1.594   -3.729     2.52      -0.3791       0.7052
   1                            exm-rs1738475   23536891    C        ADD      145     -1.992    1.543   -5.017    1.032       -1.291       0.1988
   1                               exm2268663   23537555    G        ADD      145     -1.992    1.543   -5.017    1.032       -1.291       0.1988
   1                               rs10917360   23539010    A        ADD      134      -2.25    1.769   -5.717    1.217       -1.272       0.2057
   1                               rs10917362   23547194    G        ADD      111      -1.59    1.912   -5.337    2.158      -0.8314       0.4076
   1                                rs1740482   23565599    A        ADD      111     -2.784    2.262   -7.217     1.65       -1.231       0.2212
   1                            exm-rs2749146   23582880    G        ADD      145     -2.038     1.96   -5.879    1.802        -1.04       0.3001
   1                                rs9658850   23587590    A        ADD      111     -2.037    2.284   -6.513    2.439       -0.892       0.3744
   1                                 rs655600   23631625    G        ADD      134     -1.337    1.891   -5.043    2.369      -0.7071       0.4808
   1                                rs2103911   23667751    A        ADD      111      -2.65    1.909   -6.392    1.092       -1.388       0.1681
   1                                 rs644749   23687827    G        ADD      111     -1.506     2.01   -5.445    2.434      -0.7491       0.4555
   1                                 rs646193   23688178    A        ADD      111     -1.897    3.445   -8.649    4.854      -0.5508       0.5829
   1                                rs2849028   23688933    A        ADD      111     -2.216    1.904   -5.948    1.516       -1.164       0.2471
   1                                rs9887921   23700811    A        ADD      134    0.07326     2.33   -4.494     4.64      0.03144        0.975
   1                                rs2092933   23711376    G        ADD      110      -4.01    3.239   -10.36    2.338       -1.238       0.2185
   1                                rs1212034   23714665    G        ADD      133     0.5199    2.117   -3.628    4.668       0.2456       0.8064
   1                                rs7516962   23723935    A        ADD      111      3.305    5.194   -6.874    13.48       0.6364       0.5259
   1                               exm2260051   23731819    G        ADD      145     0.4217     2.06   -3.615    4.458       0.2048       0.8381
   1                                rs1198433   23756695    A        ADD      111       -3.9    2.543   -8.884    1.083       -1.534        0.128
   1                            exm-rs1077514   23766233    G        ADD      145    -0.6301    2.164   -4.872    3.612      -0.2911       0.7714
   1                                 exm30990   23768748    A        ADD      145      14.51    7.319   0.1688    28.86        1.983      0.04932
   1                                rs2077066   23778362    G        ADD      134    -0.1358    1.628   -3.326    3.054     -0.08343       0.9336
   1                                rs7522616   23794914    A        ADD      134    -0.7009    1.985   -4.592     3.19      -0.3531       0.7246
   1                                rs2282720   23839769    A        ADD      111     0.3212    1.725    -3.06    3.702       0.1862       0.8526
   1                                rs3218177   23845288    A        ADD      111     -4.871    4.611   -13.91    4.166       -1.056       0.2932
   1                                 exm31057   23847464    C        ADD      145      2.198    1.445  -0.6335     5.03        1.521       0.1304
   1                                 exm31060   23847529    A        ADD      145     -1.579    7.407    -16.1    12.94      -0.2132       0.8315
   1                                rs2038027   23848042    A        ADD      134      2.256    1.551  -0.7833    5.295        1.455       0.1482
   1                                rs1050096   23884661    G        ADD      111      1.198    1.731   -2.194     4.59        0.692       0.4904
   1                                   rs2920   23884780    G        ADD      134      1.214    2.086   -2.875    5.303        0.582       0.5616
   1                                 exm31097   23885498    A        ADD      145     -1.767    1.641   -4.982    1.449       -1.077       0.2835
   1                                rs2811946   23902416    A        ADD      134      2.703    1.554  -0.3421    5.749         1.74      0.08428
   1                               rs10917395   23904345    A        ADD      134     -4.274    1.594   -7.398   -1.151       -2.682     0.008276
   1                                rs4649100   23927929    G        ADD      111     0.9217    1.849   -2.702    4.546       0.4985       0.6192
   1                                rs2811986   23937567    G        ADD      111    -0.4092     1.78   -3.897    3.079      -0.2299       0.8186
   1                                rs6677615   23942802    A        ADD      134    -0.7291    1.648    -3.96    2.502      -0.4423        0.659
   1                                rs4649102   23943905    G        ADD      121      1.702    1.706   -1.641    5.045       0.9978       0.3204
   1                               exm2268664   23945443    A        ADD      145     0.4716    1.525   -2.518    3.461       0.3092       0.7576
   1                                rs2811956   23957318    G        ADD      121      1.331    1.645   -1.892    4.555       0.8093         0.42
   1                               rs10917404   23965829    A        ADD      111     0.7781    1.976   -3.094     4.65       0.3939       0.6945
   1                                rs6684096   23985309    G        ADD      111      2.519    1.639  -0.6927     5.73        1.537       0.1272
   1                                rs7515510   23988361    G        ADD      134      0.997    2.335   -3.579    5.573       0.4271         0.67
   1                                rs7549155   23994072    A        ADD      111      3.731    1.783   0.2363    7.226        2.092      0.03878
   1                                rs3753270   24018224    A        ADD      111      2.264     2.44   -2.518    7.045       0.9278       0.3556
   1                                rs2280437   24022437    G        ADD      134     -2.517    1.542   -5.539    0.505       -1.632        0.105
   1                                 rs561733   24049595    A        ADD      111   -0.02088     1.69   -3.334    3.292     -0.01235       0.9902
   1                               rs10917420   24062987    G        ADD      134     0.3668    1.503   -2.578    3.312       0.2441       0.8075
   1                                 exm31243   24077451    A        ADD      145      1.322    2.259   -3.105    5.749       0.5851       0.5594
   1                                 exm31274   24077957    G        ADD      145      1.081    5.938   -10.56    12.72       0.1821       0.8557
   1                                rs7514394   24100223    G        ADD      111    -0.4282    1.684   -3.729    2.873      -0.2543       0.7998
   1                                rs2502979   24149315    C        ADD      111   -0.04127    1.638   -3.251    3.169      -0.0252       0.9799
   1                               rs10917430   24170458    A        ADD      111      0.926    1.832   -2.665    4.517       0.5054       0.6143
   1                                 exm31570   24180962    G        ADD      145      1.589     1.62   -1.587    4.765       0.9808       0.3284
   1                                rs3003329   24193875    G        ADD      110      -2.39    2.989   -8.248    3.468      -0.7995       0.4258
   1                                 exm31606   24194773    A        ADD      145    -0.9919    2.845   -6.568    4.585      -0.3486       0.7279
   1                                 exm31621   24201162    A        ADD      145    -0.9919    2.845   -6.568    4.585      -0.3486       0.7279
   1                                rs2501431   24201643    G        ADD      111    0.05999    1.651   -3.177    3.297      0.03632       0.9711
   1                                 exm31668   24201920    A        ADD      145      1.047    1.479   -1.853    3.946       0.7075       0.4804
   1                                rs4625225   24209971    G        ADD      111     -1.856    1.996   -5.768    2.056        -0.93       0.3545
   1                               kgp1774784   24221935    G        ADD      111     -3.338    2.244   -7.736     1.06       -1.488       0.1398
   1                               rs12401982   24372971    A        ADD      134     -1.211    4.122    -9.29    6.868      -0.2938       0.7694
   1                               rs11586125   24377326    G        ADD      130       2.17    1.891   -1.537    5.877        1.147       0.2535
   1                                rs4649163   24379601    A        ADD      134      1.689    1.641   -1.527    4.904        1.029       0.3053
   1                                rs7549149   24385997    C        ADD      134      1.512     1.79   -1.996     5.02       0.8447       0.3998
   1                                rs4456048   24392063    A        ADD      111     -2.731    2.358   -7.352     1.89       -1.158       0.2494
   1                                 exm31758   24393563    A        ADD      145     -3.922    2.019   -7.878  0.03485       -1.943      0.05406
   1                                 exm31770   24394811    G        ADD      145     -3.409    2.049   -7.426   0.6072       -1.664      0.09841
   1                                rs6656699   24396500    G        ADD      111     0.6797    1.669   -2.592    3.951       0.4072       0.6847
   1                                 exm31811   24406535    A        ADD      145    -0.3374     1.77   -3.806    3.131      -0.1907       0.8491
   1                            exm-rs4649175   24406647    A        ADD      145      1.096    1.482   -1.809    4.001       0.7396       0.4608
   1                                rs4313343   24408414    A        ADD      111     0.5979    1.631   -2.599    3.795       0.3666       0.7146
   1                                 exm31849   24409191    A        ADD      145      1.438    1.496   -1.495    4.371        0.961       0.3382
   1                                rs4276861   24412447    A        ADD      134    -0.5446     1.56   -3.603    2.513      -0.3491       0.7276
   1                                rs4649183   24415723    C        ADD      134       1.86    1.532   -1.142    4.862        1.214       0.2268
   1                                 exm31904   24417415    G        ADD      145     -4.629    1.776    -8.11   -1.147       -2.606      0.01016
   1                                 exm31905   24417419    G        ADD      145     -1.352    5.776   -12.67    9.969      -0.2341       0.8152
   1                                rs7556176   24418768    G        ADD      134      4.287    1.484    1.379    7.195         2.89     0.004524
   1                                 exm31938   24419496    G        ADD      145      4.862    1.442    2.036    7.688        3.372    0.0009645
   1                                 exm31948   24421387    A        ADD      145     -5.256    8.457   -21.83    11.32      -0.6214       0.5353
   1                                 exm31954   24421474    A        ADD      145      5.147    1.429    2.347    7.947        3.603    0.0004367
   1                                 exm31956   24421950    G        ADD      145      4.548     1.47    1.668    7.428        3.095     0.002378
   1                                rs3885698   24424241    G        ADD      134      2.792    1.456  -0.0606    5.646        1.918      0.05728
   1                               rs11249170   24434595    A        ADD      111      2.506    1.629  -0.6874    5.699        1.538        0.127
   1                                rs6686007   24442907    G        ADD      111     -2.968    1.605   -6.114   0.1778       -1.849      0.06722
   1                                 exm32084   24454688    A        ADD      145     0.4403    1.958   -3.398    4.279       0.2248       0.8225
   1                               rs10794642   24465309    A        ADD      111     0.8656    1.633   -2.334    4.065       0.5302       0.5971
   1                                rs4448470   24471200    A        ADD      111     -3.334    1.777   -6.818   0.1497       -1.876      0.06344
   1                                rs4648940   24475177    G        ADD      113     -8.039    2.584    -13.1   -2.974       -3.111     0.002387
   1                                rs4649191   24479274    A        ADD      111     -2.921    1.775   -6.399   0.5574       -1.646       0.1028
   1                                 exm32146   24484108    A        ADD      145    -0.1078    3.223   -6.425     6.21     -0.03344       0.9734
   1                                rs4649195   24485941    A        ADD      111      1.578    1.909   -2.164    5.319       0.8264       0.4104
   1                                rs7552086   24488450    G        ADD      134     -2.225    1.589    -5.34   0.8892         -1.4       0.1638
   1                                rs7520329   24498911    A        ADD      134      -1.46    1.585   -4.567    1.648      -0.9206        0.359
   1                                rs3893318   24505944    A        ADD      111     -11.49     6.53   -24.29    1.305        -1.76      0.08128
   1                                rs3897440   24506861    G        ADD      111    -0.6926    1.694   -4.012    2.627       -0.409       0.6834
   1                                rs7524076   24508710    G        ADD      134      2.459    1.569  -0.6157    5.534        1.568       0.1194
   1                                rs7552167   24518643    A        ADD      134      3.036    1.858  -0.6055    6.678        1.634       0.1047
   1                            exm-rs4649203   24519920    G        ADD      145     0.9778    1.567   -2.094    4.049        0.624       0.5337
   1                           exm-rs11249024   24527095    G        ADD      145      4.569    2.098   0.4572    8.682        2.178      0.03109
   1                                 rs946662   24531634    C        ADD      111     0.8716     1.54   -2.147     3.89        0.566       0.5726
   1                               rs11249045   24557760    A        ADD      111      4.734    1.777    1.251    8.217        2.664     0.008929
   1                               exm2264809   24564127    G        ADD      145     -2.206    1.448   -5.044   0.6327       -1.523         0.13
   1                               rs12131684   24567435    A        ADD      134     -1.739    1.511   -4.702    1.223       -1.151        0.252
   1                                rs6670533   24584490    A        ADD      134      1.597    3.096   -4.471    7.666       0.5159       0.6068
   1                               rs12063430   24604438    G        ADD      134     0.9766    1.502   -1.967     3.92       0.6504       0.5166
   1                                rs7535789   24607419    A        ADD      111      1.249     2.56   -3.768    6.267        0.488       0.6266
   1                                rs4648960   24618605    A        ADD      134     -1.254    1.428   -4.054    1.545      -0.8781       0.3815
   1                                rs4648967   24624870    G        ADD      134       -1.5    1.455   -4.352    1.352       -1.031       0.3045
   1                                 rs621535   24640314    A        ADD      134       1.87    1.989   -2.029    5.769       0.9401       0.3489
   1                                rs2248219   24645356    A        ADD      134     0.2382    1.627    -2.95    3.427       0.1464       0.8838
   1                                rs2486669   24657860    G        ADD      111    -0.4712    2.058   -4.504    3.562       -0.229       0.8193
   1                                 exm32214   24658063    G        ADD      145      -0.26    1.844   -3.875    3.355       -0.141       0.8881
   1                                 exm32232   24663184    G        ADD      145     0.1462    4.627   -8.923    9.215       0.0316       0.9748
   1                                 exm32288   24669457    A        ADD      145     -4.146    3.358   -10.73    2.436       -1.235        0.219
   1                                rs4648975   24670264    G        ADD      134     -1.111    1.655   -4.355    2.133      -0.6713       0.5033
   1                                 exm32297   24671406    A        ADD      145      2.179    7.513   -12.55     16.9         0.29       0.7722
   1                                 exm32299   24671418    G        ADD      145      2.272    4.617   -6.778    11.32        0.492       0.6235
   1                                rs7527465   24684116    A        ADD      134     -3.226    2.212    -7.56    1.109       -1.459       0.1471
   1                                 exm32334   24690676    A        ADD      145    -0.4278    3.225   -6.749    5.894      -0.1326       0.8947
   1                                 exm32337   24690764    A        ADD      145      2.042    1.709   -1.307    5.391        1.195        0.234
   1                                rs7535482   24695114    C        ADD      110    -0.6859     1.78   -4.175    2.803      -0.3853       0.7008
   1                                 exm32365   24706292    G        ADD      145     -2.712    1.584   -5.817   0.3929       -1.712      0.08912
   1                                rs3765431   24706410    G        ADD      134     -2.843    1.618   -6.015   0.3292       -1.757      0.08137
   1                                 exm32374   24710405    G        ADD      145     -3.208    2.239   -7.596    1.179       -1.433       0.1541
   1                               exm2250982   24718075    G        ADD      145     -0.454    1.808   -3.998     3.09      -0.2511       0.8021
   1                                 exm32381   24718079    A        ADD      145      2.675    1.756  -0.7662    6.117        1.524       0.1299
   1                                 rs576096   24734386    G        ADD      111      2.355    1.928   -1.424    6.135        1.221       0.2246
   1                                rs6670829   24751920    A        ADD      111    -0.5568    1.652   -3.794    2.681      -0.3371       0.7367
   1                               rs10903086   24755281    A        ADD      134    -0.9918    1.574   -4.076    2.093      -0.6302       0.5297
   1                                rs1008485   24764689    A        ADD      111      2.256    1.937   -1.539    6.052        1.165       0.2466
   1                                rs4648988   24775000    A        ADD      111     -1.951    1.782   -5.444    1.542       -1.095       0.2761
   1                                rs2281188   24781247    A        ADD      134    -0.7918    1.572   -3.873    2.289      -0.5037       0.6153
   1                                rs2272935   24785393    A        ADD      134     0.9389    1.773   -2.537    4.415       0.5295       0.5974
[truncated: 39,727,092 more chars]
