# Supplementary material for: Analysis of Genetic and Non-Genetic Factors Influencing Timing and Time Perception
Source: PLoS One. 2015 Dec 7;10(12):e0143873. doi: 10.1371/journal.pone.0143873 (PMC4671567; doi:10.1371/journal.pone.0143873)
Supplement: S3 File — Results from the GWAS analyses included in this study. (ZIP) [file pone.0143873.s003.zip › timing.assoc.linear]

 CHR                                      SNP         BP   A1       TEST    NMISS       BETA       SE      L95      U95         STAT            P 
   1                                rs3094315     752566    G        ADD      102   -0.02474  0.02357 -0.07094  0.02146        -1.05       0.2966
   1                                rs3131972     752721    A        ADD       85   -0.02816  0.02413 -0.07545  0.01913       -1.167       0.2467
   1                               rs11240777     798959    A        ADD       85   0.007676  0.02125 -0.03397  0.04932       0.3612       0.7189
   1                                rs4970383     838555    A        ADD       85   -0.01199  0.02203 -0.05516  0.03118      -0.5444       0.5877
   1                                rs4475691     846808    A        ADD       93  -0.003309  0.02152 -0.04549  0.03887      -0.1538       0.8781
   1                               rs13302982     861808    A        ADD       85   -0.04809  0.05601  -0.1579  0.06169      -0.8586       0.3931
   1                               exm2253575     881627    G        ADD      115  -0.005001  0.01775  -0.0398   0.0298      -0.2817       0.7787
   1                                   exm269     881918    A        ADD      115    0.02017  0.04007 -0.05836   0.0987       0.5034       0.6157
   1                                   exm340     888659    A        ADD      115   -0.03548  0.04681  -0.1272  0.05627      -0.7579       0.4502
   1                                   exm348     889238    A        ADD      115   -0.03548  0.04681  -0.1272  0.05627      -0.7579       0.4502
   1                               exm2264981     894573    G        ADD      115    -0.0107  0.03041  -0.0703  0.04889      -0.3521       0.7255
   1                                   exm773     909238    C        ADD      115   0.008585  0.01742 -0.02556  0.04273       0.4928       0.6232
   1                                   exm782     909309    G        ADD      115   -0.01836  0.01944 -0.05646  0.01974      -0.9443       0.3471
   1                                rs2341354     918573    A        ADD       85   0.009946  0.01797 -0.02528  0.04517       0.5535       0.5815
   1                                rs9777703     928836    G        ADD       93    0.06455  0.03941  -0.0127   0.1418        1.638       0.1051
   1                                rs1891910     932457    A        ADD       85    0.02438  0.02302 -0.02074   0.0695        1.059       0.2928
   1                                rs3128117     944564    G        ADD       85   0.002634  0.01887 -0.03435  0.03961       0.1396       0.8893
   1                                   exm912     949608    A        ADD      115   0.008482   0.0164 -0.02366  0.04062       0.5173        0.606
   1                                rs3128126     962210    G        ADD       85    0.02643  0.01752 -0.007918  0.06078        1.508       0.1355
   1                                  exm1024     978762    A        ADD      115   -0.01094   0.0636  -0.1356   0.1137      -0.1721       0.8637
   1                                  exm1081     979748    A        ADD      115     0.0253  0.04351 -0.05998   0.1106       0.5815       0.5621
   1                                  exm1170     982213    C        ADD       82   -0.04958  0.08656  -0.2192   0.1201      -0.5728       0.5685
   1                                  exm1265     984971    A        ADD      115    -0.1645  0.07129  -0.3042 -0.02478       -2.308      0.02292
   1                                 GA018373     990417    G        ADD       85    0.01556  0.01994 -0.02352  0.05465       0.7804       0.4375
   1                                rs7526076     998395    A        ADD       85    0.03909   0.0215 -0.003041  0.08123        1.818      0.07278
   1                                rs9442372    1018704    A        ADD      105   0.009988  0.01741 -0.02413  0.04411       0.5737       0.5675
   1                               rs10907178    1021583    C        ADD       85   -0.04117  0.02587 -0.09189  0.00954       -1.591       0.1155
   1                                rs6687776    1030565    A        ADD      105   -0.01836  0.02572 -0.06878  0.03206      -0.7136       0.4771
   1                                rs6671356    1040026    G        ADD       85   -0.02858  0.02738 -0.08223  0.02508       -1.044       0.2997
   1                               exm2263810    1062638    C        ADD      115   -0.02282  0.01659 -0.05535 0.009702       -1.375       0.1719
   1                               rs10907182    1066403    A        ADD       84   0.008076  0.02161 -0.03428  0.05043       0.3737       0.7096
   1                                rs9442385    1097335    A        ADD       85   -0.01895  0.04012 -0.09758  0.05968      -0.4723        0.638
   1                                rs4442317    1106784    G        ADD       85   0.003136  0.02059 -0.03722  0.04349       0.1523       0.8793
   1                               rs11260542    1110019    G        ADD       84     -0.079  0.02974  -0.1373 -0.02071       -2.657     0.009571
   1                                  exm1542    1114668    A        ADD      115   -0.08623  0.02897   -0.143 -0.02945       -2.977      0.00359
   1                                  exm1553    1115503    G        ADD       82    0.01047  0.05595 -0.09919   0.1201       0.1872        0.852
   1                                  exm1556    1115548    A        ADD      114    0.01953  0.04814 -0.07482   0.1139       0.4057       0.6858
   1                                  exm1641    1120377    A        ADD      115     0.1422    0.062  0.02068   0.2637        2.293      0.02374
   1                                  exm1646    1120431    A        ADD      115    0.02238  0.04351 -0.06291   0.1077       0.5143       0.6081
   1                               rs10907175    1130727    C        ADD       85   -0.04328  0.02879 -0.09971  0.01315       -1.503       0.1368
   1                                rs3819001    1138913    G        ADD       85   -0.05985  0.04309  -0.1443  0.02461       -1.389       0.1688
   1                                  exm1703    1139498    A        ADD      115   -0.02073  0.05672  -0.1319  0.09043      -0.3655       0.7154
   1                                rs3813199    1158277    A        ADD      105   -0.02603  0.02566 -0.07633  0.02427       -1.014        0.313
   1                                rs7515488    1163804    A        ADD      105   -0.02461  0.02121 -0.06618  0.01697        -1.16       0.2488
   1                                  exm1952    1178482    G        ADD      115   -0.01375  0.02775 -0.06814  0.04065      -0.4953       0.6214
   1                                  exm1971    1178925    A        ADD      115   -0.01375  0.02775 -0.06814  0.04065      -0.4953       0.6214
   1                                rs4018608    1203938    G        ADD       85    0.03504  0.04799 -0.05902   0.1291       0.7301       0.4675
   1                            exm-rs6685064    1211292    A        ADD      115   -0.01842  0.03013 -0.07748  0.04063      -0.6115       0.5422
   1                                  exm2070    1220954    A        ADD      115     0.0721  0.04657 -0.01917   0.1634        1.548       0.1245
   1                                  exm2110    1222267    G        ADD      115    0.06788   0.0526 -0.03522    0.171         1.29       0.1996
   1                                  exm2183    1223385    G        ADD      115    0.02905   0.0573 -0.08325   0.1414       0.5071       0.6131
   1                                  exm2217    1226063    A        ADD      115    -0.1058    0.056  -0.2155 0.003985       -1.889      0.06158
   1                                  exm2239    1226512    A        ADD      115     0.0151  0.05684 -0.09631   0.1265       0.2656        0.791
   1                                  exm2250    1226757    A        ADD      115    0.03417   0.0435 -0.05108   0.1194       0.7856       0.4338
   1                                  exm2270    1226889    A        ADD      115     0.0119  0.05197 -0.08997   0.1138       0.2289       0.8194
   1                                rs3737721    1227897    G        ADD       85     0.0588  0.08693  -0.1116   0.2292       0.6764       0.5008
   1                                  exm2440    1238583    A        ADD      115    0.06043  0.05204 -0.04157   0.1624        1.161       0.2481
   1                               rs12410087    1239935    C        ADD       93   0.001407  0.03185 -0.06102  0.06384      0.04417       0.9649
   1                                rs3845293    1258246    A        ADD       85   -0.01819  0.03411 -0.08504  0.04866      -0.5333       0.5953
   1                                  exm2695    1262635    A        ADD       82     0.1076  0.08471 -0.05845   0.2736         1.27        0.208
   1                                 rs307354    1264539    G        ADD       93   -0.03311  0.03809  -0.1078  0.04154      -0.8693       0.3871
   1                                  exm2745    1266738    A        ADD      115    0.04912  0.03315 -0.01585   0.1141        1.482       0.1413
   1                                  exm2803    1267651    A        ADD      114   -0.07505  0.05151   -0.176   0.0259       -1.457        0.148
   1                                  exm2948    1269554    A        ADD      115   -0.01715  0.04844  -0.1121  0.07778      -0.3542       0.7239
   1                                 rs307380    1287127    G        ADD       85   -0.01819  0.03411 -0.08504  0.04866      -0.5333       0.5953
   1                               rs17160669    1305561    A        ADD       93    0.01423  0.02624  -0.0372  0.06566       0.5422        0.589
   1                                  exm3203    1309185    G        ADD       82   0.003008   0.0884  -0.1703   0.1763      0.03403       0.9729
   1                                  exm3211    1309405    G        ADD      115   0.001211  0.05222  -0.1011   0.1036      0.02319       0.9815
   1                                  exm3317    1334475    G        ADD      115   -0.04637  0.04324  -0.1311  0.03837       -1.073       0.2858
   1                                  exm3320    1334519    G        ADD       82   -0.05624  0.05502  -0.1641  0.05159       -1.022       0.3099
   1                                rs1240707    1335302    A        ADD       85   0.001067  0.03109 -0.05986  0.06199      0.03433       0.9727
   1                                rs1240708    1335790    G        ADD       85 -0.0005686  0.02332 -0.04627  0.04514     -0.02438       0.9806
   1                                  exm3350    1354515    G        ADD      115  -0.007359  0.02678 -0.05984  0.04512      -0.2748        0.784
   1                                  exm3382    1361530    A        ADD      115    -0.0531  0.04561  -0.1425   0.0363       -1.164       0.2469
   1                                 rs873927    1366830    G        ADD       85   0.008524  0.02264 -0.03585  0.05289       0.3765       0.7075
   1                                  exm3458    1386089    A        ADD      115    0.05986  0.05165 -0.04139   0.1611        1.159       0.2491
   1                                rs1627833    1388268    A        ADD       85    0.01424  0.02197 -0.02881  0.05729       0.6483       0.5187
   1                                  exm3522    1398032    G        ADD      115     0.0642  0.07247 -0.07785   0.2062       0.8858       0.3777
   1                                 rs819980    1425700    G        ADD      105    0.04615  0.02899 -0.01067    0.103        1.592       0.1146
   1                                  exm3709    1430985    A        ADD      115    0.06517  0.03213 0.002203   0.1281        2.029      0.04494
   1                                rs6690515    1447325    A        ADD       93   0.002025  0.02585 -0.04865   0.0527      0.07832       0.9378
   1                                rs6669795    1450947    C        ADD       85  -0.003863  0.04418 -0.09046  0.08274     -0.08742       0.9306
   1                               rs12032637    1465382    G        ADD       84  -0.003982  0.04449 -0.09118  0.08322      -0.0895       0.9289
   1                                  exm3904    1470807    A        ADD      115  -0.005046  0.04745 -0.09805  0.08796      -0.1063       0.9155
   1                                rs1571149    1474167    G        ADD       85   -0.01418   0.0208 -0.05495  0.02658      -0.6819       0.4973
   1                                rs2031709    1485984    A        ADD      105   -0.02436  0.07465  -0.1707   0.1219      -0.3264       0.7448
   1                                rs7531530    1489670    A        ADD       85   -0.01606  0.02283 -0.06082  0.02869      -0.7035       0.4838
   1                                rs6604983    1521595    G        ADD       85    -0.0422  0.02812 -0.09732  0.01292       -1.501       0.1374
   1                                  exm3962    1551927    A        ADD      115   -0.01612  0.01827 -0.05193  0.01969      -0.8823       0.3796
   1                                  exm3973    1558792    A        ADD      115   -0.01108  0.03142 -0.07266   0.0505      -0.3526        0.725
   1                               rs28635343    1560103    A        ADD       85   0.004733  0.02597 -0.04617  0.05563       0.1823       0.8558
   1                               rs28464684    1566160    A        ADD       85  -0.009213  0.03983 -0.08727  0.06885      -0.2313       0.8177
   1                               exm2264793    1611995    G        ADD      115   -0.01871  0.01736 -0.05273  0.01531       -1.078       0.2834
   1                                rs2294488    1664019    A        ADD       82   -0.01011  0.02679 -0.06262   0.0424      -0.3774       0.7069
   1                               exm2268858    1664124    A        ADD      115   -0.01693  0.02565  -0.0672  0.03334      -0.6601       0.5106
   1                                   rs7407    1684472    A        ADD       85    0.00748  0.01789 -0.02759  0.04255       0.4181        0.677
   1                                  exm4503    1686081    A        ADD      115    -0.0621  0.05185  -0.1637  0.03953       -1.198       0.2337
   1                                  exm4521    1688096    A        ADD      115   -0.02362  0.06339  -0.1479   0.1006      -0.3726       0.7102
   1                                  exm4526    1688550    A        ADD      115   -0.08771  0.07223  -0.2293  0.05387       -1.214       0.2273
   1                                rs6603811    1706136    A        ADD      102   -0.04031  0.03263  -0.1043  0.02365       -1.235       0.2197
   1                               rs12041925    1707740    C        ADD       85   -0.01339   0.0191 -0.05083  0.02404      -0.7012       0.4852
   1                                rs4648727    1776269    A        ADD       85  -0.003832  0.01706 -0.03727  0.02961      -0.2246       0.8229
   1                                rs3855951    1804302    G        ADD       85   -0.03601  0.03158 -0.09791  0.02588        -1.14       0.2576
   1                                rs7525092    1810090    A        ADD      105   -0.01222  0.01862 -0.04872  0.02428      -0.6562       0.5132
   1                                rs6603802    1812521    A        ADD       85    0.01586  0.01796 -0.01934  0.05106       0.8829         0.38
   1                               rs16824526    1818129    C        ADD       85    0.01583  0.02267 -0.02862  0.06027       0.6979       0.4873
   1                                rs2247560    1846765    A        ADD       85    0.01199  0.01888 -0.02501  0.04898       0.6349       0.5273
   1                               rs28710181    1847531    A        ADD       85   -0.01401  0.03383 -0.08032   0.0523      -0.4142       0.6798
   1                                  exm4645    1847979    G        ADD       82   -0.01345  0.03417 -0.08041  0.05351      -0.3937       0.6949
   1                                  exm4691    1849530    G        ADD      114  -0.009264  0.03359  -0.0751  0.05657      -0.2758       0.7832
   1                               rs28508199    1852484    G        ADD       85   -0.01404  0.01722  -0.0478  0.01972      -0.8151       0.4174
   1                                rs2250833    1854321    A        ADD       85    0.01122  0.02296 -0.03378  0.05623       0.4889       0.6263
   1                                rs2803316    1865298    A        ADD       85  -0.003827  0.01921 -0.04147  0.03382      -0.1993       0.8426
   1                                  exm4806    1887019    A        ADD      115     0.0129  0.02443 -0.03498  0.06078       0.5281       0.5985
   1                                  exm4871    1888193    A        ADD      115  -0.008663  0.01769 -0.04333    0.026      -0.4898       0.6253
   1                                  exm4945    1900102    A        ADD      115  0.0003621  0.01858 -0.03606  0.03678      0.01949       0.9845
   1                                  exm4951    1900186    G        ADD      115   0.001508  0.01998 -0.03765  0.04066       0.0755         0.94
   1                                  exm4957    1900232    G        ADD      115   0.002112  0.01689 -0.03098  0.03521       0.1251       0.9007
   1                                rs3795283    1916587    A        ADD       93  -0.001192  0.01919  -0.0388  0.03642     -0.06214       0.9506
   1                                rs6605081    1930754    A        ADD       85    0.01187  0.02092 -0.02915  0.05288       0.5671       0.5723
   1                                rs6656398    1941929    G        ADD       85   0.005602  0.02094 -0.03545  0.04665       0.2674       0.7898
   1                               rs13303016    1946591    G        ADD       93   0.009087  0.02287 -0.03574  0.05391       0.3973       0.6921
   1                                rs2376803    1967954    G        ADD       85  -0.005178   0.0208 -0.04595  0.03559      -0.2489       0.8041
   1                                rs6605074    1992748    A        ADD       93     0.0234  0.02677 -0.02906  0.07587       0.8742       0.3844
   1                                rs6663158    2004098    A        ADD       85   0.001934  0.02614  -0.0493  0.05317      0.07396       0.9412
   1                                rs2803310    2017297    G        ADD       93   0.009876  0.01874 -0.02685   0.0466       0.5271       0.5994
   1                                rs2459994    2024064    A        ADD      105  -0.008029  0.02459 -0.05623  0.04018      -0.3265       0.7448
   1                                 rs884080    2026749    A        ADD      105    -0.0078  0.01728 -0.04168  0.02608      -0.4513       0.6528
   1                                rs7513222    2027901    A        ADD       85   -0.01924  0.01928 -0.05703  0.01856      -0.9976       0.3215
   1                               rs10910030    2035684    G        ADD       85  -0.002721  0.01793 -0.03786  0.03242      -0.1517       0.8798
   1                               rs12410859    2038732    A        ADD       85   -0.01409  0.02092 -0.05508  0.02691      -0.6736       0.5026
   1                                rs4648807    2040898    A        ADD       85   0.001542   0.0186 -0.03491  0.03799      0.08292       0.9341
   1                                rs4648808    2040936    A        ADD      105    0.01264  0.02616 -0.03862   0.0639       0.4833       0.6299
   1                             exm-rs425277    2069172    A        ADD      115  -0.003416  0.01865 -0.03997  0.03314      -0.1831        0.855
   1                            exm-rs3753242    2069681    A        ADD      115    0.02543  0.03371 -0.04064   0.0915       0.7544       0.4522
   1                                 rs424079    2071340    C        ADD      102    0.01274  0.01806 -0.02265  0.04813       0.7057       0.4821
   1                                rs2257182    2082566    G        ADD      105    0.01455  0.01703 -0.01883  0.04794       0.8543        0.395
   1                                  exm5304    2129458    A        ADD      115   -0.04676  0.07451  -0.1928  0.09929      -0.6275       0.5316
   1                                rs7512482    2146966    G        ADD      105    0.02148  0.02244  -0.0225  0.06546       0.9571       0.3408
   1                                rs2460000    2156362    A        ADD      103   -0.01729  0.01974 -0.05597  0.02139       -0.876       0.3832
   1                                 rs263526    2173504    G        ADD      105   0.006974    0.017 -0.02635   0.0403       0.4102       0.6826
   1                                 rs260513    2180524    A        ADD       88  -0.003864    0.017 -0.03719  0.02947      -0.2272       0.8208
   1                               rs12084736    2189580    A        ADD       85   -0.00219  0.04826 -0.09677  0.09239     -0.04537       0.9639
   1                                 rs903908    2202967    A        ADD       85   0.003803  0.01771 -0.03091  0.03852       0.2147       0.8305
   1                               rs10910047    2211849    A        ADD      105   0.008524  0.01865 -0.02803  0.04508        0.457       0.6487
   1                                rs2017143    2220649    A        ADD      105  -0.004274  0.01652 -0.03665   0.0281      -0.2588       0.7964
   1                                 rs884940    2223866    A        ADD      105   -0.01025  0.01635  -0.0423  0.02179       -0.627       0.5321
   1                               rs12082516    2251160    G        ADD       85    0.05926  0.02097  0.01816   0.1004        2.826     0.005967
   1                                rs2645065    2261222    A        ADD      105  -0.005878  0.02502 -0.05491  0.04315       -0.235       0.8147
   1                                 rs903904    2263888    A        ADD      105    0.02076  0.02012 -0.01866  0.06019        1.032       0.3045
   1                                rs2055204    2280661    G        ADD      105    0.02908  0.01823 -0.006653   0.0648        1.595       0.1139
   1                                rs7527871    2281726    C        ADD      105   -0.02239  0.02236 -0.06621  0.02143       -1.001       0.3192
   1                               rs10910053    2282135    A        ADD       85    0.03642  0.02268 -0.008034  0.08087        1.606       0.1123
   1                                rs4648831    2283117    A        ADD      105   -0.03025  0.02555 -0.08032  0.01983       -1.184       0.2393
   1                                rs2843130    2283313    C        ADD       85  0.0003592  0.03108 -0.06057  0.06128      0.01156       0.9908
   1                                rs2840528    2283896    G        ADD      105    0.02785  0.01883 -0.009061  0.06476        1.479       0.1424
   1                                rs2645082    2284003    A        ADD       85    0.01202  0.02232 -0.03172  0.05577       0.5387       0.5916
   1                                rs3795272    2284195    G        ADD       85   -0.03683  0.01947 -0.07499 0.001323       -1.892      0.06215
   1                                  exm5488    2290143    A        ADD      115   -0.04301  0.06287  -0.1662  0.08021      -0.6842       0.4953
   1                                rs2279703    2306695    A        ADD      105    0.01113  0.01811 -0.02435  0.04662        0.615         0.54
   1                                rs2843160    2309082    C        ADD      105   0.006146  0.01836 -0.02984  0.04214       0.3347       0.7386
   1                                rs3736330    2327075    A        ADD      105    -0.0123  0.01878 -0.04911  0.02451      -0.6551       0.5139
   1                               exm2268641    2327815    G        ADD      115   0.003967  0.01684 -0.02903  0.03697       0.2356       0.8142
   1                                  exm5594    2338015    G        ADD      115   0.008024  0.05754  -0.1048   0.1208       0.1395       0.8894
   1                                rs2494427    2338569    A        ADD       85    0.03827  0.03215 -0.02475   0.1013         1.19       0.2375
   1                                rs3935659    2351699    G        ADD       85  -0.003302  0.01809 -0.03875  0.03214      -0.1826       0.8556
   1                               rs12731309    2352146    A        ADD       85   -0.01642  0.02035  -0.0563  0.02346       -0.807       0.4221
   1                               rs10797423    2358944    C        ADD       82  -0.002052  0.02045 -0.04213  0.03802      -0.1003       0.9203
   1                                rs2494436    2359917    A        ADD       85   0.008241  0.01996 -0.03087  0.04735       0.4129       0.6808
   1                                rs7515934    2359940    A        ADD       85  -0.007395  0.01969 -0.04599   0.0312      -0.3756       0.7082
   1                                rs2494641    2362827    A        ADD       85  -0.007026  0.01956 -0.04536  0.03131      -0.3592       0.7204
   1                                rs6659405    2373089    A        ADD       97   -0.03366  0.01839  -0.0697 0.002372       -1.831      0.07038
   1                                rs4648845    2387101    G        ADD       85     0.0353  0.01742 0.001147  0.06945        2.026      0.04617
   1                                rs2477686    2392648    G        ADD       85     0.0311  0.01691 -0.002041  0.06424        1.839      0.06964
   1                               rs10910082    2418935    G        ADD       85  -0.007399  0.01826 -0.04318  0.02839      -0.4053       0.6864
   1                                  exm5742    2426313    A        ADD      115   0.005199  0.05685  -0.1062   0.1166      0.09145       0.9273
   1                                  exm5841    2435738    A        ADD      115    0.06802   0.0381 -0.006653   0.1427        1.785      0.07699
   1                                rs1107685    2439191    G        ADD       85   -0.02823  0.02065  -0.0687  0.01224       -1.367       0.1754
   1                                  exm5918    2441358    G        ADD      115   -0.03111  0.01808 -0.06655 0.004323       -1.721      0.08812
   1                                rs2247308    2445406    G        ADD       85   -0.02857  0.02067 -0.06909  0.01194       -1.382       0.1708
   1                                rs2494625    2454709    A        ADD       85    0.02222   0.0186 -0.01424  0.05868        1.195       0.2358
   1                                rs2495368    2473258    G        ADD       85  -0.005956   0.0869  -0.1763   0.1644     -0.06854       0.9455
   1                                  exm6141    2494330    A        ADD      115    0.01463  0.02033 -0.02521  0.05447       0.7198       0.4732
   1                                rs6667605    2502780    G        ADD      105    -0.0398  0.01645 -0.07204 -0.007557       -2.419      0.01737
   1                             exm-rs734999    2513216    A        ADD      115    0.02706  0.01488 -0.002104  0.05623        1.819      0.07172
   1                                  exm6264    2526746    G        ADD      115    0.02749  0.01683 -0.005498  0.06048        1.633       0.1053
   1                                rs2843401    2528133    A        ADD       82    0.01226  0.01957 -0.02608  0.05061       0.6268       0.5326
   1                               exm2268642    2539006    G        ADD      115    0.02573  0.01662 -0.006846  0.05831        1.548       0.1245
   1                                  exm6351    2541269    G        ADD      115    0.02573  0.01662 -0.006846  0.05831        1.548       0.1245
   1                               rs10752748    2544640    A        ADD       85    0.01076  0.01901 -0.02651  0.04802       0.5657       0.5732
   1                               rs12117343    2551785    A        ADD       85  -0.002047  0.01856 -0.03842  0.03433      -0.1103       0.9125
   1                            exm-rs3890745    2553624    G        ADD      115    0.02031  0.01698 -0.01297   0.0536        1.196       0.2343
   1                              kgp10938344    2564465    A        ADD       85    0.01076  0.01901 -0.02651  0.04802       0.5657       0.5732
   1                                rs4648390    2700372    A        ADD       93   0.004666  0.02289 -0.04019  0.04953       0.2038        0.839
   1                                rs2377041    2713327    A        ADD      105   -0.02466  0.01661 -0.05723   0.0079       -1.484       0.1409
   1                                rs4648384    2756621    C        ADD       96    0.02311   0.0164 -0.009026  0.05525         1.41       0.1621
   1                                rs1456460    2761863    A        ADD       85   -0.01004  0.01659 -0.04257  0.02249       -0.605       0.5469
   1                               rs12409348    2779043    A        ADD      105   -0.02077  0.01655 -0.05321  0.01167       -1.255       0.2125
   1                                 rs897636    2784092    G        ADD       85  -0.003114  0.01839 -0.03916  0.03294      -0.1693        0.866
   1                               rs10909793    2794551    C        ADD       85   -0.04253  0.01857 -0.07893 -0.006123        -2.29      0.02471
   1                               rs10797342    2797856    G        ADD      105   0.005134  0.01825 -0.03064   0.0409       0.2813       0.7791
   1                               exm2268859    2806107    C        ADD      115   0.005495  0.02253 -0.03866  0.04965       0.2439       0.8077
   1                                rs2842910    2817421    G        ADD       85   0.002553  0.03112 -0.05843  0.06354      0.08206       0.9348
   1                                rs7340016    2833332    G        ADD       85   -0.01482  0.02527 -0.06436  0.03471      -0.5866       0.5592
   1                                rs4648432    2839757    C        ADD       85  0.0005367  0.02221   -0.043  0.04407      0.02416       0.9808
   1                                rs2045331    2842270    A        ADD      100   0.004809  0.02292 -0.04011  0.04973       0.2098       0.8343
   1                               rs12403214    2849190    C        ADD       85  0.0005997  0.02017 -0.03893  0.04013      0.02974       0.9764
   1                                rs4648441    2850181    A        ADD      105  -0.007135  0.02045 -0.04721  0.03294      -0.3489       0.7279
   1                               rs10797368    2852707    A        ADD      105   -0.01722  0.07409  -0.1624    0.128      -0.2324       0.8167
   1                               rs16823228    2853759    G        ADD      105  -0.008128  0.01927  -0.0459  0.02964      -0.4218       0.6741
   1                                rs2606418    2870850    G        ADD       85   -0.00119  0.02032 -0.04101  0.03863     -0.05859       0.9534
   1                                rs2485945    2883932    G        ADD      105   -0.01913  0.02385 -0.06587  0.02762      -0.8019       0.4245
   1                               rs12044030    2889577    G        ADD      105   -0.02491  0.02238 -0.06878  0.01895       -1.113       0.2684
   1                               rs12046158    2891713    G        ADD      105   -0.02268  0.01726 -0.05652  0.01115       -1.314       0.1919
   1                               rs12025260    2917377    G        ADD       85  -0.009233  0.03109 -0.07016   0.0517       -0.297       0.7672
   1                               rs12022429    2919942    A        ADD       85   -0.02377  0.03146 -0.08542  0.03789      -0.7556       0.4522
   1                                rs4576609    2938265    A        ADD       85   -0.02875  0.02511 -0.07798  0.02047       -1.145       0.2557
   1                                  exm6428    2938989    A        ADD      115   0.008748    0.021 -0.03242  0.04991       0.4165       0.6779
   1                                rs7412983    2943183    C        ADD      105   -0.04274  0.02383 -0.08943 0.003964       -1.794      0.07593
   1                                rs2142569    2944527    A        ADD      105    0.01001  0.02034 -0.02985  0.04988       0.4924       0.6236
   1                                 rs717795    2970464    G        ADD       85   -0.03685  0.02486 -0.08558  0.01189       -1.482       0.1423
   1                                 rs760567    3000465    A        ADD       85  -0.007525  0.02778 -0.06197  0.04692      -0.2709       0.7872
   1                                rs6695131    3000924    A        ADD       85   0.005267  0.02022 -0.03436   0.0449       0.2605       0.7952
   1                                 rs926244    3006283    G        ADD      105   -0.02347  0.02049 -0.06363  0.01669       -1.145       0.2548
   1                                rs7543737    3009969    A        ADD       85  -0.005873  0.01977 -0.04463  0.03288       -0.297       0.7673
   1                                rs2817168    3013690    G        ADD      105  -0.001166  0.01637 -0.03325  0.03091     -0.07125       0.9433
   1                                rs2993493    3020246    A        ADD      105    0.02479  0.02535  -0.0249  0.07448       0.9778       0.3306
   1                                rs1890336    3024265    C        ADD      105    -0.0126  0.01777 -0.04742  0.02222      -0.7092       0.4799
   1                                rs6690373    3035227    G        ADD       93  -0.006055  0.03137 -0.06754  0.05543       -0.193       0.8474
   1                                rs2817178    3047252    G        ADD      105   -0.02361  0.01748 -0.05787  0.01065       -1.351       0.1799
   1                                rs2235176    3054106    G        ADD      104   -0.02273  0.01879 -0.05957   0.0141        -1.21       0.2293
   1                                 rs731031    3072692    G        ADD      105   0.001646  0.01969 -0.03695  0.04024      0.08358       0.9336
   1                                rs2651902    3074306    A        ADD       85   -0.01512   0.0232  -0.0606  0.03036      -0.6517       0.5165
   1                                rs2742673    3080019    A        ADD       85    0.01404  0.01906 -0.02332   0.0514       0.7365       0.4636
   1                            exm-rs2651899    3083712    G        ADD      115   0.003604  0.01655 -0.02884  0.03605       0.2178        0.828
   1                                rs7518255    3086464    A        ADD       85    0.01238  0.02075 -0.02828  0.05304       0.5967       0.5524
   1                                rs2651935    3086496    A        ADD       85    0.01289  0.02367  -0.0335  0.05928       0.5446       0.5876
   1                                rs2651927    3101762    C        ADD       85    0.02274  0.02298  -0.0223  0.06777       0.9895       0.3254
   1                               rs10752733    3104630    A        ADD      105   -0.02823  0.02522 -0.07765   0.0212       -1.119       0.2657
   1                                rs7539775    3109151    G        ADD      104    0.01319  0.01943 -0.02489  0.05127       0.6789       0.4988
   1                               exm2260168    3111669    A        ADD      115    -0.0306  0.02267 -0.07503  0.01384        -1.35       0.1799
   1                               rs10909895    3113680    G        ADD       85   -0.01507   0.0241 -0.06231  0.03217      -0.6252       0.5336
   1                               rs10909901    3131235    A        ADD      105  -0.006645  0.02193 -0.04963  0.03634       -0.303       0.7625
   1                                rs2817146    3133439    A        ADD      105    0.02357  0.02746 -0.03025  0.07739       0.8584       0.3927
   1                                rs6424069    3147030    G        ADD      105  -0.003479  0.02291 -0.04839  0.04143      -0.1518       0.8796
   1                               rs10909905    3147899    A        ADD       85    0.01722    0.025 -0.03178  0.06623       0.6888        0.493
   1                               rs11807062    3153237    C        ADD       85   0.009066  0.02389 -0.03776  0.05589       0.3795       0.7053
   1                                rs3002686    3178111    A        ADD      105   -0.03937  0.02702 -0.09232  0.01359       -1.457       0.1483
   1                                rs2455107    3180158    C        ADD       85   -0.01654  0.02413 -0.06383  0.03075      -0.6855        0.495
   1                                rs2455125    3189006    A        ADD       85   -0.03947  0.02672 -0.09184  0.01291       -1.477       0.1437
   1                                 rs905135    3199484    C        ADD      105   -0.03815  0.03695  -0.1106  0.03428       -1.032       0.3044
   1                                rs4648377    3211458    A        ADD      105  -0.004318   0.0198 -0.04313  0.03449      -0.2181       0.8278
   1                                rs2455144    3214732    A        ADD      105   0.008911  0.01753 -0.02545  0.04327       0.5082       0.6124
   1                                rs2455137    3217151    G        ADD       85  -0.001974  0.01814 -0.03752  0.03357      -0.1089       0.9136
   1                                rs2455135    3219901    A        ADD       85   -0.01876  0.01997 -0.05789  0.02037      -0.9395       0.3503
   1                                rs2483266    3236041    G        ADD      105  -0.007962  0.01943 -0.04605  0.03012      -0.4098       0.6829
   1                                rs2500271    3241829    G        ADD      105  -0.008001  0.01837 -0.04401  0.02801      -0.4355       0.6642
   1                                rs2483274    3248098    G        ADD      105   -0.01198  0.01826 -0.04777   0.0238      -0.6563       0.5131
   1                                rs2483279    3252169    G        ADD       85   0.004554  0.01987 -0.03439   0.0435       0.2292       0.8193
   1                                rs7516150    3253889    A        ADD       85  -0.002701  0.01983 -0.04157  0.03617      -0.1362        0.892
   1                                rs7552331    3253941    A        ADD       85   0.003533  0.01965 -0.03497  0.04204       0.1798       0.8577
   1                                 rs882430    3259113    A        ADD      105   0.003505  0.01933 -0.03438  0.04139       0.1813       0.8565
   1                                rs2483289    3264190    A        ADD      105  -0.005889  0.02007 -0.04522  0.03345      -0.2935       0.7698
   1                                rs7524171    3279324    G        ADD       85   0.008784  0.02111  -0.0326  0.05017        0.416       0.6785
   1                            exm-rs6658356    3280253    A        ADD      115    0.02998  0.03438 -0.03741  0.09737        0.872       0.3851
   1                                rs4648487    3285304    G        ADD      105    0.02582  0.01851 -0.01045  0.06209        1.395       0.1661
   1                                rs1538693    3294972    G        ADD      105   -0.01935   0.0188 -0.05619  0.01749        -1.03       0.3057
   1                               rs17399998    3305016    A        ADD      105    0.01869  0.02218 -0.02477  0.06216       0.8429       0.4013
   1                                rs2493278    3307746    A        ADD      105   -0.03522  0.02188 -0.07811 0.007658        -1.61       0.1106
   1                                 rs871822    3312914    C        ADD      105   0.007783   0.0194 -0.03024   0.0458       0.4012       0.6891
   1                                rs6424074    3317780    G        ADD      105    0.02959  0.01765   -0.005  0.06418        1.677      0.09677
   1                               rs11578011    3318532    A        ADD      105   -0.04028  0.01785 -0.07527 -0.00529       -2.256      0.02625
   1                                rs2483225    3325037    G        ADD       85    0.05988  0.01793  0.02473  0.09502        3.339     0.001284
   1                                  exm6548    3328358    A        ADD      115   -0.05076   0.0204 -0.09074 -0.01077       -2.488      0.01436
   1                                  exm6576    3328659    A        ADD      115   0.008307  0.02714 -0.04489   0.0615       0.3061       0.7601
   1                                rs1537406    3352227    A        ADD       85    0.01026  0.03111 -0.05071  0.07122       0.3298       0.7424
   1                                 rs867814    3362256    G        ADD      105     0.0109  0.02644 -0.04093  0.06272       0.4122       0.6811
   1                                rs2487670    3368143    A        ADD      105   0.005423  0.02776 -0.04898  0.05982       0.1954       0.8455
   1                                rs2487680    3377442    G        ADD      105     0.0192   0.0347 -0.04881  0.08721       0.5533       0.5813
   1                                  exm6722    3380057    A        ADD      115     -0.027  0.04321  -0.1117   0.0577      -0.6247       0.5335
   1                                  exm6755    3389757    G        ADD      115    -0.1241  0.07138   -0.264  0.01584       -1.738      0.08503
   1                               rs12124163    3393037    C        ADD       85    0.01988  0.02898 -0.03692  0.07669       0.6861       0.4947
   1                                  exm6824    3397062    A        ADD      115   -0.03727  0.07231   -0.179   0.1045      -0.5154       0.6073
   1                                  exm6847    3410410    A        ADD      115   -0.02467  0.06352  -0.1492  0.09982      -0.3884       0.6985
   1                                  exm6852    3410644    G        ADD      115    0.02764  0.03243 -0.03592  0.09119       0.8523       0.3959
   1                                  exm6858    3410935    A        ADD      115    0.06702  0.05746 -0.04559   0.1796        1.166        0.246
   1                                  exm6861    3410973    A        ADD      115   -0.02467  0.06352  -0.1492  0.09982      -0.3884       0.6985
   1                                  exm6947    3416449    C        ADD      115   0.004605  0.01857 -0.03179  0.04099        0.248       0.8046
   1                                  exm6953    3417211    A        ADD      115   -0.04872   0.0487  -0.1442  0.04674           -1       0.3194
   1                                  exm6998    3421897    G        ADD      115   0.004592  0.02019 -0.03497  0.04416       0.2275       0.8205
   1                                 rs947344    3423467    A        ADD      105    0.01232  0.02739 -0.04136    0.066         0.45       0.6537
   1                                  exm7020    3424388    A        ADD      115   -0.04806  0.03902  -0.1245  0.02843       -1.231       0.2208
   1                               rs12119711    3451005    A        ADD      105   0.000331  0.01828  -0.0355  0.03616      0.01811       0.9856
   1                                rs2821060    3477902    A        ADD       85   -0.02896   0.0224 -0.07286  0.01493       -1.293       0.1997
   1                                rs2821054    3493850    C        ADD      105    0.02354  0.01973 -0.01514  0.06222        1.193       0.2358
   1                                  exm7145    3496479    A        ADD      115  0.0004021  0.02736 -0.05323  0.05403      0.01469       0.9883
   1                               rs10909974    3499067    A        ADD       85   0.002047  0.02429 -0.04556  0.04966      0.08426       0.9331
   1                                rs2995009    3500575    G        ADD       85    0.02414  0.01979 -0.01465  0.06294         1.22       0.2262
   1                                rs4648527    3507861    G        ADD      105   0.004099  0.03022 -0.05512  0.06332       0.1356       0.8924
   1                                rs6697749    3510633    A        ADD      100   0.007852   0.0213  -0.0339   0.0496       0.3686       0.7132
   1                                  exm7149    3511934    G        ADD      115   -0.02378  0.02347 -0.06978  0.02223       -1.013       0.3133
   1                                rs2821017    3520871    A        ADD      105  -0.003024  0.01888 -0.04003  0.03399      -0.1601       0.8731
   1                               rs35701577    3522561    G        ADD       85   0.004104  0.02319 -0.04135  0.04956       0.1769         0.86
   1                                rs4364818    3538501    A        ADD       85  0.0005621  0.01905 -0.03677   0.0379      0.02951       0.9765
   1                               rs10909990    3539481    A        ADD       85  -0.005925  0.02393 -0.05283  0.04098      -0.2476       0.8051
   1                               rs12757620    3540024    C        ADD       85    0.01403  0.01952 -0.02423   0.0523       0.7187       0.4744
   1                                rs1128474    3545612    G        ADD       85    0.01676  0.02127 -0.02493  0.05844       0.7878       0.4332
   1                                  exm7253    3548832    G        ADD      115  -0.001034  0.02767 -0.05526  0.05319     -0.03736       0.9703
   1                                rs2251098    3566706    G        ADD       85   -0.01635  0.02727  -0.0698   0.0371      -0.5996       0.5505
   1                               rs10910003    3575929    A        ADD       85   -0.02137  0.02348 -0.06739  0.02466      -0.9099       0.3656
   1                                rs2224718    3576060    A        ADD       85   0.004455  0.01831 -0.03144  0.04035       0.2432       0.8085
   1                                rs1009345    3586428    A        ADD       84    0.01075  0.01829 -0.02509   0.0466        0.588       0.5582
   1                                rs3765695    3587377    A        ADD       85  -0.003716  0.02616 -0.05499  0.04756       -0.142       0.8874
   1                                rs3765703    3592436    C        ADD      105   -0.01312  0.01919 -0.05074   0.0245      -0.6836       0.4958
   1                                rs3765716    3601940    A        ADD       85  -0.008923  0.02351 -0.05501  0.03716      -0.3795       0.7053
   1                                rs3765731    3611892    A        ADD      105   -0.02409  0.01854 -0.06044  0.01225       -1.299       0.1969
   1                               rs12032272    3615156    A        ADD       85   0.004767  0.02817 -0.05045  0.05998       0.1692       0.8661
   1                                rs3765736    3616601    A        ADD      105    0.02421  0.01827 -0.01159  0.06001        1.325       0.1881
   1                                rs6424089    3628663    A        ADD       85   0.009447  0.02122 -0.03214  0.05103       0.4453       0.6573
   1                                rs3753211    3632608    G        ADD       88   -0.03311  0.02126 -0.07478 0.008562       -1.557       0.1233
   1                                rs3819967    3633380    A        ADD       85    0.02722  0.02016 -0.01229  0.06672         1.35       0.1808
   1                                rs1885865    3646291    G        ADD       93    0.03171  0.02663 -0.02049  0.08391        1.191        0.237
   1                                rs4648553    3648879    G        ADD       93    0.02025  0.02253 -0.02391   0.0644       0.8987       0.3713
   1                                rs9662633    3649562    A        ADD       85    0.08664   0.0856 -0.08113   0.2544        1.012       0.3145
   1                               rs12562437    3651031    A        ADD       85    0.08664   0.0856 -0.08113   0.2544        1.012       0.3145
   1                               rs10910018    3651409    A        ADD       85    0.08664   0.0856 -0.08113   0.2544        1.012       0.3145
   1                               rs12117836    3657759    A        ADD      105   -0.02488  0.01855 -0.06123  0.01148       -1.341        0.183
   1                                rs2298222    3659657    A        ADD       85    -0.0234  0.01984 -0.06228  0.01548       -1.179       0.2418
   1                                  exm7490    3669205    G        ADD      115   -0.01816  0.01788  -0.0532  0.01687       -1.016       0.3118
   1                                  exm7551    3677933    G        ADD      115   -0.02983  0.01594 -0.06108 0.001417       -1.871      0.06401
   1                                  exm7574    3679775    A        ADD      115   -0.03489   0.0189 -0.07193 0.002149       -1.846      0.06757
   1                                  exm7575    3679783    G        ADD      115    0.03684   0.0725  -0.1052   0.1789       0.5082       0.6123
   1                                rs1181874    3682070    A        ADD       85   -0.03461   0.0168 -0.06754 -0.001683        -2.06      0.04268
   1                               rs12728911    3709412    G        ADD       85    -0.0312  0.02407 -0.07837  0.01597       -1.296       0.1986
   1                                rs7513053    3709487    G        ADD       85     -0.035  0.02122  -0.0766  0.00659       -1.649        0.103
   1                                rs6662706    3732596    A        ADD       85   -0.02432  0.01761 -0.05883  0.01019       -1.381       0.1711
   1                               rs12759497    3742257    A        ADD       85  -0.005985  0.02452 -0.05405  0.04208       -0.244       0.8078
   1                                rs6663840    3743319    A        ADD      105  -0.001234  0.01856 -0.03762  0.03515     -0.06645       0.9472
   1                                  exm7791    3745924    A        ADD      115   -0.03485  0.04521  -0.1235  0.05376      -0.7708       0.4425
   1                                rs6424058    3747580    A        ADD       85     0.0342   0.0181 -0.001264  0.06967         1.89      0.06241
   1                                  exm7844    3753136    T        ADD      115    0.02076  0.01596 -0.01051  0.05204        1.301       0.1959
   1                               rs12744607    3757749    A        ADD       85   -0.01047  0.02128 -0.05217  0.03123      -0.4923       0.6239
   1                                rs4648426    3773089    G        ADD      105  -0.000148  0.01905 -0.03749  0.03719    -0.007766       0.9938
   1                                rs6668103    3793324    G        ADD       85 -0.0002008  0.01983 -0.03906  0.03866     -0.01013       0.9919
   1                                rs7367066    3803755    A        ADD      105  -0.004399  0.01951 -0.04264  0.03384      -0.2255       0.8221
   1                                rs7530189    3805098    A        ADD       85   -0.01171  0.02355 -0.05787  0.03446       -0.497       0.6206
   1                               rs12073945    3806973    G        ADD       85    0.02982   0.0519 -0.07191   0.1315       0.5745       0.5673
   1                                rs4446914    3808362    A        ADD       85   -0.01845  0.02048 -0.05859  0.02169      -0.9008       0.3704
   1                               rs11589102    3821782    A        ADD      105    0.01775  0.01918 -0.01985  0.05536       0.9254        0.357
   1                               rs10909830    3822703    A        ADD       85   -0.01845  0.02048 -0.05859  0.02169      -0.9008       0.3704
   1                               kgp9113347    3823395    A        ADD       85    0.02033  0.02126 -0.02134    0.062       0.9563       0.3418
   1                               rs35383955    3825525    A        ADD       85    0.03183  0.02057 -0.008481  0.07214        1.548       0.1257
   1                                rs7548668    4006060    G        ADD       85   -0.01102  0.01912 -0.04849  0.02645      -0.5766       0.5658
   1                               rs10799181    4009071    G        ADD      105    0.02056  0.02233 -0.02321  0.06433       0.9208       0.3594
   1                                rs7522140    4017137    G        ADD      105      0.014  0.01977 -0.02474  0.05275       0.7083       0.4804
   1                               rs12031275    4026068    G        ADD       85   0.006122  0.02093 -0.03489  0.04714       0.2926       0.7706
   1                                rs7550609    4026098    A        ADD       85     0.1024  0.07474  -0.0441   0.2489         1.37       0.1746
   1                               rs12031557    4034097    G        ADD      105     0.0423  0.03965 -0.03542     0.12        1.067       0.2887
   1                               rs10799224    4035129    G        ADD       85   0.004173   0.0224 -0.03973  0.04808       0.1863       0.8527
   1                               exm2268644    4037665    A        ADD      115  -0.001492  0.01746 -0.03571  0.03272     -0.08548        0.932
   1                               rs11587331    4039896    G        ADD      105  -0.003716  0.01898 -0.04092  0.03349      -0.1958       0.8452
   1                                rs6672877    4061370    A        ADD       85   -0.06325  0.02574  -0.1137  -0.0128       -2.457      0.01619
   1                                rs4128222    4066781    A        ADD       85   -0.03925  0.02222  -0.0828 0.004297       -1.767      0.08117
   1                                rs6675979    4068052    G        ADD       85    0.03192  0.01728 -0.001948  0.06578        1.847      0.06845
   1                                rs4129100    4078448    G        ADD       85    0.03223  0.01751 -0.002096  0.06655         1.84      0.06948
   1                                rs6426436    4085098    G        ADD       85   -0.02165   0.0225 -0.06575  0.02246       -0.962        0.339
   1                               rs10915659    4092949    A        ADD       85   -0.04234  0.02293 -0.08729 0.002607       -1.846       0.0686
   1                               rs12036953    4104757    G        ADD       92  -0.000104  0.02377 -0.04669  0.04648    -0.004375       0.9965
   1                                rs9792946    4119662    G        ADD      105   -0.01108  0.02912 -0.06816    0.046      -0.3804       0.7044
   1                                rs4233258    4120898    A        ADD       85  -0.009461  0.01995 -0.04857  0.02964      -0.4742       0.6367
   1                                rs7524800    4121584    G        ADD      105   0.007347  0.02181 -0.03541   0.0501       0.3368        0.737
   1                                rs4130940    4130348    A        ADD       85  -0.003138  0.01865 -0.03968  0.03341      -0.1683       0.8668
   1                               rs10915428    4158955    C        ADD      105  -0.009841  0.01868 -0.04646  0.02678      -0.5268       0.5995
   1                               rs12077262    4170048    A        ADD      105    0.01885  0.02304  -0.0263  0.06399       0.8181       0.4153
   1                                rs7548756    4170249    C        ADD      105    0.01256  0.01919 -0.02505  0.05017       0.6544       0.5144
   1                               rs10915434    4174116    G        ADD      105    0.01885  0.02304  -0.0263  0.06399       0.8181       0.4153
   1                               rs12040805    4180842    A        ADD       96  -0.002844  0.01747 -0.03708   0.0314      -0.1628        0.871
   1                                rs6426389    4186309    G        ADD       85   -0.01009  0.01831 -0.04598  0.02581      -0.5509       0.5833
   1                                rs6702633    4197035    G        ADD      105    -0.0118  0.01819 -0.04745  0.02384       -0.649       0.5179
   1                               rs10915445    4197642    G        ADD      105  -0.006969  0.01789 -0.04203   0.0281      -0.3895       0.6977
   1                               rs16840838    4201349    A        ADD      105   0.002124  0.02102 -0.03907  0.04332       0.1011       0.9197
   1                                rs7542208    4202818    A        ADD      105    -0.0118  0.01819 -0.04745  0.02384       -0.649       0.5179
   1                                rs6683453    4210402    G        ADD      105   -0.01785  0.01798  -0.0531  0.01739      -0.9928       0.3232
   1                               rs16840866    4212493    A        ADD       85     0.0124  0.02478 -0.03617  0.06098       0.5005       0.6181
   1                                rs9988443    4216165    A        ADD      105    0.01225  0.01945 -0.02588  0.05038       0.6297       0.5304
   1                                rs4614226    4221599    G        ADD      105   -0.01586   0.0196 -0.05428  0.02256      -0.8089       0.4205
   1                               rs12123330    4227464    A        ADD      105   0.007886  0.02107 -0.03341  0.04918       0.3743        0.709
   1                               rs12743431    4234792    A        ADD       85   -0.01964  0.01742 -0.05379   0.0145       -1.127        0.263
   1                                rs4233264    4240178    A        ADD       85  -0.008383  0.02377 -0.05497   0.0382      -0.3527       0.7253
   1                               rs11808641    4250933    G        ADD       97   -0.01977  0.01835 -0.05573  0.01619       -1.077       0.2842
   1                                rs6687268    4263677    A        ADD       85    0.01601  0.02165 -0.02642  0.05844       0.7394       0.4619
   1                                rs4654512    4263997    G        ADD       97    0.00506  0.01786 -0.02995  0.04007       0.2833       0.7776
   1                                rs7553814    4271915    G        ADD       85   0.002507  0.01775 -0.03228  0.03729       0.1412        0.888
   1                               rs11579829    4282786    A        ADD      105   -0.01361   0.0185 -0.04987  0.02265      -0.7356       0.4637
   1                                 rs903540    4284659    A        ADD       85    0.01356  0.02103 -0.02766  0.05477       0.6446        0.521
   1                               rs10799218    4289899    A        ADD       85   -0.01099  0.01953 -0.04927   0.0273      -0.5625       0.5753
   1                                rs6679489    4309953    G        ADD       85    0.02154   0.0201 -0.01786  0.06095        1.072       0.2871
   1                             exm-rs966321    4315204    C        ADD      115   0.008533  0.01602 -0.02287  0.03993       0.5326       0.5954
   1                                rs2101576    4327635    A        ADD       85  -0.001028  0.01718  -0.0347  0.03265     -0.05985       0.9524
   1                               rs12087250    4328074    A        ADD       85   -0.02983  0.02166 -0.07228  0.01262       -1.377       0.1723
   1                               rs10915494    4328476    A        ADD      105   -0.01366  0.02097 -0.05476  0.02743      -0.6518       0.5161
   1                                 rs903541    4335893    A        ADD       85     0.0109  0.01899 -0.02632  0.04811       0.5738       0.5678
   1                                rs1390136    4341843    A        ADD      105   -0.02401  0.01984 -0.06291  0.01488        -1.21       0.2291
   1                               rs16838560    4351888    G        ADD       85    0.04436   0.0595 -0.07227    0.161       0.7455       0.4582
   1                                rs2029490    4355593    A        ADD       85    0.01256  0.02039 -0.02741  0.05253       0.6157       0.5398
   1                               exm2251770    4363735    C        ADD      115     0.0104  0.01537 -0.01971  0.04052        0.677       0.4998
   1                                 rs693734    4364226    G        ADD      105    0.02719  0.01862 -0.009301  0.06369         1.46       0.1473
   1                                 rs351619    4368819    A        ADD       85  -0.008363  0.01887 -0.04535  0.02862      -0.4432       0.6588
   1                                 rs351615    4370385    G        ADD      105   0.007843  0.02233 -0.03593  0.05162       0.3512       0.7262
   1                               rs10915509    4375859    C        ADD      104    0.04069  0.02128 -0.001022   0.0824        1.912       0.0588
   1                               rs12408012    4379687    G        ADD      105    0.01406  0.02472 -0.03439   0.0625       0.5687       0.5709
   1                                 rs351606    4384056    A        ADD       85  -0.007743  0.02734 -0.06133  0.04585      -0.2832       0.7778
   1                                 rs641473    4388885    A        ADD       82   -0.02175  0.01998 -0.06091  0.01742       -1.088         0.28
   1                                 rs625079    4390289    G        ADD       85    0.03295  0.01902 -0.004325  0.07022        1.733      0.08709
   1                                 rs685494    4397703    A        ADD       85    0.03966  0.02176 -0.002985  0.08231        1.823      0.07212
   1                               rs10799228    4405998    A        ADD      105     0.0793  0.03006  0.02038   0.1382        2.638     0.009694
   1                                 rs600933    4409496    G        ADD      105    0.04558  0.01719   0.0119  0.07926        2.652     0.009316
   1                                 rs528291    4414045    G        ADD       85    0.01673  0.02348  -0.0293  0.06276       0.7124       0.4783
   1                                rs1531328    4418164    A        ADD      105    0.04645   0.0245 -0.001573  0.09448        1.896      0.06091
   1                                 rs349393    4419820    C        ADD       85   0.000474  0.02034 -0.03939  0.04033      0.02331       0.9815
   1                                  rs75411    4425414    A        ADD      105       0.03  0.01981 -0.008831  0.06883        1.514       0.1332
   1                               rs12404619    4426085    A        ADD      104    0.02274  0.02797 -0.03207  0.07756       0.8133        0.418
   1                               rs12028738    4431571    A        ADD       85     0.1368  0.06379  0.01183   0.2619        2.145      0.03499
   1                                 rs349413    4444706    C        ADD       85   -0.01339  0.02265 -0.05778    0.031      -0.5913        0.556
   1                                rs7418714    4446996    C        ADD      105    0.02094  0.03745 -0.05246  0.09434       0.5591       0.5773
   1                                rs7521665    4456277    A        ADD       85     0.0744  0.05652 -0.03638   0.1852        1.316       0.1919
   1                                 rs349400    4462460    C        ADD       94    0.02386  0.01878 -0.01294  0.06067        1.271       0.2072
   1                                 rs349401    4463585    C        ADD       85    0.01467  0.02072 -0.02593  0.05528       0.7083       0.4808
   1                                rs4654432    4481215    A        ADD      105     -0.033  0.01773 -0.06776 0.001754       -1.861       0.0657
   1                               rs12029910    4488779    G        ADD       85    0.05084  0.06216 -0.07099   0.1727       0.8179       0.4159
   1                                rs6658372    4488979    G        ADD       85   0.005218  0.02273 -0.03934  0.04978       0.2295       0.8191
   1                                rs6678792    4489398    A        ADD      105  -0.001938  0.01885 -0.03888    0.035      -0.1028       0.9183
   1                               rs10915535    4491460    A        ADD      105   -0.01835  0.02671 -0.07071    0.034       -0.687       0.4937
   1                                rs1556691    4493215    A        ADD      105   0.006036  0.02272 -0.03849  0.05056       0.2657        0.791
   1                                rs1762814    4496256    A        ADD      105  -0.007316  0.01911 -0.04477  0.03014      -0.3828       0.7027
   1                               rs12731060    4500436    G        ADD       85   -0.01522  0.01918 -0.05282  0.02237      -0.7936       0.4298
   1                               rs12128230    4501911    C        ADD       96   -0.01095  0.02471 -0.05937  0.03747      -0.4433       0.6586
   1                                 rs780574    4502198    A        ADD       85  -0.008064  0.02134  -0.0499  0.03377      -0.3778       0.7066
   1                                 rs780593    4507743    G        ADD       85   -0.04288  0.03218   -0.106   0.0202       -1.332       0.1866
   1                                 rs666152    4518202    A        ADD       85  -0.004657  0.01897 -0.04183  0.03252      -0.2455       0.8067
   1                               rs12143782    4534350    A        ADD      104   0.005236  0.02603 -0.04577  0.05625       0.2012        0.841
   1                               exm2260335    4541390    C        ADD      115   -0.03382   0.0353   -0.103  0.03538      -0.9578       0.3403
   1                                 rs705689    4549307    C        ADD       85  -0.002379  0.02109 -0.04372  0.03896      -0.1128       0.9105
   1                                 rs705690    4549380    G        ADD       85    0.02889  0.02518 -0.02045  0.07824        1.148       0.2546
   1                                rs1878052    4552802    A        ADD      105   0.002915  0.01874 -0.03381  0.03964       0.1556       0.8767
   1                                 rs609506    4558933    A        ADD      105   0.001745    0.019 -0.03549  0.03898      0.09187        0.927
   1                                 rs582598    4561962    A        ADD      105    0.00717   0.0218 -0.03556   0.0499       0.3289        0.743
   1                                rs4654441    4566515    G        ADD       85   -0.02261  0.01867 -0.05921  0.01398       -1.211       0.2294
   1                                rs1018306    4567165    A        ADD       85    -0.0222  0.01854 -0.05854  0.01414       -1.197       0.2348
   1                                 rs780568    4569834    A        ADD       85    0.02595  0.02621 -0.02542  0.07732       0.9901       0.3251
   1                                rs1710424    4575001    A        ADD       85    0.01433  0.02781 -0.04017  0.06883       0.5154       0.6077
   1                                rs6703696    4578495    G        ADD      105    0.05096  0.03537 -0.01836   0.1203        1.441       0.1528
   1                               rs12035830    4579733    A        ADD       85    0.02846  0.03469 -0.03953  0.09645       0.8204       0.4145
   1                                 rs518456    4582089    A        ADD       85    0.02145  0.01834 -0.01449  0.05739         1.17       0.2456
   1                                 rs241240    4586306    C        ADD       85   -0.02936  0.01816 -0.06495 0.006241       -1.616         0.11
   1                                 rs241239    4587177    G        ADD      105   -0.03959  0.01923 -0.07728 -0.001906       -2.059      0.04211
   1                               rs12080165    4596700    A        ADD       85   -0.01281   0.0233 -0.05847  0.03285      -0.5499       0.5839
   1                               rs12726510    4598021    A        ADD       85    0.00421  0.02318 -0.04123  0.04965       0.1816       0.8564
   1                                 rs592726    4599243    G        ADD      105   0.007322  0.01871 -0.02935  0.04399       0.3914       0.6964
   1                             exm-rs241257    4614822    G        ADD      115    0.02983  0.01981 -0.008994  0.06865        1.506        0.135
   1                                rs4654556    4615331    G        ADD       85    0.04922  0.03709 -0.02349   0.1219        1.327       0.1884
   1                                rs6685798    4618251    G        ADD      105    0.01989  0.01872  -0.0168  0.05659        1.063       0.2905
   1                                 rs241264    4619038    G        ADD      105    0.02142  0.02522 -0.02801  0.07086       0.8494       0.3977
   1                               rs12120353    4620996    A        ADD      105 -0.0003489  0.02166  -0.0428  0.04211     -0.01611       0.9872
   1                                 rs241277    4629186    A        ADD       85   0.005495   0.0211 -0.03586  0.04685       0.2604       0.7952
   1                                 rs241278    4629408    A        ADD       85    0.01475  0.01988 -0.02421  0.05372       0.7421       0.4602
   1                                rs1541318    4634978    G        ADD      105  -0.003574  0.01807   -0.039  0.03185      -0.1978       0.8436
   1                                rs1157688    4636767    A        ADD      105    -0.0118  0.02402 -0.05889  0.03528      -0.4914       0.6243
   1                                rs1024139    4640902    G        ADD       99    0.02497  0.02288 -0.01987  0.06982        1.091       0.2779
   1                                 rs619364    4646379    G        ADD       85   -0.01831  0.01883 -0.05522   0.0186      -0.9724       0.3338
   1                                 rs644647    4647469    C        ADD       82   -0.02873  0.02285 -0.07352  0.01605       -1.258       0.2124
   1                               rs10915566    4648780    A        ADD       92  -0.001182  0.02841 -0.05687   0.0545     -0.04162       0.9669
   1                                rs1849943    4649316    A        ADD      105  -0.000862  0.02199 -0.04396  0.04223      -0.0392       0.9688
   1                                 rs537761    4662408    A        ADD       85   0.007643  0.02115 -0.03381   0.0491       0.3613       0.7188
   1                                rs3896439    4668670    A        ADD      105   -0.01571  0.04704  -0.1079  0.07647      -0.3341        0.739
   1                                rs4654569    4675555    A        ADD       85   -0.03842     0.05  -0.1364  0.05959      -0.7683       0.4446
   1                                rs4654574    4679731    G        ADD       85   -0.02343  0.02383 -0.07014  0.02328       -0.983       0.3286
   1                               rs12029673    4684090    G        ADD       85   -0.02656  0.01948 -0.06475  0.01162       -1.363       0.1766
   1                                rs1107467    4685222    A        ADD       85    0.01593  0.01931 -0.02192  0.05378       0.8248        0.412
   1                                 rs875807    4685672    A        ADD      105    0.02595  0.01787 -0.009063  0.06097        1.453       0.1495
   1                               rs12122754    4698559    A        ADD      105    0.02866  0.02504 -0.02042  0.07775        1.145       0.2551
   1                               rs10915575    4701258    G        ADD      105    -0.0109  0.02121 -0.05247  0.03066      -0.5141       0.6083
   1                               rs12408160    4723046    A        ADD      105   0.001497  0.02218 -0.04197  0.04497      0.06751       0.9463
   1                               rs12083131    4723818    A        ADD      105   0.004029  0.02011 -0.03538  0.04344       0.2003       0.8416
   1                               rs11588149    4725496    A        ADD      105    0.04647  0.04235 -0.03654   0.1295        1.097       0.2752
   1                                rs7517857    4725585    A        ADD       85   -0.00222  0.01894 -0.03934   0.0349      -0.1172        0.907
   1                               rs12567266    4726454    A        ADD      105   -0.01262  0.02417    -0.06  0.03476       -0.522       0.6028
   1                               rs16839422    4730964    G        ADD       85   0.005379  0.02554 -0.04468  0.05544       0.2106       0.8337
   1                               rs10799256    4731689    G        ADD       85    0.02934  0.02239 -0.01454  0.07323         1.31       0.1938
   1                               rs16839451    4737693    A        ADD       85    0.00198  0.02447 -0.04597  0.04993      0.08093       0.9357
   1                                rs2071990    4738058    A        ADD      105    0.02159  0.07435  -0.1241   0.1673       0.2904       0.7721
   1                                rs2071995    4738678    A        ADD      105    0.02783  0.05074 -0.07161   0.1273       0.5485       0.5846
   1                                 rs763238    4743704    A        ADD      105   -0.03473   0.0204  -0.0747 0.005245       -1.703      0.09175
   1                                rs6688423    4768540    G        ADD       85  0.0006074  0.02048 -0.03953  0.04074      0.02966       0.9764
   1                                rs3820252    4784556    A        ADD      105   -0.06505  0.04461  -0.1525  0.02239       -1.458        0.148
   1                                 rs242044    4787119    G        ADD      104   0.007054  0.01715 -0.02656  0.04067       0.4113       0.6818
   1                                 rs242050    4789179    A        ADD      105   -0.03075  0.02158 -0.07305  0.01154       -1.425       0.1572
   1                                 rs409048    4805674    G        ADD       85  -0.007603   0.0183 -0.04348  0.02827      -0.4154        0.679
   1                                 rs368808    4806381    A        ADD       85  -0.009142  0.02035 -0.04902  0.03074      -0.4493       0.6544
   1                                rs2802720    4809120    A        ADD       85   -0.03089  0.01913 -0.06838 0.006599       -1.615       0.1103
   1                                 rs523141    4819667    G        ADD       85    0.03917  0.02639 -0.01254  0.09089        1.485       0.1416
   1                               rs12119789    4823492    A        ADD      105    0.01145  0.01728 -0.02242  0.04533       0.6628        0.509
   1                               rs12066439    4824311    A        ADD      105    0.02835  0.02026 -0.01136  0.06806        1.399       0.1648
   1                                 rs426095    4828063    A        ADD       85   -0.03748  0.01893 -0.07458 -0.0003717        -1.98      0.05123
   1                                rs9426483    4830900    A        ADD       85   -0.03001  0.02146 -0.07207  0.01204       -1.399       0.1658
   1                                 rs423285    4831076    G        ADD      105    0.02109  0.02376 -0.02548  0.06766       0.8877       0.3769
   1                                rs3766977    4833498    A        ADD      105   -0.03125  0.02497  -0.0802   0.0177       -1.251       0.2138
   1                                 rs399377    4835375    A        ADD      105    0.02486  0.02528 -0.02469  0.07441       0.9832       0.3279
   1                                rs9426506    4844376    A        ADD      105   -0.02252  0.01804 -0.05787  0.01283       -1.249       0.2147
   1                               rs11805709    4847594    A        ADD      105    0.03396  0.02091 -0.007024  0.07494        1.624       0.1075
   1                               rs12089516    4859727    G        ADD       85     0.0305  0.08551  -0.1371   0.1981       0.3567       0.7223
   1                                rs4654607    4861160    G        ADD      105   0.006546  0.01731 -0.02738  0.04047       0.3782       0.7061
   1                                 rs760817    4863913    A        ADD       85   -0.03238  0.02713 -0.08555  0.02079       -1.194       0.2362
   1                               rs10799262    4872571    G        ADD       95   -0.04229  0.02513 -0.09154 0.006958       -1.683      0.09587
   1                                rs2050010    4880917    A        ADD       85    0.07049  0.06968 -0.06608   0.2071        1.012       0.3148
   1                                rs2181699    4888012    A        ADD      105  -0.001511  0.01821  -0.0372  0.03418     -0.08298        0.934
   1                               rs10915626    4906783    A        ADD      105     0.1172  0.04839  0.02236    0.212        2.422      0.01725
   1                                rs6683849    4908901    A        ADD      105     0.0295  0.01939 -0.008504  0.06751        1.521       0.1313
   1                                rs6426440    4914910    C        ADD      105  -0.001498  0.01987 -0.04044  0.03744      -0.0754       0.9401
   1                               rs10915644    4927798    G        ADD      105    0.02057  0.01975 -0.01815  0.05929        1.041       0.3002
   1                               rs10915645    4928187    C        ADD       85    0.01324  0.02183 -0.02955  0.05603       0.6066       0.5458
   1                                rs7543026    4944842    A        ADD       85   -0.01795  0.02497 -0.06689  0.03099      -0.7189       0.4743
   1                                rs6664880    4952788    G        ADD      105   0.003268  0.02119 -0.03827  0.04481       0.1542       0.8778
   1                               exm2268645    4955862    G        ADD      115 -0.0003172  0.01789 -0.03538  0.03474     -0.01773       0.9859
   1                                rs6678459    4968528    A        ADD       85    0.01547  0.02734 -0.03812  0.06906       0.5658       0.5732
   1                               rs12034557    4971507    A        ADD       85    0.01904  0.02668 -0.03324  0.07133       0.7139       0.4774
   1                               rs11805753    4973107    A        ADD       96   -0.01286  0.02567 -0.06316  0.03745       -0.501       0.6176
   1                               rs10915668    4973301    A        ADD      105    0.01022  0.01874 -0.02651  0.04694       0.5452       0.5868
   1                               rs12035499    4980692    A        ADD      105  -0.001128  0.02503  -0.0502  0.04794     -0.04506       0.9642
   1                                 rs942245    4981503    G        ADD      105    0.01657   0.0168 -0.01636   0.0495       0.9863       0.3264
   1                                rs6666453    4987424    C        ADD      105   0.007005  0.02464 -0.04129   0.0553       0.2843       0.7768
   1                                rs2898853    4992204    G        ADD      105   -0.01874  0.01957 -0.05709  0.01962      -0.9576       0.3406
   1                               rs10915683    4996185    G        ADD      105     -0.014  0.01904 -0.05132  0.02331      -0.7355       0.4638
   1                                rs9286971    5003504    G        ADD      105    0.01947   0.0186   -0.017  0.05593        1.046       0.2979
   1                                rs9426490    5011402    A        ADD       85    0.01476  0.01935 -0.02316  0.05269        0.763       0.4477
   1                               rs10915298    5012301    A        ADD       85   -0.01155  0.05498  -0.1193   0.0962      -0.2101       0.8342
   1                                rs6656223    5015844    G        ADD       85    0.01635  0.01857 -0.02004  0.05274       0.8807       0.3812
   1                               rs10799145    5021200    A        ADD      105   -0.02057  0.01788 -0.05561  0.01446       -1.151       0.2526
   1                               rs12754637    5023321    A        ADD      105   -0.04049  0.02225  -0.0841 0.003128       -1.819      0.07187
   1                                rs7535462    5033661    A        ADD       85   0.001084  0.02145 -0.04095  0.04312      0.05056       0.9598
   1                               rs12757902    5036234    A        ADD       96   -0.01635  0.02099 -0.05749  0.02479      -0.7788       0.4382
   1                                rs1563791    5043734    C        ADD      105    0.01033  0.02241  -0.0336  0.05426        0.461       0.6458
   1                                rs7365286    5047163    A        ADD      105    0.03317  0.01887 -0.00381  0.07016        1.758      0.08183
   1                                rs6683624    5051710    A        ADD      105   -0.02456  0.01999 -0.06374  0.01462       -1.229       0.2221
   1                               rs10158288    5061519    A        ADD       85    0.04023  0.01823 0.004504  0.07595        2.207      0.03021
   1                               rs10915310    5068210    G        ADD      105  -0.006598  0.01855 -0.04295  0.02975      -0.3557       0.7228
   1                                rs1870516    5072295    A        ADD       85   -0.02735  0.01904 -0.06468 0.009967       -1.437       0.1548
   1                                rs9286975    5073092    G        ADD       85    0.04449  0.01766 0.009881   0.0791         2.52      0.01377
   1                               rs10799152    5073658    C        ADD       85   -0.02586  0.01895 -0.06301  0.01129       -1.364       0.1763
   1                                rs1459765    5088062    A        ADD      105    0.01321  0.02397 -0.03377  0.06019       0.5511       0.5828
   1                                rs6693990    5094435    A        ADD       85    0.01328  0.01964 -0.02522  0.05178       0.6762       0.5009
   1                               rs10915324    5103621    G        ADD       85   0.006168  0.02211 -0.03717  0.04951       0.2789        0.781
   1                               rs10915329    5114102    A        ADD      105   -0.01378  0.01891 -0.05083  0.02328      -0.7287       0.4679
   1                                rs1563792    5124859    G        ADD      105    0.01682  0.02261  -0.0275  0.06114       0.7438       0.4588
   1                                rs6603832    5127543    A        ADD       85   0.003291  0.02305 -0.04188  0.04846       0.1428       0.8868
   1                               rs11590026    5140226    A        ADD       96    0.01294  0.02002 -0.02629  0.05218       0.6465       0.5196
   1                                rs3128687    5141293    C        ADD       85    0.02529  0.01839 -0.01075  0.06133        1.376       0.1729
   1                               rs10915341    5142552    C        ADD       85    0.01285  0.02112 -0.02855  0.05424       0.6084       0.5447
   1                                rs6680801    5145066    A        ADD      105    0.03438  0.02528 -0.01517  0.08393         1.36        0.177
   1                                rs9803863    5158857    G        ADD       85  -0.004626  0.02031 -0.04442  0.03517      -0.2278       0.8204
   1                                rs2242157    5160662    A        ADD      105   -0.01501  0.01801 -0.05031  0.02028      -0.8338       0.4064
   1                               rs10733013    5168663    A        ADD      105    -0.0291  0.01823 -0.06483 0.006636       -1.596       0.1137
   1                            exm-rs7513590    5170712    G        ADD      115  -0.008294  0.02888 -0.06489   0.0483      -0.2872       0.7745
   1                                rs2611424    5174078    A        ADD       85    0.02422  0.02132 -0.01757  0.06601        1.136       0.2594
   1                                rs6671889    5192703    A        ADD       85   -0.03039  0.01954 -0.06868 0.007898       -1.556       0.1238
   1                               rs10492925    5195371    G        ADD      105  0.0009198  0.02029 -0.03886   0.0407      0.04532       0.9639
   1                               rs10799173    5197977    G        ADD       85    0.02804  0.01886 -0.008929  0.06502        1.487       0.1411
   1                               rs12121369    5210124    A        ADD      105    -0.0217  0.01854 -0.05804  0.01464       -1.171       0.2446
   1                               rs12027352    5211338    A        ADD       85   -0.01193   0.0199 -0.05092  0.02707      -0.5995       0.5505
   1                                rs9439511    5218601    A        ADD      104   -0.02906  0.01807 -0.06447 0.006351       -1.608        0.111
   1                               rs16840071    5229311    A        ADD       85    0.01878  0.04574 -0.07087   0.1084       0.4106       0.6825
   1                                rs9286977    5233284    A        ADD      102   -0.03964  0.02327 -0.08524 0.005967       -1.704      0.09171
   1                                rs7547229    5240211    A        ADD      104   0.005637  0.01767 -0.02899  0.04027        0.319       0.7504
   1                               rs12043691    5248448    A        ADD       85    0.04337  0.04257 -0.04006   0.1268        1.019       0.3114
   1                                rs2722781    5257229    A        ADD       85   0.006245  0.02246 -0.03777  0.05026       0.2781       0.7817
   1                                rs7528871    5259095    A        ADD      105    0.01427  0.02222 -0.02928  0.05782       0.6422       0.5222
   1                                rs6603821    5267850    A        ADD       85    0.03305  0.01863 -0.003469  0.06958        1.774      0.07995
   1                               rs12140099    5270277    G        ADD      105    0.01723  0.02082 -0.02357  0.05803       0.8276       0.4099
   1                               rs16840190    5282726    A        ADD       93   -0.07043  0.03341  -0.1359 -0.004957       -2.108      0.03788
   1                                rs7546667    5282817    A        ADD       85    0.03282  0.02109 -0.008507  0.07415        1.556       0.1236
   1                                 rs938962    5283942    A        ADD      105   0.004839  0.01913 -0.03265  0.04233        0.253       0.8008
   1                                rs4259664    5287108    C        ADD      105   -0.01453   0.0214 -0.05647  0.02742      -0.6788       0.4989
   1                                 rs677735    5295176    A        ADD      105    0.01417  0.03049 -0.04558  0.07392        0.465        0.643
   1                                rs2353169    5296844    G        ADD      105   -0.01009   0.0177 -0.04479  0.02461        -0.57         0.57
   1                                 rs586165    5297887    A        ADD       85  -0.004628  0.02433 -0.05231  0.04305      -0.1902       0.8496
   1                               rs12066405    5302528    A        ADD       85  -0.006137  0.02201 -0.04927    0.037      -0.2789       0.7811
   1                                rs7534404    5309255    A        ADD      105    0.02779  0.02006 -0.01152  0.06711        1.386        0.169
   1                               rs12135834    5309667    A        ADD      105   -0.01588  0.01807 -0.05131  0.01954      -0.8787       0.3817
   1                                rs6703948    5313445    A        ADD      105 -0.0004293  0.02269 -0.04491  0.04405     -0.01892       0.9849
   1                                 rs630153    5321139    A        ADD      104    0.02869  0.01724 -0.005104  0.06248        1.664      0.09932
   1                                 rs499416    5324231    A        ADD       96   -0.01913  0.01792 -0.05426  0.01599       -1.068       0.2885
   1                                 rs536995    5326050    A        ADD       85   -0.01794  0.01844 -0.05409  0.01821      -0.9727       0.3337
   1                                 rs579467    5329865    A        ADD       85  -0.008483  0.01751 -0.04279  0.02583      -0.4846       0.6293
   1                                 rs584938    5334079    C        ADD       85   0.000183  0.02301 -0.04491  0.04528     0.007955       0.9937
   1                                rs4847576    5335599    G        ADD      105   0.009765  0.03259 -0.05412  0.07365       0.2996       0.7651
   1                               rs17423547    5341464    G        ADD      105    0.01265  0.01981 -0.02617  0.05147       0.6387       0.5245
   1                               rs12141954    5342295    G        ADD       97   0.005715  0.01875 -0.03103  0.04246       0.3048       0.7612
   1                                 rs557477    5346474    C        ADD      105  -0.008444  0.01924 -0.04615  0.02926      -0.4389       0.6617
   1                               exm2252114    5347155    A        ADD      115  -0.001163   0.0184 -0.03722   0.0349     -0.06322       0.9497
   1                                 rs665471    5347457    G        ADD       85    0.03031  0.01822 -0.00539  0.06601        1.664       0.1001
   1                               rs10915406    5349616    A        ADD      105   -0.02267   0.0233 -0.06834    0.023      -0.9729        0.333
   1                                rs2353174    5350428    G        ADD       85   -0.01566  0.01956   -0.054  0.02268      -0.8005       0.4258
   1                               rs10799191    5356607    A        ADD       85  -0.002992   0.0208 -0.04376  0.03778      -0.1438        0.886
   1                               rs12040942    5371159    C        ADD      105    0.01155  0.02025 -0.02813  0.05123       0.5705       0.5696
   1                                rs5026665    5374940    G        ADD       85    0.00104  0.02152 -0.04113  0.04321      0.04832       0.9616
   1                                rs4847569    5379624    A        ADD      105   -0.01525  0.02112 -0.05665  0.02615      -0.7221        0.472
   1                                rs2148211    5401364    G        ADD       85    -0.0123  0.02175 -0.05492  0.03033      -0.5654       0.5734
   1                               rs10915416    5403031    G        ADD       85   -0.01649  0.02257 -0.06074  0.02775      -0.7306       0.4672
   1                                rs4129058    5410542    G        ADD       85   -0.01173   0.0215 -0.05386   0.0304      -0.5457       0.5868
   1                                rs6603835    5475663    C        ADD       85   0.001862  0.01891  -0.0352  0.03892      0.09847       0.9218
   1                                rs3922826    5485177    C        ADD      105     0.0244  0.02572 -0.02601  0.07481       0.9487       0.3451
   1                               rs10907211    5492043    A        ADD      105   0.003197  0.02217 -0.04025  0.04664       0.1442       0.8856
   1                               rs11260694    5514194    A        ADD      105   0.003939  0.01787 -0.03109  0.03897       0.2204        0.826
   1                               rs12568815    5521691    A        ADD       85    0.01508   0.0301  -0.0439  0.07407       0.5011       0.6177
   1                               rs12045091    5547562    G        ADD       85    0.01981  0.02199  -0.0233  0.06291       0.9007       0.3705
   1                               rs11260698    5549525    A        ADD      105   -0.01146  0.01682 -0.04443  0.02151      -0.6814       0.4972
   1                                rs2071959    5556067    A        ADD      104    0.03457  0.01976 -0.004159  0.07329        1.749      0.08334
   1                                rs9661310    5561412    A        ADD       96   0.004107  0.03085 -0.05635  0.06456       0.1331       0.8944
   1                                rs4845816    5561478    G        ADD       85  -0.001364  0.01781 -0.03628  0.03355     -0.07659       0.9391
   1                                rs9659669    5563399    G        ADD       85   -0.01868  0.01755 -0.05307  0.01571       -1.064       0.2904
   1                                rs9729649    5572304    A        ADD      105   -0.03603  0.02287 -0.08086 0.008791       -1.576       0.1183
   1                                rs9660967    5581798    A        ADD       85   -0.02002  0.02148 -0.06212  0.02208      -0.9321       0.3541
   1                                rs7515958    5603850    G        ADD      105    0.00339  0.02089 -0.03756  0.04434       0.1622       0.8715
   1                                rs1935762    5616830    G        ADD      105   -0.03159  0.03071 -0.09179   0.0286       -1.029       0.3061
   1                                rs9439613    5623965    A        ADD       85   -0.01474  0.01993 -0.05381  0.02433      -0.7395       0.4618
   1                                 rs904525    5635724    G        ADD       85    0.01885  0.01949 -0.01934  0.05705       0.9675       0.3363
   1                                rs6603844    5641064    A        ADD       85    0.01386  0.02138 -0.02804  0.05576       0.6483       0.5187
   1                                rs1695645    5643758    G        ADD       85  -0.007753  0.01765 -0.04236  0.02685      -0.4391       0.6618
   1                               rs10907200    5646002    A        ADD      105   -0.01626    0.018 -0.05153  0.01902      -0.9031       0.3687
   1                                 rs707582    5671786    G        ADD      105   0.003342  0.01851 -0.03294  0.03962       0.1806       0.8571
   1                                 rs770718    5674434    A        ADD      105    0.02469  0.01911 -0.01277  0.06216        1.292       0.1994
   1                                rs9439603    5679441    G        ADD      105    0.01612  0.01769 -0.01856  0.05079       0.9109       0.3646
   1                                rs9439587    5679808    A        ADD      105  -0.002578  0.02291 -0.04747  0.04232      -0.1126       0.9106
   1                               rs10157819    5680572    G        ADD      105    0.01485  0.02125  -0.0268  0.05651       0.6988       0.4863
   1                                 rs945322    5684301    C        ADD      105    0.07109  0.04014 -0.007592   0.1498        1.771      0.07966
   1                                rs6690868    5701323    G        ADD      105    0.02941  0.02164   -0.013  0.07182        1.359       0.1771
   1                               rs17028491    5703552    A        ADD      105   -0.03192  0.01965 -0.07043 0.006583       -1.625       0.1074
   1                                 rs971816    5707091    C        ADD      105  0.0007709  0.01796 -0.03442  0.03596      0.04294       0.9658
   1                                 rs707589    5711647    G        ADD       85    0.02536  0.01752 -0.008989   0.0597        1.447       0.1519
   1                                 rs707590    5712831    A        ADD      105   -0.00526  0.01752  -0.0396  0.02908      -0.3002       0.7647
   1                               exm2252278    5717388    G        ADD      115    0.01131  0.01599 -0.02004  0.04265        0.707       0.4811
   1                                 rs770721    5722405    A        ADD       85  -0.003072  0.02077 -0.04379  0.03764      -0.1479       0.8828
   1                                 rs707580    5724940    G        ADD      105  -0.008362  0.02021 -0.04797  0.03124      -0.4138       0.6799
   1                                 rs770702    5744921    G        ADD      105   0.001064  0.01879 -0.03576  0.03789      0.05666       0.9549
   1                                 rs770705    5747184    C        ADD       85   -0.01389   0.0196 -0.05229  0.02452      -0.7086       0.4807
   1                                 rs770693    5765353    G        ADD      104    0.02799  0.01833 -0.007942  0.06392        1.527         0.13
   1                                rs2649078    5767805    G        ADD       85   -0.03207  0.01986   -0.071 0.006865       -1.614       0.1104
   1                                rs1414380    5774876    A        ADD       85   -0.02398  0.02075 -0.06466  0.01669       -1.156       0.2513
   1                                rs2244632    5780697    A        ADD       85    0.03844  0.01879 0.001619  0.07527        2.046      0.04407
   1                                rs2842258    5790498    G        ADD      105    0.01402  0.01781 -0.02088  0.04892       0.7876       0.4328
   1                                rs2649063    5799631    G        ADD       85    0.01658  0.01728 -0.01728  0.05044       0.9596       0.3402
   1                               rs11260682    5805605    G        ADD       85   -0.02107  0.04291  -0.1052  0.06304       -0.491       0.6248
   1                               rs12076190    5829039    G        ADD      105  -0.002833  0.02109 -0.04418  0.03851      -0.1343       0.8935
   1                                rs4129514    5831601    A        ADD      105   0.001413  0.02041 -0.03859  0.04142      0.06922        0.945
   1                                rs4845818    5861105    A        ADD       85    -0.0105  0.02157 -0.05277  0.03177      -0.4869       0.6277
   1                                rs9308476    5880466    C        ADD      105   -0.01243  0.02138 -0.05434  0.02948      -0.5814       0.5623
   1                                rs1890191    5887140    G        ADD       96   -0.01055  0.01996 -0.04968  0.02858      -0.5285       0.5984
   1                                rs1698976    5900795    A        ADD      105 -0.0008932  0.01793 -0.03603  0.03424     -0.04983       0.9604
   1                                rs1765719    5905929    C        ADD      105   -0.02021  0.01958 -0.05858  0.01817       -1.032       0.3047
   1                               rs11121600    5921042    A        ADD      105    -0.0226  0.01998 -0.06176  0.01656       -1.131       0.2607
   1                                rs1287634    5925371    A        ADD      105  -0.006758  0.01708 -0.04023  0.02672      -0.3957       0.6932
   1                                  exm8201    5927169    A        ADD      115    0.02754  0.05802 -0.08618   0.1413       0.4747        0.636
   1                                  exm8208    5927943    A        ADD      115    0.03291  0.07451  -0.1131   0.1789       0.4416       0.6596
   1                               exm2252388    5933384    G        ADD      115   -0.01265   0.0406 -0.09223  0.06693      -0.3115        0.756
   1                                  exm8262    5935162    T        ADD      115    0.05281  0.02169   0.0103  0.09532        2.435      0.01651
   1                                  exm8285    5940243    A        ADD      115   -0.01853  0.05669  -0.1296  0.09257      -0.3269       0.7444
   1                               rs12735231    5946443    A        ADD       85   -0.00375  0.02671 -0.05609  0.04859      -0.1404       0.8887
   1                                  exm8315    5951013    A        ADD      115    0.01804  0.05198 -0.08384   0.1199        0.347       0.7293
   1                               rs12401883    5957601    A        ADD       85   0.001133  0.02252 -0.04301  0.04527      0.05029         0.96
   1                                rs2134551    5961870    G        ADD       85    0.01081  0.02176 -0.03184  0.05347       0.4968       0.6207
   1                                  exm8344    5965455    A        ADD      115   -0.01169  0.06735  -0.1437   0.1203      -0.1736       0.8625
   1                                 rs962662    5978510    G        ADD       85   0.009306  0.01828 -0.02651  0.04512       0.5092        0.612
   1                                rs7549324    5982044    A        ADD      105    0.01145  0.01809 -0.02401  0.04691       0.6328       0.5283
   1                                rs7535806    5983114    A        ADD      105   -0.01369  0.02277 -0.05831  0.03093      -0.6014       0.5489
   1                               rs11120934    6037603    G        ADD       85   0.009306  0.01828 -0.02651  0.04512       0.5092        0.612
   1                                  exm8446    6046264    A        ADD      115   -0.07123   0.0627  -0.1941  0.05165       -1.136       0.2584
   1                                 rs806111    6053630    C        ADD      105  -0.009869  0.01727 -0.04371  0.02397      -0.5715       0.5689
   1                                 rs546526    6070870    A        ADD      105   0.002723  0.01713 -0.03086   0.0363       0.1589       0.8741
   1                                rs1295107    6079392    A        ADD      105   0.008459  0.01776 -0.02634  0.04326       0.4764       0.6348
   1                                rs1295094    6095199    A        ADD       85    0.03319  0.02544 -0.01667  0.08305        1.305       0.1958
   1                                  exm8468    6111757    A        ADD      115   -0.03813  0.03743  -0.1115  0.03524       -1.019       0.3107
   1                                rs3789553    6117171    G        ADD      105   -0.02136  0.02353 -0.06749  0.02477      -0.9075       0.3663
   1                                rs4908752    6125084    A        ADD       85   -0.01412   0.0243 -0.06176  0.03351      -0.5812       0.5628
   1                                rs2273042    6149122    A        ADD      105   -0.03883  0.04089   -0.119  0.04132      -0.9496       0.3446
   1                               exm2264794    6153525    G        ADD      115     0.0281   0.0154 -0.002089  0.05828        1.824      0.07084
   1                                rs3810993    6162583    G        ADD      105     0.0328  0.01717 -0.0008484  0.06646        1.911      0.05896
   1                                rs2785581    6177898    A        ADD       85  -0.007031  0.01743 -0.04119  0.02713      -0.4034       0.6877
   1                                rs2843495    6182321    G        ADD       85    0.03402  0.02115 -0.007428  0.07547        1.609       0.1117
   1                                rs2843494    6183926    G        ADD       85    -0.0211  0.03318 -0.08614  0.04394      -0.6359       0.5267
   1                                rs9434662    6190215    A        ADD      100  -0.007292  0.02178 -0.04998   0.0354      -0.3348       0.7385
   1                                rs2250358    6196869    G        ADD      105   0.003271  0.01599 -0.02807  0.03461       0.2046       0.8383
   1                               rs12067480    6205349    A        ADD       85  -0.003778  0.02391 -0.05063  0.04308       -0.158       0.8748
   1                                rs1883606    6207217    G        ADD       85    0.02043  0.01868 -0.01618  0.05705        1.094       0.2774
   1                                rs9434741    6217859    G        ADD       85     0.0305  0.02168   -0.012  0.07299        1.407       0.1635
   1                                 rs747393    6221975    G        ADD      105   -0.01182  0.02684 -0.06442  0.04079      -0.4403       0.6607
   1                                rs4908863    6247066    A        ADD       85   0.005701  0.03574 -0.06434  0.07574       0.1595       0.8737
   1                                rs4908864    6263354    A        ADD       85    0.01403  0.02314 -0.03132  0.05938       0.6063        0.546
   1                                  exm8955    6272078    A        ADD       82    0.01403  0.04735 -0.07878   0.1068       0.2962       0.7679
   1                                  exm8990    6278414    G        ADD      115    0.03746  0.02076 -0.00323  0.07815        1.804      0.07393
   1                                  exm8997    6279370    C        ADD      115    0.02887  0.02245 -0.01514  0.07288        1.286       0.2013
   1                                  exm9031    6304454    G        ADD      115    -0.0774  0.05736  -0.1898  0.03502       -1.349         0.18
   1                                  exm9066    6310562    C        ADD      115     0.1792   0.0609  0.05985   0.2986        2.943     0.003976
   1                                rs4908543    6317983    A        ADD       85    -0.0216  0.02377  -0.0682  0.02499      -0.9087       0.3663
   1                                rs3789500    6352084    A        ADD       85    0.05713  0.04168 -0.02457   0.1388        1.371       0.1744
   1                               rs17029372    6361437    A        ADD       85   -0.03322  0.02406 -0.08037  0.01394       -1.381       0.1713
   1                                rs6577570    6387276    A        ADD       85     0.1328  0.06865 -0.001799   0.2673        1.934      0.05672
   1                                 rs742505    6408060    A        ADD       85     0.1328  0.06865 -0.001799   0.2673        1.934      0.05672
   1                                rs3827718    6411024    A        ADD      105    0.01385  0.03915 -0.06288  0.09058       0.3538       0.7243
   1                                rs7515832    6418218    C        ADD       85     0.0493  0.04402 -0.03698   0.1356         1.12       0.2661
   1                                rs4582826    6461530    G        ADD      105    0.01281  0.02742 -0.04094  0.06656        0.467       0.6415
   1                               rs17026985    6465054    A        ADD       85    0.03996  0.05054 -0.05909    0.139       0.7908       0.4314
   1                               rs11485227    6474008    A        ADD       85   -0.01656  0.02789 -0.07123  0.03812      -0.5935       0.5545
   1                                rs2103673    6494399    A        ADD      105   -0.05198   0.0244  -0.0998 -0.004151        -2.13      0.03565
   1                               rs10864548    6501796    G        ADD       85   -0.01674  0.02329 -0.06239  0.02891      -0.7188       0.4744
   1                                  exm9459    6524501    G        ADD      102    -0.0532   0.0358  -0.1234  0.01697       -1.486       0.1405
   1                                  exm9525    6528468    A        ADD      115   -0.03738  0.03335  -0.1027  0.02798       -1.121       0.2648
   1                                  exm9585    6531124    G        ADD      115   -0.03738  0.03335  -0.1027  0.02798       -1.121       0.2648
   1                                  exm9590    6531589    A        ADD      115    0.03245  0.03438 -0.03494  0.09984       0.9437       0.3474
   1                                  exm9626    6533393    G        ADD       82   0.005625  0.02535 -0.04406  0.05531       0.2219        0.825
   1                                rs2986739    6548056    G        ADD       85    0.03935  0.02977   -0.019  0.09769        1.322       0.1901
   1                               exm2268861    6550376    G        ADD      115    0.02591  0.02614 -0.02532  0.07714       0.9913       0.3237
   1                               exm2233725    6550505    A        ADD      115    0.01565  0.02666 -0.03661  0.06791       0.5869       0.5585
   1                                rs4908554    6568387    A        ADD      105   -0.03065  0.01842 -0.06675 0.005446       -1.664      0.09922
   1                                rs3935435    6572175    A        ADD      105   -0.01692  0.02111 -0.05829  0.02446      -0.8013       0.4249
   1                                rs4243830    6577871    G        ADD       84    0.02131   0.0288 -0.03513  0.07775       0.7401       0.4615
   1                                rs1010584    6579843    G        ADD       85   0.007256  0.02711 -0.04589   0.0604       0.2676       0.7897
   1                                rs4908909    6599041    G        ADD       85    0.01682  0.02819 -0.03842  0.07206       0.5967       0.5524
   1                                  exm9786    6614535    G        ADD      115  -0.006438  0.02488 -0.05521  0.04233      -0.2587       0.7963
   1                               rs12565181    6620545    A        ADD       85    0.01032  0.02728 -0.04314  0.06378       0.3783       0.7062
   1                                  exm9800    6631106    A        ADD      115    -0.1003  0.06274  -0.2233  0.02267       -1.599       0.1128
   1                           exm-rs11587438    6631431    G        ADD      115  -0.009014  0.02513 -0.05827  0.04024      -0.3587       0.7205
   1                                  exm9852    6635306    A        ADD      115   -0.01688  0.02582 -0.06749  0.03374      -0.6535       0.5148
   1                                  exm9881    6637056    A        ADD      115   -0.05607  0.05157  -0.1571    0.045       -1.087       0.2793
   1                                 exm10030    6649228    C        ADD      115    -0.0534   0.0307  -0.1136 0.006773       -1.739      0.08479
   1                               rs12727844    6694207    G        ADD       85    0.04532  0.01868   0.0087  0.08193        2.426      0.01756
   1                                rs1043681    6695123    G        ADD       85   -0.02994  0.01858 -0.06636 0.006491       -1.611       0.1112
   1                                 exm10282    6698390    A        ADD      115   -0.04464  0.06303  -0.1682   0.0789      -0.7082       0.4803
   1                                 exm10307    6705944    A        ADD      115   0.002986  0.03198  -0.0597  0.06567      0.09335       0.9258
   1                                rs2235564    6713114    A        ADD      105   -0.02868  0.02072 -0.06929  0.01192       -1.384       0.1693
   1                                rs6659873    6723806    C        ADD      105   -0.02868  0.02072 -0.06929  0.01192       -1.384       0.1693
   1                               rs11122115    6725427    A        ADD      105  -0.003361  0.02193 -0.04634  0.03962      -0.1532       0.8785
   1                                 rs201151    6732424    G        ADD      105   -0.05609  0.01838 -0.09212 -0.02007       -3.052     0.002921
   1                                 rs277679    6783548    A        ADD      105   -0.06155  0.01814  -0.0971   -0.026       -3.394    0.0009932
   1                               rs11122122    6790946    A        ADD      105   -0.04968  0.01683 -0.08267 -0.01669       -2.951     0.003952
   1                                 rs447558    6795230    A        ADD      105   -0.02484   0.0191 -0.06228   0.0126         -1.3       0.1965
   1                                rs2134318    6798102    G        ADD       85   -0.03134   0.0187 -0.06799 0.005309       -1.676      0.09768
   1                               exm2252762    6814758    A        ADD      115    0.02412  0.01698 -0.009162  0.05741         1.42       0.1583
   1                                 rs378930    6826467    A        ADD      104    0.02609  0.01814 -0.009466  0.06165        1.438       0.1536
   1                                 rs391674    6832052    A        ADD      105    0.02123  0.01921 -0.01641  0.05888        1.105       0.2717
   1                               rs11122144    6835761    A        ADD       85  -0.007393  0.03285 -0.07178    0.057       -0.225       0.8225
   1                               rs17029864    6863342    A        ADD       85  -0.006256  0.02948 -0.06404  0.05153      -0.2122       0.8325
   1                                 rs589178    6870942    A        ADD       93    0.04333  0.01928 0.005545  0.08112        2.248      0.02713
   1                                 rs659459    6873932    G        ADD      105   -0.01883  0.02025 -0.05852  0.02086      -0.9298       0.3547
   1                               rs12058103    6903599    G        ADD      105  -0.002857  0.02006 -0.04216  0.03645      -0.1424        0.887
   1                                rs6688732    6929760    A        ADD      105   -0.01297  0.01993 -0.05203  0.02608       -0.651       0.5166
   1                               rs11586867    6972393    A        ADD      105   -0.04551   0.0182 -0.08118 -0.00983         -2.5      0.01406
   1                               rs12122806    6978623    G        ADD      105   -0.05148  0.02813  -0.1066 0.003642        -1.83      0.07019
   1                                rs4908574    6986109    G        ADD       85    0.03656  0.01991 -0.002471  0.07558        1.836      0.07014
   1                                rs6577395    6991925    G        ADD      105    -0.0216  0.01835 -0.05758  0.01437       -1.177        0.242
   1                                rs6688108    7007311    A        ADD       85    0.04027  0.01937 0.002308  0.07823        2.079      0.04085
   1                               rs10864251    7011805    C        ADD       93    0.03775   0.0186 0.001301  0.07421         2.03      0.04542
   1                               rs11120796    7014330    A        ADD       85    -0.0271  0.02093 -0.06811  0.01392       -1.295       0.1991
   1                               rs17030082    7029262    G        ADD       85   -0.01754  0.01924 -0.05526  0.02018      -0.9113       0.3649
   1                                rs6698901    7041175    G        ADD      105   -0.02433  0.01781 -0.05924  0.01058       -1.366       0.1751
   1                                rs1317017    7048779    A        ADD      104   -0.02687  0.02107 -0.06817  0.01442       -1.275       0.2052
   1                                rs6681529    7052566    G        ADD      105    0.02595  0.01691 -0.007193   0.0591        1.535       0.1281
   1                               rs17030129    7059150    A        ADD       85   -0.02239  0.02422 -0.06986  0.02507      -0.9246        0.358
   1                               rs11120813    7062993    A        ADD       85   -0.01601  0.01925 -0.05375  0.02173      -0.8316       0.4081
   1                                rs6690584    7078434    C        ADD       85   -0.03108  0.02129 -0.07281  0.01066       -1.459       0.1484
   1                               rs17030152    7083719    G        ADD      105   0.009044    0.022 -0.03408  0.05217        0.411        0.682
   1                               rs11120820    7087739    A        ADD      105  -0.007908  0.02441 -0.05576  0.03994      -0.3239       0.7467
   1                               rs11588846    7088261    G        ADD      105   -0.01257  0.01994 -0.05165   0.0265      -0.6306       0.5298
   1                               exm2264795    7088855    A        ADD      115   -0.02045  0.01657 -0.05293  0.01204       -1.234         0.22
   1                               rs12738895    7093213    A        ADD      104    0.01568  0.01831 -0.02021  0.05157       0.8562        0.394
   1                                rs7553537    7096700    A        ADD       85 -0.0007679  0.03501 -0.06939  0.06785     -0.02193       0.9826
   1                                rs4074964    7105079    G        ADD      105   -0.03157  0.01996 -0.07069 0.007557       -1.581        0.117
   1                                rs6577410    7112390    A        ADD       85   0.006387  0.02092 -0.03461  0.04739       0.3054       0.7609
   1                                rs4908595    7119202    A        ADD       85   0.004953   0.0206 -0.03543  0.04533       0.2404       0.8106
   1                                rs4436414    7120915    A        ADD       85  -0.004656  0.02087 -0.04556  0.03625      -0.2231        0.824
   1                                rs9434824    7137637    A        ADD      105  -0.006582  0.01882 -0.04347   0.0303      -0.3498       0.7273
   1                                rs1009113    7143807    A        ADD       85   -0.02505  0.02624 -0.07647  0.02637      -0.9548       0.3426
   1                                rs7544611    7148455    A        ADD      105   0.008234  0.02045 -0.03185  0.04831       0.4026       0.6881
   1                                rs2071917    7150527    G        ADD      105 -0.0002965  0.01645 -0.03253  0.03194     -0.01803       0.9857
   1                                rs2071918    7150577    A        ADD      105    0.03015  0.02329 -0.01551   0.0758        1.294       0.1986
   1                               rs11120840    7156082    C        ADD       85   -0.01029  0.01949 -0.04848   0.0279      -0.5281       0.5989
   1                                rs6694886    7167031    A        ADD      105    0.02177  0.01739 -0.01232  0.05586        1.251       0.2137
   1                                rs7527268    7173895    G        ADD      105  -0.004354  0.01706  -0.0378  0.02909      -0.2552       0.7991
   1                                rs9434469    7177744    A        ADD       85   0.004583  0.01768 -0.03007  0.03924       0.2592       0.7961
   1                                rs7532024    7179479    A        ADD      105  -0.005027  0.01772 -0.03975   0.0297      -0.2838       0.7772
   1                                rs4908443    7179721    A        ADD      105    0.02021  0.02238 -0.02365  0.06406        0.903       0.3687
   1                                rs4908600    7196659    A        ADD      105   0.008479  0.01968  -0.0301  0.04706       0.4308       0.6676
   1                             exm-rs970973    7202190    A        ADD      115  -0.002072  0.01791 -0.03718  0.03304      -0.1157       0.9081
   1                               rs12751444    7208217    A        ADD      105   0.009638  0.01951  -0.0286  0.04788        0.494       0.6224
   1                                rs9434483    7217727    G        ADD       85    0.01734  0.02098 -0.02378  0.05846       0.8267       0.4109
   1                                rs4908602    7220970    A        ADD      105    -0.0123  0.01647 -0.04459  0.01999      -0.7466       0.4571
   1                                rs4908445    7241523    G        ADD      105  6.404e-05  0.01879 -0.03677   0.0369     0.003408       0.9973
   1                               rs12735487    7245162    A        ADD       85  0.0009746  0.02339 -0.04488  0.04682      0.04166       0.9669
   1                                rs4908605    7245434    A        ADD       85  -0.003944  0.01793 -0.03908  0.03119        -0.22       0.8265
   1                                rs4908448    7269283    G        ADD       85   -0.01711  0.01817 -0.05272  0.01851      -0.9413       0.3494
   1                                 rs916393    7272250    A        ADD      105  -0.006566  0.01743 -0.04072  0.02759      -0.3768       0.7071
   1                               exm2268862    7278011    G        ADD      115     0.1664  0.07111  0.02706   0.3058         2.34      0.02108
   1                                rs4908610    7311260    C        ADD       85    -0.0119    0.019 -0.04913  0.02533      -0.6264       0.5328
   1                                rs6698548    7317541    A        ADD      105   -0.02652  0.01666 -0.05918 0.006144       -1.591       0.1147
   1                               rs10864289    7318448    A        ADD      105   -0.04079  0.01834 -0.07674 -0.004831       -2.223      0.02847
   1                               rs11120889    7324323    G        ADD      105    0.04278  0.01821 0.007092  0.07847        2.349      0.02079
   1                               rs10864290    7326245    G        ADD       84    0.01616  0.01889 -0.02086  0.05318       0.8555       0.3949
   1                                rs2412148    7331060    A        ADD      102  -0.006549  0.02963 -0.06463  0.05153       -0.221       0.8255
   1                                rs2412147    7331347    A        ADD       85    0.02142  0.02366 -0.02494  0.06779       0.9057       0.3679
   1                                rs7539551    7338813    G        ADD      105   0.008802  0.02183 -0.03399  0.05159       0.4031       0.6877
   1                               rs12409413    7342106    G        ADD      105  -0.006855   0.0181 -0.04232  0.02861      -0.3788       0.7056
   1                                rs1894654    7351434    G        ADD      105 -0.0008548  0.01902 -0.03814  0.03643     -0.04493       0.9643
   1                               rs11120896    7361338    A        ADD      105   0.006817   0.0224 -0.03709  0.05073       0.3043       0.7616
   1                                rs9659928    7362478    G        ADD       85   0.001497  0.02079 -0.03925  0.04224      0.07202       0.9428
   1                               rs12128469    7375258    A        ADD      105    0.02541     0.02 -0.01379  0.06461        1.271       0.2068
   1                               rs12563394    7380747    G        ADD      105  -0.007757    0.022 -0.05087  0.03535      -0.3526       0.7251
   1                               rs12041403    7394728    G        ADD       85   0.005858  0.02131  -0.0359  0.04762       0.2749       0.7841
   1                                 rs763173    7410182    A        ADD      105   -0.01934  0.02427  -0.0669  0.02822      -0.7971       0.4273
   1                                 rs845270    7426875    A        ADD       85   -0.02331  0.02553 -0.07334  0.02672      -0.9131        0.364
   1                                rs2040433    7448154    G        ADD       85    0.01069   0.0273 -0.04282   0.0642       0.3915       0.6965
   1                                 rs845202    7464375    G        ADD      105   -0.04052   0.0224 -0.08442 0.003372       -1.809      0.07342
   1                                 rs763161    7468614    G        ADD      104   -0.01576  0.02523  -0.0652  0.03369      -0.6246       0.5337
   1                                rs7535846    7471157    A        ADD       85  -0.008665  0.02048 -0.04881  0.03148       -0.423       0.6734
   1                               rs11120917    7478076    A        ADD      105   0.005644  0.01993 -0.03343  0.04471       0.2831       0.7777
   1                               rs10864302    7487277    A        ADD       85   -0.01181  0.02801 -0.06671  0.04309      -0.4216       0.6744
   1                                rs1193220    7492265    A        ADD      105   -0.02615  0.01791 -0.06125 0.008952        -1.46       0.1474
   1                                rs9988557    7493231    G        ADD       97   -0.01768  0.01862 -0.05417  0.01881      -0.9495       0.3449
   1                                rs1193224    7497407    A        ADD       85   -0.02541  0.02116 -0.06689  0.01607       -1.201       0.2335
   1                               rs12565108    7501060    A        ADD       85  -0.001757  0.04516 -0.09027  0.08676     -0.03891       0.9691
   1                                rs1750837    7520601    G        ADD      105    0.00154  0.01729 -0.03234  0.03542      0.08911       0.9292
   1                               rs11805932    7521479    A        ADD      105   -0.02372  0.03552 -0.09335   0.0459      -0.6678       0.5058
   1                                rs6702132    7524476    A        ADD       85    0.01258   0.0199 -0.02643  0.05159       0.6322       0.5291
   1                                rs1149331    7528669    A        ADD      105 -0.0002579  0.01856 -0.03663  0.03612      -0.0139       0.9889
   1                                rs6678279    7540770    A        ADD      105  -0.001472  0.04707 -0.09373  0.09078     -0.03128       0.9751
   1                                rs2796483    7541345    G        ADD       85   -0.01208  0.01807  -0.0475  0.02334      -0.6685       0.5058
   1                                 rs947675    7548616    G        ADD       85  -0.006027  0.01867 -0.04263  0.03057      -0.3228       0.7477
   1                                rs1193230    7551631    A        ADD       85  -0.001667   0.0194  -0.0397  0.03636     -0.08592       0.9317
   1                               rs10864304    7557152    G        ADD      105    0.03636   0.0289 -0.02028    0.093        1.258       0.2113
   1                                rs1725262    7562488    G        ADD      105  -0.006949  0.01821 -0.04265  0.02875      -0.3816       0.7036
   1                                rs1725241    7567618    A        ADD       85   -0.00638  0.01877 -0.04317  0.03041      -0.3399       0.7348
   1                               rs12565334    7567768    A        ADD       85    0.01327  0.02764  -0.0409  0.06744       0.4801       0.6325
   1                                rs1193179    7569602    G        ADD      105   -0.03671  0.01958 -0.07508 0.001665       -1.875      0.06375
   1                                 rs749958    7572262    A        ADD      105    0.01249  0.01868 -0.02413   0.0491       0.6683       0.5055
   1                                rs7529399    7575666    G        ADD      103   -0.02156  0.01944 -0.05967  0.01655       -1.109       0.2703
   1                                rs6693468    7578333    G        ADD       85   0.001132  0.01886 -0.03583  0.03809      0.06006       0.9523
   1                                rs6670316    7578713    A        ADD       85   -0.03459  0.02453 -0.08267  0.01349        -1.41       0.1624
   1                                rs1750817    7578776    A        ADD       85    0.03088  0.02181 -0.01186  0.07362        1.416       0.1607
   1                               exm2268649    7584814    A        ADD      115  -0.006537  0.01738 -0.04061  0.02753      -0.3761       0.7076
   1                                rs1193167    7590448    G        ADD      105  -0.006565  0.01852 -0.04287  0.02974      -0.3545       0.7237
   1                                rs2478266    7595233    G        ADD       93   0.007341  0.02147 -0.03474  0.04942       0.3419       0.7332
   1                                rs6577449    7598094    A        ADD      105   -0.07595  0.03469  -0.1439 -0.00796       -2.189      0.03091
   1                               rs12407666    7600905    A        ADD      103   -0.02701  0.01666 -0.05966 0.005653       -1.621       0.1083
   1                                 rs957856    7613745    G        ADD      105   -0.01571   0.0189 -0.05276  0.02133      -0.8313       0.4078
   1                               rs17031113    7617484    A        ADD      105   0.005388  0.02347 -0.04061  0.05138       0.2296       0.8189
   1                                rs6696544    7621589    A        ADD      105   -0.01134  0.02663 -0.06354  0.04087      -0.4256       0.6713
   1                               rs12139380    7682237    G        ADD       85   -0.01202  0.02881  -0.0685  0.04445      -0.4172       0.6777
   1                                rs9434879    7713021    A        ADD       84   0.007331  0.02113 -0.03409  0.04875       0.3469       0.7296
   1                               rs17031253    7717080    A        ADD       94    0.02392  0.02089 -0.01702  0.06487        1.145       0.2552
   1                                rs1891215    7727854    G        ADD      105    0.04151  0.01739 0.007428   0.0756        2.387      0.01888
   1                                rs6673977    7736097    G        ADD       85     0.0454  0.01994 0.006316  0.08449        2.277      0.02551
   1                               rs12756299    7758760    A        ADD      105    -0.0508  0.01772 -0.08553 -0.01607       -2.867     0.005066
   1                                rs3011937    7775407    G        ADD       85   -0.04838  0.01803 -0.08371 -0.01304       -2.683     0.008876
   1                               rs12028339    7784902    A        ADD      102  -0.008229  0.02123 -0.04984  0.03338      -0.3876       0.6991
   1                                 exm10535    7797503    G        ADD      115   -0.04585  0.02852  -0.1018  0.01006       -1.607       0.1109
   1                                rs2032563    7801288    A        ADD      105    0.02429  0.02399 -0.02274  0.07132        1.012       0.3139
   1                                rs2071986    7805208    C        ADD       85   -0.01645   0.0203 -0.05625  0.02334      -0.8105       0.4201
   1                                 rs707455    7825311    A        ADD      105    0.04757  0.01736  0.01354   0.0816         2.74     0.007288
   1                                 rs697672    7826347    G        ADD       85   -0.03411   0.0304 -0.09369  0.02546       -1.122       0.2651
   1                                rs2153733    7830262    G        ADD       85      -0.04  0.02472 -0.08845 0.008436       -1.619       0.1095
   1                                rs2071987    7834026    A        ADD       85    0.02937  0.02382 -0.01731  0.07605        1.233       0.2212
   1                                 rs707460    7838691    G        ADD       84  -0.001127  0.01929 -0.03894  0.03668     -0.05844       0.9536
   1                               rs10864315    7850081    A        ADD       85  -0.001346  0.02078 -0.04207  0.03937      -0.0648       0.9485
   1                                 rs697686    7850218    A        ADD      105    0.03591  0.01721 0.002176  0.06964        2.086      0.03951
   1                                 rs707467    7861684    C        ADD       93    0.03366  0.02486 -0.01508  0.08239        1.354       0.1794
   1                                 rs228642    7863293    G        ADD      105    0.03355  0.01711 2.639e-05  0.06708        1.962      0.05263
   1                                 rs228666    7868725    G        ADD       85   -0.05723  0.02293  -0.1022 -0.01228       -2.496      0.01466
   1                               exm2264796    7877488    A        ADD      115    0.03368  0.01687 0.0006067  0.06675        1.996      0.04844
   1                            exm-rs2797685    7879063    A        ADD      115    0.01231  0.02041  -0.0277  0.05233       0.6033       0.5476
   1                               rs10462018    7879627    A        ADD      102    0.05812  0.02521 0.008714   0.1075        2.306      0.02328
   1                                 exm10746    7880683    C        ADD      115    -0.0467  0.02274 -0.09128 -0.002129       -2.054      0.04241
   1                               rs10127838    7881780    A        ADD      104   -0.03677  0.02204 -0.07996 0.006427       -1.668      0.09844
   1                                 exm10780    7887493    A        ADD      115   -0.02243  0.04179  -0.1043  0.05948      -0.5367       0.5926
   1                                 exm10831    7890117    G        ADD       82   -0.07603  0.02438  -0.1238 -0.02825       -3.119     0.002566
   1                                 exm10854    7897133    G        ADD      115    -0.0467  0.02274 -0.09128 -0.002129       -2.054      0.04241
   1                                 exm10875    7909737    A        ADD      115    0.05613  0.04697 -0.03594   0.1482        1.195       0.2347
   1                                 exm10891    7913029    G        ADD      115    0.05025  0.02335 0.004482  0.09601        2.152      0.03361
   1                                 rs228648    7913430    G        ADD      105    0.01341  0.01768 -0.02124  0.04807       0.7586       0.4499
   1                                 exm10896    7913445    A        ADD      115    0.05025  0.02335 0.004482  0.09601        2.152      0.03361
   1                               rs11582983    7916387    G        ADD       85    0.06357  0.02872 0.007269   0.1199        2.213      0.02978
   1                                 rs707476    7918106    A        ADD      105   -0.02453  0.01921 -0.06218  0.01312       -1.277       0.2046
   1                                 rs531485    7921952    C        ADD      105   -0.02942  0.02188  -0.0723  0.01346       -1.345       0.1818
   1                                 rs504560    7926542    A        ADD      105    0.03634  0.02002 -0.002901  0.07559        1.815      0.07254
   1                                 rs228716    7936272    C        ADD       85   -0.01077  0.01755 -0.04517  0.02363      -0.6136       0.5413
   1                                 rs228703    7944264    G        ADD      105  -0.009969  0.01917 -0.04755  0.02761        -0.52       0.6042
   1                                rs1040397    7952427    A        ADD       85   0.002111  0.02002 -0.03713  0.04135       0.1054       0.9163
   1                                 rs170551    7955894    G        ADD      105    0.02812  0.02295 -0.01687  0.07311        1.225       0.2234
   1                                 rs227163    7961206    G        ADD      105   -0.01819   0.0171 -0.05171  0.01533       -1.063       0.2902
   1                               rs12068202    7961294    G        ADD       85    0.05334  0.03747 -0.02011   0.1268        1.423       0.1586
   1                               exm2264984    7980338    G        ADD      115    0.04828  0.04182 -0.03367   0.1302        1.155       0.2507
   1                                 rs863171    7992615    A        ADD       85  -0.004473  0.01884 -0.04141  0.03246      -0.2374        0.813
   1                                 rs161811    7999602    A        ADD      105    0.03743  0.04708 -0.05484   0.1297        0.795       0.4285
   1                                 rs161799    8015560    G        ADD      105   -0.02333  0.01938 -0.06132  0.01466       -1.204       0.2316
   1                           exm-rs35675666    8021973    A        ADD      115    0.03097  0.02232 -0.01277  0.07472        1.388        0.168
   1                                 rs225119    8044361    A        ADD       85  -0.007906  0.01954  -0.0462  0.03039      -0.4047       0.6868
   1                           exm-rs12727642    8046672    A        ADD      115    0.02848  0.02242 -0.01546  0.07242         1.27       0.2066
   1                                 exm11035    8074334    A        ADD      115   0.009413  0.07773  -0.1429   0.1618       0.1211       0.9038
   1                                 rs225132    8095500    C        ADD      105    0.03641  0.02304 -0.008753  0.08157         1.58       0.1173
   1                                rs4908724    8119251    A        ADD       85    0.04672  0.02388 -8.593e-05  0.09353        1.956      0.05396
   1                               rs10864330    8168564    A        ADD       85    0.00622  0.01975 -0.03249  0.04493        0.315       0.7536
   1                                rs7523335    8180210    A        ADD      105    0.03504  0.02309 -0.01022  0.08029        1.518       0.1323
   1                                rs6577466    8182535    C        ADD       85   -0.04436  0.02089  -0.0853 -0.003416       -2.124      0.03684
   1                                rs4908736    8187211    G        ADD      105    0.02702  0.03013 -0.03204  0.08607       0.8966       0.3721
   1                                rs7527904    8189854    A        ADD      105   -0.01272  0.01837 -0.04873  0.02328      -0.6927       0.4901
   1                                rs7545284    8192898    A        ADD      105  -0.002497  0.01669  -0.0352  0.03021      -0.1496       0.8814
   1                                rs7529511    8195226    A        ADD      105      0.003  0.01749 -0.03128  0.03728       0.1715       0.8642
   1                               rs12564077    8212425    G        ADD       85    0.00886  0.02024 -0.03081  0.04853       0.4378       0.6627
   1                               rs11121117    8217303    G        ADD      105    0.01231  0.02139  -0.0296  0.05423       0.5757       0.5661
   1                               rs17032281    8222156    A        ADD      105  -0.007471  0.01859 -0.04392  0.02897      -0.4018       0.6887
   1                                rs6663882    8244145    G        ADD      105    0.02115  0.01751 -0.01316  0.05547        1.208       0.2299
   1                                rs7548511    8267513    G        ADD       85    0.03707  0.02072 -0.003539  0.07767        1.789      0.07742
   1                                 rs390468    8274018    A        ADD      105   -0.02082  0.03092 -0.08141  0.03977      -0.6735       0.5022
   1                                 rs428180    8278899    C        ADD       85    0.02379  0.02305 -0.02139  0.06897        1.032       0.3053
   1                               rs10864340    8280517    A        ADD       85   -0.01743  0.03513 -0.08629  0.05142      -0.4963       0.6211
   1                               rs11589993    8284497    A        ADD      103     0.0239  0.02182 -0.01886  0.06666        1.096        0.276
   1                                 rs299499    8292761    G        ADD      105   0.005324  0.01834 -0.03062  0.04127       0.2903       0.7722
   1                                rs7528376    8295130    G        ADD       94  -0.008401  0.02185 -0.05122  0.03442      -0.3846       0.7015
   1                                rs4301655    8313894    A        ADD      105   -0.05766  0.02135 -0.09951 -0.01581         -2.7     0.008147
   1                                 rs438895    8338355    G        ADD       97    0.04339  0.03957 -0.03416   0.1209        1.097       0.2757
   1                                 rs299689    8352398    A        ADD      105   0.009371  0.01846 -0.02682  0.04556       0.5075       0.6129
   1                                 rs966134    8373208    A        ADD       93    0.03132  0.01752 -0.003032  0.06566        1.787      0.07743
   1                               rs12132135    8382607    G        ADD      100   -0.01193  0.02192 -0.05489  0.03103      -0.5443       0.5875
   1                                rs7517675    8382681    A        ADD       85    0.01087  0.01753 -0.02348  0.04522       0.6202       0.5369
   1                                rs2289731    8390888    A        ADD      105  -0.006689  0.01791 -0.04178   0.0284      -0.3736       0.7095
   1                                rs2305016    8395441    A        ADD       93    0.04823  0.01867  0.01164  0.08481        2.584      0.01144
   1                                 exm11166    8395560    A        ADD      115    0.01936  0.02065 -0.02112  0.05984       0.9376       0.3505
   1                                rs7520373    8397803    A        ADD       85    0.03046  0.02327 -0.01515  0.07607        1.309       0.1944
   1                                   rs8627    8412935    A        ADD       99   0.009463  0.01892 -0.02762  0.04655       0.5001       0.6182
   1                                rs2252865    8422676    A        ADD       85   -0.01757  0.02114 -0.05901  0.02386      -0.8312       0.4084
   1                               rs11121181    8477006    A        ADD      105   0.006335   0.0222 -0.03718  0.04985       0.2854        0.776
   1                                 rs301806    8482078    G        ADD       85   0.009564  0.01893 -0.02755  0.04667       0.5051       0.6149
   1                                 rs301798    8488565    G        ADD      105  -0.009586  0.02098 -0.05071  0.03154      -0.4568       0.6488
   1                                rs2784739    8497558    C        ADD       85  -0.005323  0.02295 -0.05031  0.03966      -0.2319       0.8172
   1                            exm-rs4908760    8526142    G        ADD      115    0.01905  0.01717 -0.01461  0.05271        1.109       0.2697
   1                                rs4908501    8554471    C        ADD      105     -0.023  0.01863 -0.05952  0.01352       -1.234       0.2201
   1                                rs7545384    8580960    A        ADD      105   -0.01185  0.02286 -0.05665  0.03296      -0.5182       0.6055
   1                                rs2297867    8586563    C        ADD      105   0.009222  0.02166 -0.03323  0.05167       0.4258       0.6712
   1                               rs11121203    8648240    G        ADD      105    0.02779  0.02301 -0.01731  0.07289        1.208         0.23
   1                                rs1318218    8658712    A        ADD       85    0.02481  0.01874 -0.01193  0.06155        1.324       0.1895
   1                                rs6577513    8702753    G        ADD       85    0.02481  0.01874 -0.01193  0.06155        1.324       0.1895
   1                                rs6658881    8751268    G        ADD       93    0.01581  0.02086 -0.02508  0.05669       0.7578       0.4506
   1                           exm-rs12025126    8759554    G        ADD      115   -0.01445  0.01892 -0.05154  0.02264      -0.7635       0.4468
   1                               rs10864363    8767311    C        ADD       93   -0.03348  0.02108 -0.07479 0.007824       -1.589       0.1158
   1                               rs12567592    8788907    A        ADD      105    0.01432  0.02136 -0.02755  0.05618       0.6703       0.5042
   1                                kgp347954    8796252    A        ADD       85   -0.03594   0.0221 -0.07925 0.007379       -1.626       0.1079
   1                                rs7513880    8839300    G        ADD       92    0.02171   0.0176 -0.01278  0.05621        1.234       0.2206
   1                               rs12137865    8868406    G        ADD       93    0.01383   0.0217  -0.0287  0.05635       0.6371       0.5257
   1                                rs7546225    8871965    A        ADD       85   -0.01456  0.02008 -0.05393   0.0248      -0.7251       0.4705
   1                               rs11121242    8906301    G        ADD       93   0.002027  0.01811 -0.03346  0.03751       0.1119       0.9111
   1                               rs12135416    8910347    A        ADD       85    -0.0273  0.01972 -0.06595  0.01135       -1.384       0.1701
   1                               rs11121247    8918795    A        ADD      105    0.03353  0.02118 -0.007982  0.07504        1.583       0.1166
   1                                rs2781064    8926868    G        ADD      105    0.01238  0.01695 -0.02084  0.04561       0.7305       0.4668
   1                                rs2274971    8931149    A        ADD       85   -0.02221  0.02071 -0.06281  0.01838       -1.072       0.2868
   1                                rs7534552    8969219    G        ADD      105  0.0005966  0.01766 -0.03403  0.03522      0.03377       0.9731
   1                                rs6665631    8978514    G        ADD      105   -0.02006  0.02039 -0.06002   0.0199      -0.9837       0.3276
   1                               rs11805233    8983768    A        ADD      105  -0.005983  0.01699 -0.03928  0.02731      -0.3522       0.7254
   1                                rs2765512    8987259    G        ADD       85    0.03484  0.01736 0.0008041  0.06887        2.006      0.04825
   1                                rs4609454    8991141    G        ADD       98    -0.0108  0.02093 -0.05183  0.03022      -0.5162        0.607
   1                                rs9434652    8991873    G        ADD      105   -0.00493  0.01804  -0.0403  0.03044      -0.2732       0.7853
   1                                 rs914997    8998059    G        ADD      105    0.01351  0.02484 -0.03519   0.0622       0.5436       0.5879
   1                                 exm11552    9009406    A        ADD      115  0.0002031  0.01659 -0.03232  0.03272      0.01224       0.9903
   1                                 exm11555    9009444    A        ADD      115   -0.01791  0.01647 -0.05019  0.01437       -1.087       0.2793
   1                                 exm11556    9009451    G        ADD      115    0.05758  0.02898 0.000786   0.1144        1.987      0.04942
   1                                rs3765966    9011722    C        ADD      105   -0.02105  0.01861 -0.05753  0.01543       -1.131       0.2607
   1                                rs2274332    9017091    A        ADD      105    0.02391   0.0234 -0.02196  0.06978        1.022       0.3094
   1                                 exm11574    9017204    G        ADD      115   0.008519  0.01702 -0.02485  0.04189       0.5004       0.6178
   1                               rs12061974    9018931    G        ADD       85   -0.08361  0.06141   -0.204  0.03675       -1.361       0.1772
   1                                 exm11606    9030964    A        ADD      115    0.01906  0.02008 -0.02029  0.05841       0.9493       0.3445
   1                                 rs875148    9049032    A        ADD      105    0.01706  0.01816 -0.01853  0.05265       0.9394       0.3498
   1                                rs4908803    9060170    G        ADD      105   0.000273   0.0191 -0.03716   0.0377      0.01429       0.9886
   1                               rs12047015    9061382    G        ADD       85    0.01181  0.02102 -0.02938    0.053       0.5619       0.5757
   1                               exm2260823    9068386    A        ADD      115  -0.004977  0.02263 -0.04933  0.03937        -0.22       0.8263
   1                                rs7537425    9073801    A        ADD      105    0.01994  0.01777 -0.01489  0.05477        1.122       0.2646
   1                                 exm11686    9074861    A        ADD      115    0.02164  0.03166 -0.04041  0.08369       0.6836       0.4957
   1                               exm2268650    9095610    G        ADD      115    0.01463  0.01908 -0.02276  0.05202       0.7668       0.4448
   1                                   rs5840    9097241    A        ADD       85    0.01012  0.02091 -0.03085   0.0511       0.4842       0.6296
   1                               kgp9153910    9097251    G        ADD       85    0.01012  0.02091 -0.03085   0.0511       0.4842       0.6296
   1                                 rs875996    9098230    A        ADD       85   -0.01234   0.0238 -0.05899  0.03431      -0.5185       0.6056
   1                                rs1060998    9100479    A        ADD       85  -0.007658  0.02163 -0.05006  0.03474       -0.354       0.7243
   1                                rs3004245    9111626    C        ADD       93    0.01578   0.0209 -0.02518  0.05673       0.7551       0.4522
   1                                rs7521322    9114091    G        ADD       84    0.01194   0.0215  -0.0302  0.05407       0.5553       0.5803
   1                               rs12145292    9118596    A        ADD      105    0.01103  0.01957 -0.02733  0.04939       0.5635       0.5744
   1                                 rs765617    9121782    A        ADD      105    0.01526  0.02119 -0.02627  0.05679       0.7203        0.473
   1                               kgp4856177    9129620    A        ADD       85    0.06252  0.04923 -0.03396    0.159         1.27       0.2078
   1                                rs3820034    9129867    A        ADD      102  -0.001838  0.02015 -0.04134  0.03766     -0.09123       0.9275
   1                                 rs770041    9129945    A        ADD      105   -0.01719  0.01825 -0.05296  0.01859      -0.9417       0.3487
   1                                rs1751681    9133056    G        ADD       97     0.0109  0.01836 -0.02508  0.04688       0.5937       0.5542
   1                               rs12726360    9140078    G        ADD      105    0.05366  0.02485 0.004954   0.1024        2.159      0.03324
   1                               rs12127491    9140327    A        ADD      105    -0.0131  0.02063 -0.05355  0.02734       -0.635       0.5269
   1                               rs12751466    9147856    A        ADD      105    0.06649   0.0276  0.01239   0.1206        2.409      0.01786
   1                               rs12239637    9155711    A        ADD       85    0.03043  0.02907 -0.02655   0.0874        1.047       0.2984
   1                                rs3737669    9164133    G        ADD       85    0.02659  0.01993 -0.01247  0.06566        1.334        0.186
   1                                 exm11865    9165685    A        ADD      115  -0.005271  0.01917 -0.04284   0.0323       -0.275       0.7838
   1                               rs10864390    9182914    G        ADD      105  -0.006887  0.02099 -0.04802  0.03425      -0.3282       0.7435
   1                                rs4908812    9185660    A        ADD      105  -0.004227  0.02188  -0.0471  0.03865      -0.1932       0.8472
   1                               rs17393144    9210262    A        ADD      105  -0.004194   0.0212 -0.04576  0.03737      -0.1978       0.8436
   1                                 rs797263    9238553    A        ADD      105   0.007315  0.02376 -0.03926  0.05389       0.3078       0.7589
   1                               rs10864392    9250991    A        ADD       85   -0.01073  0.01915 -0.04825   0.0268      -0.5602       0.5769
   1                                rs4908823    9256200    A        ADD       85   0.005904  0.01951 -0.03234  0.04414       0.3026        0.763
   1                                rs2032540    9269638    A        ADD       85    -0.0036  0.02374 -0.05013  0.04293      -0.1516       0.8799
   1                                rs6577561    9274446    G        ADD       84  -0.003861  0.02388 -0.05067  0.04294      -0.1617        0.872
   1                                rs1009941    9275194    G        ADD       85   0.005012  0.02046 -0.03509  0.04512        0.245       0.8071
   1                               rs10489436    9285721    G        ADD      105  -0.001114  0.02495 -0.05001  0.04779     -0.04465       0.9645
   1                                rs9434723    9292282    A        ADD       85    0.02146  0.02591 -0.02933  0.07225       0.8283         0.41
   1                                rs2268175    9300608    G        ADD      105  -0.002767  0.01947 -0.04092  0.03539      -0.1421       0.8873
   1                            exm-rs2239560    9304731    A        ADD      115    -0.0276  0.02169 -0.07011  0.01492       -1.272        0.206
   1                                 exm11927    9305445    C        ADD      115   0.006276  0.02185 -0.03654   0.0491       0.2873       0.7745
   1                                rs7524046    9307033    A        ADD       85    0.01137  0.02513 -0.03788  0.06063       0.4525       0.6521
   1                                rs3753163    9318401    A        ADD       82   -0.01618  0.01839 -0.05221  0.01986      -0.8799       0.3817
   1                                 exm12012    9323910    A        ADD       98    0.03977  0.02345 -0.006181  0.08573        1.696       0.0932
   1                                 exm12046    9324213    A        ADD      115   -0.02009  0.02567 -0.07041  0.03022      -0.7827       0.4355
   1                               rs11121354    9327413    C        ADD       84    0.01119  0.02353 -0.03493  0.05732       0.4755       0.6357
   1                                rs9435168    9331952    A        ADD      105   -0.01073   0.0184  -0.0468  0.02534      -0.5829       0.5613
   1                               rs12093524    9334714    A        ADD       85   0.007498  0.01896 -0.02966  0.04465       0.3955       0.6935
   1                                 rs916380    9341038    G        ADD      105    0.01836  0.01853 -0.01795  0.05467       0.9908       0.3242
   1                                rs9726385    9349938    G        ADD      105    0.04297  0.03906 -0.03358   0.1195          1.1       0.2739
   1                                 rs621846    9358243    A        ADD       85   0.008596  0.01954  -0.0297  0.04689       0.4399       0.6612
   1                                rs9442562    9367908    A        ADD      105  -0.008233  0.01929 -0.04604  0.02957      -0.4269       0.6704
   1                                 rs630075    9370911    A        ADD       85   0.008954  0.01888 -0.02805  0.04596       0.4743       0.6366
   1                                rs1294046    9379693    G        ADD      105   0.002207  0.01888  -0.0348  0.03921       0.1169       0.9072
   1                               rs11121371    9392728    G        ADD       85   0.006831  0.02303  -0.0383  0.05196       0.2966       0.7675
   1                                 rs926247    9394008    A        ADD       85   0.009575  0.01967 -0.02898  0.04813       0.4867       0.6278
   1                               rs12728282    9396935    A        ADD       93   -0.01322  0.02037 -0.05313   0.0267       -0.649       0.5181
   1                                rs2075972    9406979    G        ADD      105    0.01829  0.02216 -0.02515  0.06173       0.8252       0.4112
   1                               rs11121380    9408959    C        ADD       85   -0.04238  0.03431  -0.1096  0.02487       -1.235       0.2204
   1                               rs11121382    9411469    C        ADD       81     0.0013  0.02375 -0.04524  0.04784      0.05476       0.9565
   1                                rs2310919    9415727    A        ADD       85  0.0002951  0.02181 -0.04245  0.04304      0.01353       0.9892
   1                                rs4908852    9416962    G        ADD       85    0.01038  0.01786 -0.02462  0.04538       0.5815       0.5626
   1                                rs4908853    9420502    A        ADD      105    0.01335  0.02013 -0.02611  0.05281       0.6631       0.5088
   1                                rs2275457    9427869    G        ADD      105   -0.01158  0.02545 -0.06145   0.0383       -0.455       0.6501
   1                               rs11802522    9434137    C        ADD       85   0.001279  0.02257 -0.04297  0.04553      0.05666        0.955
   1                                rs9729149    9441040    A        ADD      105     0.0187  0.01924 -0.01901   0.0564        0.972       0.3334
   1                                rs2095904    9447371    G        ADD      105 -0.0007708  0.01751 -0.03509  0.03355     -0.04402        0.965
   1                                rs6688312    9458793    A        ADD      105  -0.000686  0.02412 -0.04797   0.0466     -0.02844       0.9774
   1                               rs11121406    9466292    C        ADD       85  -0.003218  0.01833 -0.03914   0.0327      -0.1756       0.8611
   1                               rs12044809    9466803    G        ADD       85  -0.006391  0.01863 -0.04291  0.03013       -0.343       0.7325
   1                               rs10864418    9489972    A        ADD      105   0.006078  0.01692 -0.02709  0.03924       0.3592       0.7202
   1                               rs11121412    9490339    G        ADD       85   -0.01007   0.0212 -0.05161  0.03147       -0.475       0.6361
   1                                rs9726404    9495571    G        ADD      105    0.01865  0.04276 -0.06516   0.1025       0.4361       0.6637
   1                                rs9659326    9497525    A        ADD      105 -0.0009962  0.02239 -0.04488  0.04288      -0.0445       0.9646
   1                                rs9787285    9499246    A        ADD      105    0.01349  0.02299 -0.03156  0.05855       0.5869       0.5586
   1                                rs4926481    9503008    G        ADD       85   0.005493  0.01952 -0.03276  0.04374       0.2814       0.7791
   1                                rs4926491    9514846    G        ADD      105     0.0115  0.01799 -0.02376  0.04676       0.6393       0.5241
   1                                rs6695925    9526956    G        ADD       85  -0.007631  0.02263 -0.05198  0.03671      -0.3373       0.7368
   1                               rs10864425    9526979    A        ADD       85  -0.001535  0.01795 -0.03672  0.03365     -0.08548       0.9321
   1                               rs10157778    9542612    A        ADD      105   -0.01454  0.01655 -0.04697  0.01789      -0.8789       0.3816
   1                                rs7550613    9562830    A        ADD       85   -0.04077  0.05207  -0.1428  0.06128       -0.783       0.4359
   1                                rs7525571    9576675    G        ADD       85  -0.002552  0.05053  -0.1016  0.09648      -0.0505       0.9599
   1                               exm2264798    9579964    A        ADD       82   0.004003  0.01861 -0.03247  0.04047       0.2151       0.8302
   1                               rs12124860    9627103    A        ADD       85   0.004642   0.0231 -0.04062  0.04991        0.201       0.8412
   1                                rs9430174    9647137    G        ADD       85   0.004461  0.02317 -0.04095  0.04988       0.1925       0.8478
   1                                rs9430182    9658707    G        ADD       82   -0.01353  0.02202 -0.05668  0.02963      -0.6143       0.5408
   1                                 exm12290    9670834    G        ADD      115   0.007136  0.01957 -0.03123   0.0455       0.3646       0.7161
   1                               rs10779727    9677853    A        ADD      105   0.003905   0.0219 -0.03902  0.04683       0.1783       0.8588
   1                                rs4076986    9688512    A        ADD      105    0.01495  0.02031 -0.02486  0.05476        0.736       0.4635
   1                                rs9430506    9693988    A        ADD      105  -0.002981  0.02147 -0.04506   0.0391      -0.1389       0.8898
   1                               rs11121465    9696690    A        ADD       85    0.01504  0.03996 -0.06329  0.09337       0.3763       0.7077
   1                               rs12028233    9699768    G        ADD       85   0.006853  0.02254 -0.03732  0.05102       0.3041       0.7619
   1                                rs4129341    9704925    C        ADD      105    0.01236  0.02302 -0.03277  0.05748       0.5367       0.5927
   1                                rs6540985    9708688    G        ADD      105  0.0006079  0.01846 -0.03558   0.0368      0.03292       0.9738
   1                                rs7518793    9711487    G        ADD       85   -0.01357  0.02287 -0.05839  0.03124      -0.5937       0.5544
   1                                rs4240895    9713386    A        ADD       85   -0.01054  0.01993  -0.0496  0.02852      -0.5289       0.5984
   1                                rs6671868    9729599    A        ADD       85   -0.08082  0.03395  -0.1474 -0.01427        -2.38      0.01971
   1                                rs4333853    9741792    A        ADD       85    0.02682  0.01837 -0.009189  0.06283         1.46       0.1483
   1                                rs6677649    9746248    G        ADD       84   -0.01583  0.03307 -0.08065  0.04898      -0.4788       0.6334
   1                                 exm12616    9804693    A        ADD      115 -0.0003626  0.02965 -0.05847  0.05775     -0.01223       0.9903
   1                               rs10779732    9811541    G        ADD       85   -0.01117  0.02734 -0.06475  0.04242      -0.4084       0.6841
   1                                 exm12640    9811653    A        ADD      115    0.07694  0.04969 -0.02046   0.1743        1.548       0.1245
   1                               rs10746492    9842576    G        ADD      105  0.0005165   0.0184 -0.03554  0.03658      0.02808       0.9777
   1                                rs6666296    9890158    A        ADD       85   0.009789  0.02503 -0.03927  0.05885       0.3911       0.6968
   1                                rs1220405    9922245    G        ADD      105  -0.006671   0.0246 -0.05488  0.04153      -0.2712       0.7868
   1                               rs12128766    9937041    A        ADD      105   -0.02892  0.01753 -0.06327  0.00543        -1.65       0.1021
   1                                  rs11828    9987007    G        ADD      105    0.03717   0.0206 -0.003208  0.07755        1.804      0.07423
   1                               rs12064822   10008191    A        ADD       85   -0.02844  0.03031 -0.08785  0.03097      -0.9383       0.3509
   1                                rs6683452   10029913    A        ADD      104    0.03729  0.02491 -0.01153  0.08611        1.497       0.1376
   1                                rs3003376   10071301    G        ADD       85     0.0364  0.02194 -0.006602  0.07941        1.659       0.1011
   1                               rs11803995   10094313    A        ADD       85     0.0152  0.06307  -0.1084   0.1388        0.241       0.8102
   1                               kgp7252079   10118778    A        ADD       85   -0.01545  0.03514 -0.08432  0.05342      -0.4396       0.6614
   1                                rs7539725   10125407    G        ADD       85    0.01913   0.0243  -0.0285  0.06676       0.7872       0.4335
   1                                rs9430244   10155283    A        ADD      105    0.01546  0.02463 -0.03282  0.06375       0.6277       0.5316
   1                               rs12076922   10165301    C        ADD      105    0.02425  0.02942 -0.03341  0.08191       0.8244       0.4117
   1                                 exm12835   10190575    C        ADD      115   -0.02134  0.04597  -0.1114  0.06875      -0.4643       0.6434
   1                                rs6673887   10193821    A        ADD       85  -0.004335  0.03094 -0.06497   0.0563      -0.1401       0.8889
   1                                rs6659436   10219202    A        ADD       85    0.06028  0.05686 -0.05116   0.1717         1.06       0.2923
   1                                rs9782879   10231985    G        ADD       85   -0.01145  0.03872 -0.08734  0.06445      -0.2956       0.7683
   1                                rs7418410   10236402    A        ADD      105     0.0139    0.018 -0.02138  0.04917       0.7722       0.4418
   1                                rs4348727   10265606    A        ADD      105   0.007118   0.0203 -0.03266   0.0469       0.3507       0.7265
   1                               exm2264799   10285709    G        ADD      115     0.0141  0.01682 -0.01886  0.04706       0.8387       0.4035
   1                               rs17034615   10311877    A        ADD       85 -0.0007345  0.03901  -0.0772  0.07573     -0.01883        0.985
   1                                 rs912963   10348042    A        ADD       85    0.01677  0.02059  -0.0236  0.05713       0.8142        0.418
   1                           exm-rs10492972   10353112    G        ADD      115  0.0009646  0.01875 -0.03579  0.03772      0.05144       0.9591
   1                                 exm12981   10363664    A        ADD      115    0.08027  0.07341 -0.06362   0.2242        1.093       0.2766
   1                               rs17410217   10371854    G        ADD      105  0.0008657  0.02019 -0.03871  0.04044      0.04287       0.9659
   1                           exm-rs17401966   10385471    G        ADD      115  0.0006373  0.01878 -0.03617  0.03745      0.03394        0.973
   1                                 exm13073   10397567    G        ADD      115  -0.009511  0.04352  -0.0948  0.07578      -0.2186       0.8274
   1                                rs3748578   10420918    A        ADD       85    0.01331  0.02285 -0.03148  0.05809       0.5825       0.5619
   1                                 exm13135   10428570    A        ADD      115   -0.02163  0.05789  -0.1351  0.09183      -0.3736       0.7094
   1                                rs1536262   10438687    A        ADD       85    0.01424   0.0182 -0.02142  0.04991       0.7828       0.4361
   1                                rs1002076   10438892    A        ADD       85   0.004471  0.02233  -0.0393  0.04824       0.2002       0.8418
   1                                rs3748581   10441664    G        ADD       85    0.01424   0.0182 -0.02142  0.04991       0.7828       0.4361
   1                                rs4846217   10451799    A        ADD      105    0.01532  0.02599 -0.03561  0.06625       0.5896       0.5568
   1                                rs4846219   10463888    A        ADD       85    0.01424   0.0182 -0.02142  0.04991       0.7828       0.4361
   1                                rs2483679   10485019    G        ADD       85   -0.01649  0.01748 -0.05076  0.01777      -0.9433       0.3484
   1                                 rs528713   10488555    A        ADD       85   -0.02255  0.01797 -0.05777  0.01266       -1.255       0.2131
   1                                 rs481571   10490881    G        ADD       85   -0.01848  0.01775 -0.05327  0.01632       -1.041       0.3012
   1                                 rs597441   10493415    A        ADD       85    0.01402  0.01762 -0.02052  0.04856       0.7957       0.4286
   1                                rs2847337   10502710    A        ADD       85   0.003223  0.03383 -0.06307  0.06952      0.09528       0.9243
   1                                rs9970001   10543836    G        ADD       85    0.02648   0.0238 -0.02016  0.07312        1.113       0.2692
   1                                rs2506901   10563492    G        ADD       85   -0.01194  0.01967 -0.05048  0.02661       -0.607       0.5456
   1                                rs2056417   10581658    A        ADD      105   0.002034  0.01948 -0.03614  0.04021       0.1044        0.917
   1                                rs2483678   10582047    A        ADD       85    0.03535  0.02462 -0.01289   0.0836        1.436       0.1549
   1                               rs17035189   10597024    G        ADD      105   -0.02849  0.01802  -0.0638 0.006826       -1.581        0.117
   1                               rs12120962   10609505    A        ADD      105   -0.03704  0.01922 -0.07472 0.0006405       -1.927      0.05689
   1                               rs10157111   10613344    C        ADD      105    0.01751  0.02312  -0.0278  0.06281       0.7574       0.4506
   1                               rs12565494   10629562    G        ADD       85    0.03382  0.01951 -0.004421  0.07207        1.733      0.08693
   1                           exm-rs12741973   10638604    A        ADD      115    0.01248  0.01639 -0.01963   0.0446       0.7619       0.4478
   1                                rs6540940   10651460    G        ADD      105   -0.03072  0.02683 -0.08331  0.02187       -1.145        0.255
   1                                rs3790630   10673094    G        ADD      105   -0.02243  0.02348 -0.06845  0.02359      -0.9551       0.3418
   1                                 rs190775   10683683    A        ADD       85    0.02864  0.03464 -0.03926  0.09653       0.8267       0.4109
   1                                 rs778228   10708142    G        ADD       85  -0.004208  0.02566 -0.05451  0.04609       -0.164       0.8702
   1                                 exm13698   10725193    A        ADD      115     -0.026  0.03908  -0.1026  0.05059      -0.6653       0.5073
   1                                 exm13718   10725469    A        ADD      115    -0.0364  0.05761  -0.1493  0.07651      -0.6319       0.5288
   1                                 rs284322   10725498    A        ADD       85    0.01278  0.03101   -0.048  0.07356       0.4121       0.6814
   1                                 rs284307   10739255    G        ADD      105    0.01086  0.01743  -0.0233  0.04501       0.6231       0.5347
   1                                 rs516243   10750432    G        ADD      105  0.0008044  0.01741 -0.03331  0.03492      0.04621       0.9632
   1                                rs7514751   10762432    A        ADD      105   0.005689  0.02053 -0.03454  0.04592       0.2771       0.7822
   1                                 rs284277   10790797    C        ADD       85   -0.02438    0.019 -0.06162  0.01286       -1.283       0.2032
   1                             exm-rs880315   10796866    G        ADD      115    -0.0187  0.01667 -0.05138  0.01398       -1.122       0.2645
   1                           exm-rs12046278   10799577    G        ADD      115   -0.01806  0.01658 -0.05056  0.01444       -1.089       0.2785
   1                                 rs205478   10811672    G        ADD       85   -0.01265  0.02113 -0.05406  0.02877      -0.5985       0.5512
   1                                 rs205488   10827135    A        ADD      105   -0.02376  0.02567 -0.07408  0.02656      -0.9255        0.357
   1                                 rs205474   10832861    G        ADD       85    0.01985  0.02119 -0.02168  0.06138       0.9369       0.3517
   1                                rs6658023   10847340    A        ADD       85    0.03241  0.01971 -0.006214  0.07103        1.645        0.104
   1                                rs1737617   10850798    G        ADD      105   0.009414  0.01955  -0.0289  0.04773       0.4816       0.6312
   1                                rs1750861   10869052    C        ADD       85   -0.01942   0.0201 -0.05881  0.01996      -0.9665       0.3367
   1                                rs7555879   10890026    A        ADD      105    0.06827   0.0316 0.006325   0.1302         2.16      0.03318
   1                                 rs661352   10890155    A        ADD       85 -0.0007131  0.01804 -0.03608  0.03465     -0.03952       0.9686
   1                               exm2249489   10890771    G        ADD      115    0.01998  0.01584 -0.01107  0.05103        1.261         0.21
   1                                rs1292657   10893081    G        ADD       85  -0.006842  0.01796 -0.04205  0.02837      -0.3809       0.7043
   1                                 rs672270   10907842    C        ADD       85    -0.0368  0.02144 -0.07883 0.005224       -1.716      0.09002
   1                                 rs550887   10920576    G        ADD       85   -0.03913  0.02132 -0.08092 0.002667       -1.835      0.07028
   1                                rs1280988   10924710    G        ADD      105   0.009464  0.01747 -0.02478   0.0437       0.5417       0.5892
   1                                rs6677198   10934895    G        ADD       85   -0.03662  0.02151 -0.07877 0.005528       -1.703      0.09252
   1                                rs6660223   10938897    A        ADD       85     0.1372  0.06917 0.001618   0.2728        1.983       0.0508
   1                               rs11586137   10940895    A        ADD      105     0.1311  0.06418 0.005258   0.2568        2.042      0.04382
   1                                rs6670956   10957719    C        ADD       85   0.002799  0.02032 -0.03703  0.04263       0.1378       0.8908
   1                               rs10157927   10974329    A        ADD      105    0.01266  0.02779 -0.04181  0.06714       0.4556       0.6497
   1                                rs6540954   10977102    A        ADD       85   -0.02255  0.01946 -0.06068  0.01559       -1.159         0.25
   1                                rs1280971   10978316    A        ADD       85    0.02294  0.02181 -0.01982   0.0657        1.052       0.2962
   1                               rs12748162   10986308    A        ADD      105    -0.0103  0.02447 -0.05827  0.03767      -0.4207       0.6749
   1                                rs9803711   10996382    A        ADD       85     0.0278  0.01891 -0.009263  0.06487         1.47       0.1455
   1                                rs1925666   10999600    G        ADD      105  -0.003553  0.02227  -0.0472  0.04009      -0.1595       0.8736
   1                                rs6656310   11002488    G        ADD      102     -0.011  0.02069 -0.05154  0.02955      -0.5316       0.5962
   1                                rs6666764   11005495    A        ADD       85     0.0114  0.01984 -0.02748  0.05028       0.5747       0.5671
   1                                 exm13758   11008102    A        ADD      115    0.01179  0.04829 -0.08285   0.1064       0.2441       0.8076
   1                               rs10864483   11008341    A        ADD       85    0.04847  0.04154 -0.03295   0.1299        1.167       0.2468
   1                               rs17036032   11008695    G        ADD       84    -0.0189  0.02359 -0.06513  0.02734       -0.801       0.4256
   1                                 exm13820   11009679    A        ADD      115   -0.02448  0.05187  -0.1261  0.07718       -0.472       0.6379
   1                                 exm13824   11009703    A        ADD      115   -0.02448  0.05187  -0.1261  0.07718       -0.472       0.6379
   1                                 exm13835   11014118    A        ADD      115   -0.01534  0.02221 -0.05888   0.0282      -0.6905       0.4913
   1                                 exm13854   11015165    G        ADD      115   -0.01534  0.02221 -0.05888   0.0282      -0.6905       0.4913
   1                                rs6685896   11022020    A        ADD       93    0.01758  0.02111 -0.02379  0.05894       0.8329       0.4072
   1                               exm2259679   11029478    A        ADD      115 -4.364e-06  0.02018 -0.03956  0.03955   -0.0002163       0.9998
   1                                rs2003046   11032827    A        ADD      105  -0.003881   0.0206 -0.04425  0.03649      -0.1884       0.8509
   1                               rs12565727   11033082    G        ADD       85    0.02841  0.02191 -0.01454  0.07136        1.296       0.1986
   1                               rs11121667   11038476    A        ADD       85    0.02841  0.02191 -0.01454  0.07136        1.296       0.1986
   1                                rs9430161   11046855    A        ADD      105   0.008237  0.02197 -0.03483  0.05131       0.3749       0.7086
   1                                rs6704113   11053101    G        ADD      105   -0.06134   0.0495  -0.1583  0.03567       -1.239       0.2182
   1                               rs11121675   11060075    C        ADD      105   -0.02149  0.01884 -0.05842  0.01544        -1.14       0.2568
   1                               rs11121676   11063043    A        ADD      105    -0.0321  0.02378  -0.0787  0.01451        -1.35       0.1802
   1                                rs9430335   11072117    G        ADD       85  0.0002128  0.03129 -0.06112  0.06155     0.006801       0.9946
   1                                 exm13966   11090897    G        ADD      115   -0.08375  0.07299  -0.2268   0.0593       -1.147       0.2537
   1                                 exm13967   11090916    C        ADD      115 -0.0004772   0.0265 -0.05242  0.05147     -0.01801       0.9857
   1                                 exm13983   11097867    A        ADD      115   -0.05872  0.06397  -0.1841  0.06667      -0.9179       0.3607
   1                                rs3765901   11104676    G        ADD       85   -0.01204  0.02496 -0.06095  0.03688      -0.4823       0.6309
   1                               rs12121344   11111629    A        ADD      105   -0.06351  0.06565  -0.1922  0.06516      -0.9674       0.3357
   1                                rs2261217   11127764    C        ADD       85  -0.009612  0.02444 -0.05752  0.03829      -0.3933       0.6952
   1                                rs2791653   11129848    A        ADD       85   0.002069  0.02454 -0.04603  0.05017       0.0843        0.933
   1                               rs12122605   11248020    A        ADD       85   -0.07647  0.06204  -0.1981  0.04512       -1.233       0.2214
   1                                rs2076655   11289161    G        ADD      104   -0.02633  0.02351  -0.0724  0.01975        -1.12       0.2654
   1                                rs7525957   11318236    G        ADD       85   0.006276  0.02413 -0.04101  0.05356       0.2601       0.7954
   1                                 exm14600   11333812    A        ADD      115   -0.01249  0.07254  -0.1547   0.1297      -0.1722       0.8636
   1                                rs3765906   11347092    G        ADD       85   -0.02609  0.04607  -0.1164   0.0642      -0.5664       0.5727
   1                                rs2982380   11395283    A        ADD      105    0.01795   0.0174 -0.01615  0.05205        1.032       0.3047
   1                               exm2263813   11400409    A        ADD      115    0.02975  0.01741 -0.004384  0.06388        1.708      0.09044
   1                                rs2982384   11401745    G        ADD       85     0.0199  0.01882 -0.01699  0.05678        1.057       0.2936
   1                               rs10864498   11409469    A        ADD       99    0.03288  0.01981 -0.005947  0.07171         1.66       0.1003
   1                                rs2335404   11435942    A        ADD       85   0.007598  0.01897 -0.02958  0.04477       0.4006       0.6898
   1                                rs2788557   11439588    A        ADD      105    0.02716  0.01753 -0.007193  0.06152         1.55       0.1244
   1                                rs3010208   11444975    G        ADD      105     0.0365  0.01728 0.002628  0.07037        2.112       0.0372
   1                                rs6671983   11461601    A        ADD      105    0.01731  0.01829 -0.01853  0.05316       0.9468        0.346
   1                               rs11121728   11468442    G        ADD       85  0.0004551  0.01886  -0.0365  0.03741      0.02414       0.9808
   1                               rs10864504   11476203    A        ADD      105    0.01631  0.01752 -0.01803  0.05064       0.9307       0.3543
   1                               rs10864505   11477294    A        ADD       85   -0.01124  0.01791 -0.04635  0.02387      -0.6275       0.5321
   1                                rs2077480   11488203    A        ADD       85   0.004135  0.01868 -0.03248  0.04075       0.2214       0.8254
   1                                 rs877309   11489678    A        ADD      105    0.01403  0.01726 -0.01979  0.04786       0.8131       0.4181
   1                                rs2922240   11493832    A        ADD      105    0.01105  0.01777 -0.02379  0.04589       0.6216       0.5356
   1                                rs2379151   11494573    A        ADD      104     0.0245  0.01858 -0.01193  0.06092        1.318       0.1905
   1                                rs2379159   11504514    G        ADD       85   -0.00696  0.02123 -0.04857  0.03465      -0.3279       0.7439
   1                               rs12026602   11518397    G        ADD      105    0.01492  0.01795 -0.02027   0.0501       0.8309       0.4081
   1                               rs11121742   11520653    C        ADD      105 -0.0005935  0.02383  -0.0473  0.04612      -0.0249       0.9802
   1                               rs12046038   11525533    G        ADD      105    0.01599   0.0202  -0.0236  0.05557       0.7915       0.4305
   1                               rs10159458   11534053    C        ADD       85   -0.01183  0.01975 -0.05055  0.02689      -0.5989       0.5509
   1                                rs7555562   11542957    C        ADD      105   0.002322  0.02587 -0.04839  0.05303      0.08974       0.9287
   1                                rs7534208   11554687    G        ADD       85   -0.01416     0.02 -0.05337  0.02504      -0.7081        0.481
   1                                 exm14634   11561164    A        ADD      115    0.03864  0.02982 -0.01981  0.09709        1.296       0.1978
   1                               rs12144924   11561937    A        ADD       85   0.001075  0.03235 -0.06234  0.06449      0.03322       0.9736
   1                                rs2745265   11574942    G        ADD       85   -0.01761  0.02003 -0.05687  0.02166      -0.8789       0.3821
   1                                 exm14698   11579470    G        ADD      115    0.01449  0.01709 -0.01901  0.04799       0.8478       0.3984
   1                                rs2076469   11584164    G        ADD      105    0.03102  0.02216 -0.01241  0.07445          1.4       0.1646
   1                                 exm14731   11585308    A        ADD      115   -0.02215  0.05193  -0.1239  0.07962      -0.4266       0.6705
   1                                rs2235660   11595331    A        ADD      105  -0.006257  0.02468 -0.05463  0.04211      -0.2535       0.8004
   1                                rs2594310   11596455    A        ADD       85    0.01668  0.03707 -0.05597  0.08933         0.45       0.6539
   1                                rs2817619   11603063    A        ADD       85    0.02825  0.02785 -0.02634  0.08284        1.014       0.3135
   1                                rs2745291   11607932    A        ADD       85     0.0149  0.02283 -0.02984  0.05964       0.6526       0.5159
   1                               rs11808316   11619154    A        ADD      105    0.01739  0.02449 -0.03061  0.06539       0.7101       0.4793
   1                                rs2745285   11626858    G        ADD      105    0.01315  0.01859 -0.02329  0.04959       0.7071       0.4812
   1                                rs2745276   11641283    A        ADD       97    0.03833  0.03016 -0.02078  0.09743        1.271        0.207
   1                                rs7530509   11654491    A        ADD      105 -0.0006259  0.02399 -0.04765   0.0464     -0.02608       0.9792
   1                                 rs761084   11660710    A        ADD      105     -0.013  0.01975  -0.0517  0.02571      -0.6582       0.5119
   1                                rs4846019   11665575    A        ADD       85    0.02154  0.02261 -0.02277  0.06585       0.9526       0.3437
   1                                 rs734737   11675059    A        ADD       85   -0.01976  0.02045 -0.05985  0.02033       -0.966        0.337
   1                               rs10779763   11690766    A        ADD       85    0.01442  0.02167 -0.02805  0.05689       0.6654       0.5077
   1                                rs6540987   11703843    A        ADD      105    0.02848  0.02427 -0.01909  0.07606        1.174       0.2434
   1                                 exm14906   11718859    A        ADD      115    0.08037  0.07217 -0.06107   0.2218        1.114       0.2678
   1                                rs2294641   11721854    A        ADD       85  -0.009316  0.01975 -0.04803  0.02939      -0.4717       0.6384
   1                                rs3820340   11723520    G        ADD       85    0.01652  0.04026 -0.06239  0.09542       0.4102       0.6828
   1                                rs2233025   11735652    A        ADD       85   -0.02687  0.02175  -0.0695  0.01576       -1.235       0.2203
   1                                rs2336030   11736600    A        ADD      105    0.03069  0.01887 -0.006307  0.06768        1.626       0.1072
   1                                rs7539455   11754168    C        ADD      105   -0.02669  0.01972 -0.06533  0.01195       -1.354       0.1789
   1                                rs1534991   11761252    G        ADD       85   0.004136  0.02331 -0.04155  0.04982       0.1774       0.8596
   1                                rs9430624   11763677    A        ADD      105  -0.000261  0.02113 -0.04168  0.04116     -0.01235       0.9902
   1                                 exm15048   11766424    A        ADD      115   -0.02312  0.02052 -0.06333  0.01709       -1.127       0.2622
   1                                rs9430631   11774956    A        ADD      105 -1.461e-05   0.0215 -0.04216  0.04213   -0.0006795       0.9995
   1                                rs4846029   11783484    C        ADD      105   -0.01587  0.01751 -0.05019  0.01845      -0.9063        0.367
   1                                   rs8617   11810505    A        ADD       85    0.04944  0.02217 0.005984   0.0929         2.23       0.0286
   1                                rs1128059   11810674    A        ADD       85   -0.02837  0.01916 -0.06592 0.009185       -1.481       0.1427
   1                                rs4075034   11810973    A        ADD       85   0.008942  0.01941  -0.0291  0.04698       0.4607       0.6463
   1                                rs4845877   11824303    A        ADD      100    0.01399  0.01961 -0.02444  0.05242       0.7136       0.4773
   1                                rs4845881   11828319    G        ADD       91  -0.003649  0.02108 -0.04496  0.03766      -0.1731        0.863
   1                               rs12132479   11836450    G        ADD       85   -0.03555  0.02342 -0.08144  0.01035       -1.518        0.133
   1                                rs4846048   11846252    G        ADD      105  -0.007745  0.02034 -0.04761  0.03212      -0.3807       0.7042
   1                                 exm15227   11850750    A        ADD      115    -0.0293  0.07285  -0.1721   0.1135      -0.4022       0.6883
   1                                 exm15236   11850927    A        ADD      115    0.06689  0.04254 -0.01649   0.1503        1.572       0.1188
   1                                rs1476413   11852300    A        ADD      105    0.01648  0.02106 -0.02479  0.05775       0.7826       0.4357
   1                           exm-rs17375901   11852516    A        ADD       82    0.01081  0.04092 -0.06939  0.09101       0.2642       0.7924
   1                                 exm15320   11856378    A        ADD      115    0.02527  0.01784 -0.009692  0.06023        1.417       0.1594
   1                           exm-rs17367504   11862778    G        ADD      115    0.02659  0.02226 -0.01704  0.07022        1.195       0.2348
   1                                rs3737964   11867044    A        ADD      105   -0.00403  0.02012 -0.04347  0.03541      -0.2003       0.8417
   1                                rs4846054   11869230    G        ADD       85   -0.02644  0.02123 -0.06805  0.01516       -1.246       0.2165
   1                                rs7537765   11887303    G        ADD      105    0.02312  0.02336 -0.02266   0.0689         0.99       0.3246
   1                            exm-rs1023252   11899033    A        ADD      115   -0.00618  0.02008 -0.04554  0.03318      -0.3078       0.7589
   1                                 rs198415   11901592    G        ADD       85    0.02532  0.02791 -0.02939  0.08003       0.9072        0.367
   1                                 exm15531   11906068    G        ADD      115    0.02084  0.02334  -0.0249  0.06657       0.8929       0.3739
   1                                 exm15552   11907648    A        ADD      115    0.06633  0.04511 -0.02209   0.1547         1.47       0.1444
   1                                 rs198389   11919271    G        ADD       85  -0.009212  0.01959  -0.0476  0.02918      -0.4703       0.6394
   1                                rs6676300   11925300    G        ADD      105   0.006871  0.01913 -0.03062  0.04436       0.3592       0.7202
   1                                rs9661078   11936324    C        ADD      105    0.01713  0.01687 -0.01594  0.05019        1.015       0.3125
   1                                rs7554327   11937404    A        ADD      105   -0.02042  0.01703  -0.0538  0.01297       -1.198       0.2336
   1                               exm2264801   11938050    A        ADD      114    0.01365  0.01562 -0.01697  0.04427       0.8736       0.3842
   1                                rs6667637   11947957    G        ADD       85   -0.01226  0.01867 -0.04886  0.02434      -0.6566       0.5133
   1                               rs17037520   11952406    G        ADD       85   -0.01516   0.0169 -0.04829  0.01796      -0.8973       0.3723
   1                                rs1999594   11959216    G        ADD      105  -0.006021  0.01701 -0.03937  0.02732      -0.3539       0.7242
   1                                 rs926269   11969748    A        ADD      102  -0.001516  0.01812 -0.03704  0.03401     -0.08366       0.9335
   1                                rs7554547   11973888    A        ADD      105   -0.02402  0.01648 -0.05632 0.008274       -1.458       0.1481
   1                                rs2038028   11979556    A        ADD       85   -0.03204  0.01793 -0.06719  0.00311       -1.787      0.07785
   1                                rs4846080   12004999    A        ADD       84    0.01285  0.02037 -0.02708  0.05278       0.6309         0.53
   1                                rs2336379   12008863    G        ADD       85    0.05022  0.02628 -0.001289   0.1017        1.911      0.05964
   1                                 exm15706   12009956    A        ADD      115    0.05978  0.02274  0.01521   0.1044        2.629     0.009812
   1                                 exm15710   12010469    A        ADD      115    0.04466  0.02968 -0.01351   0.1028        1.505       0.1353
   1                                rs2273289   12018290    G        ADD      104    0.06459  0.02447  0.01663   0.1126        2.639     0.009665
   1                                rs1130529   12024235    A        ADD       85    -0.0325  0.01933 -0.07039 0.005395       -1.681      0.09673
   1                                rs2273291   12025353    A        ADD       85  -0.008645  0.01883 -0.04556  0.02826      -0.4591       0.6474
   1                                rs3818157   12027308    G        ADD       85  -0.006466  0.01933 -0.04436  0.03143      -0.3344       0.7389
   1                                rs2295281   12059412    G        ADD      105    0.01956   0.0179 -0.01552  0.05465        1.093       0.2771
   1                                rs2236057   12062205    A        ADD       85  0.0006156  0.02082 -0.04018  0.04141      0.02957       0.9765
   1                                 rs730123   12070292    G        ADD       85    0.02951  0.02016 -0.009998  0.06902        1.464       0.1472
   1                                 exm15957   12082334    T        ADD      115    0.01275  0.01854 -0.02359  0.04908       0.6874       0.4933
   1                                 exm15965   12082461    A        ADD      115    0.01592  0.02073 -0.02471  0.05654       0.7679       0.4442
   1                               rs11588779   12082881    A        ADD      105    0.01252  0.01963 -0.02595  0.05099       0.6377       0.5251
   1                                 exm15970   12082926    A        ADD      115    0.01382  0.01964 -0.02467  0.05232       0.7039        0.483
   1                               rs12042105   12105048    G        ADD      105    0.01539   0.0219 -0.02753  0.05832       0.7029       0.4838
   1                                rs6665486   12117901    G        ADD       85   -0.03622  0.01911 -0.07367 0.001231       -1.896      0.06168
   1                               rs12029016   12128498    A        ADD      105  -0.003824  0.02045 -0.04391  0.03627       -0.187       0.8521
   1                                rs6690493   12135526    G        ADD      105   -0.01396  0.01659 -0.04647  0.01854      -0.8419       0.4019
   1                               rs12092682   12166855    A        ADD       93    0.01337  0.02178 -0.02932  0.05605       0.6137        0.541
   1                                 rs501525   12180805    G        ADD      105  -0.008673  0.01806 -0.04407  0.02672      -0.4803       0.6321
   1                                rs2486316   12183245    A        ADD       85  -0.006293  0.03419 -0.07331  0.06073       -0.184       0.8545
   1                               rs17422381   12184423    A        ADD      105   0.009907  0.01672 -0.02287  0.04268       0.5925       0.5549
   1                                 exm16119   12186058    G        ADD      115    0.02601  0.04342  -0.0591   0.1111        0.599       0.5504
   1                                rs1201122   12188482    G        ADD       85   -0.03378     0.02 -0.07297 0.005416       -1.689      0.09514
   1                               exm2264802   12189561    G        ADD      115   -0.02279  0.01879 -0.05961  0.01404       -1.213       0.2278
   1                                rs1148472   12194451    A        ADD       85   -0.02907  0.02154 -0.07129  0.01314        -1.35       0.1809
   1                                 exm16135   12198305    A        ADD      115   -0.07312  0.06353  -0.1976   0.0514       -1.151       0.2523
   1                                 rs630542   12206866    C        ADD      105  0.0002198  0.01961 -0.03822  0.03866      0.01121       0.9911
   1                                rs1148460   12216488    A        ADD       85   -0.01512  0.02179 -0.05782  0.02758       -0.694       0.4897
   1                                 rs945439   12248942    G        ADD       85   -0.01833  0.02372 -0.06483  0.02817      -0.7728        0.442
   1                                 exm16193   12252955    C        ADD      102   -0.02741  0.02222 -0.07095  0.01613       -1.234       0.2203
   1                                 exm16200   12253062    A        ADD      115   -0.06369  0.07242  -0.2056  0.07826      -0.8795       0.3811
   1                                rs5746059   12262792    G        ADD       85   -0.03219  0.02005 -0.07148 0.007101       -1.606       0.1123
   1                               exm2264987   12305286    A        ADD      115    0.01478  0.02387   -0.032  0.06156       0.6192       0.5371
   1                                 rs235246   12316584    G        ADD      105   -0.01635  0.05461  -0.1234  0.09068      -0.2994       0.7653
   1                                rs3765339   12329295    A        ADD      105    0.04601  0.02005 0.006722   0.0853        2.295      0.02383
   1                               exm2249773   12336147    G        ADD      115   0.005362  0.06274  -0.1176   0.1283      0.08547        0.932
   1                                 exm16450   12339619    A        ADD      115     0.0439  0.01851 0.007617  0.08019        2.371      0.01948
   1                                rs3765337   12342599    C        ADD      105    0.01294  0.03419 -0.05407  0.07994       0.3784        0.706
   1                                 exm16460   12342990    A        ADD      115   -0.02588  0.05696  -0.1375  0.08575      -0.4544       0.6504
   1                               rs28533750   12391953    G        ADD       93   -0.02005  0.05297  -0.1239  0.08376      -0.3785        0.706
   1                                rs7547740   12463073    G        ADD       85   -0.01111  0.01984 -0.04999  0.02777      -0.5601        0.577
   1                               rs11801678   12467620    A        ADD       85   -0.00579  0.04553 -0.09502  0.08344      -0.1272       0.8991
   1                                rs6660365   12480504    G        ADD       84   0.007474  0.03479 -0.06071  0.07566       0.2148       0.8305
   1                               rs12129750   12573823    A        ADD      105    0.03983   0.0317 -0.02231    0.102        1.256        0.212
   1                                rs7521256   12600396    G        ADD      105   -0.01618  0.02163 -0.05858  0.02621      -0.7481       0.4562
   1                                rs6541027   12605011    G        ADD      102   0.001006  0.01944 -0.03709   0.0391      0.05175       0.9588
   1                                rs4845904   12619096    A        ADD      105   -0.02196    0.019 -0.05919  0.01527       -1.156       0.2504
   1                                rs6541035   12620545    A        ADD      105   -0.01735  0.02007 -0.05669  0.02198      -0.8647       0.3893
   1                               rs10864570   12625101    G        ADD      105   -0.01152  0.02044 -0.05157  0.02854      -0.5635       0.5744
   1                                rs4846118   12626549    A        ADD       85    0.02572  0.02799 -0.02914  0.08058       0.9188        0.361
   1                                rs4997711   12627680    C        ADD      105  -0.006768   0.0184 -0.04283  0.02929      -0.3679       0.7138
   1                                   rs4580   12628188    G        ADD       85  0.0006789  0.01936 -0.03726  0.03861      0.03507       0.9721
   1                                rs4845907   12637160    G        ADD       85    0.01735  0.02122 -0.02425  0.05895       0.8172       0.4162
   1                                rs3128461   12639168    A        ADD       85    0.02892  0.02724 -0.02447  0.08232        1.062       0.2917
   1                               rs12128227   12640081    G        ADD       85    0.01236  0.02137 -0.02952  0.05423       0.5783       0.5647
   1                               rs11540058   12640650    A        ADD       85    0.01236  0.02137 -0.02952  0.05423       0.5783       0.5647
   1                               rs12029485   12642243    C        ADD      105   0.000721  0.04667 -0.09074  0.09218      0.01545       0.9877
   1                                rs7535209   12650076    G        ADD      104   -0.01213  0.02182  -0.0549  0.03065      -0.5556       0.5798
   1                               rs12045736   12654035    A        ADD      105   -0.02517  0.01939 -0.06317  0.01283       -1.298       0.1973
   1                                rs4846127   12663774    A        ADD      105   -0.01632  0.01878 -0.05312  0.02047      -0.8695       0.3867
   1                                rs4394668   12671229    G        ADD      105  -0.002879  0.02247 -0.04691  0.04115      -0.1281       0.8983
   1                                rs3000896   12682574    A        ADD      105    0.03056  0.02108 -0.01075  0.07188         1.45       0.1502
   1                                rs6699993   12683190    C        ADD      105     0.0281  0.01761 -0.006416  0.06261        1.596       0.1138
   1                               rs12070206   12689692    A        ADD      105    -0.0128   0.0398  -0.0908   0.0652      -0.3217       0.7484
   1                                rs2265709   12731572    G        ADD      105     0.0498  0.03206 -0.01303   0.1126        1.554       0.1235
   1                                rs2265711   12734774    G        ADD       85    0.03758  0.03595 -0.03289    0.108        1.045       0.2991
   1                                rs2489260   12741240    A        ADD       90    0.03732  0.03428 -0.02986   0.1045        1.089       0.2793
   1                                rs3010948   12754569    G        ADD      105      0.034  0.03758 -0.03965   0.1077       0.9048       0.3678
   1                                rs3000860   12776218    A        ADD      105    0.00426  0.02349 -0.04177  0.05029       0.1814       0.8564
   1                                 exm16961   12776344    T        ADD      115   -0.01449  0.01864 -0.05102  0.02204      -0.7775       0.4385
   1                                rs3000858   12777320    G        ADD       85    0.01379  0.02144 -0.02822   0.0558       0.6432       0.5219
   1                                 exm16969   12779618    A        ADD       99   -0.03918  0.02549 -0.08914  0.01078       -1.537       0.1277
   1                                 exm17005   12785494    C        ADD      115   -0.01585  0.01838 -0.05187  0.02017      -0.8623       0.3904
   1                                 exm17013   12785749    A        ADD      115    0.01732   0.0333 -0.04794  0.08258       0.5202        0.604
   1                                rs4846143   12802955    C        ADD       85   -0.01458  0.02023 -0.05423  0.02508      -0.7205       0.4734
   1                               rs11809649   12808591    G        ADD      105   -0.06687  0.06593  -0.1961  0.06234       -1.014       0.3129
   1                               rs10746500   12816316    G        ADD      105   -0.03311  0.02364 -0.07943  0.01322       -1.401       0.1645
   1                                 exm17066   12820870    A        ADD      115      -0.03  0.02152 -0.07217  0.01217       -1.394       0.1661
   1                                rs2359533   12824223    G        ADD      105   -0.01684  0.01985 -0.05575  0.02207      -0.8482       0.3984
   1                                rs1008477   12829219    A        ADD      105    0.01946  0.02178 -0.02322  0.06214       0.8935       0.3738
   1                               rs11121976   12833428    A        ADD       85    0.01656  0.02615 -0.03469  0.06782       0.6334       0.5283
   1                                 exm17074   12835158    A        ADD      115    -0.1076  0.04747  -0.2006 -0.01454       -2.266       0.0254
   1                                 exm17094   12835868    A        ADD      115   -0.03008  0.02233 -0.07385  0.01369       -1.347       0.1808
   1                                 rs848578   12837634    A        ADD       85   -0.02847  0.02611 -0.07964   0.0227       -1.091       0.2788
   1                                 exm17162   12837669    A        ADD      115    -0.0948  0.04466  -0.1823 -0.00727       -2.123      0.03604
   1                                 exm17166   12837720    A        ADD      115    -0.0948  0.04466  -0.1823 -0.00727       -2.123      0.03604
   1                                 exm17168   12837728    A        ADD      115    -0.0948  0.04466  -0.1823 -0.00727       -2.123      0.03604
   1                                rs2223390   12852872    G        ADD       85   -0.03797  0.02902 -0.09485  0.01891       -1.308       0.1945
   1                                 rs848428   12866590    A        ADD      105    0.03553  0.01939 -0.002476  0.07354        1.832      0.06991
   1                               exm2268651   12866899    C        ADD      115    0.01871  0.01748 -0.01555  0.05296         1.07       0.2868
   1                                 rs864728   12871327    C        ADD      101  -0.005987  0.02082  -0.0468  0.03483      -0.2875       0.7744
   1                                rs4845917   12880153    A        ADD      100  -0.008147  0.02255 -0.05235  0.03606      -0.3612       0.7188
   1                                 exm17346   12887332    A        ADD      115    -0.0948  0.04466  -0.1823 -0.00727       -2.123      0.03604
   1                                indel.947   12908065    D        ADD       85     0.1844  0.08504   0.0177   0.3511        2.168      0.03316
   1                               rs17039265   12912501    A        ADD       93   -0.04245  0.05221  -0.1448  0.05987      -0.8131       0.4184
   1                                 exm17499   12919111    A        ADD      115    -0.0162   0.0439  -0.1023  0.06985      -0.3691       0.7128
   1                                 exm17543   12919872    C        ADD      115    -0.0162   0.0439  -0.1023  0.06985      -0.3691       0.7128
   1                                 exm17546   12919891    A        ADD      115    -0.0162   0.0439  -0.1023  0.06985      -0.3691       0.7128
   1                                 exm17550   12919928    G        ADD      114   0.003141  0.02827 -0.05227  0.05856       0.1111       0.9117
   1                                 exm17582   12921110    G        ADD      114   0.003141  0.02827 -0.05227  0.05856       0.1111       0.9117
   1                                 exm17589   12921132    G        ADD       82   -0.00473  0.03192  -0.0673  0.05784      -0.1482       0.8826
   1                                 exm17613   12921311    A        ADD      115    -0.0948  0.04466  -0.1823 -0.00727       -2.123      0.03604
   1                              kgp11050191   13171847    G        ADD       85    0.05887  0.03429 -0.00834   0.1261        1.717      0.08994
   1                               rs28488227   13176463    A        ADD       93   0.002567  0.02854 -0.05337  0.05851      0.08995       0.9285
   1                                 exm18070   13183032    A        ADD      115   -0.05052  0.06408  -0.1761  0.07508      -0.7883       0.4322
   1                              kgp11343970   13184045    G        ADD       85    0.05743  0.03363 -0.008487   0.1233        1.708      0.09164
   1                               kgp3971131   13187294    G        ADD       84    0.03245  0.03195 -0.03018  0.09507        1.015       0.3131
   1                               kgp6897585   13374928    A        ADD       81    0.03936  0.02197 -0.003707  0.08242        1.791      0.07729
   1                              kgp11372041   13549552    C        ADD       85   -0.01308  0.03139  -0.0746  0.04845      -0.4165       0.6782
   1                               rs10927559   13775026    A        ADD       93    0.01111  0.04079 -0.06883  0.09105       0.2724        0.786
   1                               rs11580598   13783354    A        ADD      105  -0.005474  0.02019 -0.04505   0.0341      -0.2711       0.7869
   1                                rs2999877   13785062    G        ADD      105   0.006507   0.0283 -0.04896  0.06197       0.2299       0.8186
   1                                rs2999878   13786622    G        ADD      105   0.004101  0.01817 -0.03151  0.03971       0.2257       0.8219
   1                               rs10803324   13787005    A        ADD       85  -0.004782  0.02008 -0.04415  0.03458      -0.2381       0.8124
   1                               rs12036704   13792898    G        ADD       85 -0.0001663  0.02408 -0.04737  0.04703    -0.006905       0.9945
   1                                rs3013083   13793207    G        ADD      105  -0.002006  0.01906 -0.03937  0.03535      -0.1052       0.9164
   1                                rs3013087   13793635    C        ADD       85 -0.0003367  0.02378 -0.04695  0.04628     -0.01416       0.9887
   1                               rs12043808   13801621    C        ADD       85   -0.01506  0.03111 -0.07604  0.04592       -0.484       0.6297
   1                                 exm18547   13802325    G        ADD      115  0.0005644  0.01802 -0.03475  0.03587      0.03133       0.9751
   1                                 exm18549   13802373    A        ADD      115   -0.01434  0.04547  -0.1035  0.07479      -0.3154       0.7531
   1                                rs6680362   13814103    G        ADD      105   0.002182  0.02634 -0.04944   0.0538      0.08285       0.9341
   1                                rs3013045   13816121    G        ADD      105   -0.02262  0.02132 -0.06442  0.01917       -1.061       0.2913
   1                               rs11578529   13822397    G        ADD       92  0.0007649  0.02646 -0.05109  0.05262      0.02891        0.977
   1                                rs2990678   13837213    A        ADD      104  -0.002465  0.02021 -0.04207  0.03714       -0.122       0.9032
   1                                 exm18560   13839770    A        ADD      115     0.1998  0.07172  0.05926   0.3404        2.786     0.006292
   1                               exm2264988   13842586    G        ADD      115    0.06308  0.04547 -0.02604   0.1522        1.387       0.1682
   1                                rs4345799   13851036    C        ADD       85   -0.02693  0.01852 -0.06323 0.009371       -1.454       0.1499
   1                                rs2168201   13852683    A        ADD      105    0.01435  0.02225 -0.02926  0.05797        0.645       0.5204
   1                                rs3856278   13859570    G        ADD      105   0.009641   0.0287  -0.0466  0.06589        0.336       0.7376
   1                                 rs444516   13870966    A        ADD      105  -0.006923  0.02202 -0.05008  0.03624      -0.3144       0.7539
   1                                rs6684199   13880522    G        ADD      105   0.006619  0.01881 -0.03024  0.04348        0.352       0.7256
   1                               rs12042662   13885279    G        ADD      105    0.01491  0.02376 -0.03166  0.06147       0.6274       0.5318
   1                                 rs355022   13908690    A        ADD      105   0.001432  0.02205 -0.04178  0.04464      0.06496       0.9483
   1                               rs12757529   13909211    A        ADD       85    0.02824  0.02724 -0.02515  0.08163        1.037       0.3031
   1                                 rs355028   13913180    A        ADD      105    0.01078   0.0357  -0.0592  0.08076        0.302       0.7633
   1                               rs10927904   13914909    A        ADD      105    0.01494  0.02011 -0.02448  0.05436       0.7427       0.4594
   1                                rs1412839   13938511    A        ADD       85    -0.0442  0.01974  -0.0829 -0.00551       -2.239      0.02796
   1                                rs3820304   13938788    G        ADD      105    0.04657  0.01865  0.01001  0.08313        2.497      0.01419
   1                                 exm18606   13940864    G        ADD      115 -0.0004225   0.0318 -0.06275   0.0619     -0.01329       0.9894
   1                                 rs876931   13944568    G        ADD      105   -0.01491  0.01785 -0.04989  0.02007      -0.8352       0.4056
   1                                rs6703700   13946586    A        ADD       85   -0.01788  0.02126 -0.05955  0.02379       -0.841       0.4029
   1                                rs7515525   13952864    A        ADD      105  -0.006983  0.01784 -0.04195  0.02798      -0.3914       0.6963
   1                               rs10927926   13966218    A        ADD       85    0.01701  0.04424  -0.0697   0.1037       0.3844       0.7017
   1                               rs16852640   13971360    A        ADD      105    0.02219  0.04659 -0.06912   0.1135       0.4763       0.6349
   1                                rs4662010   14001018    G        ADD      105    -0.0257  0.02019 -0.06528  0.01387       -1.273        0.206
   1                                rs4077841   14020405    G        ADD      102   -0.01272  0.01948  -0.0509  0.02546       -0.653       0.5153
   1                                rs2495060   14032007    A        ADD       85     0.0489  0.05089 -0.05083   0.1486        0.961       0.3395
   1                                rs2487622   14033128    A        ADD       85   -0.01636  0.02126 -0.05803  0.02532      -0.7693        0.444
   1                                rs2359756   14096420    G        ADD      105    0.01546  0.01648 -0.01684  0.04775       0.9381       0.3505
   1                            exm-rs1210110   14096821    G        ADD      115   -0.01586  0.01841 -0.05196  0.02023      -0.8614       0.3909
   1                                 exm18645   14099574    A        ADD      115   0.009739   0.0572  -0.1024   0.1219       0.1702       0.8651
   1                                 exm18656   14105049    A        ADD      115   -0.02008  0.06312  -0.1438   0.1036      -0.3181        0.751
   1                                 exm18664   14105139    A        ADD      115  -0.009548  0.01836 -0.04553  0.02644        -0.52       0.6041
   1                                 exm18687   14105639    A        ADD      115   -0.02008  0.06312  -0.1438   0.1036      -0.3181        0.751
   1                           1KG_1_14106394   14106394    I        ADD       85  -0.001332  0.01979 -0.04012  0.03746     -0.06732       0.9465
   1                                 exm18751   14107135    G        ADD      115   -0.02008  0.06312  -0.1438   0.1036      -0.3181        0.751
   1                                 exm18766   14107360    A        ADD      115    -0.0756  0.03182   -0.138 -0.01323       -2.376      0.01927
   1                                rs1203651   14109114    G        ADD      105   -0.01902  0.01986 -0.05794  0.01989      -0.9582       0.3403
   1                                rs1203638   14121892    A        ADD      105   -0.02468  0.01934  -0.0626  0.01323       -1.276        0.205
   1                                rs2244634   14134154    C        ADD       96    0.01983  0.02296 -0.02516  0.06482       0.8638         0.39
   1                                 exm18870   14143003    A        ADD      115    0.01124  0.02116 -0.03024  0.05272       0.5312       0.5964
   1                                rs2235514   14146935    G        ADD      105    0.01664  0.02215 -0.02677  0.06005       0.7514       0.4542
   1                                rs2697971   14148441    A        ADD      105    0.01592   0.0213 -0.02583  0.05766       0.7473       0.4567
   1                                rs2697964   14150709    G        ADD       85    0.02043  0.02365 -0.02593  0.06679       0.8638       0.3903
   1                                rs7530376   14158776    A        ADD       85   -0.01275  0.01982 -0.05159  0.02608      -0.6437       0.5217
   1                                 rs982510   14160754    A        ADD      105    0.01941  0.01682 -0.01355  0.05237        1.154       0.2512
   1                                rs1203683   14164286    C        ADD      105    0.01401  0.01669  -0.0187  0.04673       0.8396       0.4031
   1                                 rs720035   14190669    A        ADD      105   -0.05011  0.01894 -0.08723 -0.01299       -2.646     0.009476
   1                                rs1203660   14192526    G        ADD       85    0.04842  0.01983 0.009549   0.0873        2.441      0.01687
   1                               rs16853069   14196212    G        ADD       85   -0.01447  0.02618 -0.06578  0.03684      -0.5528        0.582
   1                                rs9287293   14208571    A        ADD      105   -0.02469  0.03317  -0.0897  0.04032      -0.7444       0.4584
   1                                rs1203698   14209336    A        ADD       91    0.04687   0.0198 0.008068  0.08568        2.367      0.02018
   1                               rs10737914   14210730    A        ADD      105   -0.07746  0.01866   -0.114 -0.04089       -4.152    6.997e-05
   1                                rs1528786   14214412    G        ADD       85   -0.06099  0.01905 -0.09834 -0.02365       -3.201     0.001971
   1                                rs2744647   14220942    A        ADD       85    0.02756  0.02435 -0.02016  0.07528        1.132       0.2611
   1                                rs2038095   14224999    G        ADD      105   -0.06734  0.01929  -0.1051 -0.02953       -3.491    0.0007208
   1                                rs1203709   14228490    A        ADD       96    0.02491  0.02068 -0.01562  0.06544        1.205       0.2315
   1                                rs6697531   14234944    C        ADD      105   -0.01846  0.01902 -0.05574  0.01883      -0.9703       0.3343
   1                               rs12122426   14240350    C        ADD      105   -0.01671   0.0218 -0.05943  0.02602      -0.7664       0.4452
   1                               rs10803436   14245737    A        ADD      105   0.008448  0.01776 -0.02636  0.04326       0.4757       0.6353
   1                                rs7542884   14252372    A        ADD      105    0.01256  0.01812 -0.02295  0.04807       0.6933       0.4897
   1                               rs10927959   14253821    G        ADD      105    0.01323  0.01806 -0.02216  0.04863       0.7327       0.4654
   1                                rs7535502   14255847    G        ADD      105   -0.02648  0.02004 -0.06575  0.01279       -1.322       0.1894
   1                               rs12123612   14255863    A        ADD       85  -0.007969  0.02467 -0.05633  0.04039       -0.323       0.7476
   1                                rs2206585   14261909    C        ADD      105    0.00554  0.01916 -0.03201  0.04309       0.2892        0.773
   1                                rs2359896   14280562    G        ADD       96 -0.0009314  0.02015 -0.04042  0.03856     -0.04623       0.9632
   1                               exm2249847   14281451    A        ADD      115  -0.008959  0.01703 -0.04233  0.02442      -0.5261       0.5999
   1                               rs12118400   14290847    G        ADD      105   -0.02195  0.01948 -0.06013  0.01623       -1.127       0.2626
   1                               rs10927972   14297110    A        ADD      105  -0.006153  0.01771 -0.04086  0.02856      -0.3474        0.729
   1                               rs12024045   14297220    G        ADD       85    0.01736  0.02027 -0.02235  0.05708       0.8568       0.3941
   1                               rs16853319   14301942    A        ADD       85  -0.007173  0.02395 -0.05411  0.03976      -0.2995       0.7653
   1                                rs2359899   14303160    G        ADD      105    0.01825  0.01868 -0.01836  0.05485       0.9769        0.331
   1                                rs4661462   14311056    A        ADD       97   -0.03871  0.02871 -0.09499  0.01757       -1.348       0.1809
   1                               rs12072002   14315141    C        ADD       85   0.005122  0.02163 -0.03726  0.04751       0.2368       0.8134
   1                                rs6681501   14320502    A        ADD      105   0.006845  0.02258 -0.03741   0.0511       0.3031       0.7624
   1                               rs12129723   14331940    A        ADD      105     0.0184  0.01799 -0.01686  0.05366        1.023       0.3088
   1                               rs12566758   14338807    G        ADD      103    -0.0178  0.02309 -0.06306  0.02745       -0.771       0.4426
   1                               rs16853407   14341876    A        ADD       85    0.01387  0.02178 -0.02882  0.05656        0.637        0.526
   1                                rs7520101   14346629    A        ADD       85   -0.02028  0.02279 -0.06494  0.02438      -0.8899       0.3762
   1                                 rs932407   14348533    G        ADD       85 -5.417e-05  0.01896 -0.03721   0.0371    -0.002858       0.9977
   1                                rs2206586   14359224    G        ADD      105   -0.02489  0.01979 -0.06367  0.01389       -1.258       0.2113
   1                            exm-rs7414562   14359780    A        ADD      115    0.02665  0.01796 -0.008548  0.06185        1.484       0.1407
   1                                rs2359908   14364575    A        ADD      105    0.01444  0.03773 -0.05951  0.08839       0.3827       0.7028
   1                                rs2294811   14365793    A        ADD      105   -0.03484  0.01987 -0.07379 0.004104       -1.753      0.08263
   1                                rs4662089   14368289    G        ADD      105    0.01836  0.01906   -0.019  0.05573       0.9632       0.3378
   1                               rs12061818   14372058    A        ADD       85    0.01523  0.02108 -0.02608  0.05653       0.7224       0.4722
   1                               rs10754907   14372163    G        ADD      105    0.01836  0.01906   -0.019  0.05573       0.9632       0.3378
   1                               rs10928004   14418448    G        ADD       85    0.03124  0.01736 -0.002778  0.06526          1.8      0.07569
   1                               rs10928009   14433775    G        ADD       85       0.04  0.02012 0.0005696  0.07944        1.988      0.05024
   1                                rs6664213   14440141    C        ADD      105    0.01757  0.01946 -0.02058  0.05571       0.9026        0.369
   1                                rs4662105   14448184    G        ADD       85    0.02414  0.01746 -0.01007  0.05836        1.383       0.1706
   1                                rs6671072   14463067    G        ADD       85   -0.01885  0.01866 -0.05542  0.01772        -1.01       0.3154
   1                               rs10803459   14464167    G        ADD       85    0.02526  0.01756 -0.009166  0.05968        1.438       0.1544
   1                                rs4661477   14467720    G        ADD       85    0.02242   0.0173 -0.01149  0.05633        1.296       0.1988
   1                               rs12758112   14473926    A        ADD      105    0.06513  0.02531  0.01551   0.1147        2.573      0.01158
   1                               rs17353931   14476490    G        ADD       85   -0.01845  0.01737 -0.05249  0.01559       -1.062       0.2914
   1                               rs10928043   14487284    G        ADD      105   0.003458  0.02105 -0.03779  0.04471       0.1643       0.8698
   1                                rs7546077   14489962    G        ADD       85   -0.01267  0.02994 -0.07134  0.04601      -0.4231       0.6733
   1                                rs9803674   14490497    G        ADD      105   0.000813  0.01815 -0.03477  0.03639      0.04479       0.9644
   1                               rs10803470   14492478    A        ADD       85   -0.01267  0.02994 -0.07134  0.04601      -0.4231       0.6733
   1                                rs7541978   14493845    A        ADD       85   -0.02185  0.01851 -0.05813  0.01442       -1.181       0.2412
   1                                rs6692372   14495162    G        ADD       97  -0.008065   0.0305 -0.06784  0.05171      -0.2644        0.792
   1                               rs12568548   14496787    A        ADD      105   0.007186  0.02697 -0.04568  0.06005       0.2664       0.7905
   1                               rs10754914   14507739    A        ADD      105    0.00646  0.01816 -0.02914  0.04206       0.3556       0.7229
   1                               rs12736419   14509334    G        ADD       85  -0.001967  0.02087 -0.04287  0.03894     -0.09423       0.9252
   1                                 rs565765   14512986    A        ADD       85    0.01224  0.02064 -0.02821  0.05269       0.5931       0.5548
   1                                 rs641343   14518979    G        ADD       85    0.01689  0.02064 -0.02357  0.05735       0.8183       0.4156
   1                                 rs647287   14539152    A        ADD      105   -0.01178  0.01966  -0.0503  0.02675      -0.5992       0.5504
   1                                rs2027315   14547727    G        ADD       85   0.008774  0.02164 -0.03365  0.05119       0.4054       0.6863
   1                               rs10157045   14575084    A        ADD      105    0.01706  0.01915 -0.02049   0.0546       0.8904       0.3754
   1                               rs10158007   14575256    G        ADD      105  -0.001104  0.01908 -0.03849  0.03628     -0.05788        0.954
   1                               exm2264989   14579733    G        ADD      115   0.008626  0.02205 -0.03459  0.05184       0.3912       0.6964
   1                                rs6668555   14579742    A        ADD       85  -0.001766  0.02786 -0.05637  0.05284     -0.06339       0.9496
   1                               rs12403871   14583472    G        ADD       85   0.005894  0.02323 -0.03963  0.05142       0.2538       0.8003
   1                                rs4662139   14586879    G        ADD       85  -0.001841  0.01949 -0.04004  0.03636     -0.09446        0.925
   1                               rs12406699   14598055    A        ADD       96   -0.07537  0.02244  -0.1194 -0.03138       -3.358     0.001151
   1                                rs7555815   14603198    G        ADD      105   -0.04253    0.018 -0.07782 -0.007244       -2.362      0.02012
   1                                rs1416628   14621842    G        ADD       85   -0.02185  0.02192 -0.06481  0.02112      -0.9966        0.322
   1                                 rs946481   14635852    C        ADD      105   0.002501  0.01812 -0.03301  0.03802        0.138       0.8905
   1                                 rs820626   14657100    C        ADD      105   0.002595  0.02173 -0.03999  0.04518       0.1194       0.9052
   1                                 rs703801   14663626    G        ADD      105   -0.00469  0.02138 -0.04659  0.03721      -0.2194       0.8268
   1                                rs2789746   14673025    A        ADD      105   -0.02176  0.01807 -0.05717  0.01366       -1.204       0.2314
   1                                rs7355173   14676909    A        ADD      105  -0.008797  0.02055 -0.04908  0.03149       -0.428       0.6696
   1                               rs11590846   14703854    A        ADD      105  -0.009438  0.02014 -0.04892  0.03004      -0.4686       0.6404
   1                                 rs735832   14704676    A        ADD       85   0.006674  0.03179 -0.05563  0.06898         0.21       0.8342
   1                                rs7527767   14718957    A        ADD       85   -0.01043  0.01946 -0.04857   0.0277      -0.5363       0.5933
   1                               rs12405445   14732019    A        ADD      102    0.02169  0.02395 -0.02526  0.06864       0.9055       0.3675
   1                                rs3928343   14740155    A        ADD       85   -0.01509  0.02102 -0.05629  0.02611       -0.718       0.4749
   1                               rs12119451   14744591    G        ADD       96   0.004992  0.02725 -0.04842   0.0584       0.1832       0.8551
   1                               rs10754856   14755827    G        ADD      105    0.01995  0.01818 -0.01567  0.05557        1.098        0.275
   1                                rs2183102   14760634    G        ADD       85   -0.03147  0.01966 -0.07001  0.00707         -1.6       0.1135
   1                                rs6658316   14775805    G        ADD       85   -0.03864  0.01837 -0.07464 -0.002642       -2.104      0.03858
   1                                rs6658744   14776392    C        ADD       85    -0.0247  0.02003 -0.06396  0.01457       -1.233       0.2213
   1                               rs16850259   14777904    C        ADD       85   -0.02841  0.04804  -0.1226  0.06575      -0.5914       0.5559
   1                                rs6429661   14780811    C        ADD       85   -0.02563  0.02323 -0.07115   0.0199       -1.103       0.2733
   1                                rs4661496   14790631    A        ADD      105    0.03235  0.01773 -0.002388   0.0671        1.825      0.07098
   1                                rs2486774   14800247    A        ADD       85  -0.002181  0.02024 -0.04184  0.03748      -0.1078       0.9145
   1                            exm-rs7555566   14804874    G        ADD      115    0.01875  0.02647 -0.03313  0.07062       0.7082       0.4803
   1                                rs2486764   14806750    G        ADD       85  -0.003486  0.01782 -0.03841  0.03144      -0.1956       0.8454
   1                                rs2486762   14807686    G        ADD       84  -0.001118   0.0205 -0.04129  0.03905     -0.05457       0.9566
   1                                rs2480061   14808756    C        ADD      105   -0.00195  0.01741 -0.03608  0.03218       -0.112       0.9111
   1                               rs12129734   14819757    G        ADD       85   -0.02009  0.02165 -0.06253  0.02236      -0.9276       0.3564
   1                               rs12031064   14823637    A        ADD      105    0.01935  0.05018   -0.079   0.1177       0.3856       0.7006
   1                               rs12733612   14826029    A        ADD      105   0.008675  0.02331 -0.03702  0.05437       0.3721       0.7106
   1                               rs10803285   14830984    A        ADD      105  -0.001671  0.01706 -0.03512  0.03177     -0.09794       0.9222
   1                               rs10733135   14831066    G        ADD      105    0.01792  0.02086 -0.02298  0.05881       0.8587       0.3926
   1                               rs11807837   14841189    A        ADD      105    0.01832  0.02382 -0.02836    0.065       0.7693       0.4436
   1                               rs12138326   14845459    A        ADD      105    0.01425  0.02322 -0.03127  0.05977       0.6137       0.5408
   1                                rs3892594   14849088    G        ADD      105    0.02408  0.01758 -0.01038  0.05854         1.37       0.1739
   1                                rs2105239   14857643    G        ADD       85   -0.01153  0.01914 -0.04903  0.02598      -0.6024       0.5487
   1                                rs1890784   14863561    A        ADD       85     0.0286  0.02685 -0.02402  0.08123        1.065       0.2899
   1                               rs10927460   14870568    G        ADD      105   -0.01243  0.02171 -0.05499  0.03012      -0.5726       0.5682
   1                                rs4385705   14876032    A        ADD      105   -0.01477  0.01857 -0.05116  0.02163      -0.7953       0.4283
   1                               rs17403250   14883844    A        ADD       85   -0.02581  0.01966 -0.06434  0.01273       -1.313       0.1931
   1                               rs10927468   14901191    G        ADD       85  -0.008883  0.02233 -0.05264  0.03488      -0.3979       0.6918
   1                                rs6685406   14910920    A        ADD       85  -0.008393  0.02093 -0.04941  0.03263       -0.401       0.6895
   1                                rs4661292   14915147    G        ADD       85    0.01054  0.02568  -0.0398  0.06087       0.4102       0.6827
   1                               rs10803289   14934220    G        ADD       85   0.009351  0.02859 -0.04669  0.06539        0.327       0.7445
   1                               rs11579756   14947920    G        ADD       85  -0.007187  0.01952 -0.04545  0.03108      -0.3681       0.7138
   1                                rs6699411   14978291    A        ADD       85   -0.01529  0.02055 -0.05558  0.02499       -0.744       0.4591
   1                                 rs761191   14981920    G        ADD      105  0.0009342  0.01766 -0.03369  0.03555      0.05289       0.9579
   1                                rs1028389   14994487    A        ADD       85 -0.0001517  0.02112 -0.04155  0.04125     -0.00718       0.9943
   1                                rs6701296   14998872    A        ADD       85   -0.02087  0.01941 -0.05891  0.01718       -1.075       0.2857
   1                                rs2871581   15009937    G        ADD      105   -0.02062  0.01856   -0.057  0.01575       -1.111       0.2691
   1                                rs7516095   15039411    A        ADD       85   0.001834  0.02523 -0.04762  0.05129      0.07269       0.9422
   1                                rs2050126   15056175    G        ADD       85   -0.01782  0.01813 -0.05336  0.01772      -0.9825       0.3288
   1                                rs1997762   15067407    A        ADD      105  -0.007126  0.01742 -0.04128  0.02702       -0.409       0.6834
   1                                rs6660333   15068997    A        ADD       85   -0.01435  0.01981 -0.05317  0.02447      -0.7244        0.471
   1                                rs6429674   15072614    A        ADD      105   -0.01753  0.01802 -0.05285  0.01779      -0.9728        0.333
   1                                rs6661767   15077567    C        ADD      105   -0.01225   0.0172 -0.04597  0.02147       -0.712       0.4782
   1                                rs4357518   15080560    C        ADD       85   0.005339  0.01717 -0.02831  0.03899        0.311       0.7566
   1                                rs4543785   15089767    A        ADD      105  -0.009043  0.01689 -0.04215  0.02407      -0.5353       0.5937
   1                                 rs732469   15093562    G        ADD      105    -0.0404  0.03783  -0.1145  0.03374       -1.068       0.2881
   1                                 rs804125   15111927    C        ADD      105     0.0118   0.0206 -0.02858  0.05218       0.5729        0.568
   1                                rs1721829   15117060    A        ADD      105    0.02068  0.02107 -0.02062  0.06199       0.9813       0.3288
   1                                rs1737349   15124318    G        ADD       85   0.006427  0.01663 -0.02616  0.03901       0.3866       0.7001
   1                                 rs804130   15125699    C        ADD       85   0.001915  0.01791  -0.0332  0.03703       0.1069       0.9152
   1                               rs12568933   15127627    A        ADD       85   -0.05577  0.02143 -0.09778 -0.01377       -2.603      0.01104
   1                                rs6671788   15130227    A        ADD      105    -0.0571   0.0207 -0.09767 -0.01652       -2.758     0.006923
   1                                rs3845590   15138738    A        ADD      105   -0.02447  0.01818 -0.06009  0.01116       -1.346       0.1814
   1                               rs10489354   15144305    A        ADD       85   -0.03272  0.02031 -0.07253 0.007081       -1.611       0.1111
   1                               rs11585327   15167003    A        ADD      105   -0.03426  0.03023  -0.0935  0.02499       -1.133       0.2598
   1                                rs2103116   15185229    A        ADD       85    -0.0295  0.01987 -0.06845 0.009456       -1.484       0.1417
   1                                rs3845596   15189299    G        ADD      105   -0.02324  0.01746 -0.05746  0.01098       -1.331       0.1863
   1                                rs2803399   15192559    A        ADD       85    0.03014  0.02162 -0.01222  0.07251        1.395       0.1671
   1                               rs12564579   15197814    A        ADD       85   -0.01162  0.01822 -0.04734  0.02409      -0.6379       0.5254
   1                                rs4661540   15202204    A        ADD       85  -0.004372  0.02254 -0.04855  0.03981      -0.1939       0.8467
   1                                rs2489772   15244761    G        ADD      105  -0.001725  0.02095 -0.04279  0.03934     -0.08232       0.9346
   1                               rs12568821   15257426    A        ADD      104  -0.005091  0.02924  -0.0624  0.05222      -0.1741       0.8621
   1                               rs10927583   15258425    A        ADD       85   0.007132  0.02221 -0.03639  0.05066       0.3211        0.749
   1                                rs6693394   15265404    A        ADD       85  -0.001265  0.01867 -0.03785  0.03532     -0.06774       0.9462
   1                                rs7514440   15283217    G        ADD       85    0.01009  0.02501 -0.03893  0.05911       0.4035       0.6877
   1                                rs6429696   15286805    A        ADD       96    0.01134  0.01647 -0.02093  0.04361       0.6888       0.4927
   1                               rs12084008   15303970    A        ADD       85    0.02393   0.0259 -0.02684  0.07471       0.9239       0.3583
   1                                rs7522712   15307478    A        ADD      105  -0.005562  0.01748 -0.03983   0.0287      -0.3181        0.751
   1                               rs12409399   15317488    G        ADD       85  -0.008725  0.02038 -0.04867  0.03122      -0.4281       0.6698
   1                                rs4661310   15320449    A        ADD      105   -0.02151  0.01981 -0.06033  0.01731       -1.086       0.2801
   1                                rs1316257   15323416    A        ADD      105   0.001126  0.02229 -0.04257  0.04482       0.0505       0.9598
   1                                rs7529561   15328151    C        ADD      105    0.02244  0.02739 -0.03125  0.07614       0.8193       0.4146
   1                               rs16851112   15328697    A        ADD       85  -0.006201  0.03101 -0.06699  0.05458         -0.2        0.842
   1                               rs10927627   15331802    G        ADD       85   -0.00175  0.01981 -0.04057  0.03707     -0.08833       0.9298
   1                                rs6429703   15339960    A        ADD      105   -0.05573  0.02755  -0.1097 -0.001741       -2.023      0.04575
   1                               rs10927631   15346330    G        ADD       96   -0.03532  0.02084 -0.07616 0.005513       -1.695      0.09347
   1                                rs6667220   15347640    G        ADD      105   0.006913  0.02023 -0.03274  0.04656       0.3417       0.7333
   1                                rs6684496   15352820    A        ADD      105     0.0168  0.01832 -0.01911   0.0527       0.9169       0.3614
   1                                rs4520412   15359967    G        ADD      105   -0.01378  0.02243 -0.05774  0.03018      -0.6144       0.5404
   1                                rs6674129   15363223    A        ADD      105    0.01551   0.0185 -0.02075  0.05177       0.8383       0.4039
   1                               rs12139386   15365648    A        ADD       85   -0.01431  0.02164 -0.05672   0.0281      -0.6613       0.5103
   1                               rs10927653   15368553    G        ADD      105   0.004222  0.02343 -0.04171  0.05015       0.1802       0.8574
   1                                 rs761288   15377687    G        ADD      105    0.03484  0.02006 -0.004483  0.07415        1.737      0.08558
   1                                rs2076566   15389862    C        ADD       85    0.04415  0.02296 -0.0008604  0.08915        1.922      0.05815
   1                                rs9943244   15395881    C        ADD      105    0.02618  0.02784  -0.0284  0.08075       0.9401       0.3495
   1                               rs16851241   15401158    A        ADD       85    0.06532  0.03069 0.005174   0.1255        2.129      0.03641
   1                                rs4661572   15402156    G        ADD      105    0.03732  0.01871 0.0006577  0.07399        1.995      0.04878
   1                                rs2175774   15406696    A        ADD       85  0.0009395  0.02863 -0.05518  0.05706      0.03281       0.9739
   1                                rs6669698   15411661    G        ADD       85    0.02618  0.02473 -0.02229  0.07466        1.059        0.293
   1                               rs10927670   15412415    A        ADD      105    0.02249  0.02659 -0.02962   0.0746       0.8458       0.3997
   1                                rs4661575   15414413    A        ADD      105    0.01648  0.01944 -0.02163  0.05458       0.8475       0.3988
   1                                 rs494983   15431657    C        ADD       85   -0.02768  0.01935  -0.0656  0.01024       -1.431       0.1564
   1                                 rs496567   15435257    G        ADD       85    0.02584  0.02162 -0.01654  0.06822        1.195       0.2357
   1                                 exm19023   15438990    A        ADD      115    0.01119  0.01723 -0.02258  0.04496       0.6492       0.5175
   1                                rs2235789   15442058    G        ADD      105   0.009849  0.01906  -0.0275   0.0472       0.5168       0.6064
   1                                rs2235784   15444288    G        ADD       85  -0.005415  0.01961 -0.04385  0.03302      -0.2762       0.7831
   1                               rs13375820   15446168    A        ADD      105  -0.005281  0.02337 -0.05109  0.04053      -0.2259       0.8217
   1                                rs2206761   15466832    G        ADD      105    0.00443  0.01868 -0.03219  0.04105       0.2371       0.8131
   1                                rs6429711   15467263    G        ADD      105 -9.903e-05  0.02277 -0.04472  0.04453     -0.00435       0.9965
   1                                 rs761301   15471992    C        ADD      105   -0.01247  0.01872 -0.04917  0.02423      -0.6661       0.5069
   1                                rs1883761   15477865    G        ADD      105    0.02648  0.01996 -0.01265  0.06561        1.326       0.1878
   1                                rs4661582   15482932    A        ADD       94   0.007234  0.02024 -0.03244  0.04691       0.3574       0.7217
   1                               rs10489452   15489884    G        ADD      105   -0.01925   0.0244 -0.06708  0.02857       -0.789        0.432
   1                                rs7540957   15492032    A        ADD      105     0.0225  0.01778 -0.01234  0.05734        1.266       0.2086
   1                               rs16851354   15495620    G        ADD       85  -0.004681  0.02829 -0.06013  0.05077      -0.1654        0.869
   1                                rs4436387   15498452    A        ADD      105    0.01672  0.02238 -0.02714  0.06058        0.747       0.4568
   1                               rs16851358   15500332    A        ADD       85    0.01291  0.02617 -0.03837   0.0642       0.4936        0.623
   1                               rs10927698   15504403    C        ADD      105  -0.009325  0.01829 -0.04517  0.02652      -0.5099       0.6113
   1                               rs12145963   15507197    A        ADD       85   -0.02999  0.01987 -0.06894 0.008949        -1.51       0.1351
   1                                rs4661594   15507952    C        ADD      105   -0.01516  0.01798 -0.05041  0.02008      -0.8432       0.4012
   1                               rs11588628   15512222    A        ADD       85    -0.0212   0.0191 -0.05863  0.01623        -1.11       0.2703
   1                               rs10927709   15516299    A        ADD       85   -0.03117  0.01932 -0.06904 0.006696       -1.613       0.1106
   1                               rs16851387   15518792    A        ADD       85    0.01776  0.02058 -0.02259   0.0581       0.8627       0.3909
   1                                 rs742671   15519417    A        ADD       85   -0.04184  0.02117 -0.08334 -0.0003414       -1.976      0.05164
   1                               rs12028875   15530336    A        ADD       85    0.04097  0.04437 -0.04599   0.1279       0.9234       0.3586
   1                               rs12070469   15537122    A        ADD       85  -0.002636  0.01893 -0.03973  0.03446      -0.1393       0.8896
   1                                rs1316533   15539483    A        ADD       96    0.01584  0.01686  -0.0172  0.04888       0.9396       0.3499
   1                                rs6429728   15540685    A        ADD      105    0.01228  0.01832 -0.02364  0.04819       0.6699       0.5045
   1                               rs12057512   15544366    C        ADD       84    -0.0396  0.02758 -0.09365  0.01445       -1.436        0.155
   1                               exm2249987   15546761    A        ADD      115   -0.01325  0.01869 -0.04988  0.02338       -0.709       0.4798
   1                               rs10803369   15550525    C        ADD      105   -0.03258  0.01864 -0.06911 0.003952       -1.748      0.08358
   1                                rs6429732   15558938    G        ADD       96   -0.05827  0.02388  -0.1051 -0.01148       -2.441      0.01662
   1                               rs12034146   15561181    G        ADD      105  0.0002596  0.01944 -0.03784  0.03836      0.01336       0.9894
   1                                rs4644485   15566803    G        ADD      105     0.0332  0.01882 -0.003687  0.07008        1.764      0.08081
   1                               rs16851480   15583819    G        ADD       85  -0.007018  0.01861  -0.0435  0.02946      -0.3771       0.7071
   1                                rs7520597   15585613    C        ADD       94    0.05184  0.02451 0.003804  0.09987        2.115      0.03724
   1                               rs10927753   15591929    A        ADD       85   0.008736  0.01927 -0.02903   0.0465       0.4533       0.6516
   1                                rs4661617   15593666    A        ADD      102   -0.04726  0.01783 -0.08221 -0.01232       -2.651     0.009391
   1                                 exm19091   15599025    A        ADD      115    0.02517  0.02334 -0.02058  0.07092        1.078       0.2832
   1                               rs10927758   15600085    A        ADD       85   0.004921  0.01886 -0.03204  0.04188        0.261       0.7948
   1                               rs10927764   15606453    G        ADD      105    0.01007  0.01999 -0.02912  0.04925       0.5035       0.6157
   1                                 rs572953   15609117    C        ADD       85  -0.006974  0.01981  -0.0458  0.03185      -0.3521       0.7257
   1                               rs10927765   15610004    G        ADD       85   -0.02798  0.02014 -0.06746   0.0115       -1.389       0.1687
   1                                 exm19101   15616139    A        ADD      115   -0.01367  0.01826 -0.04945  0.02211      -0.7488       0.4556
   1                                 exm19119   15639581    G        ADD      115    0.02895  0.03532 -0.04027  0.09817       0.8196       0.4142
   1                                 exm19124   15642964    A        ADD      115   -0.09831  0.07255  -0.2405  0.04388       -1.355       0.1782
   1                                rs7554324   15644729    A        ADD      105    0.02921  0.01937 -0.008749  0.06716        1.508       0.1347
   1                                 exm19145   15668276    A        ADD      115    0.02598  0.01686 -0.00707  0.05902        1.541       0.1263
   1                                 exm19147   15668319    A        ADD      115    0.03435   0.0366 -0.03739   0.1061       0.9384       0.3501
   1                                rs2473358   15680451    C        ADD      105   -0.02554  0.01839 -0.06157   0.0105       -1.389        0.168
   1                                 exm19172   15687059    G        ADD      115   -0.01559  0.01755 -0.04999   0.0188      -0.8886       0.3762
   1                                 rs542008   15687814    G        ADD      102   -0.01526  0.01997 -0.05439  0.02388      -0.7641       0.4467
   1                                 rs876295   15697183    G        ADD      105   -0.02337  0.01924 -0.06107  0.01433       -1.215       0.2273
   1                                 exm19206   15707775    G        ADD      115    0.04039  0.06342 -0.08391   0.1647       0.6369       0.5255
   1                                 exm19210   15708540    G        ADD      115  -0.003065  0.02082 -0.04388  0.03775      -0.1472       0.8833
   1                                 rs742361   15726566    A        ADD      105   -0.04165  0.02308 -0.08689 0.003581       -1.805      0.07415
   1                                 rs733887   15732793    A        ADD      105   -0.04095  0.01927 -0.07871 -0.003188       -2.125      0.03604
   1                                rs2092324   15733394    G        ADD      105   -0.02143  0.02066 -0.06192  0.01905       -1.038        0.302
   1                                rs7525279   15745380    G        ADD       85   -0.01197   0.0191 -0.04942  0.02547      -0.6268       0.5326
   1                                rs6693417   15763340    G        ADD      105  -0.007966  0.01848 -0.04419  0.02825      -0.4311       0.6674
   1                               rs10436957   15768304    A        ADD       85   -0.04373  0.02263 -0.08808 0.0006255       -1.932       0.0569
   1                                rs7547591   15788789    G        ADD      102 -0.0004151  0.02091  -0.0414  0.04057     -0.01985       0.9842
   1                            exm-rs2901964   15792426    G        ADD      115  -0.004471  0.01945  -0.0426  0.03366      -0.2298       0.8187
   1                                rs7556116   15796714    A        ADD       85    0.04748  0.02223 0.003914  0.09104        2.136      0.03577
   1                               rs10927791   15796808    G        ADD      105     0.0196  0.01783 -0.01534  0.05454          1.1       0.2742
   1                                 exm19422   15808767    A        ADD      115  -0.005568  0.02191  -0.0485  0.03737      -0.2542       0.7998
   1                                 exm19431   15808872    A        ADD      115  -0.005568  0.02191  -0.0485  0.03737      -0.2542       0.7998
   1                               rs12130370   15810624    G        ADD       85  -0.007852  0.01995 -0.04694  0.03124      -0.3937       0.6949
   1                                rs4646092   15821673    A        ADD       85  -0.002851  0.01912 -0.04032  0.03462      -0.1491       0.8818
   1                                rs6685648   15825195    G        ADD      105  -0.006566  0.02106 -0.04785  0.03472      -0.3117       0.7559
   1                                 exm19502   15832543    G        ADD      115   0.006648  0.01613 -0.02496  0.03826       0.4122        0.681
   1                                 exm19521   15833506    A        ADD      115    0.01468  0.04813 -0.07964    0.109       0.3051       0.7609
   1                                 exm19541   15844718    A        ADD      115    -0.1415  0.06364  -0.2662 -0.01678       -2.224      0.02824
   1                                 exm19561   15850613    A        ADD      115   0.006648  0.01613 -0.02496  0.03826       0.4122        0.681
   1                               rs10927796   15857134    G        ADD       85   0.007349  0.01791 -0.02775  0.04245       0.4103       0.6827
   1                            newrs11583306   15860803    A        ADD       85  -0.002851  0.01912 -0.04032  0.03462      -0.1491       0.8818
   1                                 exm19696   15904318    A        ADD      115    0.01038  0.01792 -0.02475  0.04551       0.5793       0.5636
   1                                 exm19722   15909744    A        ADD      115   0.008384  0.01736 -0.02564  0.04241        0.483       0.6301
   1                                 exm19728   15909850    G        ADD      115  -0.005497  0.01557 -0.03601  0.02502      -0.3531       0.7247
   1                                rs6429759   15910003    G        ADD       85  -0.005466  0.01741 -0.03959  0.02866      -0.3139       0.7544
   1                               rs16851855   15930869    A        ADD      105    0.01594  0.01693 -0.01725  0.04913       0.9413       0.3488
   1                                rs6697813   15951743    A        ADD       85    0.01033  0.01963 -0.02814   0.0488       0.5264       0.6001
   1                                rs1980607   15975237    G        ADD       85   0.001741  0.01746 -0.03248  0.03596      0.09969       0.9208
   1                               rs10492987   15993338    A        ADD       85   0.001084  0.01676 -0.03176  0.03393      0.06467       0.9486
   1                               rs12746773   16001588    A        ADD      105    0.01226  0.01852 -0.02403  0.04855       0.6622       0.5094
   1                                rs7546138   16015784    A        ADD       85   -0.02555  0.03474 -0.09364  0.04255      -0.7352       0.4644
   1                                 exm19870   16042766    G        ADD      115    0.01169  0.01796 -0.02351  0.04689       0.6508       0.5165
   1                               rs16851970   16044401    A        ADD       85   0.008877  0.02155 -0.03336  0.05111        0.412       0.6815
   1                                rs7539884   16055931    G        ADD       85     0.0221  0.02221 -0.02143  0.06563       0.9949       0.3228
   1                               rs35365738   16068364    A        ADD       85    0.02175  0.01948 -0.01642  0.05992        1.117       0.2675
   1                                 exm20103   16069525    A        ADD       82   -0.05955  0.06211  -0.1813  0.06219      -0.9588       0.3407
   1                                 exm20133   16070871    A        ADD      115     0.0173  0.02502 -0.03174  0.06634       0.6914       0.4908
   1                               rs12725198   16080171    A        ADD      105   0.003373  0.02116 -0.03811  0.04485       0.1594       0.8737
   1                                 rs867321   16087164    A        ADD       93    0.01555  0.02754 -0.03843  0.06953       0.5647       0.5737
   1                               rs12083988   16089356    A        ADD       85  -0.009891  0.01996 -0.04901  0.02923      -0.4956       0.6216
   1                               rs10803398   16097237    G        ADD      105   -0.01878  0.02493 -0.06764  0.03007      -0.7534        0.453
   1                                 exm20248   16101332    A        ADD      115    -0.0279  0.04951  -0.1249  0.06913      -0.5636       0.5742
   1                               rs11576404   16110815    G        ADD      105   -0.01844  0.01749 -0.05272  0.01584       -1.055       0.2942
   1                               rs12026094   16122018    G        ADD       85   -0.02125  0.02261 -0.06556  0.02307      -0.9397       0.3502
   1                               rs12569079   16124438    A        ADD       93    0.01814  0.01906 -0.01922   0.0555       0.9518       0.3438
   1                                rs2013019   16129320    G        ADD      105   -0.00756  0.01898 -0.04476  0.02964      -0.3984       0.6912
   1                                 exm20280   16134072    A        ADD      115    0.02042  0.02254 -0.02376   0.0646       0.9058       0.3671
   1                                rs6677321   16149301    C        ADD       93   -0.02022  0.01991 -0.05925  0.01881       -1.015       0.3127
   1                                rs4661661   16161836    G        ADD      105    0.02717  0.02593 -0.02365  0.07798        1.048       0.2973
   1                                rs6701290   16188681    G        ADD      105    0.04457  0.02705 -0.008443  0.09759        1.648       0.1026
   1                               rs16852052   16201502    A        ADD      105   -0.04284  0.02705 -0.09586  0.01019       -1.583       0.1165
   1                                 exm20381   16255644    A        ADD      115    0.03919  0.02669 -0.01311  0.09149        1.469       0.1448
   1                                 exm20548   16259813    A        ADD      115  -0.006426   0.0162 -0.03817  0.02532      -0.3967       0.6923
   1                                 rs848189   16277647    A        ADD      104 -0.0003982  0.02104 -0.04163  0.04083     -0.01893       0.9849
   1                           exm-rs10927875   16299312    A        ADD      115   -0.02319  0.01776 -0.05801  0.01162       -1.306       0.1944
   1                                rs1739828   16327422    G        ADD      105    0.01684  0.02364 -0.02949  0.06317       0.7122        0.478
   1                               rs11578845   16336654    A        ADD       85   -0.01382  0.01774  -0.0486  0.02095      -0.7791       0.4383
   1                                rs1048245   16341354    A        ADD       85     0.0143   0.0188 -0.02255  0.05114       0.7606       0.4492
   1                               exm2264805   16344664    A        ADD      115   0.001305  0.01605 -0.03015  0.03276      0.08132       0.9353
   1                                rs3754322   16346507    C        ADD       85    0.02548  0.02607 -0.02561  0.07657       0.9775       0.3313
   1                                 rs945425   16348412    A        ADD      105    -0.0279  0.02006 -0.06722  0.01142       -1.391       0.1675
   1                                 exm20944   16349137    A        ADD      115  -0.001501   0.0568  -0.1128   0.1098     -0.02642        0.979
   1                                rs1010069   16352937    A        ADD      102   0.005079  0.01825 -0.03069  0.04085       0.2783       0.7813
   1                                 exm21029   16356501    G        ADD      102   -0.01971  0.01772 -0.05443  0.01501       -1.113       0.2687
   1                                 exm21030   16356522    G        ADD      115    0.02698  0.02753 -0.02698  0.08095         0.98       0.3293
   1                                rs2007471   16368977    A        ADD       85   0.005876  0.01814 -0.02967  0.04142        0.324       0.7468
   1                                   rs5257   16373124    A        ADD      105   -0.02723   0.0187 -0.06389 0.009428       -1.456       0.1486
   1                                 exm21136   16375510    A        ADD      115  -0.009364  0.02992 -0.06801  0.04929      -0.3129       0.7549
   1                                   rs5252   16378215    A        ADD      105   -0.02881  0.02611 -0.07997  0.02236       -1.103       0.2725
   1                                 exm21233   16380196    A        ADD      115   -0.02023  0.07512  -0.1675    0.127      -0.2692       0.7883
   1                            exm-rs9442235   16393357    C        ADD      115    -0.0143  0.01677 -0.04718  0.01857      -0.8528       0.3956
   1                               rs10927902   16395147    A        ADD      105   -0.03968  0.01878 -0.07649 -0.00287       -2.113      0.03713
   1                                rs4661351   16414088    A        ADD       93   -0.01195  0.01871 -0.04861  0.02472      -0.6385       0.5248
   1                               rs28757713   16422010    A        ADD       93   -0.02046  0.02083 -0.06129  0.02036      -0.9824       0.3286
   1                               exm2250133   16451767    A        ADD      115   0.004032  0.02005 -0.03526  0.04332       0.2012        0.841
   1                                rs3820610   16452998    G        ADD       85    0.01248  0.02084 -0.02836  0.05332       0.5989        0.551
   1                               exm2259836   16460541    G        ADD      115    0.03698  0.03995 -0.04131   0.1153       0.9258       0.3566
   1                                 exm21451   16464489    A        ADD      115    0.06266  0.06493  -0.0646   0.1899        0.965       0.3367
   1                                rs6603867   16474701    A        ADD       85   -0.01503  0.01945 -0.05316   0.0231      -0.7726       0.4421
   1                                 rs904106   16486793    A        ADD       85  0.0008566  0.05389  -0.1048   0.1065       0.0159       0.9874
   1                                 rs924206   16495998    A        ADD      105    0.03137  0.03658 -0.04033   0.1031       0.8576       0.3932
   1                                rs1497406   16505320    A        ADD       85  -0.008756  0.01782 -0.04368  0.02616      -0.4915       0.6245
   1                                rs4661359   16513153    G        ADD       85   -0.01092  0.01842 -0.04703  0.02519      -0.5928        0.555
   1                               rs11260930   16514343    G        ADD      105   -0.00576  0.01686  -0.0388  0.02728      -0.3417       0.7333
   1                                rs6656611   16515805    A        ADD      105 -0.0007854  0.01652 -0.03317   0.0316     -0.04754       0.9622
   1                                 rs221031   16524869    G        ADD       84   -0.01063  0.01989 -0.04962  0.02836      -0.5344       0.5946
   1                                 rs221035   16526529    G        ADD       85   0.008542  0.02022 -0.03109  0.04818       0.4224       0.6739
   1                                 exm21541   16531263    A        ADD      115   -0.04103  0.07763  -0.1932   0.1111      -0.5285       0.5982
   1                                 exm21565   16532498    A        ADD      114     0.0145  0.02346 -0.03149  0.06049       0.6178        0.538
   1                                 exm21596   16534255    G        ADD      115   -0.01093  0.01823 -0.04665   0.0248      -0.5995       0.5501
   1                                 exm21605   16534646    C        ADD      115   -0.01099  0.01817 -0.04661  0.02463      -0.6048       0.5466
   1                                rs2863845   16561179    A        ADD       85    0.02068   0.0169 -0.01245  0.05381        1.224       0.2247
   1                                rs3738632   16574316    A        ADD       85   -0.00676  0.02109  -0.0481  0.03458      -0.3205       0.7495
   1                                 exm21709   16577794    A        ADD      115    -0.1144  0.03592  -0.1848 -0.04399       -3.185     0.001891
   1                                 exm21713   16577908    G        ADD      115   0.002366   0.0155 -0.02802  0.03275       0.1526        0.879
   1                                rs1008529   16582686    G        ADD      105  -0.005302  0.01829 -0.04115  0.03055      -0.2898       0.7725
   1                                rs6698317   16591072    A        ADD      105  -0.004563  0.02084  -0.0454  0.03628       -0.219       0.8271
   1                                rs2273311   16641899    A        ADD       85   -0.01475  0.01955 -0.05306  0.02357      -0.7544       0.4529
   1                               rs11804252   16642849    A        ADD       85    0.01614  0.01728 -0.01772     0.05       0.9342        0.353
   1                                rs4661736   16645277    G        ADD      105   0.005793  0.01703 -0.02759  0.03917       0.3402       0.7345
   1                               rs11260727   16653299    A        ADD      105   -0.02831  0.02871 -0.08457  0.02796       -0.986       0.3265
   1                                 exm21810   16730308    A        ADD      115    0.02389  0.03035 -0.03559  0.08337       0.7871       0.4329
   1                                 exm21826   16731510    C        ADD      115  -0.003641  0.01875 -0.04039   0.0331      -0.1942       0.8464
   1                                 rs907796   16732860    G        ADD       85  -0.002192  0.01999 -0.04137  0.03699      -0.1096        0.913
   1                                rs4661747   16739953    A        ADD      105   -0.01384  0.01712  -0.0474  0.01972      -0.8082       0.4209
   1                                 rs821000   16773880    A        ADD      105  -0.009703  0.02134 -0.05153  0.03213      -0.4546       0.6504
   1                                 rs279779   16776804    G        ADD       85   0.002838  0.01716 -0.03079  0.03647       0.1654       0.8691
   1                                rs7537985   16831863    G        ADD       85    0.00985  0.02204 -0.03335  0.05305       0.4469       0.6562
   1                                 rs277462   16847832    A        ADD       88    0.02094  0.01984 -0.01796  0.05983        1.055       0.2945
   1                                rs2985125   17004186    G        ADD       85  -0.009199  0.03848 -0.08463  0.06623      -0.2391       0.8117
   1                                rs1977269   17004850    A        ADD      105    0.01969  0.02014 -0.01979  0.05917       0.9774       0.3308
   1                              kgp11244105   17006479    A        ADD       85    0.02747  0.02747 -0.02636   0.0813            1       0.3204
   1                               kgp6780284   17112979    A        ADD       84    0.01443  0.03129  -0.0469  0.07576       0.4612       0.6459
   1                                 exm22429   17257840    C        ADD       82    0.03227  0.03921 -0.04458   0.1091       0.8231       0.4131
   1                                 exm22640   17281235    A        ADD      115  -0.007185  0.04497 -0.09533  0.08095      -0.1598       0.8734
   1                                 exm22700   17292223    A        ADD      115  -0.007185  0.04497 -0.09533  0.08095      -0.1598       0.8734
   1                                 rs761422   17301780    G        ADD       85  -0.005898  0.01797 -0.04113  0.02933      -0.3281       0.7437
   1                                rs9435730   17305903    G        ADD       85     0.0541   0.0205  0.01392  0.09428        2.639      0.01001
   1                            exm-rs2284746   17306675    C        ADD      115   0.003534  0.01603 -0.02789  0.03495       0.2204        0.826
   1                                rs9435734   17311190    A        ADD       85    0.01104  0.01938 -0.02694  0.04903       0.5698       0.5704
   1                                 exm22854   17312743    G        ADD      115   0.004433  0.01615 -0.02721  0.03608       0.2745       0.7842
   1                                rs2076604   17318065    G        ADD      102   0.004391  0.02824 -0.05096  0.05974       0.1555       0.8767
   1                            exm-rs3738814   17331676    G        ADD      115  -0.005062  0.01701 -0.03841  0.02828      -0.2976       0.7666
   1                                rs2076600   17337391    A        ADD       85   -0.03858  0.02352 -0.08468 0.007526        -1.64        0.105
   1                                rs2871775   17345905    A        ADD      105  -0.008719  0.01803 -0.04406  0.02663      -0.4835       0.6298
   1                                 exm23089   17354297    G        ADD      115    -0.0305  0.05206  -0.1325  0.07155      -0.5857       0.5593
   1                                rs7550829   17357577    A        ADD      105    -0.0295  0.02739 -0.08319  0.02419       -1.077       0.2842
   1                                rs4920653   17366871    G        ADD      105  -0.002132   0.0217 -0.04466  0.04039     -0.09825       0.9219
   1                                rs2647209   17382562    G        ADD      105   -0.04006  0.02671  -0.0924  0.01229         -1.5       0.1368
   1                                rs4920442   17388770    A        ADD      105   -0.03058  0.02283 -0.07532  0.01415        -1.34       0.1834
   1                               exm2273318   17395480    G        ADD      115   -0.01967  0.01615 -0.05133  0.01198       -1.218       0.2258
   1                                rs2076598   17395521    G        ADD       85   -0.02244  0.01847 -0.05865  0.01376       -1.215        0.228
   1                                rs2016693   17397704    A        ADD      105 -0.0002507  0.01862 -0.03674  0.03624     -0.01346       0.9893
   1                                rs2057096   17405809    G        ADD       85   -0.02507  0.01867 -0.06166  0.01152       -1.343       0.1831
   1                                rs2057094   17405949    G        ADD       85   -0.02916  0.01891 -0.06622 0.007899       -1.542        0.127
   1                                rs2076617   17409017    A        ADD       85   -0.02828  0.02127 -0.06997   0.0134        -1.33       0.1874
   1                                rs2076614   17413459    A        ADD       85   -0.01752  0.02397  -0.0645  0.02946      -0.7309        0.467
   1                                rs2014725   17417253    A        ADD      105   0.006739  0.01799 -0.02852  0.04199       0.3747       0.7087
   1                                rs1005753   17444769    C        ADD      105   0.005093  0.01697 -0.02816  0.03834       0.3002       0.7646
   1                                 rs910223   17459855    A        ADD       85   -0.00111  0.02622  -0.0525  0.05028     -0.04234       0.9663
   1                                 rs877648   17462261    G        ADD      105    0.04452  0.01904 0.007198  0.08184        2.338       0.0214
   1                               rs12408879   17468135    C        ADD      105    0.03596  0.01983 -0.002911  0.07482        1.813      0.07283
   1                                rs4620585   17486722    G        ADD       85    0.01696  0.02059 -0.02341  0.05732       0.8233       0.4128
   1                                rs2454163   17487951    A        ADD       85   0.002578  0.02162 -0.03979  0.04495       0.1193       0.9054
   1                                rs2977265   17503210    A        ADD      105   0.005176  0.02119 -0.03636  0.04672       0.2442       0.8076
   1                                rs3003469   17521274    A        ADD       85   -0.02609  0.02319 -0.07154  0.01937       -1.125       0.2641
   1                                rs4384275   17534310    A        ADD       85   -0.02272   0.0209 -0.06369  0.01826       -1.087       0.2805
   1                                rs2977278   17538952    G        ADD       85   -0.02158  0.02564 -0.07183  0.02867      -0.8418       0.4025
   1                                rs2977283   17541949    G        ADD      105   -0.03429  0.01795 -0.06947 0.000886       -1.911      0.05895
   1                               rs12024174   17553091    G        ADD      104  -0.006127  0.01967 -0.04468  0.03243      -0.3115       0.7561
   1                                rs3003406   17557133    C        ADD      105    0.02131  0.01784 -0.01365  0.05627        1.195        0.235
   1                                rs4268393   17559196    G        ADD       85   0.004759  0.02318 -0.04068   0.0502       0.2053       0.8379
   1                               rs11203339   17560972    A        ADD      105  -0.004823  0.02112 -0.04621  0.03656      -0.2284       0.8198
   1                                rs2977225   17573439    G        ADD      105    0.02191  0.01863 -0.01461  0.05842        1.176       0.2425
   1                                rs2977227   17576328    G        ADD      105    0.04482  0.01857 0.008436  0.08121        2.414       0.0176
   1                                rs2977228   17576499    G        ADD       85    0.03356  0.02317 -0.01184  0.07897        1.449       0.1513
   1                                 exm23425   17586134    G        ADD      115    0.02549  0.03192 -0.03707  0.08804       0.7986       0.4263
   1                                 exm23450   17593316    A        ADD      115  -0.003761  0.03452 -0.07142  0.06389       -0.109       0.9134
   1                                 exm23463   17596817    A        ADD      115   -0.03765  0.07416   -0.183   0.1077      -0.5077       0.6127
   1                                rs2977295   17600437    C        ADD      105   0.004017  0.02261  -0.0403  0.04833       0.1776       0.8594
   1                                rs2293917   17601083    A        ADD      105    0.02725   0.0175 -0.007051  0.06155        1.557       0.1226
   1                               rs11585357   17601165    A        ADD       85   0.009337  0.02572 -0.04108  0.05975        0.363       0.7176
   1                                rs3003434   17602191    G        ADD      105    0.02774  0.02046 -0.01235  0.06784        1.356       0.1781
   1                                rs7548900   17622654    A        ADD      105    0.02648  0.01752 -0.00786  0.06081        1.511       0.1339
   1                                rs2477142   17629004    G        ADD      105   -0.01965  0.01735 -0.05365  0.01435       -1.133       0.2601
   1                                rs2477131   17636321    G        ADD      105   0.001722  0.02251 -0.04239  0.04584      0.07649       0.9392
   1                                rs1748041   17655407    G        ADD       85   0.008197  0.02063 -0.03223  0.04863       0.3974       0.6922
   1                                 exm23574   17657534    G        ADD      115   -0.00303  0.01764 -0.03759  0.03154      -0.1718       0.8639
   1                                 exm23578   17657616    A        ADD      115   -0.00303  0.01764 -0.03759  0.03154      -0.1718       0.8639
   1                                 exm23585   17660468    A        ADD      115   -0.02336  0.04148  -0.1046  0.05793      -0.5632       0.5744
   1                                 exm23589   17660499    C        ADD      115  -0.002923  0.01695 -0.03615   0.0303      -0.1724       0.8634
   1                                rs1748033   17662662    A        ADD       85   0.006522   0.0205 -0.03366  0.04671       0.3181       0.7513
   1                                 exm23601   17662705    C        ADD      115    -0.0518  0.04052  -0.1312  0.02763       -1.278       0.2039
   1                                 exm23629   17668509    A        ADD      115    0.05248  0.07345 -0.09149   0.1964       0.7145       0.4765
   1                                 exm23635   17668563    A        ADD      115    0.02367  0.02505 -0.02542  0.07276        0.945       0.3468
   1                                 exm23638   17668609    A        ADD      115    0.01202  0.03414 -0.05489  0.07893       0.3521       0.7254
   1                                rs2240339   17674108    A        ADD       85   -0.03284  0.02002 -0.07208   0.0064        -1.64       0.1049
   1                            exm-rs2240335   17674537    A        ADD      102  -0.002258  0.01892 -0.03934  0.03483      -0.1193       0.9053
   1                                rs1635564   17683526    A        ADD       85   0.004825  0.01878 -0.03199  0.04164       0.2568        0.798
   1                                rs1635561   17687027    A        ADD       85    0.02856  0.02375   -0.018  0.07511        1.202       0.2329
   1                                rs1204890   17694701    C        ADD       85      0.021  0.02318 -0.02443  0.06643       0.9059       0.3677
   1                               rs12732819   17695153    A        ADD       85    0.01866  0.02417 -0.02871  0.06602        0.772       0.4424
   1                                rs6696295   17714864    G        ADD      105   0.002416  0.02116 -0.03906   0.0439       0.1142       0.9093
   1                                rs2526842   17715081    A        ADD       85    0.02217   0.0215 -0.01996   0.0643        1.031       0.3056
   1                                rs6695214   17719843    A        ADD      105   -0.04529  0.01839 -0.08134 -0.009245       -2.463      0.01552
   1                                 exm23767   17720545    A        ADD      115   -0.01602   0.0267 -0.06835  0.03631         -0.6       0.5498
   1                            exm-rs7538876   17722363    A        ADD      115    0.03875  0.01615   0.0071   0.0704          2.4      0.01811
   1                                rs2526830   17728119    A        ADD       85   -0.06163   0.0189 -0.09868 -0.02458        -3.26     0.001643
   1                                rs6688886   17753639    A        ADD      105    0.02517  0.01696 -0.008063  0.05841        1.485       0.1409
   1                                rs2800686   17763312    A        ADD       85   -0.05728  0.01955  -0.0956 -0.01896        -2.93     0.004431
   1                                rs2883272   17773159    A        ADD      105   0.009942   0.0211 -0.03141   0.0513       0.4712       0.6385
   1                                rs2526822   17778571    C        ADD      105    0.01243  0.01826 -0.02336  0.04821       0.6806       0.4977
   1                               rs12078935   17791882    A        ADD       85    0.01882  0.02017 -0.02071  0.05835       0.9333       0.3535
   1                                rs4920609   17794205    C        ADD       85   0.008497  0.02033 -0.03135  0.04835       0.4179       0.6771
   1                                rs4284283   17796711    G        ADD       85    0.01096  0.02024 -0.02871  0.05062       0.5414       0.5898
   1                                rs6659366   17800419    A        ADD      105     0.0362  0.04677 -0.05547   0.1279        0.774       0.4408
   1                                rs6689677   17820742    C        ADD      105   0.003438  0.01868 -0.03318  0.04006        0.184       0.8544
   1                               rs11203414   17829956    G        ADD      105    -0.0037  0.01944 -0.04181  0.03441      -0.1903       0.8495
   1                                rs2254135   17834742    G        ADD       85 -0.0003057  0.01952 -0.03856  0.03795     -0.01566       0.9875
   1                                rs2244444   17846922    G        ADD       85    0.01941  0.01896 -0.01776  0.05657        1.024       0.3092
   1                                rs4920374   17872028    A        ADD      105   0.001758   0.0177 -0.03293  0.03645      0.09932       0.9211
   1                               exm2268868   17874843    A        ADD      115   -0.01543  0.01656  -0.0479  0.01704      -0.9314       0.3537
   1                               rs12049589   17899151    A        ADD      105   -0.07219  0.05362  -0.1773  0.03289       -1.347       0.1812
   1                                 exm23891   17914057    A        ADD      115    0.05725  0.03608 -0.01347    0.128        1.587       0.1155
   1                                 exm23900   17914122    A        ADD      115   0.001268  0.02543 -0.04858  0.05111      0.04988       0.9603
   1                               rs12404333   17915833    G        ADD      105    0.02397   0.0199 -0.01503  0.06298        1.205       0.2312
   1                                rs4920379   17916382    A        ADD       85   0.002308  0.01944 -0.03579   0.0404       0.1187       0.9058
   1                               rs10788679   17916962    A        ADD      105    -0.0187   0.0185 -0.05497  0.01757        -1.01       0.3148
   1                               rs12562076   17958240    G        ADD       85   -0.02868  0.02688 -0.08136  0.02401       -1.067       0.2893
   1                               rs12742948   18006550    G        ADD       85   -0.02794  0.02659 -0.08005  0.02417       -1.051       0.2965
   1                                rs2270978   18023365    G        ADD       85   -0.02174  0.02643 -0.07354  0.03005      -0.8227       0.4132
   1                                 exm24124   18023690    A        ADD      115   -0.02086  0.02238 -0.06472    0.023      -0.9322       0.3533
   1                                rs7522419   18033499    G        ADD      105    0.05234   0.0195  0.01412  0.09057        2.684     0.008533
   1                                rs7528432   18034588    A        ADD       85    0.01137  0.02161 -0.03099  0.05374       0.5262       0.6002
   1                               rs16830549   18034640    G        ADD       85    0.03183  0.02993 -0.02682  0.09049        1.064       0.2907
   1                               exm2268655   18043943    A        ADD      115    0.01891  0.01742 -0.01522  0.05305        1.086       0.2799
   1                                rs4920626   18046287    C        ADD      105    0.05134  0.02052  0.01112  0.09156        2.502      0.01399
   1                               rs11584168   18060436    A        ADD      105    0.04102  0.02304 -0.004135  0.08617         1.78      0.07806
   1                                rs2077398   18065643    G        ADD       85    0.06508  0.02234  0.02129   0.1089        2.913     0.004654
   1                                rs4920381   18092615    G        ADD       85    0.05877  0.01704  0.02537  0.09216        3.449    0.0009047
   1                                rs1977251   18098553    A        ADD      105     0.2347  0.07079    0.096   0.3735        3.316     0.001277
   1                               rs10888060   18099283    A        ADD      105    0.03111  0.01706 -0.002317  0.06455        1.824      0.07115
   1                            exm-rs1847235   18123957    G        ADD      115    0.02843  0.02408 -0.01877  0.07564        1.181       0.2403
   1                               rs16830757   18124527    A        ADD      105    0.03255  0.02221 -0.01099  0.07608        1.465        0.146
   1                                rs4920642   18128532    G        ADD      105     0.0235  0.02572  -0.0269  0.07391        0.914       0.3629
   1                                 rs561698   18135882    G        ADD       85   -0.01905  0.01811 -0.05455  0.01644       -1.052        0.296
   1                                 rs533374   18136684    G        ADD       85   0.009828  0.01756 -0.02459  0.04424       0.5597       0.5773
   1                                 exm24137   18149510    A        ADD      115   0.002427  0.01617 -0.02927  0.03412       0.1501        0.881
   1                                rs7545559   18158156    A        ADD       85    0.03584  0.04006 -0.04268   0.1144       0.8946       0.3737
   1                                 rs495347   18163922    G        ADD       85   -0.01256  0.01825 -0.04834  0.02322      -0.6881       0.4934
   1                                 rs491778   18164285    A        ADD      105   -0.01642  0.01866 -0.05299  0.02015      -0.8799        0.381
   1                                 rs647325   18170886    G        ADD      105     0.0391  0.02375 -0.007442  0.08565        1.647       0.1028
   1                                 rs697760   18179816    A        ADD       85    0.01644  0.02398 -0.03056  0.06345       0.6857       0.4949
   1                                 rs615917   18190225    G        ADD      105    0.01569   0.0195 -0.02253  0.05392       0.8046        0.423
   1                                 rs542963   18195801    A        ADD       85   -0.01333  0.02025 -0.05302  0.02636      -0.6581       0.5124
   1                               rs11203223   18196800    C        ADD       85   0.001964  0.02474 -0.04653  0.05046      0.07938       0.9369
   1                               exm2268656   18201318    G        ADD      115     0.0132  0.01762 -0.02134  0.04774       0.7489       0.4555
   1                                 rs597865   18212230    A        ADD      104  -0.002227  0.02585 -0.05289  0.04843     -0.08616       0.9315
   1                               rs12037123   18225521    A        ADD       85   0.005786   0.0297 -0.05243    0.064       0.1948        0.846
   1                                 rs620547   18231349    G        ADD      105     0.0251  0.01685 -0.007934  0.05813        1.489       0.1396
   1                               rs12071205   18234374    G        ADD       85   -0.02145  0.01838 -0.05748  0.01458       -1.167       0.2468
   1                                rs1339934   18236459    A        ADD      105    0.02363  0.01724 -0.01015  0.05742        1.371       0.1735
   1                               rs11203232   18240000    A        ADD       85    0.01372  0.02304 -0.03142  0.05887       0.5958        0.553
   1                               rs12083022   18245365    A        ADD      105   -0.02799  0.01794 -0.06314 0.007166        -1.56       0.1219
   1                               rs12407273   18252805    C        ADD       85    -0.1181  0.09454  -0.3034   0.0672       -1.249       0.2153
   1                                 rs651743   18268281    G        ADD       96   0.008256  0.02024  -0.0314  0.04792        0.408       0.6842
   1                                 rs661977   18272751    G        ADD      105   0.004108  0.01734 -0.02988   0.0381       0.2368       0.8133
   1                                rs1192579   18283857    G        ADD       85      0.011  0.02221 -0.03252  0.05453       0.4954       0.6217
   1                                 rs794230   18289252    A        ADD       82   -0.03858   0.0857  -0.2065   0.1294      -0.4502       0.6539
   1                                rs2095842   18297407    G        ADD       85   -0.01243  0.02415 -0.05976   0.0349      -0.5148       0.6081
   1                                rs1192607   18310576    A        ADD       85  0.0009716  0.02805 -0.05401  0.05596      0.03463       0.9725
   1                                rs6685120   18311140    G        ADD      105   -0.01142  0.01915 -0.04896  0.02611      -0.5966       0.5521
   1                                rs7340046   18312084    G        ADD      105  -0.002318  0.02365 -0.04866  0.04403     -0.09803       0.9221
   1                               rs12022529   18325257    A        ADD      105   -0.03552  0.02284 -0.08028 0.009234       -1.556        0.123
   1                               rs11203253   18325885    A        ADD       85    0.01651  0.02073 -0.02412  0.05713       0.7964       0.4282
   1                                rs1890789   18331332    G        ADD      105   -0.04395  0.02225 -0.08755 -0.0003458       -1.976      0.05099
   1                                rs6678740   18335916    G        ADD      105     0.0109  0.03287 -0.05352  0.07533       0.3317       0.7408
   1                               rs17472583   18340025    A        ADD       85   -0.02318  0.02598  -0.0741  0.02773      -0.8924       0.3749
   1                                rs2355459   18349764    A        ADD       99   -0.00411  0.02027 -0.04384  0.03562      -0.2027       0.8398
   1                                rs4539169   18351999    A        ADD       85   -0.01768  0.02176 -0.06032  0.02497      -0.8125        0.419
   1                                rs2355462   18352458    G        ADD      105   -0.01357  0.02067 -0.05408  0.02695      -0.6563       0.5131
   1                                rs7550969   18353743    G        ADD       85  -0.003667  0.01891 -0.04073  0.03339      -0.1939       0.8467
   1                               rs10887986   18366795    G        ADD       85   -0.01009  0.02155 -0.05232  0.03215       -0.468        0.641
   1                                rs7523606   18370015    G        ADD       85  -0.005474  0.02026 -0.04518  0.03423      -0.2702       0.7877
   1                               rs12034254   18373009    A        ADD       85  -0.008714  0.02087 -0.04961  0.03219      -0.4176       0.6774
   1                                rs1031567   18377790    G        ADD      105   -0.01152  0.01678  -0.0444  0.02137      -0.6866        0.494
   1                                rs4920421   18392608    A        ADD      105  -0.008578  0.02171 -0.05114  0.03398       -0.395       0.6937
   1                               rs17486629   18405073    A        ADD       85    0.01171  0.02394  -0.0352  0.05863       0.4894       0.6259
   1                                rs9660584   18408767    A        ADD       85  -0.004146  0.02086 -0.04502  0.03673      -0.1988        0.843
   1                               rs12740505   18427031    G        ADD      105  -0.006829  0.01767 -0.04147  0.02781      -0.3864          0.7
   1                                 rs930851   18429575    A        ADD      104  -0.009596  0.01883 -0.04651  0.02732      -0.5095       0.6115
   1                                 rs930850   18432024    A        ADD      105    0.01092  0.02526 -0.03859  0.06043       0.4323       0.6665
   1                               rs12133062   18433355    G        ADD      105    0.01221  0.01944 -0.02589   0.0503        0.628       0.5315
   1                                rs4920295   18438239    A        ADD      105   0.009391  0.01823 -0.02635  0.04513        0.515       0.6077
   1                                rs1858589   18447551    G        ADD      105  0.0007016  0.01923 -0.03698  0.03838      0.03649        0.971
   1                                rs4920435   18456382    A        ADD       85  -0.007901  0.02002 -0.04714  0.03133      -0.3947       0.6941
   1                               rs12036744   18461490    A        ADD      105  -0.005826  0.02197  -0.0489  0.03724      -0.2651       0.7915
   1                                 rs753305   18470009    G        ADD      102   -0.02816  0.01893 -0.06527 0.008952       -1.487       0.1403
   1                               rs10907331   18471278    A        ADD      105    0.02523  0.01738 -0.008834  0.05928        1.452       0.1498
   1                                rs9329469   18473343    G        ADD      105   -0.02872  0.05159  -0.1298   0.0724      -0.5567        0.579
   1                                rs9727014   18476187    A        ADD      105  -0.003583  0.01786 -0.03859  0.03142      -0.2006       0.8414
   1                                rs9661686   18477905    G        ADD       85   -0.03364  0.05677  -0.1449  0.07763      -0.5926       0.5551
   1                                rs9726406   18501662    C        ADD      105   0.009171  0.01759  -0.0253  0.04364       0.5215       0.6032
   1                                 rs749917   18503402    A        ADD      105   0.003143  0.02061 -0.03724  0.04353       0.1525       0.8791
   1                                rs9728569   18510033    A        ADD      105   0.003142  0.01886 -0.03383  0.04012       0.1665       0.8681
   1                                rs1539051   18516989    G        ADD       85   -0.03477  0.01863 -0.07128 0.001736       -1.867      0.06564
   1                                 rs767654   18521689    G        ADD      105    0.03319  0.01793 -0.001958  0.06834        1.851      0.06718
   1                               rs12023073   18521755    G        ADD      105  -0.007878  0.01802  -0.0432  0.02744      -0.4372       0.6629
   1                                rs4920459   18527213    A        ADD       85   -0.02019  0.01876 -0.05696  0.01659       -1.076       0.2852
   1                                rs4920460   18527267    A        ADD      105    0.02554  0.02428 -0.02206  0.07313        1.052       0.2955
   1                                rs9725311   18528026    A        ADD      105   -0.01214  0.01996 -0.05126  0.02698      -0.6083       0.5444
   1                                rs1033190   18528848    A        ADD      105   -0.02383  0.02326 -0.06941  0.02175       -1.025        0.308
   1                                rs4920461   18533281    A        ADD      105   -0.06577  0.02924  -0.1231 -0.008463       -2.249       0.0267
   1                               rs11260958   18543784    A        ADD       85 -0.0005806   0.0196 -0.03899  0.03783     -0.02963       0.9764
   1                               rs11578597   18545932    G        ADD       85   -0.02454  0.01851 -0.06081  0.01174       -1.326       0.1887
   1                                rs3738087   18554356    A        ADD       85     -0.043  0.01972 -0.08166 -0.004348        -2.18       0.0322
   1                               rs17436172   18556959    G        ADD      105    0.01789  0.01701 -0.01546  0.05123        1.051       0.2957
   1                               rs12041734   18561590    G        ADD      105   -0.03962  0.01925 -0.07736 -0.001891       -2.058       0.0422
   1                               exm2264991   18563889    A        ADD      115    0.04537  0.02234 0.001586  0.08916        2.031      0.04469
   1                                 rs109490   18572901    A        ADD      105    -0.0181  0.02089 -0.05904  0.02285      -0.8663       0.3884
   1                                 rs223188   18585845    A        ADD       85  0.0009211  0.02833  -0.0546  0.05644      0.03252       0.9741
   1                                 rs419971   18589620    A        ADD       85     -0.022  0.01832  -0.0579   0.0139       -1.201       0.2333
   1                               rs11801569   18600824    G        ADD      105   -0.02372  0.02271 -0.06823  0.02079       -1.044       0.2988
   1                                rs6603893   18615392    G        ADD       85   -0.02378  0.02591 -0.07456    0.027      -0.9178       0.3615
   1                                rs4920474   18643247    G        ADD      105   -0.02019  0.02126 -0.06187  0.02149      -0.9495       0.3447
   1                                rs6663855   18643577    G        ADD      105   -0.03692  0.01838 -0.07294 -0.0009027       -2.009      0.04725
   1                                rs4920477   18643632    A        ADD      105   -0.04204  0.02822 -0.09734  0.01327        -1.49       0.1395
   1                                rs4920478   18655339    A        ADD       85    0.01641  0.01902 -0.02087  0.05369       0.8626        0.391
   1                                 rs552749   18659641    A        ADD       85  -0.008426  0.02006 -0.04775   0.0309      -0.4199       0.6757
   1                                 rs542634   18672774    A        ADD      105  -0.009223  0.01731 -0.04315   0.0247      -0.5328       0.5953
   1                                 rs555115   18676961    A        ADD       85    -0.0136  0.02251 -0.05771  0.03052      -0.6041       0.5475
   1                                 rs539132   18680330    G        ADD      105     0.0247  0.02849 -0.03113  0.08053       0.8671        0.388
   1                                 rs525448   18685434    G        ADD       85   -0.02077  0.01992 -0.05982  0.01828       -1.042       0.3004
   1                                rs7543948   18693245    A        ADD       85   -0.01956  0.01991 -0.05858  0.01945      -0.9827       0.3287
   1                               rs11260991   18693707    A        ADD       85   -0.01035  0.02056 -0.05063  0.02994      -0.5033       0.6161
   1                               rs12123650   18694036    A        ADD       85    0.02193  0.01946 -0.01622  0.06008        1.127       0.2633
   1                                 rs882916   18696215    A        ADD      105   0.007949  0.02011 -0.03147  0.04737       0.3952       0.6935
   1                               rs10465918   18701899    G        ADD      105     0.0247  0.02849 -0.03113  0.08053       0.8671        0.388
   1                               rs12566510   18705694    G        ADD       85     0.0441  0.04148 -0.03721   0.1254        1.063        0.291
   1                                rs7538502   18709741    G        ADD      105  -0.001628  0.01911 -0.03908  0.03582      -0.0852       0.9323
   1                                rs1336129   18722491    G        ADD       85   0.002858  0.02094 -0.03819   0.0439       0.1365       0.8918
   1                               rs11810587   18722692    G        ADD       95    0.05287  0.03488 -0.01549   0.1212        1.516       0.1331
   1                                rs1533622   18722846    A        ADD       96   0.003996  0.02229 -0.03969  0.04768       0.1793       0.8581
   1                               rs12138463   18724101    A        ADD       85   -0.01999  0.01968 -0.05857  0.01858       -1.016       0.3128
   1                                rs7512723   18728581    A        ADD      105  -0.003963  0.01959 -0.04236  0.03443      -0.2023       0.8401
   1                                rs7523920   18730305    A        ADD      105    -0.0032  0.02032 -0.04303  0.03663      -0.1575       0.8752
   1                                 rs867538   18732980    G        ADD      104  -0.003714  0.02083 -0.04454  0.03711      -0.1783       0.8588
   1                               rs12128025   18750431    G        ADD      105   0.007184  0.01697 -0.02607  0.04044       0.4234       0.6729
   1                                 rs869080   18751864    G        ADD      105     0.0127  0.01924 -0.02501  0.05041       0.6599       0.5109
   1                                rs1568340   18766850    G        ADD      105   0.005409  0.02352 -0.04068   0.0515         0.23       0.8186
   1                                rs3007722   18768011    G        ADD      105  -0.006419  0.02389 -0.05324   0.0404      -0.2687       0.7887
   1                                rs2992749   18770671    G        ADD       85  -0.002777  0.01936 -0.04071  0.03516      -0.1435       0.8863
   1                                rs3007727   18793520    A        ADD      105   0.002443  0.02181 -0.04031   0.0452        0.112        0.911
   1                            exm-rs3007729   18795255    G        ADD      115   -0.01333  0.01618 -0.04504  0.01838      -0.8238       0.4118
   1                                rs3007730   18797100    C        ADD      105    0.05382  0.03416 -0.01313   0.1208        1.576       0.1183
   1                               rs11261020   18805564    G        ADD      105    0.01441  0.01898  -0.0228  0.05161       0.7591       0.4496
   1                                rs1360918   18805988    G        ADD       85   -0.01903  0.02064 -0.05949  0.02143      -0.9218       0.3594
   1                                 exm24321   18807536    A        ADD      115   0.003695  0.02826  -0.0517  0.05909       0.1307       0.8962
   1                                 exm24328   18807755    A        ADD      115   0.003695  0.02826  -0.0517  0.05909       0.1307       0.8962
   1                                 exm24342   18807938    A        ADD      115   -0.02578  0.02336 -0.07156     0.02       -1.104       0.2721
   1                                 exm24343   18807953    A        ADD      115   0.008129  0.01749 -0.02615  0.04241       0.4648        0.643
   1                                 exm24350   18808056    G        ADD      115   0.003695  0.02826  -0.0517  0.05909       0.1307       0.8962
   1                                 exm24367   18808292    C        ADD      115   0.004085  0.01618 -0.02763   0.0358       0.2524       0.8012
   1                                 exm24378   18808526    A        ADD       82    0.01945  0.01695 -0.01376  0.05267        1.148       0.2545
   1                                rs4531264   18816616    G        ADD      105    0.01953  0.03329 -0.04571  0.08478       0.5868       0.5587
   1                               rs10907314   18817181    A        ADD      105     0.0151  0.01814 -0.02046  0.05066       0.8324       0.4072
   1                                rs6686713   18821416    C        ADD      105   -0.02479  0.02003 -0.06405  0.01447       -1.238       0.2188
   1                                 rs909948   18825203    A        ADD      105   -0.01598  0.03253 -0.07973  0.04777      -0.4912       0.6243
   1                                rs4920327   18829672    G        ADD      104   -0.02431  0.01878 -0.06111  0.01249       -1.295       0.1984
   1                                rs2745302   18839126    A        ADD      105   0.007107   0.0197  -0.0315  0.04572       0.3608        0.719
   1                                rs2816025   18851113    A        ADD      103   0.002184  0.01862 -0.03432  0.03869       0.1173       0.9069
   1                                rs2816030   18857598    G        ADD      105    0.03369  0.02584 -0.01696  0.08433        1.304       0.1954
   1                                rs2745327   18876408    A        ADD      105    0.03641  0.02356 -0.009771  0.08259        1.545       0.1255
   1                                rs4920514   18881334    A        ADD      105     0.1143  0.05762 0.001379   0.2273        1.984      0.05004
   1                                 rs725387   18882231    G        ADD       85   -0.02559  0.02151 -0.06775  0.01656        -1.19       0.2376
   1                               rs10907320   18882489    A        ADD      105   -0.01151  0.02224  -0.0551  0.03208      -0.5177       0.6059
   1                                rs2816048   18893763    A        ADD       85    0.01261  0.02004 -0.02666  0.05188       0.6293       0.5309
   1                                rs6698315   18895806    A        ADD       85   0.009458  0.02035 -0.03042  0.04934       0.4649       0.6433
   1                                rs2816065   18914423    A        ADD      105  -0.007727   0.0183 -0.04359  0.02813      -0.4224       0.6737
   1                                rs7543000   18932744    A        ADD       85  3.471e-05  0.01842 -0.03607  0.03614     0.001884       0.9985
   1                                rs6703076   18934081    A        ADD       85   -0.05378  0.07174  -0.1944  0.08682      -0.7497       0.4557
   1                                rs4920522   18940380    A        ADD      105   -0.01336  0.01763 -0.04792   0.0212      -0.7579       0.4503
   1                                rs9439713   18972776    A        ADD       85  -0.002941  0.01858 -0.03935  0.03347      -0.1583       0.8746
   1                                rs1339062   18978482    G        ADD       85   -0.01303  0.01787 -0.04806    0.022      -0.7292        0.468
   1                                rs6695765   18979320    A        ADD      105    0.01948  0.01724  -0.0143  0.05327         1.13       0.2611
   1                                rs4920338   18990793    A        ADD      105    -0.0178  0.01776  -0.0526  0.01701       -1.002       0.3186
   1                               rs16862125   18999794    A        ADD       96   -0.03194  0.03149 -0.09366  0.02978       -1.014       0.3132
   1                                 rs574590   19015628    G        ADD       82    0.01007  0.02242 -0.03387  0.05401        0.449       0.6547
   1                                rs2743208   19017855    G        ADD      105     0.0492  0.02848 -0.006616    0.105        1.728      0.08717
   1                                rs2743201   19027239    G        ADD       85    0.03013  0.01982 -0.008704  0.06897        1.521       0.1323
   1                                 rs589463   19033575    A        ADD       85 -0.0005845  0.02351 -0.04667   0.0455     -0.02486       0.9802
   1                                 rs501080   19035393    A        ADD      105  -0.009287  0.02129 -0.05101  0.03244      -0.4363       0.6636
   1                                rs6670751   19041598    G        ADD       85   -0.01554  0.01973 -0.05421  0.02314      -0.7874       0.4334
   1                               rs17352351   19057553    A        ADD       85   -0.01138  0.02218 -0.05485  0.03208      -0.5133       0.6091
   1                                rs9439731   19059471    G        ADD      105   0.007564  0.01842 -0.02855  0.04368       0.4105       0.6823
   1                                rs1160680   19080506    G        ADD      105   -0.02731  0.01839 -0.06335 0.008725       -1.485       0.1406
   1                                 rs669138   19088899    G        ADD       85    0.01953  0.01965 -0.01899  0.05805       0.9936       0.3235
   1                                rs7414734   19094738    A        ADD      105   -0.01967  0.01952 -0.05794  0.01859       -1.008        0.316
   1                               rs16862248   19096297    A        ADD      102    0.01538  0.02227 -0.02826  0.05902       0.6909       0.4913
   1                               rs12565650   19108355    A        ADD       85   0.003643  0.02513 -0.04562   0.0529       0.1449       0.8851
   1                                rs4920537   19109183    A        ADD      105    0.01075  0.03159 -0.05117  0.07267       0.3403       0.7344
   1                                rs7549129   19119606    A        ADD      105    0.00897  0.02914 -0.04814  0.06608       0.3078       0.7589
   1                                rs7533384   19119851    A        ADD      105  -0.004417  0.02249 -0.04849  0.03966      -0.1964       0.8447
   1                               rs11261071   19122339    A        ADD       85    0.00687  0.02177 -0.03579  0.04953       0.3156       0.7531
   1                                rs7521204   19138295    G        ADD       85    0.01622  0.02332 -0.02949  0.06193       0.6954       0.4888
   1                           exm-rs12063142   19139517    A        ADD      115  -0.008487  0.01878  -0.0453  0.02833      -0.4519       0.6523
   1                               rs12026106   19145099    G        ADD       85   -0.01981  0.01989  -0.0588  0.01918      -0.9958       0.3224
   1                               rs12125880   19147761    A        ADD       85    -0.0242  0.01862 -0.06068  0.01229         -1.3       0.1975
   1                               rs11261081   19149527    A        ADD       85   -0.01695  0.02335 -0.06271  0.02882      -0.7258       0.4701
   1                                rs6691420   19155969    A        ADD      105    0.01736  0.01954 -0.02093  0.05565       0.8885       0.3764
   1                               rs11261084   19159657    A        ADD      105  -0.006438  0.02327 -0.05204  0.03916      -0.2767       0.7826
   1                               rs12035855   19163075    C        ADD       85   0.003033  0.02084 -0.03781  0.04388       0.1455       0.8847
   1                                 exm24597   19166893    A        ADD      115   -0.01979  0.03582 -0.08999  0.05041      -0.5525       0.5817
   1                                rs7534618   19170078    C        ADD      105  -0.008147  0.01986 -0.04706  0.03077      -0.4103       0.6825
   1                                rs4920561   19175593    A        ADD       85  -0.003767  0.02207 -0.04701  0.03948      -0.1707       0.8649
   1                                 exm24613   19175846    G        ADD      115   0.008878  0.02163 -0.03351  0.05127       0.4105       0.6822
   1                                 exm24660   19181015    G        ADD      115   -0.02101  0.01887 -0.05799  0.01596       -1.114       0.2678
   1                                 exm24702   19181393    G        ADD      115   -0.01606  0.01887 -0.05304  0.02092      -0.8512       0.3965
   1                                 exm24730   19186129    C        ADD      115   -0.01887  0.02034 -0.05873    0.021      -0.9277       0.3556
   1                               rs28410948   19188456    G        ADD       85   0.001358  0.01971 -0.03728     0.04       0.0689       0.9452
   1                                rs9662598   19191326    A        ADD       85   -0.02664  0.02001 -0.06585  0.01258       -1.331       0.1869
   1                               rs28652778   19194995    A        ADD       85   0.002145  0.02519 -0.04722  0.05151      0.08515       0.9324
   1                                rs1138333   19198064    C        ADD       85   -0.01481  0.02123 -0.05643   0.0268      -0.6978       0.4873
   1                                 GA000335   19198100    C        ADD       85   -0.01481  0.02123 -0.05643   0.0268      -0.6978       0.4873
   1                               kgp6288782   19198414    A        ADD       85   -0.01481  0.02123 -0.05643   0.0268      -0.6978       0.4873
   1                                 GA000336   19198576    A        ADD       85    0.01229  0.02015 -0.02721  0.05179       0.6097       0.5438
   1                                 GA018624   19198627    A        ADD       85   -0.01481  0.02123 -0.05643   0.0268      -0.6978       0.4873
   1                                 GA018625   19198637    A        ADD       85  0.0008067  0.01777 -0.03403  0.03564      0.04539       0.9639
   1                                   rs9117   19198895    G        ADD       85  -0.004593  0.02259 -0.04887  0.03968      -0.2033       0.8394
   1                               kgp1588165   19199067    A        ADD       85   -0.04895  0.05501  -0.1568  0.05886      -0.8899       0.3762
   1                                 exm24746   19199448    A        ADD      115    0.01195  0.04852 -0.08315   0.1071       0.2463       0.8059
   1                                 GA018627   19200988    A        ADD       85   -0.08023  0.05751  -0.1929  0.03249       -1.395       0.1669
   1                                 exm24765   19201919    G        ADD      115   -0.06825  0.05464  -0.1754  0.03885       -1.249       0.2143
   1                                 exm24766   19201928    A        ADD      115    0.01438  0.02456 -0.03376  0.06252       0.5856       0.5594
   1                                rs2230708   19201956    A        ADD       85    0.01495  0.02084 -0.02589  0.05579       0.7173       0.4753
   1                                rs6426802   19202507    A        ADD       85    0.00423  0.02004 -0.03505  0.04351       0.2111       0.8334
   1                               exm2264807   19202896    A        ADD      115   -0.01639  0.01656 -0.04884  0.01606        -0.99       0.3244
   1                                 GA018629   19202926    A        ADD       85    0.00423  0.02004 -0.03505  0.04351       0.2111       0.8334
   1                                 exm24795   19203725    G        ADD      115   -0.06325  0.05924  -0.1794  0.05287       -1.068       0.2881
   1                                kgp789765   19203961    A        ADD       85   -0.05889  0.06131  -0.1791  0.06128      -0.9605       0.3397
   1                                 GA000342   19203997    C        ADD       85    0.03119  0.01961 -0.007243  0.06962        1.591       0.1157
   1                                rs7365362   19210816    G        ADD       85    0.04241  0.02187 -0.0004469  0.08527         1.94      0.05601
   1                                rs4911985   19215440    G        ADD       85   -0.01975   0.0244 -0.06758  0.02807      -0.8096       0.4206
   1                                rs6673711   19235517    G        ADD      105   -0.01433  0.02367 -0.06073  0.03207      -0.6054       0.5463
   1                                rs6674337   19255754    A        ADD      102    0.03173  0.02005 -0.007568  0.07103        1.583       0.1168
   1                               rs17387963   19258375    A        ADD       85   -0.01978  0.01864 -0.05632  0.01676       -1.061        0.292
   1                               rs16862387   19258723    G        ADD       85    0.02086  0.01807 -0.01456  0.05629        1.154       0.2518
   1                                 rs992660   19261241    A        ADD      105  -0.003025  0.01782 -0.03794  0.03189      -0.1698       0.8655
   1                                rs2024727   19274525    G        ADD      105   -0.02968  0.02496  -0.0786  0.01924       -1.189       0.2372
   1                                rs4912013   19284564    G        ADD       85    0.03827  0.01851  0.00199  0.07456        2.067      0.04196
   1                               rs16862410   19293290    A        ADD       85     0.0143  0.02101 -0.02687  0.05547       0.6808        0.498
   1                               rs17384241   19297205    A        ADD       85   -0.01135  0.01871 -0.04802  0.02532      -0.6067       0.5458
   1                                rs7531434   19335792    A        ADD      105  0.0002056    0.018 -0.03508  0.03549      0.01142       0.9909
   1                                rs7531834   19344501    A        ADD       85   -0.01574  0.02322 -0.06125  0.02978      -0.6776          0.5
   1                                 rs912845   19358015    C        ADD       85    -0.0293  0.02432 -0.07697  0.01837       -1.205       0.2319
   1                               rs10492996   19365552    A        ADD       93   0.008454  0.01968 -0.03012  0.04703       0.4296       0.6686
   1                                rs6683868   19375841    A        ADD      105   -0.02186  0.02672 -0.07423  0.03051       -0.818       0.4153
   1                                rs4912036   19376017    A        ADD       83  -0.003754  0.01946  -0.0419   0.0344      -0.1929       0.8476
   1                               rs10916867   19391177    A        ADD       85   0.005896  0.02895 -0.05084  0.06263       0.2037       0.8391
   1                                rs2146866   19405237    A        ADD       85   0.003489  0.01992 -0.03555  0.04253       0.1752       0.8614
   1                                 exm24987   19413261    T        ADD      115   0.009118  0.01753 -0.02524  0.04347       0.5202        0.604
   1                                 exm25450   19499560    G        ADD      115   0.007705  0.02584 -0.04294  0.05835       0.2982       0.7661
   1                            exm-rs1009806   19500551    G        ADD      115 -6.676e-05    0.018 -0.03534   0.0352     -0.00371        0.997
   1                                rs9426682   19533303    G        ADD       85 -0.0002612  0.01963 -0.03873  0.03821     -0.01331       0.9894
   1                                rs2073105   19549864    G        ADD       85   0.008195  0.02025 -0.03149  0.04788       0.4047       0.6868
   1                                rs3762395   19556408    G        ADD       85  -0.003013  0.02558 -0.05314  0.04712      -0.1178       0.9065
   1                               rs16862632   19563900    C        ADD       85  -0.008047  0.02772 -0.06238  0.04628      -0.2903       0.7723
   1                                 exm25690   19565338    A        ADD      115   -0.01265  0.02236 -0.05647  0.03117      -0.5657       0.5727
   1                                 exm25691   19565344    C        ADD      115  -0.005084  0.01749 -0.03936  0.02919      -0.2907       0.7718
   1                                rs2273046   19566296    G        ADD      105   0.002001  0.02131 -0.03977  0.04378      0.09387       0.9254
   1                             exm-rs710865   19568972    G        ADD      115  -0.005721  0.01763 -0.04027  0.02882      -0.3246       0.7461
   1                                rs2294942   19578192    G        ADD       85    0.03124  0.02031 -0.008562  0.07105        1.538        0.128
   1                                rs1042380   19584004    A        ADD       85    0.03447  0.02278 -0.01017  0.07912        1.513       0.1342
   1                                rs7551095   19586684    A        ADD       85    0.01891  0.03708 -0.05377  0.09159       0.5099       0.6116
   1                                rs7527253   19593199    G        ADD       85   -0.05931  0.02441  -0.1071 -0.01148        -2.43      0.01736
   1                                rs4912064   19602979    A        ADD       96  -0.006059  0.02965 -0.06417  0.05205      -0.2044       0.8385
   1                                 exm25927   19611241    A        ADD      115    0.01496  0.02232 -0.02879  0.05871       0.6701       0.5042
   1                               rs12407355   19627876    G        ADD      105    0.00221  0.01799 -0.03306  0.03748       0.1228       0.9025
   1                               rs12132200   19627931    A        ADD       85    0.01085  0.02207  -0.0324  0.05411       0.4917       0.6243
   1                               exm2268658   19632332    G        ADD      115   0.006454  0.01586 -0.02462  0.03753       0.4071       0.6848
   1                                 exm26034   19635011    A        ADD      115    0.01901   0.0353 -0.05017  0.08819       0.5385       0.5913
   1                                 rs859218   19640676    A        ADD       85    0.01122  0.02064 -0.02924  0.05167       0.5434       0.5884
   1                                 exm26063   19644218    A        ADD      115   -0.04523   0.0352  -0.1142  0.02376       -1.285       0.2015
   1                                rs4912069   19645673    A        ADD       85    0.02743  0.01975 -0.01127  0.06614        1.389       0.1687
   1                                rs3790775   19650220    A        ADD      105   0.006534  0.01879 -0.03029  0.04335       0.3478       0.7287
   1                                 exm26095   19652874    A        ADD      115   -0.02311  0.02581  -0.0737  0.02748      -0.8953       0.3726
   1                                rs2268813   19666808    A        ADD       85   -0.01255  0.01962 -0.05101  0.02591      -0.6396       0.5243
   1                                 rs214327   19674070    G        ADD      105   0.008058  0.01786 -0.02695  0.04307       0.4511       0.6529
   1                                 rs214336   19678473    A        ADD       85    0.02419  0.02069 -0.01637  0.06474        1.169       0.2459
   1                               rs12751502   19680532    A        ADD      105   -0.01198  0.02286 -0.05679  0.03283       -0.524       0.6014
   1                                 rs169957   19683301    A        ADD       85   -0.02719  0.01843 -0.06331 0.008939       -1.475       0.1442
   1                                rs6663076   19706751    C        ADD      104   -0.01206  0.04021 -0.09088  0.06675         -0.3       0.7648
   1                                rs1472566   19713004    A        ADD      105   -0.02789  0.01781  -0.0628 0.007014       -1.566       0.1205
   1                                   rs7667   19718824    A        ADD       85    0.03406  0.01936 -0.003881  0.07199        1.759      0.08237
   1                                rs7513800   19725033    A        ADD       85   -0.02464  0.01901 -0.06189  0.01262       -1.296       0.1987
   1                                rs1566531   19727896    A        ADD      105    0.04338  0.01814 0.007833  0.07893        2.392      0.01865
   1                                rs4912086   19730181    G        ADD       85   -0.01485  0.02251 -0.05897  0.02926        -0.66       0.5112
   1                               rs12026907   19738518    A        ADD       85    0.03406  0.01936 -0.003881  0.07199        1.759      0.08237
   1                                rs6661421   19755204    A        ADD       85   -0.02118  0.02026  -0.0609  0.01853       -1.045       0.2991
   1                           exm-rs12045440   19765518    C        ADD      115    0.04877  0.01607  0.01728  0.08027        3.035     0.003008
   1                               rs12754186   19766326    A        ADD       85   -0.03496  0.03101 -0.09573  0.02582       -1.127       0.2631
   1                               rs10917452   19770968    A        ADD      105   -0.03012  0.01755 -0.06452 0.004284       -1.716      0.08931
   1                               rs10492998   19772847    A        ADD      105     -0.025   0.0203 -0.06479   0.0148       -1.231       0.2212
   1                                rs4912096   19775113    G        ADD       85   -0.01876  0.02025 -0.05845  0.02093      -0.9265        0.357
   1                                 exm26147   19775375    A        ADD      115  -0.006696  0.06347  -0.1311   0.1177      -0.1055       0.9162
   1                                rs4481878   19791086    C        ADD       85   -0.01264  0.02022 -0.05226  0.02699       -0.625       0.5338
   1                                rs4912100   19798007    G        ADD       85    0.02994  0.01846 -0.006243  0.06611        1.622       0.1088
   1                               exm2259924   19806692    C        ADD      115     0.0209  0.05717 -0.09115    0.133       0.3656       0.7153
   1                               rs10917461   19809758    A        ADD      105  -0.007864  0.02085 -0.04874  0.03301      -0.3771       0.7069
   1                                rs2314146   19824008    A        ADD       85   -0.01223  0.01711 -0.04577  0.02131      -0.7147       0.4769
   1                               rs11807599   19831939    A        ADD       84  7.585e-05  0.02278 -0.04457  0.04472      0.00333       0.9974
   1                               rs12084204   19832567    A        ADD      102    0.02321  0.01824 -0.01254  0.05896        1.273       0.2062
   1                               rs12087005   19837932    G        ADD      105   -0.01661  0.03992 -0.09485  0.06164       -0.416       0.6783
   1                           exm-rs12138950   19839115    C        ADD      115    0.01582  0.02083   -0.025  0.05664       0.7595       0.4492
   1                               rs10799824   19841174    A        ADD       85  0.0008732  0.02447 -0.04709  0.04884      0.03568       0.9716
   1                           exm-rs10917468   19843354    G        ADD      115    0.01131  0.01845 -0.02484  0.04747       0.6133       0.5409
   1                                rs9783019   19849656    A        ADD      104    0.01565  0.01955 -0.02267  0.05397       0.8005       0.4254
   1                                rs4912110   19861027    G        ADD       85    0.02292  0.01957 -0.01545  0.06128        1.171       0.2452
   1                                rs1572823   19889959    A        ADD      105   0.007901  0.02501 -0.04112  0.05692       0.3159       0.7527
   1                                rs1770489   19945189    G        ADD       85   -0.02049  0.02161 -0.06284  0.02185      -0.9485       0.3458
   1                                rs1320978   19947973    A        ADD      105  -0.005331  0.01705 -0.03876  0.02809      -0.3126       0.7552
   1                                rs2281237   19953165    A        ADD       85   -0.05758  0.03601  -0.1281  0.01299       -1.599       0.1138
   1                                 rs880554   19954014    A        ADD      105    0.01659  0.02025 -0.02309  0.05628       0.8195       0.4145
   1                                rs7523079   19962874    G        ADD       85  -0.008678  0.02076 -0.04936  0.03201      -0.4181        0.677
   1                                rs1115163   19976782    G        ADD       85  0.0006451  0.01827 -0.03517  0.03646       0.0353       0.9719
   1                                rs6693503   19987294    A        ADD      105   0.008899  0.01814 -0.02666  0.04445       0.4905       0.6248
   1                                rs1805054   19992513    A        ADD       85   -0.01954  0.02735 -0.07315  0.03406      -0.7145        0.477
   1                                rs6699866   19999645    A        ADD      105    0.01587  0.02193 -0.02711  0.05886       0.7237       0.4709
   1                                rs9659997   20002518    G        ADD       85  -0.005383  0.01942 -0.04345  0.03268      -0.2772       0.7824
   1                                   rs9064   20008880    C        ADD      105    0.01431  0.01969 -0.02427   0.0529       0.7271       0.4689
   1                                rs7533981   20014739    G        ADD       85   -0.01262  0.01895 -0.04976  0.02451      -0.6662       0.5072
   1                                rs3748748   20018195    A        ADD      105   -0.01243  0.02466 -0.06075   0.0359       -0.504       0.6154
   1                                rs1883567   20020466    A        ADD      105   0.009494  0.02227 -0.03416  0.05315       0.4263       0.6708
   1                                 exm26323   20020994    G        ADD      115  0.0008014  0.01685 -0.03223  0.03383      0.04755       0.9622
   1                                rs6657561   20030565    G        ADD       85    0.01225  0.01936 -0.02569  0.05019       0.6329       0.5286
   1                               exm2268659   20056631    G        ADD      115    0.02379  0.01688 -0.009293  0.05687        1.409       0.1616
   1                                rs6426825   20066490    G        ADD       85  -0.004154  0.02835 -0.05971  0.05141      -0.1465       0.8839
   1                                 exm26373   20072082    A        ADD      115   -0.04316  0.04525  -0.1318  0.04552      -0.9539       0.3423
   1                               rs10917532   20082849    G        ADD       85   0.009924  0.02183 -0.03286  0.05271       0.4546       0.6506
   1                                rs1473688   20087406    G        ADD      105  -0.002034  0.01928 -0.03982  0.03575      -0.1055       0.9162
   1                                rs1266438   20096176    C        ADD       85  -0.000995  0.01649 -0.03331  0.03132     -0.06034        0.952
   1                                 exm26418   20097941    A        ADD      115  -0.008444  0.01692  -0.0416  0.02471      -0.4991       0.6187
   1                                rs6426826   20101034    G        ADD       85  -0.006526  0.01741 -0.04065  0.02759      -0.3749       0.7088
   1                                rs7513369   20138436    C        ADD      105   -0.01529  0.02062 -0.05572  0.02513      -0.7416       0.4601
   1                            exm-rs1317209   20140036    A        ADD      115  -0.004847  0.01952 -0.04312  0.03342      -0.2482       0.8044
   1                                 exm26437   20140973    A        ADD      115   -0.02304  0.05425  -0.1294  0.08329      -0.4247       0.6719
   1                                 exm26474   20141405    A        ADD      115   -0.03478  0.07445  -0.1807   0.1111      -0.4672       0.6413
   1                                 exm26484   20141528    A        ADD      115    0.02024  0.01946 -0.01789  0.05838         1.04       0.3004
   1                                rs3806310   20142681    G        ADD       85  -0.002175  0.01887 -0.03916  0.03481      -0.1152       0.9085
   1                            exm-rs3806308   20142866    A        ADD      115   -0.01084  0.01687  -0.0439  0.02222      -0.6425       0.5219
   1                               rs17396847   20144332    A        ADD      105    -0.0125  0.01814 -0.04805  0.02306       -0.689       0.4925
   1                                rs9651026   20146417    A        ADD       85    0.02001  0.02358 -0.02621  0.06622       0.8486       0.3987
   1                                rs4655232   20150998    G        ADD      105    0.01966  0.02145 -0.02238   0.0617       0.9165       0.3617
   1                                rs4509550   20158241    G        ADD      105    0.02365   0.0167 -0.00907  0.05638        1.417       0.1597
   1                                rs6426833   20171860    G        ADD      105 -0.0008977  0.01701 -0.03423  0.03243     -0.05279        0.958
   1                               rs10917557   20173263    G        ADD      105    0.00158  0.01711 -0.03195  0.03511      0.09238       0.9266
   1                               rs10737482   20173858    A        ADD       85    0.00206  0.01913 -0.03543  0.03955       0.1077       0.9145
   1                                rs6690967   20183342    G        ADD      105   -0.01264  0.01783 -0.04758   0.0223      -0.7093       0.4798
   1                               rs16823060   20188458    C        ADD       85   -0.00673  0.02088 -0.04765  0.03419      -0.3223        0.748
   1                                rs4654897   20191436    G        ADD       96   -0.01185  0.02098 -0.05297  0.02928      -0.5646       0.5737
   1                                rs4654903   20200990    G        ADD      105 -0.0001921  0.01726 -0.03402  0.03364     -0.01113       0.9911
   1                            exm-rs4654925   20227723    C        ADD      115   -0.01578  0.01603  -0.0472  0.01564      -0.9844       0.3271
   1                                 exm26519   20233051    G        ADD      115   -0.04335  0.04228  -0.1262  0.03952       -1.025       0.3075
   1                                 exm26522   20233086    A        ADD      115   0.001302   0.0287 -0.05495  0.05755      0.04535       0.9639
   1                                rs1046548   20238343    A        ADD      105   0.006368  0.01703 -0.02702  0.03975       0.3738       0.7093
   1                                 exm26541   20246876    A        ADD      115   0.009017  0.02676 -0.04343  0.06146       0.3369       0.7368
   1                                rs1108974   20248709    G        ADD      104   -0.01022  0.02695 -0.06304  0.04259      -0.3794       0.7052
   1                                rs1796915   20260536    G        ADD      105   -0.01306  0.02023 -0.05271  0.02659      -0.6457         0.52
   1                                rs1796918   20262931    G        ADD      105    0.03783   0.0236 -0.008419  0.08409        1.603       0.1121
   1                                 rs818968   20279405    G        ADD      105    -0.0025  0.01844 -0.03863  0.03363      -0.1356       0.8924
   1                               rs12023742   20292006    A        ADD       85      -0.01  0.01817 -0.04561   0.0256      -0.5507       0.5834
   1                                rs6672057   20293791    A        ADD      105  -0.006017  0.01838 -0.04204  0.03001      -0.3274       0.7441
   1                                rs4655020   20295022    C        ADD       85  -0.009925  0.01856  -0.0463  0.02646      -0.5347       0.5944
   1                               rs10916683   20300544    G        ADD       85     0.0112   0.0242 -0.03622  0.05862       0.4629       0.6447
   1                                  rs11677   20301964    A        ADD      105    0.03222  0.03128 -0.02908  0.09353         1.03       0.3054
   1                               rs12568139   20311676    G        ADD       85   -0.01516  0.03728 -0.08822   0.0579      -0.4067       0.6854
   1                               rs12021819   20316055    C        ADD       85   -0.02552  0.02338 -0.07135  0.02032       -1.091       0.2785
   1                                rs1093661   20342503    C        ADD      105    0.06002  0.01808   0.0246  0.09545        3.321     0.001258
   1                               rs12410635   20373391    C        ADD       85   -0.02236  0.01981 -0.06119  0.01647       -1.129       0.2625
   1                                 rs617363   20380145    G        ADD      105  -0.007343   0.0186  -0.0438  0.02912      -0.3947       0.6939
   1                                 rs606980   20394713    A        ADD      105    0.01802  0.03259 -0.04585   0.0819       0.5531       0.5814
   1                                 rs656110   20397240    G        ADD       85   0.001622  0.01914  -0.0359  0.03915      0.08472       0.9327
   1                               rs11573219   20402767    G        ADD      105   -0.02364  0.01944 -0.06174  0.01445       -1.216       0.2267
   1                               rs11573238   20406586    A        ADD       85     -0.017  0.01985 -0.05591  0.02191      -0.8563       0.3944
   1                                 rs660414   20410795    G        ADD      105    0.02384  0.02767 -0.03039  0.07807       0.8616        0.391
   1                                rs6699362   20423099    C        ADD       85   -0.04088  0.02019 -0.08045 -0.001298       -2.024      0.04632
   1                                 rs656755   20424167    A        ADD       85    0.03748  0.02659 -0.01463   0.0896         1.41       0.1625
   1                                 rs599367   20434402    G        ADD      105    0.01044  0.02082 -0.03035  0.05124       0.5018        0.617
   1                                rs7518058   20437563    A        ADD       85  -0.002089  0.01903 -0.03938   0.0352      -0.1098       0.9128
   1                                 exm26662   20442054    A        ADD      115  -0.001939  0.01549  -0.0323  0.02843      -0.1252       0.9006
   1                               rs12722987   20455220    A        ADD       85   -0.01721  0.02484  -0.0659  0.03147       -0.693       0.4903
   1                                 exm26713   20474812    A        ADD      115    -0.1576  0.07134  -0.2974 -0.01773       -2.209       0.0293
   1                                 rs876171   20487743    G        ADD      105  -0.000846  0.01678 -0.03373  0.03204     -0.05042       0.9599
   1                                 exm26723   20490518    A        ADD      115  -0.006217  0.01561 -0.03681  0.02438      -0.3983       0.6912
   1                                rs7515752   20491842    G        ADD       85  -0.002845  0.02466 -0.05118  0.04549      -0.1154       0.9085
   1                                rs2301475   20499168    G        ADD      105  -0.006737   0.0191 -0.04418  0.03071      -0.3526       0.7251
   1                                 exm26737   20501582    A        ADD      115    -0.0246  0.02061 -0.06498  0.01579       -1.194       0.2352
   1                                rs2301478   20501974    A        ADD      105    0.01474  0.02499 -0.03425  0.06372       0.5896       0.5568
   1                                rs7542020   20520732    G        ADD      105   0.006784   0.0205 -0.03339  0.04696       0.3309       0.7414
   1                                rs3820320   20530208    G        ADD      105    0.01117  0.02048 -0.02898  0.05132       0.5453       0.5868
   1                                rs2213801   20544835    A        ADD      105     0.0139  0.02004 -0.02538  0.05319       0.6937       0.4895
   1                                rs2097532   20551745    G        ADD      105    0.02382  0.01856 -0.01255  0.06019        1.284       0.2023
   1                                rs4655165   20562389    G        ADD      105    0.02359  0.01671 -0.009161  0.05635        1.412       0.1611
   1                               rs10916732   20570287    A        ADD      105   0.009522  0.04126 -0.07134  0.09039       0.2308       0.8179
   1                                rs2157508   20572621    G        ADD       85   -0.02642  0.01814 -0.06197 0.009133       -1.456       0.1492
   1                                rs7541616   20580487    G        ADD      105   -0.01691  0.01641 -0.04906  0.01525       -1.031       0.3052
   1                               rs10916742   20588698    G        ADD       85    0.01979  0.01908 -0.01761  0.05719        1.037       0.3028
   1                               rs10916749   20604959    A        ADD      105   -0.02452  0.01711 -0.05804  0.00901       -1.433       0.1549
   1                                rs4422977   20613063    A        ADD       94    -0.0142  0.02431 -0.06185  0.03345      -0.5841       0.5606
   1                               rs12738826   20617419    G        ADD       85  -0.007177  0.02345 -0.05314  0.03879       -0.306       0.7604
   1                               rs10916754   20624063    A        ADD      105  -0.007402  0.02309 -0.05265  0.03785      -0.3206       0.7492
   1                                rs4654849   20632407    A        ADD      105  -0.006161  0.02068  -0.0467  0.03438      -0.2978       0.7665
   1                               rs12095205   20636232    A        ADD      104   0.005017  0.02686 -0.04763  0.05766       0.1868       0.8522
   1                               rs10916761   20637374    A        ADD       96   -0.01087  0.02002  -0.0501  0.02836      -0.5432       0.5884
   1                                 exm26817   20645086    T        ADD      115    0.02255  0.04301 -0.06175   0.1068       0.5242       0.6012
   1                                rs4590651   20652798    A        ADD      105  -0.002148  0.02367 -0.04853  0.04424     -0.09077       0.9279
   1                                 exm26845   20656824    G        ADD      115     0.0151  0.02461 -0.03313  0.06334       0.6137       0.5407
   1                                rs2072753   20657352    G        ADD      105  -0.008282  0.01652 -0.04066  0.02409      -0.5014       0.6172
   1                                 exm26868   20662938    G        ADD      115   0.008691  0.02187 -0.03417  0.05155       0.3974       0.6918
   1                                 exm26890   20671961    A        ADD      115   -0.01078  0.01674 -0.04358  0.02202      -0.6444       0.5207
   1                                 exm26925   20680718    A        ADD      115   -0.01665  0.02033  -0.0565   0.0232       -0.819       0.4146
   1                                rs1886740   20695831    A        ADD      105   -0.01175  0.02196 -0.05479  0.03129       -0.535       0.5938
   1                               rs10159448   20701277    A        ADD       85  -0.003652  0.02387 -0.05043  0.04313       -0.153       0.8788
   1                               rs10916779   20705117    A        ADD      105   -0.01149  0.02358  -0.0577  0.03471      -0.4875        0.627
   1                               exm2250514   20717763    A        ADD      115   0.000577  0.01741 -0.03354   0.0347      0.03314       0.9736
   1                                 rs879484   20729212    G        ADD      105    0.01168  0.02577 -0.03884   0.0622       0.4531       0.6515
   1                               rs10753498   20733376    A        ADD       85   -0.01322  0.01838 -0.04925  0.02282       -0.719       0.4743
   1                                rs7533344   20735361    A        ADD       85 -0.0003675  0.01926 -0.03811  0.03738     -0.01909       0.9848
   1                                rs6426635   20735452    G        ADD       85    0.01116   0.0211 -0.03019  0.05251       0.5291       0.5982
   1                               rs10916790   20736532    G        ADD       85   -0.01791   0.0195 -0.05613  0.02031      -0.9185       0.3612
   1                               rs10799633   20740016    A        ADD      105 -0.0004519   0.0219 -0.04337  0.04247     -0.02064       0.9836
   1                                rs7537381   20750561    A        ADD      105  -0.008142  0.01643 -0.04034  0.02406      -0.4956       0.6213
   1                               rs10753501   20758192    A        ADD       85  -0.007988  0.02139 -0.04991  0.03393      -0.3735       0.7098
   1                                rs7513147   20762133    C        ADD       85   -0.01323  0.01863 -0.04974  0.02327      -0.7105       0.4795
   1                               rs10799636   20770887    G        ADD      105  -0.004526  0.01896 -0.04168  0.03263      -0.2387       0.8118
   1                                 rs618041   20792099    A        ADD      105    0.06432  0.03475 -0.00379   0.1324        1.851      0.06717
   1                               rs12724366   20798620    G        ADD      105   -0.03665  0.02395 -0.08359   0.0103        -1.53       0.1292
   1                                 rs576436   20801589    G        ADD       85   0.009458  0.01891  -0.0276  0.04651       0.5003       0.6183
   1                                rs1152984   20814522    A        ADD       85    0.02608  0.02404 -0.02104   0.0732        1.085       0.2812
   1                                 rs529974   20826910    A        ADD       85  -0.009341  0.01834 -0.04528   0.0266      -0.5094       0.6119
   1                                 exm26990   20829761    C        ADD      115   -0.02593  0.07264  -0.1683   0.1164      -0.3569       0.7218
   1                               rs12566937   20832674    C        ADD       85    0.03424   0.0248 -0.01436  0.08284        1.381       0.1712
   1                                rs7544348   20851834    G        ADD      105    0.02196  0.02319 -0.02348   0.0674       0.9471       0.3459
   1                                 rs616145   20862106    A        ADD      105   0.007812  0.01623   -0.024  0.03962       0.4813       0.6313
   1                                 rs645496   20866735    A        ADD      105   -0.04729  0.02192 -0.09026 -0.004323       -2.157      0.03341
   1                               rs12072199   20877812    G        ADD      104    0.01609  0.02393 -0.03081  0.06299       0.6725       0.5028
   1                                rs1253890   20890149    A        ADD       85    0.04417  0.05482 -0.06327   0.1516       0.8058       0.4228
   1                                 rs472055   20893965    G        ADD      105   -0.01554   0.0178 -0.05042  0.01934      -0.8732       0.3847
   1                                rs1890005   20899016    G        ADD      105  -0.004434  0.01966 -0.04296  0.03409      -0.2256        0.822
   1                                rs1152991   20904743    G        ADD      105   0.002129  0.01646 -0.03014   0.0344       0.1293       0.8974
   1                                 rs640880   20907051    A        ADD       85   0.001659  0.03401   -0.065  0.06832      0.04878       0.9612
   1                              kgp25087902   20915507    A        ADD       85   0.009405  0.08501  -0.1572    0.176       0.1106       0.9122
   1                               kgp5980907   20915590    G        ADD       85    0.02584  0.01816 -0.009751  0.06144        1.423       0.1587
   1                                 exm27043   20915701    C        ADD      115   -0.01735  0.01671  -0.0501  0.01539       -1.039       0.3012
   1                                 rs818202   20916791    A        ADD       85    0.02033  0.01812 -0.01519  0.05585        1.122       0.2654
   1                                 rs471760   20917206    A        ADD      105    -0.0147  0.01883 -0.05161  0.02222      -0.7805        0.437
   1                                 rs818197   20924483    A        ADD       85   -0.01094  0.02821 -0.06624  0.04435      -0.3879       0.6991
   1                                rs4655226   20928284    A        ADD       85   -0.03049  0.02723 -0.08386  0.02287        -1.12       0.2661
   1                               rs12022958   20928916    C        ADD       85  -0.001944  0.02426  -0.0495  0.04561     -0.08012       0.9363
   1                               rs12036909   20933278    A        ADD       93  -0.002962  0.01866 -0.03954  0.03361      -0.1587       0.8743
   1                                 rs527912   20934283    A        ADD       85    0.02303  0.01967 -0.01551  0.06158        1.171       0.2451
   1                                 rs558946   20935358    A        ADD       85  -0.004392  0.01898 -0.04159  0.03281      -0.2314       0.8176
   1                                rs3738130   20940463    G        ADD       85   -0.02726  0.02605 -0.07831  0.02379       -1.047       0.2984
   1                               kgp6410668   20945055    A        ADD       85   -0.04365  0.02158 -0.08594 -0.001352       -2.023       0.0465
   1                               rs10916832   20945644    G        ADD       85        0.1  0.06043 -0.01841   0.2185        1.655       0.1018
   1                                rs6687370   20951359    G        ADD      105    -0.0317    0.023 -0.07678  0.01337       -1.378       0.1712
   1                                 exm27075   20960385    T        ADD      115  -0.009368  0.03107 -0.07026  0.05152      -0.3016       0.7636
   1                                rs3102071   20968011    A        ADD       85   -0.03395  0.02591 -0.08474  0.01684        -1.31       0.1939
   1                                 exm27123   20972111    A        ADD      115    0.07348  0.06322 -0.05042   0.1974        1.162       0.2476
   1                                 exm27167   20977000    C        ADD      115  -0.004834  0.02143 -0.04683  0.03716      -0.2256       0.8219
   1                               exm2264808   20978058    G        ADD      115   -0.02431  0.01865 -0.06086  0.01223       -1.304        0.195
   1                                 rs623817   20986078    A        ADD       93    0.02952  0.01986 -0.009402  0.06844        1.487       0.1408
   1                                rs3753834   20988911    A        ADD       85   -0.01377  0.03202 -0.07652  0.04899        -0.43       0.6684
   1                                   200260   20992819    C        ADD      115   -0.00998   0.0218 -0.05271  0.03275      -0.4578        0.648
   1                                 rs617367   20993151    A        ADD       85  -0.009756  0.02451 -0.05779  0.03828      -0.3981       0.6916
   1                               rs10916848   21002613    G        ADD      104    0.03354  0.01701 0.0002038  0.06687        1.972      0.05143
   1                                 exm27306   21009189    C        ADD      115   -0.08799  0.07366  -0.2324  0.05639       -1.194       0.2349
   1                                 rs628265   21018485    A        ADD      105  -0.002153  0.01806 -0.03756  0.03325      -0.1192       0.9053
   1                                 rs610719   21020128    A        ADD      105    0.02176  0.02378 -0.02485  0.06837        0.915       0.3624
   1                               rs16824489   21022402    G        ADD      105 -0.0002445  0.01773 -0.03499   0.0345     -0.01379        0.989
   1                               rs16824496   21024460    A        ADD       85   0.003865  0.01941 -0.03418  0.04191       0.1991       0.8427
   1                                 exm27412   21024901    G        ADD      115   -0.00293  0.01666 -0.03558  0.02972      -0.1759       0.8607
   1                                 exm27424   21031042    G        ADD      115    0.00217  0.03364 -0.06376   0.0681      0.06449       0.9487
   1                               exm2259945   21031983    A        ADD      115    0.02032  0.01714 -0.01327  0.05391        1.186       0.2382
   1                                 rs752555   21032041    G        ADD       85    0.02629  0.02206 -0.01695  0.06954        1.192       0.2369
   1                                 rs659046   21047725    A        ADD       85   0.006027   0.0231 -0.03924  0.05129       0.2609       0.7948
   1                                 rs710311   21062001    A        ADD       85    0.01754  0.02104  -0.0237  0.05879       0.8337        0.407
   1                               rs12123092   21067001    G        ADD       85    0.01949  0.02093 -0.02152  0.06051       0.9315       0.3544
   1                                rs2274119   21071967    A        ADD      105    0.00512  0.03631 -0.06605  0.07629        0.141       0.8882
   1                                rs1985278   21091861    A        ADD      105    0.01662   0.0197   -0.022  0.05524       0.8435        0.401
   1                                rs7520481   21140385    A        ADD       85    -0.0165  0.02115 -0.05795  0.02496      -0.7799       0.4378
   1                                rs2305463   21180181    A        ADD       85    0.02176  0.02177 -0.02091  0.06442       0.9996       0.3206
   1                                 exm27747   21267993    C        ADD      115   -0.06343  0.05684  -0.1748  0.04798       -1.116        0.267
   1                                 exm27753   21268194    G        ADD      115   -0.03204  0.05174  -0.1334  0.06937      -0.6192       0.5371
   1                               rs12021529   21306161    G        ADD       85 -9.149e-05  0.02249 -0.04417  0.04399    -0.004068       0.9968
   1                                rs1110240   21324933    A        ADD      105    0.05443  0.03452 -0.01322   0.1221        1.577        0.118
   1                                rs2174689   21329128    G        ADD       85   -0.02336  0.04845  -0.1183  0.07161      -0.4821        0.631
   1                               rs12130664   21332812    A        ADD       85   -0.01394  0.02051 -0.05415  0.02626      -0.6798       0.4986
   1                                rs4654732   21337313    A        ADD      105     0.0194  0.02071 -0.02119     0.06       0.9369       0.3511
   1                                rs6681064   21339644    G        ADD       85   -0.02121  0.02066 -0.06171  0.01929       -1.026       0.3079
   1                                rs6689852   21341051    A        ADD       85    0.02683  0.02134 -0.01499  0.06865        1.257       0.2123
   1                               kgp5318568   21351885    A        ADD       85   -0.05803  0.03088  -0.1186 0.002494       -1.879       0.0639
   1                               kgp9119075   21441998    A        ADD       85   0.003526   0.0254 -0.04627  0.05332       0.1388         0.89
   1                              kgp10979704   21442736    G        ADD       82   -0.01892    0.021 -0.06008  0.02224      -0.9008       0.3706
   1                                rs1609558   21525228    A        ADD       85    0.02683  0.02134 -0.01499  0.06865        1.257       0.2123
   1                                rs3026913   21544601    A        ADD      105     0.0217  0.03145 -0.03994  0.08334       0.6899       0.4918
   1                                rs2038089   21551457    G        ADD       85    0.02643  0.02001 -0.01279  0.06566        1.321       0.1904
   1                               rs12562197   21571601    A        ADD      105    0.01383  0.02027 -0.02591  0.05356       0.6819       0.4969
   1                                 exm27882   21573855    A        ADD      115   -0.01356  0.03472  -0.0816  0.05449      -0.3905       0.6969
   1                                 rs212516   21575456    A        ADD       85  -0.006763  0.02794 -0.06152  0.04799      -0.2421       0.8093
   1                                 rs212524   21583311    A        ADD      105    -0.0129  0.01936 -0.05083  0.02504      -0.6664       0.5067
   1                                rs2282714   21587849    A        ADD      105     0.0107  0.02019 -0.02887  0.05028       0.5301       0.5972
   1                                 rs213051   21621536    C        ADD       85    0.00568  0.01882 -0.03121  0.04257       0.3018       0.7636
   1                               rs10916958   21625145    G        ADD      105    0.01088   0.0221 -0.03244  0.05421       0.4923       0.6236
   1                               exm2263817   21629447    C        ADD      115   0.007561  0.01684 -0.02545  0.04057       0.4489       0.6544
   1                                rs2051031   21631472    A        ADD       85  -0.009291   0.0233 -0.05496  0.03638      -0.3987       0.6912
   1                                 rs213032   21654735    G        ADD       85    0.01131  0.02061  -0.0291  0.05171       0.5485       0.5849
   1                               rs10916967   21682361    A        ADD       85   -0.07219  0.04029  -0.1512 0.006781       -1.792      0.07702
   1                               rs16825276   21685445    A        ADD      105    -0.0408  0.03219  -0.1039  0.02228       -1.268       0.2079
   1                                rs2796354   21687854    A        ADD       84   -0.02261  0.01715 -0.05622    0.011       -1.318       0.1912
   1                                 rs785198   21697469    G        ADD       85   -0.08664  0.02946  -0.1444 -0.02891       -2.941     0.004285
   1                                rs7530779   21709489    G        ADD       85   -0.03971  0.02544 -0.08956  0.01014       -1.561       0.1225
   1                               rs10916972   21711731    G        ADD      105   -0.05305  0.02475  -0.1016 -0.004541       -2.143      0.03453
   1                               rs12563141   21723308    G        ADD      105   -0.00491  0.05964  -0.1218    0.112     -0.08233       0.9346
   1                                rs4654938   21785981    C        ADD       93  -0.008757  0.02269 -0.05322  0.03571       -0.386       0.7004
   1                            exm-rs4654748   21786068    G        ADD      115    0.01404   0.0158 -0.01692    0.045       0.8886       0.3762
   1                                 exm27957   21795388    A        ADD      115    0.01512  0.01722 -0.01862  0.04887       0.8782       0.3818
   1                                rs7537914   21796616    A        ADD      105   -0.01539  0.02191 -0.05832  0.02755      -0.7024       0.4841
   1                                rs4654947   21805048    G        ADD      105   -0.02202  0.02198  -0.0651  0.02107       -1.002        0.319
   1                                 rs904927   21815660    A        ADD      105     0.0581  0.02726 0.004678   0.1115        2.132      0.03552
   1                               rs10799701   21820990    A        ADD       85 -0.0007908  0.01921 -0.03844  0.03686     -0.04117       0.9673
   1                            exm-rs1780324   21821757    A        ADD      115  -0.001023  0.01691 -0.03416  0.03212     -0.06048       0.9519
   1                            exm-rs1697421   21823292    G        ADD      115   0.005146  0.01605 -0.02631  0.03661       0.3206       0.7491
   1                               rs16825455   21837755    G        ADD       85  -0.007314  0.03207 -0.07017  0.05555      -0.2281       0.8202
   1                                 rs869179   21840129    A        ADD      105    0.02243  0.01957 -0.01593  0.06079        1.146       0.2546
   1                               rs12116444   21842892    G        ADD       96   -0.03335  0.02521 -0.08276  0.01605       -1.323       0.1892
   1                                rs1256323   21851312    C        ADD      105   0.008427  0.02178 -0.03427  0.05112       0.3869       0.6997
   1                               rs10917006   21864206    A        ADD      105   -0.01365  0.03541 -0.08305  0.05575      -0.3855       0.7007
   1                               rs12565845   21866625    A        ADD       84    0.06491  0.03488 -0.003447   0.1333        1.861      0.06649
   1                               rs12127343   21869773    G        ADD      105  -0.001446  0.01876 -0.03822  0.03533     -0.07706       0.9387
   1                                 rs885814   21875916    A        ADD      105  -0.005375  0.02092 -0.04638  0.03563      -0.2569       0.7978
   1                                 rs885813   21877074    G        ADD      105   -0.01827  0.01915 -0.05581  0.01927      -0.9539       0.3424
   1                                rs3767155   21885195    A        ADD       85     -0.015  0.02043 -0.05505  0.02505      -0.7343       0.4649
   1                                 exm28144   21894735    G        ADD      115   -0.02927  0.02924 -0.08658  0.02804       -1.001        0.319
   1                                rs1256328   21896767    A        ADD      105  0.0003468   0.0231 -0.04493  0.04562      0.01501       0.9881
   1                                rs1256279   21914362    A        ADD       85   -0.01046  0.02253 -0.05462   0.0337      -0.4644       0.6436
   1                                 rs829391   21921058    G        ADD      105    0.01649  0.02101 -0.02469  0.05767       0.7847       0.4345
   1                                rs7515386   21921736    A        ADD      105  -0.008563  0.02296 -0.05357  0.03644      -0.3729         0.71
   1                                 exm28218   21924946    G        ADD      115     0.0199  0.06324   -0.104   0.1439       0.3147       0.7536
   1                               rs10917023   21925603    G        ADD      105    0.04488  0.03338 -0.02055   0.1103        1.344       0.1819
   1                                 exm28334   21940555    A        ADD      115  -0.008446  0.01648 -0.04075  0.02386      -0.5125       0.6093
   1                                 rs829406   21949462    G        ADD       85    0.01819   0.0292 -0.03905  0.07542       0.6228       0.5352
   1                                rs7354914   21953287    A        ADD       85    -0.0261  0.02975 -0.08441  0.03221      -0.8772       0.3831
   1                                 rs829412   21953436    A        ADD      105   0.008797  0.02618 -0.04251  0.06011        0.336       0.7376
   1                               rs12142081   21966833    A        ADD      105  -0.008298  0.01914 -0.04581  0.02921      -0.4336       0.6655
   1                                rs6426721   21972480    G        ADD       85    0.00736  0.02086 -0.03352  0.04824       0.3529       0.7251
   1                                 exm28371   21976289    A        ADD      115  -0.007644  0.07285  -0.1504   0.1351      -0.1049       0.9166
   1                                 rs829404   21983611    A        ADD      105    0.01928  0.01794 -0.01588  0.05443        1.075       0.2851
   1                                 rs829373   21988563    A        ADD       85    0.02155  0.02469 -0.02684  0.06993       0.8728       0.3854
   1                                rs3738091   21997282    A        ADD      105    0.01197  0.01916 -0.02559  0.04953       0.6246       0.5337
   1                                rs3818942   22000026    G        ADD      105    0.07978  0.04476 -0.00794   0.1675        1.783      0.07772
   1                               rs12404648   22008798    G        ADD      105   -0.01665  0.03036 -0.07616  0.04287      -0.5482       0.5848
   1                               rs10493008   22013771    A        ADD       85   0.002646  0.01863 -0.03386  0.03916        0.142       0.8874
   1                                rs3767133   22020152    A        ADD      105    0.02472  0.04955 -0.07239   0.1218        0.499       0.6189
   1                                 exm28423   22030884    G        ADD      115   -0.03667  0.07234  -0.1785   0.1051      -0.5069       0.6133
   1                                 rs333171   22033705    G        ADD       85   -0.01027  0.01916 -0.04783  0.02729       -0.536       0.5935
   1                                 rs333188   22040294    A        ADD      105    0.01802  0.02707 -0.03503  0.07107       0.6658       0.5071
   1                               rs10799708   22046558    A        ADD      105    -0.0263  0.01721 -0.06003 0.007437       -1.528       0.1297
   1                               rs12030578   22048664    A        ADD      105    0.02102  0.02502 -0.02803  0.07007       0.8399        0.403
   1                                rs6426724   22049667    A        ADD       85     0.0249  0.01979  -0.0139  0.06369        1.258       0.2121
   1                                rs2315931   22076705    G        ADD       85    0.02984  0.02417 -0.01754  0.07721        1.234       0.2207
   1                                rs7518006   22127992    G        ADD       85    0.01574  0.03129 -0.04558  0.07705        0.503       0.6164
   1                                 exm28511   22141206    A        ADD      115    0.02276  0.01708  -0.0107  0.05623        1.333       0.1853
   1                                rs2010397   22141983    G        ADD      105   -0.02553  0.02308 -0.07077  0.01971       -1.106       0.2714
   1                                 exm28543   22150118    A        ADD      115   0.001925  0.03504 -0.06674  0.07059      0.05493       0.9563
   1                                 exm28595   22155353    A        ADD      115   -0.04108   0.0489  -0.1369  0.05476      -0.8401       0.4027
   1                               exm2250777   22159008    A        ADD      115   -0.02405  0.02019 -0.06362  0.01552       -1.191       0.2362
   1                                 exm28704   22160020    A        ADD      115  -0.009196   0.0395 -0.08661  0.06822      -0.2328       0.8163
   1                                 exm28706   22160043    A        ADD      115   -0.04552  0.03152  -0.1073  0.01625       -1.444       0.1515
   1                                rs7547731   22160148    A        ADD       85    0.03867  0.01721 0.004929   0.0724        2.246      0.02748
   1                                 exm28782   22165963    G        ADD      115    0.01365  0.05668 -0.09744   0.1247       0.2409       0.8101
   1                                 exm28784   22165987    A        ADD      115   -0.02405  0.02019 -0.06362  0.01552       -1.191       0.2362
   1                                 exm28800   22167605    A        ADD      115   -0.04552  0.03152  -0.1073  0.01625       -1.444       0.1515
   1                                 exm28827   22168801    G        ADD      115   -0.04552  0.03152  -0.1073  0.01625       -1.444       0.1515
   1                                 exm28832   22168845    T        ADD      115   -0.06636  0.03868  -0.1422 0.009461       -1.715      0.08912
   1                                 exm28840   22169325    A        ADD      115    0.02683   0.0564 -0.08371   0.1374       0.4758       0.6352
   1                                 exm28959   22176684    A        ADD      115    0.01181  0.06323  -0.1121   0.1357       0.1867       0.8522
   1                                rs2290500   22176831    A        ADD       93   -0.02504  0.02128 -0.06675  0.01668       -1.176       0.2427
   1                                 exm29001   22179244    A        ADD      115   -0.06636  0.03868  -0.1422 0.009461       -1.715      0.08912
   1                                 exm29071   22181895    A        ADD      115   -0.06636  0.03868  -0.1422 0.009461       -1.715      0.08912
   1                                 exm29170   22191454    G        ADD      115   -0.02647  0.01751  -0.0608 0.007858       -1.511       0.1336
   1                                 exm29220   22200998    A        ADD      115   0.003513  0.03875 -0.07244  0.07946      0.09065       0.9279
   1                                 exm29252   22202483    A        ADD      115  -0.001131  0.05604   -0.111   0.1087     -0.02019       0.9839
   1                                rs2254358   22216574    C        ADD       85    0.00937   0.0203 -0.03042  0.04916       0.4616       0.6457
   1                               rs11810496   22224102    G        ADD      105   0.004838  0.02113 -0.03659  0.04626       0.2289       0.8194
   1                                rs1545593   22233670    C        ADD       85    0.01367  0.01982 -0.02518  0.05252       0.6897       0.4924
   1                               exm2260014   22252262    A        ADD      115    0.02295  0.02301 -0.02216  0.06805       0.9972       0.3209
   1                                rs7544500   22271839    G        ADD      105     0.0283  0.01926 -0.009439  0.06604         1.47       0.1448
   1                               rs10917074   22281759    G        ADD       85    0.02622  0.02812 -0.02889  0.08133       0.9324        0.354
   1                               rs11589754   22284495    C        ADD      105     0.0217  0.02183 -0.02109  0.06449       0.9941       0.3226
   1                               rs10917079   22296307    A        ADD       85  0.0002715  0.02342 -0.04563  0.04617      0.01159       0.9908
   1                                 exm29516   22307538    G        ADD      115     0.0577  0.07197 -0.08335   0.1987       0.8017       0.4244
   1                                rs7553024   22308178    G        ADD       85    0.06119  0.08542  -0.1062   0.2286       0.7164       0.4759
   1                               rs12049408   22308704    A        ADD      105    0.02852  0.01793 -0.006625  0.06366         1.59       0.1149
   1                               rs10799723   22310080    G        ADD       85    0.06119  0.08542  -0.1062   0.2286       0.7164       0.4759
   1                               rs12405048   22321550    A        ADD       96   0.001962  0.02039 -0.03799  0.04192      0.09625       0.9235
   1                                   rs9187   22336305    A        ADD       85   0.005092   0.0236 -0.04116  0.05135       0.2158       0.8297
   1                                rs3117048   22345093    A        ADD      102     0.0311  0.01935 -0.006827  0.06904        1.607       0.1113
   1                                rs2473295   22354866    A        ADD       85    0.03284  0.02095 -0.008226  0.07391        1.567        0.121
   1                                rs2473277   22361845    G        ADD      105    0.01678  0.01878 -0.02002  0.05359       0.8937       0.3736
   1                               exm2268660   22368342    G        ADD      115   0.006012  0.01643 -0.02618  0.03821        0.366       0.7151
   1                                rs2501276   22373624    A        ADD      105    0.01427  0.02874 -0.04206  0.07061       0.4966       0.6206
   1                               rs11800014   22414070    A        ADD       93    0.03647  0.02237 -0.007371  0.08032         1.63       0.1066
   1                                rs1534949   22426187    C        ADD       85     0.0172  0.01808 -0.01823  0.05264       0.9516       0.3442
   1                               rs10489437   22432587    G        ADD       85   -0.01827  0.03655  -0.0899  0.05337      -0.4998       0.6186
   1                                rs2235529   22450487    A        ADD       85   0.007992  0.02748 -0.04587  0.06186       0.2908        0.772
   1                                rs7526484   22451845    A        ADD      105    0.01922  0.02107 -0.02209  0.06052        0.912        0.364
   1                                rs7544210   22455142    G        ADD       85     0.0281  0.01768 -0.006545  0.06275         1.59       0.1159
   1                                rs7542242   22477493    A        ADD      105  -0.003753  0.01827 -0.03956  0.03206      -0.2054       0.8377
   1                           exm-rs16826658   22485871    C        ADD      115  -0.009682  0.01686 -0.04273  0.02336      -0.5743        0.567
   1                            exm-rs7521902   22490724    A        ADD      102  -0.008062  0.02297 -0.05309  0.03696       -0.351       0.7264
   1                               rs17360017   22495215    A        ADD       85   0.004272  0.01895 -0.03286   0.0414       0.2255       0.8222
   1                               rs10917165   22501628    G        ADD       85   -0.00739  0.01873 -0.04409  0.02931      -0.3947       0.6942
   1                                 rs742356   22501846    G        ADD      105   0.007871  0.02059 -0.03248  0.04822       0.3823        0.703
   1                                rs2744708   22506851    A        ADD      105  -0.006302   0.0176  -0.0408  0.02819      -0.3581       0.7211
   1                               rs12734979   22522927    G        ADD      105    0.01757  0.02028 -0.02218  0.05732       0.8664       0.3883
   1                                rs2807348   22533106    A        ADD       85    -0.0172  0.02261 -0.06152  0.02712      -0.7606       0.4492
   1                               exm2250809   22537071    G        ADD      115 -0.0004589  0.01701  -0.0338  0.03288     -0.02698       0.9785
   1                                rs2473250   22537649    G        ADD       85  -0.004874  0.02267  -0.0493  0.03955       -0.215       0.8303
   1                                rs2505722   22542445    C        ADD      105   0.005621  0.01811 -0.02988  0.04112       0.3103        0.757
   1                                rs2744734   22549729    A        ADD      105   0.006958  0.02164 -0.03546  0.04937       0.3215       0.7485
   1                                rs2505711   22551925    A        ADD      105  -0.002578  0.01848  -0.0388  0.03365      -0.1395       0.8893
   1                               rs12749135   22553478    A        ADD      105   -0.01316  0.02005 -0.05246  0.02614      -0.6563       0.5132
   1                                rs2491210   22555993    A        ADD      105    0.01509  0.02259 -0.02918  0.05936       0.6681       0.5056
   1                                 rs932371   22569226    A        ADD      105   0.001839  0.02088 -0.03908  0.04276      0.08808         0.93
   1                               rs10489160   22573259    A        ADD       85   -0.00172  0.02235 -0.04552  0.04208     -0.07695       0.9389
   1                                 rs909814   22573942    A        ADD       85   -0.02315  0.01829   -0.059   0.0127       -1.266       0.2094
   1                                rs2744750   22574426    A        ADD       85    0.02411  0.01819 -0.01155  0.05977        1.325       0.1889
   1                                rs2807338   22577425    A        ADD      105   0.004862  0.01784  -0.0301  0.03982       0.2726       0.7857
   1                                rs3845519   22585236    A        ADD       85    -0.0178   0.0198 -0.05661    0.021      -0.8991       0.3713
   1                                rs4654790   22588355    A        ADD      105  -0.004583  0.01788 -0.03963  0.03046      -0.2563       0.7982
   1                                rs2143100   22599878    G        ADD       85    0.04135  0.01893 0.004249  0.07844        2.184      0.03189
   1                               rs12406679   22602254    A        ADD       85   -0.04171  0.02456 -0.08985 0.006419       -1.699      0.09333
   1                                 rs760915   22603552    A        ADD       85 -0.0006352  0.02105  -0.0419  0.04063     -0.03017        0.976
   1                               rs12737805   22612690    G        ADD      105   0.008252   0.0212  -0.0333   0.0498       0.3893       0.6979
   1                               rs10799746   22625246    C        ADD      103   -0.02993  0.02593 -0.08076   0.0209       -1.154       0.2513
   1                                rs6690148   22648411    A        ADD      105   -0.04092  0.01973  -0.0796 -0.002248       -2.074      0.04069
   1                               rs12137132   22653884    A        ADD      105    0.03429  0.01765 -0.0003003  0.06888        1.943      0.05486
   1                                rs4655044   22659375    G        ADD      105   0.001602   0.0184 -0.03446  0.03766      0.08707       0.9308
   1                               rs10917219   22674370    A        ADD       85    0.02897  0.02024 -0.01069  0.06864        1.432       0.1562
   1                               rs12742784   22682366    A        ADD       85   -0.00249  0.02574 -0.05293  0.04795     -0.09676       0.9232
   1                                rs6682619   22690923    C        ADD      105   -0.03926  0.01826 -0.07506 -0.003463        -2.15      0.03403
   1                            exm-rs7524102   22698447    G        ADD      115   -0.03209  0.02145 -0.07413 0.009945       -1.496       0.1375
   1                            exm-rs6696981   22702858    A        ADD      115   -0.01488  0.02456 -0.06303  0.03326      -0.6059       0.5459
   1                                rs6684375   22706434    A        ADD       85     -0.017  0.02603 -0.06801  0.03402       -0.653       0.5156
   1                            exm-rs6426749   22711473    G        ADD      115   -0.03209  0.02145 -0.07413 0.009945       -1.496       0.1375
   1                                rs6704135   22718261    A        ADD      105   -0.01627  0.02007  -0.0556  0.02306      -0.8109       0.4194
   1                                rs6426752   22718991    A        ADD       99  -0.006979   0.0212 -0.04853  0.03457      -0.3292       0.7427
   1                                rs6667212   22722694    G        ADD      105   -0.02911  0.02218 -0.07259  0.01437       -1.312       0.1926
   1                                rs2185341   22725825    A        ADD      105      0.041  0.01954 0.002714  0.07929        2.099      0.03837
   1                                rs7543680   22731269    A        ADD      105   -0.02309    0.022 -0.06621  0.02002        -1.05       0.2964
   1                                rs4655059   22735906    C        ADD      105   -0.01914  0.01844 -0.05529  0.01701       -1.038       0.3019
   1                               rs12145722   22742985    G        ADD      105    0.01078   0.0223 -0.03294  0.05449       0.4832         0.63
   1                                rs4515757   22744686    A        ADD      105    0.02023   0.0377 -0.05366  0.09412       0.5367       0.5927
   1                                rs7530165   22760325    A        ADD       85    0.01824  0.02323 -0.02729  0.06376        0.785       0.4348
   1                                rs1890775   22774266    A        ADD      105  -0.007727   0.0203 -0.04752  0.03206      -0.3806       0.7043
   1                           exm-rs10917234   22782602    G        ADD      115  -0.009123  0.01885 -0.04607  0.02782      -0.4839       0.6294
   1                               rs10493014   22787711    A        ADD      105   -0.02378  0.02163 -0.06617  0.01862       -1.099       0.2743
   1                                rs4369203   22795459    G        ADD       85   0.004885  0.02125 -0.03676  0.04653       0.2299       0.8187
   1                                 exm29802   22817114    A        ADD      115   -0.05388  0.05378  -0.1593  0.05152       -1.002       0.3186
   1                                 exm29843   22835677    A        ADD      115    -0.0346  0.02029 -0.07437 0.005168       -1.705      0.09099
   1                                 exm29914   22852880    C        ADD      115   0.009734  0.03445 -0.05778  0.07725       0.2826        0.778
   1                               rs12137696   22855441    A        ADD       85    0.03143  0.02016 -0.008085  0.07095        1.559        0.123
   1                               rs12756490   22863680    G        ADD       84    0.01052  0.02133 -0.03129  0.05232       0.4931       0.6233
   1                                 rs766910   22872687    C        ADD      104  -0.004063  0.02641 -0.05582  0.04769      -0.1539        0.878
   1                                 exm29921   22895820    A        ADD      115     0.0201   0.0576  -0.0928    0.133       0.3489       0.7278
   1                                 rs209741   22899011    G        ADD      105    0.01719   0.0173 -0.01671   0.0511       0.9938       0.3227
   1                                 rs649754   22906247    C        ADD      105    0.04021  0.02045 0.0001346   0.0803        1.967      0.05204
   1                                 exm29987   22915753    G        ADD      115     0.0283  0.01608 -0.003209  0.05981         1.76      0.08116
   1                                 exm29993   22915858    A        ADD      115    0.01779  0.04333 -0.06713   0.1027       0.4106       0.6821
   1                                 rs209694   22921503    G        ADD       85    0.02207  0.01967 -0.01649  0.06062        1.122       0.2654
   1                                 exm30030   22923859    A        ADD      114     0.0656  0.07312 -0.07772   0.2089       0.8971       0.3717
   1                                 exm30033   22923873    G        ADD      115     0.0621  0.02587   0.0114   0.1128        2.401      0.01806
   1                                 rs209705   22934644    G        ADD       84  0.0002361    0.029  -0.0566  0.05707     0.008141       0.9935
   1                                 rs209704   22936072    G        ADD       85     0.0298  0.02089 -0.01115  0.07074        1.426       0.1577
   1                               rs12128546   22937094    C        ADD      105    0.05906  0.02316  0.01367   0.1044         2.55      0.01229
   1                                 rs158762   22952823    G        ADD       85    0.01571   0.0218 -0.02702  0.05845       0.7206       0.4733
   1                                 GA000437   22965438    G        ADD       85    0.01748  0.01905 -0.01987  0.05482       0.9172       0.3618
   1                                 rs294185   22971892    G        ADD      105    0.03759  0.01845 0.001422  0.07375        2.037      0.04432
   1                                 rs294179   22974928    G        ADD       85    0.02529  0.01858 -0.01113  0.06172        1.361       0.1774
   1                               rs12734877   22977883    C        ADD       85    0.01918  0.01911 -0.01827  0.05663        1.004       0.3186
   1                               rs12754182   22978268    A        ADD       85    0.05523  0.04229 -0.02766   0.1381        1.306       0.1953
   1                               rs17433222   22978646    A        ADD      105     0.0185  0.01938 -0.01948  0.05648       0.9548        0.342
   1                               rs12756603   22981876    G        ADD       85   0.007209  0.02503 -0.04186  0.05628        0.288       0.7741
   1                                 rs623183   22986631    A        ADD       85   0.004289   0.0263 -0.04726  0.05584       0.1631       0.8709
   1                                 rs292010   22989745    A        ADD       85    0.01954  0.03438 -0.04784  0.08692       0.5684       0.5714
   1                               rs17486657   23007175    A        ADD       85   -0.02881  0.01856  -0.0652 0.007575       -1.552       0.1247
   1                                 rs294214   23026293    A        ADD       84     0.0405  0.01984 0.001611  0.07938        2.041      0.04462
   1                                rs2869513   23045943    G        ADD      105   -0.02562  0.01824 -0.06136  0.01013       -1.405       0.1633
   1                                rs4655093   23055360    A        ADD       85    0.03415  0.01897 -0.003032  0.07133          1.8      0.07565
   1                               rs10917284   23062908    A        ADD      105   -0.03411  0.01746 -0.06834 0.0001222       -1.953      0.05365
   1                                rs6426763   23068761    G        ADD       85    0.02856  0.02264 -0.01582  0.07295        1.261       0.2109
   1                               rs10753544   23091273    G        ADD       85    -0.0274  0.01859 -0.06384 0.009032       -1.474       0.1444
   1                                rs2817909   23106213    G        ADD      105    -0.0217  0.03922 -0.09857  0.05518      -0.5532       0.5814
   1                               rs10799764   23117460    A        ADD       85    0.02162  0.03531 -0.04758  0.09082       0.6124       0.5421
   1                                rs4655110   23122280    A        ADD       85    0.00269  0.02509 -0.04648  0.05186       0.1072       0.9149
   1                               rs10465543   23134218    A        ADD       85    0.01095   0.0217 -0.03158  0.05347       0.5045       0.6153
   1                                rs2869511   23140700    G        ADD      105   0.006003  0.01923 -0.03169  0.04369       0.3122       0.7555
   1                                rs4390147   23145603    A        ADD       85   0.005682  0.02729  -0.0478  0.05916       0.2083       0.8356
   1                               rs10917312   23152969    G        ADD       85    0.00593  0.01951 -0.03231  0.04417        0.304       0.7619
   1                               exm2268662   23168961    A        ADD       82  -0.004143  0.01946 -0.04229    0.034      -0.2129        0.832
   1                               rs11800828   23171706    G        ADD      105  -0.002058  0.01715 -0.03567  0.03155        -0.12       0.9047
   1                               exm2268870   23198619    C        ADD      115    0.06122  0.02817 0.006011   0.1164        2.173      0.03192
   1                               rs11807221   23207135    G        ADD       85    0.03525  0.03165 -0.02678  0.09728        1.114       0.2687
   1                                 rs309476   23212740    A        ADD       93   0.001809   0.0192 -0.03582  0.03943      0.09426       0.9251
   1                                 rs309500   23233600    A        ADD       85     0.0489  0.01971  0.01026  0.08754        2.481      0.01524
   1                                 rs722993   23267090    A        ADD      105    0.02052  0.01738 -0.01355  0.05458         1.18       0.2406
   1                                 rs309539   23274948    A        ADD      105   -0.01759  0.02202 -0.06075  0.02558      -0.7986       0.4264
   1                                 rs620514   23278632    G        ADD       85   -0.02508   0.0184 -0.06115  0.01098       -1.363       0.1767
   1                                rs7543064   23288580    C        ADD      105    0.01502  0.02241  -0.0289  0.05893       0.6701       0.5043
   1                                rs6426775   23288828    A        ADD       85       0.01  0.03637 -0.06129  0.08129       0.2749       0.7841
   1                               rs10799776   23289397    G        ADD       85   0.002258  0.02209 -0.04105  0.04556       0.1022       0.9189
   1                                 rs648322   23294839    A        ADD       85   -0.02044  0.01787 -0.05546  0.01458       -1.144       0.2562
   1                                rs4655141   23312025    G        ADD      105     -0.028  0.02723 -0.08136  0.02536       -1.029       0.3062
   1                                 rs683893   23415102    A        ADD       85    0.01144  0.02937 -0.04614  0.06901       0.3893       0.6981
   1                                 exm30536   23418153    G        ADD      115  -0.003737  0.02567 -0.05404  0.04657      -0.1456       0.8845
   1                                 exm30559   23418803    G        ADD      115    -0.1168  0.05025  -0.2152 -0.01828       -2.324        0.022
   1                                 rs477717   23419261    G        ADD       85    0.01144  0.02937 -0.04614  0.06901       0.3893       0.6981
   1                                 exm30580   23419283    A        ADD      115    0.01217  0.04703    -0.08   0.1043       0.2589       0.7962
   1                                 exm30586   23419374    C        ADD      115  -0.003737  0.02567 -0.05404  0.04657      -0.1456       0.8845
   1                                 exm30587   23419383    G        ADD      115  -0.003737  0.02567 -0.05404  0.04657      -0.1456       0.8845
   1                                rs1208932   23429122    A        ADD      105 -0.0009478  0.01691  -0.0341   0.0322     -0.05604       0.9554
   1                                 rs765803   23431777    C        ADD      105   -0.01411  0.03053 -0.07395  0.04574       -0.462       0.6451
   1                               rs16827981   23435538    A        ADD       85   -0.01357  0.02407 -0.06075  0.03361      -0.5636       0.5746
   1                                rs3845521   23472341    G        ADD       85   -0.00316  0.02531 -0.05276  0.04644      -0.1248        0.901
   1                                 rs643492   23501354    G        ADD       85  -0.008239  0.01799  -0.0435  0.02703      -0.4579       0.6483
   1                                 rs641032   23513980    G        ADD      105   0.008214  0.01738 -0.02585  0.04228       0.4726       0.6375
   1                            exm-rs1738475   23536891    C        ADD      115  -0.009642  0.01668 -0.04234  0.02305       -0.578       0.5645
   1                               exm2268663   23537555    G        ADD      115  -0.009642  0.01668 -0.04234  0.02305       -0.578       0.5645
   1                               rs10917360   23539010    A        ADD      105   -0.02624  0.02038 -0.06618   0.0137       -1.288       0.2009
   1                               rs10917362   23547194    G        ADD       85   -0.01592  0.02258 -0.06017  0.02832      -0.7053       0.4827
   1                                rs1740482   23565599    A        ADD       85    0.02992  0.02445 -0.01799  0.07783        1.224       0.2246
   1                            exm-rs2749146   23582880    G        ADD      115    0.03986  0.02216 -0.003571  0.08328        1.799      0.07482
   1                                rs9658850   23587590    A        ADD       85    0.02613  0.02689 -0.02657  0.07884       0.9718       0.3341
   1                                 rs655600   23631625    G        ADD      105    0.03153  0.02318 -0.01389  0.07696         1.36       0.1768
   1                                rs2103911   23667751    A        ADD       85   -0.03018  0.02372 -0.07667  0.01631       -1.272        0.207
   1                                 rs644749   23687827    G        ADD       85  -0.005892  0.02433 -0.05358  0.04179      -0.2422       0.8093
   1                                 rs646193   23688178    A        ADD       85   -0.03164  0.03613  -0.1024  0.03917      -0.8757       0.3838
   1                                rs2849028   23688933    A        ADD       85   -0.02232  0.02303 -0.06745   0.0228      -0.9695       0.3352
   1                                rs9887921   23700811    A        ADD      105    0.01483  0.03299 -0.04983  0.07949       0.4495       0.6541
   1                                rs2092933   23711376    G        ADD       84   -0.05671  0.03484   -0.125  0.01157       -1.628       0.1076
   1                                rs1212034   23714665    G        ADD      104   -0.01518  0.02532 -0.06481  0.03444      -0.5996       0.5502
   1                                rs7516962   23723935    A        ADD       85     0.1117  0.07107 -0.02759    0.251        1.572         0.12
   1                               exm2260051   23731819    G        ADD      115    -0.0024  0.02354 -0.04854  0.04374       -0.102        0.919
   1                                rs1198433   23756695    A        ADD       85   -0.02678  0.03023 -0.08603  0.03247      -0.8859       0.3784
   1                            exm-rs1077514   23766233    G        ADD      115   -0.01949  0.02379 -0.06612  0.02713      -0.8193       0.4144
   1                                 exm30990   23768748    A        ADD      115   -0.02497  0.07257  -0.1672   0.1173      -0.3441       0.7315
   1                                rs2077066   23778362    G        ADD      105  -0.001457  0.01927 -0.03922  0.03631     -0.07561       0.9399
   1                                rs7522616   23794914    A        ADD      105   -0.01126  0.02457 -0.05941  0.03688      -0.4585       0.6476
   1                                rs2282720   23839769    A        ADD       85   -0.01431  0.01998 -0.05346  0.02484      -0.7166       0.4758
   1                                rs3218177   23845288    A        ADD       85    0.01554  0.06195  -0.1059    0.137       0.2509       0.8025
   1                                 exm31057   23847464    C        ADD      115   0.001917  0.01662 -0.03065  0.03449       0.1154       0.9084
   1                                 exm31060   23847529    A        ADD      115    0.04421  0.07306 -0.09898   0.1874       0.6051       0.5463
   1                                rs2038027   23848042    A        ADD      105    0.01117  0.01854 -0.02517  0.04751       0.6025       0.5482
   1                                rs1050096   23884661    G        ADD       85   -0.01716  0.01935 -0.05508  0.02076       -0.887       0.3778
   1                                   rs2920   23884780    G        ADD      105   -0.01943  0.02421 -0.06689  0.02803      -0.8025       0.4242
   1                                 exm31097   23885498    A        ADD      115    -0.0205  0.01825 -0.05627  0.01527       -1.123       0.2637
   1                                rs2811946   23902416    A        ADD      105    0.02903  0.01819 -0.00663  0.06468        1.596       0.1138
   1                               rs10917395   23904345    G        ADD      105    0.03536  0.01893 -0.001754  0.07247        1.867      0.06482
   1                                rs4649100   23927929    G        ADD       85    0.02209  0.02079 -0.01866  0.06283        1.062       0.2913
   1                                rs2811986   23937567    G        ADD       85    0.01754  0.01993 -0.02153   0.0566       0.8799       0.3816
   1                                rs6677615   23942802    A        ADD      105    0.02048   0.0193 -0.01733   0.0583        1.062        0.291
   1                                rs4649102   23943905    G        ADD       94 -0.0009254  0.01997 -0.04006  0.03821     -0.04635       0.9631
   1                               exm2268664   23945443    A        ADD      115    0.01499  0.01658  -0.0175  0.04749       0.9043       0.3678
   1                                rs2811956   23957318    G        ADD       94     0.0241  0.01963 -0.01437  0.06258        1.228       0.2228
   1                               rs10917404   23965829    A        ADD       85    0.03407  0.02077 -0.006647  0.07479         1.64        0.105
   1                                rs6684096   23985309    A        ADD       85    -0.0124  0.01878 -0.04921  0.02441      -0.6603        0.511
   1                                rs7515510   23988361    G        ADD      105  -0.006229  0.02547 -0.05616   0.0437      -0.2445       0.8073
   1                                rs7549155   23994072    A        ADD       85   0.007568  0.02053 -0.03267   0.0478       0.3687       0.7134
   1                                rs3753270   24018224    A        ADD       85  -0.005242   0.0261 -0.05639  0.04591      -0.2009       0.8413
   1                                rs2280437   24022437    G        ADD      105  -0.009849  0.01926 -0.04759  0.02789      -0.5114       0.6102
   1                                 rs561733   24049595    A        ADD       85   -0.01182  0.02004 -0.05111  0.02746      -0.5899       0.5569
   1                               rs10917420   24062987    G        ADD      105   -0.00461  0.01806    -0.04  0.03078      -0.2553        0.799
   1                                 exm31243   24077451    A        ADD      115 -0.0002894  0.02413 -0.04759  0.04701     -0.01199       0.9905
   1                                 exm31274   24077957    G        ADD      115    0.02563  0.06532  -0.1024   0.1537       0.3923       0.6956
   1                                rs7514394   24100223    G        ADD       85   -0.01108  0.02011 -0.05049  0.02834      -0.5508       0.5833
   1                                rs2502979   24149315    C        ADD       85  -0.008943  0.01956 -0.04728  0.02939      -0.4573       0.6487
   1                               rs10917430   24170458    A        ADD       85  -0.004321  0.02106 -0.04559  0.03695      -0.2052       0.8379
   1                                 exm31570   24180962    G        ADD      115 -0.0007276  0.01802 -0.03605   0.0346     -0.04037       0.9679
   1                                rs3003329   24193875    G        ADD       84   -0.01179  0.03575 -0.08185  0.05827      -0.3297       0.7425
   1                                 exm31606   24194773    A        ADD      115   -0.01034  0.03304  -0.0751  0.05443      -0.3128        0.755
   1                                 exm31621   24201162    A        ADD      115   -0.01034  0.03304  -0.0751  0.05443      -0.3128        0.755
   1                                rs2501431   24201643    G        ADD       85  -0.001902  0.01946 -0.04004  0.03624     -0.09775       0.9224
   1                                 exm31668   24201920    A        ADD      115  0.0007043  0.01701 -0.03263  0.03404      0.04141        0.967
   1                                rs4625225   24209971    G        ADD       85  -0.004888  0.02178 -0.04758  0.03781      -0.2244        0.823
   1                               kgp1774784   24221935    G        ADD       85  -0.004497  0.02647 -0.05639  0.04739      -0.1699       0.8655
   1                               rs12401982   24372971    A        ADD      105   -0.02463  0.05148  -0.1255  0.07626      -0.4785       0.6333
   1                               rs11586125   24377326    G        ADD      101    0.01441  0.02324 -0.03114  0.05996       0.6202       0.5366
   1                                rs4649163   24379601    A        ADD      105    0.02084  0.01938 -0.01714  0.05883        1.076       0.2847
   1                                rs7549149   24385997    C        ADD      105    0.02712  0.02192 -0.01584  0.07007        1.237       0.2189
   1                                rs4456048   24392063    A        ADD       85     0.0289  0.02847 -0.02691  0.08471        1.015       0.3132
   1                                 exm31758   24393563    A        ADD      115   0.008301  0.02284 -0.03647  0.05307       0.3634        0.717
   1                                 exm31770   24394811    G        ADD      115   0.007697  0.02308 -0.03754  0.05294       0.3334       0.7394
   1                                rs6656699   24396500    G        ADD       85    0.02329  0.01918 -0.01431  0.06089        1.214       0.2283
   1                                 exm31811   24406535    A        ADD      115    0.02221   0.0199  -0.0168  0.06121        1.116       0.2669
   1                            exm-rs4649175   24406647    A        ADD      115   -0.02956  0.01662 -0.06213 0.003017       -1.778      0.07812
   1                                rs4313343   24408414    A        ADD       85   -0.03569   0.0185 -0.07195 0.0005646       -1.929      0.05727
   1                                 exm31849   24409191    A        ADD      115   -0.02966  0.01653 -0.06205 0.002737       -1.794      0.07553
   1                                rs4276861   24412447    A        ADD      105    0.02481  0.01866 -0.01177  0.06139        1.329       0.1867
   1                                rs4649183   24415723    C        ADD      105   -0.01733  0.01859 -0.05377  0.01911      -0.9321       0.3536
   1                                 exm31904   24417415    G        ADD      115   -0.02611  0.01969  -0.0647  0.01249       -1.326       0.1877
   1                                 exm31905   24417419    G        ADD      115  -0.004299  0.06315  -0.1281   0.1195     -0.06807       0.9459
   1                                rs7556176   24418768    G        ADD      105   -0.02773  0.01778 -0.06259 0.007121       -1.559       0.1221
   1                                 exm31938   24419496    G        ADD      115   -0.02655  0.01652 -0.05894 0.005833       -1.607        0.111
   1                                 exm31954   24421474    A        ADD      115   -0.02696  0.01629  -0.0589 0.004978       -1.654       0.1009
   1                                 exm31956   24421950    G        ADD      115   -0.03202  0.01675 -0.06485 0.000801       -1.912      0.05848
   1                                rs3885698   24424241    G        ADD      105   -0.02579  0.01675 -0.05861 0.007035        -1.54       0.1268
   1                               rs11249170   24434595    A        ADD       85   -0.02761  0.01765  -0.0622 0.006972       -1.565       0.1216
   1                                rs6686007   24442907    G        ADD       85   -0.01182  0.01864 -0.04835  0.02471      -0.6343       0.5277
   1                                 exm32084   24454688    A        ADD      115    0.04068  0.02272 -0.003851  0.08521         1.79      0.07616
   1                               rs10794642   24465309    A        ADD       85   -0.00679    0.018 -0.04206  0.02848      -0.3773        0.707
   1                                rs4448470   24471200    A        ADD       85    0.03254   0.0194 -0.005483  0.07056        1.677      0.09743
   1                                rs4648940   24475177    G        ADD       87   -0.03206   0.0314 -0.09361  0.02949       -1.021       0.3103
   1                                rs4649191   24479274    A        ADD       85     0.0428   0.0201 0.003398   0.0822        2.129      0.03637
   1                                 exm32146   24484108    A        ADD      115    0.08363    0.034  0.01699   0.1503         2.46      0.01548
   1                                rs4649195   24485941    A        ADD       85    0.06017  0.02109  0.01883   0.1015        2.853     0.005534
   1                                rs7552086   24488450    G        ADD      105  -0.006572   0.0188 -0.04342  0.03028      -0.3495       0.7274
   1                                rs7520329   24498911    A        ADD      105    0.01276  0.01832 -0.02315  0.04868       0.6965       0.4878
   1                                rs3893318   24505944    A        ADD       85    0.03879  0.07259  -0.1035   0.1811       0.5344       0.5946
   1                                rs3897440   24506861    G        ADD       85    0.02515  0.01947 -0.01301  0.06331        1.292       0.2002
   1                                rs7524076   24508710    G        ADD      105   -0.02381  0.01922 -0.06148  0.01387       -1.238       0.2185
   1                                rs7552167   24518643    A        ADD      105   -0.01773  0.02303 -0.06287   0.0274        -0.77       0.4431
   1                            exm-rs4649203   24519920    G        ADD      115   -0.01533  0.01774  -0.0501  0.01944      -0.8642       0.3894
   1                           exm-rs11249024   24527095    G        ADD      115    0.02441  0.02156 -0.01785  0.06667        1.132         0.26
   1                                 rs946662   24531634    C        ADD       85  -0.006665  0.01685  -0.0397  0.02637      -0.3955       0.6935
   1                               rs11249045   24557760    A        ADD       85     0.0216  0.02243 -0.02235  0.06556       0.9633       0.3384
   1                               exm2264809   24564127    G        ADD      115    0.01497  0.01587 -0.01613  0.04606       0.9433       0.3476
   1                               rs12131684   24567435    A        ADD      105   -0.02027  0.01727 -0.05412  0.01359       -1.173       0.2435
   1                                rs6670533   24584490    A        ADD      105   -0.01473  0.03735 -0.08795  0.05848      -0.3944       0.6941
   1                               rs12063430   24604438    G        ADD      105  -0.002984  0.01847 -0.03919  0.03323      -0.1615        0.872
   1                                rs7535789   24607419    A        ADD       85   -0.05634  0.02554  -0.1064 -0.006285       -2.206      0.03028
   1                                rs4648960   24618605    A        ADD      105     0.0342  0.01672 0.001433  0.06697        2.046      0.04344
   1                                rs4648967   24624870    G        ADD      105    0.03738  0.01707 0.003927  0.07082         2.19      0.03087
   1                                 rs621535   24640314    A        ADD      105   -0.02468  0.02126 -0.06636  0.01699       -1.161       0.2485
   1                                rs2248219   24645356    A        ADD      105   -0.01875  0.02003   -0.058   0.0205      -0.9364       0.3513
   1                                rs2486669   24657860    G        ADD       85  -0.002576  0.02313  -0.0479  0.04275      -0.1114       0.9116
   1                                 exm32214   24658063    G        ADD      115   -0.01649  0.02002 -0.05573  0.02275      -0.8236        0.412
   1                                 exm32232   24663184    G        ADD      115    0.04105  0.05307 -0.06296   0.1451       0.7735       0.4409
   1                                 exm32288   24669457    A        ADD      115    0.09905  0.03814   0.0243   0.1738        2.597       0.0107
   1                                rs4648975   24670264    G        ADD      105  -0.006609  0.01885 -0.04355  0.03033      -0.3507       0.7266
   1                                 exm32299   24671418    G        ADD      115    0.06225  0.05287 -0.04138   0.1659        1.177       0.2416
   1                                rs7527465   24684116    A        ADD      105    0.01998  0.02649 -0.03193   0.0719       0.7544       0.4524
   1                                 exm32334   24690676    A        ADD      115   -0.02869  0.03348 -0.09431  0.03694      -0.8567       0.3935
   1                                 exm32337   24690764    A        ADD      115   -0.01335  0.01859 -0.04979   0.0231      -0.7178       0.4744
   1                                rs7535482   24695114    C        ADD       84   -0.00282  0.02078 -0.04355  0.03791      -0.1357       0.8924
   1                                 exm32365   24706292    G        ADD      115   0.008974  0.01782 -0.02595  0.04389       0.5037       0.6155
   1                                rs3765431   24706410    G        ADD      105   0.008198  0.01918 -0.02939  0.04578       0.4275       0.6699
   1                                 exm32374   24710405    G        ADD      115    0.01562  0.02371 -0.03084  0.06209        0.659       0.5113
   1                               exm2250982   24718075    G        ADD      115  -0.001878  0.01974 -0.04056  0.03681     -0.09515       0.9244
   1                                 exm32381   24718079    A        ADD      115   -0.02053  0.01873 -0.05724  0.01617       -1.096       0.2753
   1                                 rs576096   24734386    G        ADD       85   -0.01946  0.02002  -0.0587  0.01977      -0.9722       0.3339
   1                                rs6670829   24751920    A        ADD       85    0.01543  0.01922 -0.02223   0.0531       0.8031       0.4243
   1                               rs10903086   24755281    A        ADD      105  -0.005316  0.01747 -0.03955  0.02892      -0.3043       0.7615
   1                                rs1008485   24764689    A        ADD       85  -0.004749  0.02142 -0.04673  0.03723      -0.2217       0.8251
   1                                rs4648988   24775000    A        ADD       85   -0.01074  0.01885 -0.04769  0.02621      -0.5697       0.5705
   1                                rs2281188   24781247    A        ADD      105     0.0248  0.01747 -0.009445  0.05905        1.419       0.1589
   1                                rs2272935   24785393    A        ADD      105   0.006416  0.02089 -0.03453  0.04737       0.3071       0.7594
   1                                 rs195704   24813155    G        ADD      105    0.02266  0.02054  -0.0176  0.06293        1.103       0.2726
   1                                 rs195712   24818499    A        ADD      105   0.007049  0.01874 -0.02969  0.04378       0.3761       0.7076
   1                               exm2260076   24822500    G        ADD      115   -0.01333  0.02275 -0.05793  0.03127      -0.5859       0.5592
   1                                rs7540336   24832734    G        ADD       85   -0.02207   0.0352 -0.09107  0.04693       -0.627       0.5325
   1                                 rs185511   24857086    A        ADD      105   0.004725   0.0187 -0.03193  0.04138       0.2527        0.801
   1                                 rs196432   24861704    A        ADD      105   0.004975  0.01761 -0.02954  0.03949       0.2825       0.7781
   1                                  rs11231   24863285    A        ADD      105    0.00232   0.0303 -0.05706   0.0617      0.07658       0.9391
   1                                rs7540973   24864576    A        ADD      105    0.07053  0.07443 -0.07536   0.2164       0.9475       0.3457
   1                                rs2776747   24876383    G        ADD      105    0.02975  0.02545 -0.02013  0.07962        1.169       0.2452
   1                               rs12065278   24877458    G        ADD       85    0.01597  0.02333 -0.02975   0.0617       0.6846       0.4956
   1                                rs6424099   24881126    A        ADD      105   -0.02146  0.01776 -0.05628  0.01336       -1.208       0.2299
   1                                rs3893315   24884460    G        ADD       85  -0.005821  0.01848 -0.04205   0.0304       -0.315       0.7536
   1                               rs12122463   24886818    A        ADD      105   0.004261  0.02121 -0.03732  0.04584       0.2009       0.8412
   1                                rs4610948   24888585    G        ADD       85    0.02095  0.01996 -0.01817  0.06007         1.05        0.297
   1                                rs1929301   24894997    A        ADD      104   -0.01587  0.02045 -0.05596  0.02422      -0.7758       0.4397
   1                                rs6424106   24898453    A        ADD       85   -0.03826  0.03299  -0.1029  0.02641       -1.159       0.2497
   1                                rs4648998   24901121    A        ADD      105    0.02085  0.01629 -0.01108  0.05278         1.28       0.2036
   1                               rs11249138   24910319    G        ADD       85   -0.00299  0.01697 -0.03625  0.03027      -0.1762       0.8606
   1                               rs10903095   24922129    A        ADD      105    -0.0283  0.01733 -0.06226 0.005663       -1.633       0.1056
   1                                rs4425931   24927001    A        ADD       85   -0.01155   0.0223 -0.05525  0.03216      -0.5179        0.606
   1                                rs4649002   24929676    G        ADD      103    0.01967  0.01705 -0.01376  0.05309        1.153       0.2517
   1                               rs11249141   24932733    G        ADD      105  -0.008102   0.0171 -0.04161  0.02541      -0.4739       0.6367
[truncated: 39,555,266 more chars]
